# Supplementary material for: Transcriptome and Metabolome Analysis Provides Insights into the Heterosis of Yield and Quality Traits in Two Hybrid Rice Varieties (Oryza sativa L.)
Source: Int J Mol Sci. 2022 Oct 26;23(21):12934. doi: 10.3390/ijms232112934 (PMC9654843; doi:10.3390/ijms232112934)
Supplement: Supplementary file 1 [file ijms-23-12934-s001.zip]

Archive with 18 entries (18 files):
- Figure S1.pdf
- Figure S2.pdf
- Figure S3.pdf
- Figure S4.pdf
- Figure S5.pdf
- Figure S6.pdf
- Table S1.xlsx
- Table S10.xlsx
- Table S11.xlsx
- Table S12.pdf
- Table S2.xlsx
- Table S3.xlsx
- Table S4.xlsx
- Table S5.xlsx
- Table S6.xlsx
- Table S7.xlsx
- Table S8.xlsx
- Table S9.xlsx
