# Supplementary material for: Transcriptome and Metabolome Analysis Provides Insights into the Heterosis of Yield and Quality Traits in Two Hybrid Rice Varieties (Oryza sativa L.)
Source: Int J Mol Sci. 2022 Oct 26;23(21):12934. doi: 10.3390/ijms232112934 (PMC9654843; doi:10.3390/ijms232112934)
Supplement: Supplementary file 1 [file ijms-23-12934-s001.zip › Table S1.xlsx]

## Sheet: CH-vs-TY871.filter.annot
Table S1. DM identification information between CH and TY871.
name	CH-1	CH-2	CH-3	CH-4	CH-5	CH-6	TY871-1	TY871-2	TY871-3	TY871-4	TY871-5	TY871-6	control_mean	case_mean	log2_FC(case_mean/control_mean)	Pvalue	fdr	vip	mz	rt	rtmin	MS2_name	MS1_name	identify.pvalue	ppm	formula	MS_type	Class	CAS	HMDB	C_ID	Pathway	KEGG_B_class	KEGG_A_class
POS_M81T94	1.65449e+07	7.30801e+06	1.10624e+07	1.0053e+07	1.02346e+07	1.71457e+07	4.51285e+07	1.02104e+07	3.71249e+07	3.09712e+07	2.06803e+07	5.50517e+07	1.20581e+07	3.31945e+07	1.46094	0.0114153	0.0490851	0.509589	81.0334	93.5384	1.56	--	--	--	--	--	--	--	--	--	-	-	-	-
POS_M81T821	1.11315e+07	1.01982e+07	1.15401e+07	1.34729e+07	1.97493e+07	2.33207e+07	1.51094e+08	1.08992e+08	5.60938e+07	3.80875e+07	3.20723e+07	1.88197e+07	1.49021e+07	6.75265e+07	2.17994	0.0323672	0.098459	0.738258	81.0693	820.558	13.68	--	--	--	--	--	--	--	--	--	-	-	-	-
POS_M83T94	2.43604e+07	3.59324e+07	2.30617e+07	3.76549e+06	2.51857e+07	9.6252e+06	6.26686e+06	8.66545e+06	9.32284e+06	8.126e+06	1.61711e+06	1.06043e+07	2.03218e+07	7.43376e+06	-1.45087	0.0259615	0.0849991	0.383383	83.049	93.7238	1.56	--	--	--	--	--	--	--	--	--	-	-	-	-
POS_M83T781	2.0419e+07	9.84484e+07	1.09351e+08	2.10758e+07	2.44379e+07	2.41156e+07	3.30135e+08	4.28664e+08	3.17617e+08	3.8007e+08	2.4796e+08	3.9996e+08	4.96413e+07	3.50734e+08	2.82077	2.61944e-06	0.00019397	2.20555	83.0601	781.178	13.02	--	--	--	--	--	--	--	--	--	-	-	-	-
POS_M83T626	3.12998e+07	8.47033e+07	3.55584e+07	6.92553e+07	8.22299e+07	6.87779e+07	1493.84	1493.84	1493.84	1493.84	1493.84	1493.84	6.19708e+07	1493.84	-15.3403	6.27237e-05	0.00163323	0.983895	83.0602	625.941	10.43	--	--	--	--	--	--	--	--	--	-	-	-	-
POS_M83T790	5.88482e+07	5.61367e+07	5.77517e+07	5.5697e+07	9.26887e+07	1.74779e+07	2.28626e+08	1.88584e+08	2.81583e+08	1.87994e+08	5.67339e+07	4.34213e+07	5.64334e+07	1.6449e+08	1.54338	0.0223302	0.0767214	1.05325	83.0601	790.001	13.17	--	--	--	--	--	--	--	--	--	-	-	-	-
POS_M83T566	6.15945e+07	5.3201e+07	5.10274e+07	4.48665e+07	2.24172e+07	2.82194e+07	1.37403e+08	3.33916e+07	8.76835e+07	1.32519e+08	1.08231e+08	2.53367e+08	4.35543e+07	1.25433e+08	1.52602	0.0229206	0.0783701	0.963088	83.0602	565.514	9.43	--	--	--	--	--	--	--	--	--	-	-	-	-
POS_M84T197	1.52068e+08	1.50012e+08	3.76515e+07	1.11069e+08	1.93444e+08	2.59446e+08	1.08845e+09	7.87033e+08	5.8306e+08	3.58131e+08	4.37064e+08	2.28184e+08	1.50615e+08	5.8032e+08	1.94598	0.00864697	0.0409689	2.28011	84.0443	197.368	3.29	--	--	--	--	--	--	--	--	--	-	-	-	-
POS_M84T507	8.0688e+06	4.57483e+07	5.21405e+07	1.06556e+07	1.05351e+07	1.29676e+07	2.74622e+07	9.53757e+07	3.28519e+07	1.3914e+08	1.23455e+08	2.08482e+08	2.33526e+07	1.04461e+08	2.16131	0.0194209	0.0699771	0.973469	84.0442	507.051	8.45	--	--	--	--	--	--	--	--	--	-	-	-	-
POS_M84T141	8.12141e+07	7.75514e+07	1.89997e+07	7.49034e+07	2.73123e+07	2.99864e+07	5.81972e+08	8.16276e+08	5.01947e+08	1.44449e+08	4.79683e+08	2.56416e+08	5.16612e+07	4.63457e+08	3.16528	0.00184401	0.0142043	2.37064	84.0442	141.176	2.35	--	--	--	--	--	--	--	--	--	-	-	-	-
POS_M84T700	1.21425e+08	2.2876e+07	7.277e+07	4.78932e+07	1493.84	1493.84	1493.84	1493.84	1493.84	1493.84	1493.84	1493.84	4.41612e+07	1493.84	-14.8515	0.0450096	0.1237	0.672436	84.0442	700.486	11.67	--	--	--	--	--	--	--	--	--	-	-	-	-
POS_M84T338	5.69337e+07	4.59017e+07	6.51688e+07	5.74173e+07	1.49437e+07	1.61676e+07	1.00329e+07	5.83518e+06	1.10412e+07	3.47083e+06	1.35891e+07	5.1219e+06	4.27555e+07	8.18186e+06	-2.38561	0.0034997	0.0219832	0.681329	84.0805	338.123	5.64	--	--	--	--	--	--	--	--	--	-	-	-	-
POS_M84T735	3.00989e+07	1.92483e+07	2.60557e+07	9.36283e+06	1.41695e+07	1.53597e+06	4.13494e+06	6.07259e+06	1.36017e+06	1.2446e+06	4.71458e+06	1.99761e+06	1.67452e+07	3.25408e+06	-2.36343	0.012079	0.05112	0.406425	84.0805	735.308	12.26	--	--	--	--	--	--	--	--	--	-	-	-	-
POS_M84T800	5.63877e+07	2.57411e+07	2.84283e+07	3.53619e+07	3.69822e+07	3.49183e+07	2.52334e+06	2.44277e+06	9.57832e+06	2.858e+06	3.35368e+06	9.85577e+06	3.63032e+07	5.10198e+06	-2.83097	5.16384e-05	0.00144327	0.693845	84.0806	800.269	13.34	--	--	--	--	--	--	--	--	--	-	-	-	-
POS_M85T82	1.53747e+08	1.91372e+08	1.67994e+08	1.79217e+08	5.2992e+07	4.04847e+07	3.19178e+07	3.15586e+07	3.53915e+07	4.3546e+07	4.59749e+07	6.00936e+07	1.30968e+08	4.14137e+07	-1.66103	0.00867135	0.0410206	1.07312	84.9111	82.2121	1.37	--	--	--	--	--	--	--	--	--	-	-	-	-
POS_M85T75	6.40851e+07	6.7468e+07	5.27708e+07	4.57486e+07	7.09443e+07	1.45757e+07	1.59031e+07	1.58409e+07	1.8688e+07	1.82736e+07	1.62826e+07	3.20089e+07	5.25987e+07	1.94995e+07	-1.43159	0.00398847	0.024063	0.674015	84.9596	75.1817	1.25	--	--	--	--	--	--	--	--	--	-	-	-	-
POS_M85T254	2.5833e+08	1.72565e+08	5.74346e+07	9.7371e+07	2.15358e+08	1.85619e+08	1.62233e+07	1.53128e+07	5.92792e+07	6.53084e+07	4.73792e+07	1.23844e+07	1.64446e+08	3.59812e+07	-2.1923	0.0024751	0.0171763	1.32558	85.0283	253.653	4.23	--	--	--	--	--	--	--	--	--	-	-	-	-
POS_M86T200	8.19905e+07	8.37009e+07	3.7082e+08	3.54576e+08	2.14388e+08	3.0135e+08	1.56284e+07	1.82971e+07	7.03659e+07	5.39167e+07	1.48549e+07	4.26532e+07	2.34471e+08	3.59527e+07	-2.70524	0.00414268	0.0246403	1.57395	86.06	200.093	3.33	--	--	--	--	--	--	--	--	--	-	-	-	-
POS_M86T256	2.54858e+08	2.99661e+08	3.42092e+07	3.69639e+08	1.12884e+08	4.95933e+07	9.83615e+08	1.09697e+09	1.13556e+09	1.24958e+09	2.63182e+08	2.86471e+08	1.86807e+08	8.35896e+08	2.16177	0.00652182	0.0333928	2.74513	86.0602	255.531	4.26	--	--	--	--	--	--	--	--	--	-	-	-	-
POS_M86T641	3.10533e+07	2.74266e+07	2.53259e+07	5.8639e+07	4.41835e+07	4.43035e+07	4.63255e+06	1.62112e+07	2.4897e+07	1.91021e+07	2.20793e+07	1.34111e+07	3.84886e+07	1.67222e+07	-1.20267	0.00465267	0.0265441	0.530605	86.0599	640.809	10.68	--	--	--	--	--	--	--	--	--	-	-	-	-
POS_M86T684	3.33671e+07	3.1995e+07	1.13781e+08	9.66497e+06	3.35819e+07	5.38037e+07	9.42557e+06	1.42697e+07	1.11056e+07	3.19455e+06	3.80225e+06	3.50384e+06	4.60324e+07	7.55026e+06	-2.60805	0.026709	0.0867085	0.62286	86.0599	683.818	11.4	--	--	--	--	--	--	--	--	--	-	-	-	-
POS_M86T410	2.95877e+07	3.00453e+07	1.2313e+08	7.13602e+07	4.77461e+07	6.43431e+07	2.4509e+07	3.41983e+07	1.75771e+07	8.53017e+06	9.32916e+06	5.2442e+07	6.10354e+07	2.4431e+07	-1.32093	0.0432144	0.120528	0.581184	86.0599	410.319	6.84	--	--	--	--	--	--	--	--	--	-	-	-	-
POS_M86T424	5.71476e+07	4.99779e+07	1.49577e+08	3.95848e+07	2.33752e+07	4.77125e+07	2.46458e+06	9.05997e+06	8.14026e+06	3.58266e+07	2.93195e+06	1.50231e+07	6.12292e+07	1.22411e+07	-2.32249	0.0273604	0.0878329	0.715867	86.0599	424.192	7.07	--	--	--	--	--	--	--	--	--	-	-	-	-
POS_M86T248_2	5.33434e+09	4.79824e+09	4.60304e+09	5.02228e+09	3.78096e+09	4.5652e+09	1.97804e+09	1.94919e+09	1.68199e+09	2.14235e+09	1.83814e+09	1.82902e+09	4.68401e+09	1.90312e+09	-1.29938	2.15367e-07	4.86012e-05	6.80907	86.0965	248.404	4.14	Piperidine	--	9.96e-13	1.11426	C5H11N	MS2	Piperidines	110-89-4	HMDB0034301	C01746	ko00960//Tropane, piperidine and pyridine alkaloid biosynthesis	Biosynthesis of other secondary metabolites	Metabolism
POS_M86T226_1	5.0279e+09	4.86236e+09	4.4791e+09	5.01754e+09	3.43818e+09	4.65097e+09	1.86542e+09	2.06536e+09	1.86013e+09	2.23167e+09	1.79872e+09	1.88393e+09	4.57934e+09	1.95087e+09	-1.23102	1.13407e-06	0.000118422	6.57473	86.0965	225.614	3.76	--	--	--	--	--	--	--	--	--	-	-	-	-
POS_M86T809	8.22118e+06	8.45912e+06	1.27988e+07	7.46042e+06	3.06035e+07	2.70938e+07	1.93484e+07	2.23362e+07	5.16218e+07	5.1955e+07	6.31838e+07	2.61984e+07	1.57728e+07	3.91073e+07	1.31	0.0231382	0.0788485	0.512211	86.0961	809.486	13.49	--	--	--	--	--	--	--	--	--	-	-	-	-
POS_M86T409	2.81459e+07	2.90016e+07	2.52738e+07	1.74154e+07	1.76009e+07	1.34975e+07	6.60889e+06	7.32962e+06	4.80299e+06	7.53101e+06	6.30664e+06	1.19199e+07	2.18225e+07	7.4165e+06	-1.557	0.000461386	0.00563616	0.461961	86.0961	408.994	6.82	--	--	--	--	--	--	--	--	--	-	-	-	-
POS_M86T399	3.55331e+07	1.10512e+07	4.17514e+07	2.55974e+07	1493.84	1493.84	1493.84	1493.84	1493.84	1493.84	1493.84	1493.84	1.89893e+07	1493.84	-13.6339	0.0272163	0.0875198	0.455647	86.0962	398.567	6.64	--	--	--	--	--	--	--	--	--	-	-	-	-
POS_M86T475	1.55187e+07	6.82298e+06	2.08879e+07	8.85374e+06	7.92823e+06	1.71853e+07	1.72989e+07	2.73308e+07	4.31073e+07	1.42591e+07	3.03022e+07	5.45885e+07	1.28662e+07	3.11478e+07	1.27555	0.0214346	0.0747044	0.47098	86.0962	474.513	7.91	--	--	--	--	--	--	--	--	--	-	-	-	-
POS_M86T463	1.84933e+07	5.74221e+07	2.1895e+07	7.70587e+06	2.41269e+07	1.53578e+07	3.26567e+06	6.90292e+06	6.54462e+06	5.90219e+06	9.28221e+06	5.47539e+06	2.41668e+07	6.22883e+06	-1.95599	0.0300028	0.093377	0.448336	86.0962	462.788	7.71	--	--	--	--	--	--	--	--	--	-	-	-	-
POS_M86T484	3.88966e+07	1.70537e+07	1.84931e+07	2.91948e+07	1.62137e+07	2.56341e+07	1.14253e+07	1.17036e+07	6.97186e+06	2.20035e+07	6.6804e+06	8.83822e+06	2.42477e+07	1.12705e+07	-1.1053	0.0127352	0.0530025	0.396903	86.0962	484.421	8.07	--	--	--	--	--	--	--	--	--	-	-	-	-
POS_M86T657_2	9.94112e+06	3.32375e+07	1.37028e+07	1.04178e+07	1.54085e+07	1.17304e+07	3.04153e+06	6.8915e+06	7.5536e+06	3.40221e+06	4.07349e+06	1.46692e+07	1.57397e+07	6.60525e+06	-1.25272	0.0462115	0.125724	0.306297	86.0962	657.432	10.96	--	--	--	--	--	--	--	--	--	-	-	-	-
POS_M87T226	2.72983e+08	2.60525e+08	2.42727e+08	2.74782e+08	1.82298e+08	2.52451e+08	9.69082e+07	9.90238e+07	9.37361e+07	1.08931e+08	8.75755e+07	1.04625e+08	2.47628e+08	9.84666e+07	-1.33047	1.09332e-06	0.000116921	1.56435	87.0999	225.598	3.76	--	Choline	--	2.64462	C5H14NO	MS1	Organonitrogen compounds	62-49-7	HMDB0000097	C00114	ko01100//Metabolic pathways;ko02010//ABC transporters;ko00260//Glycine, serine and threonine metabolism;ko00564//Glycerophospholipid metabolism	Amino acid metabolism;Global and overview maps;Lipid metabolism;Membrane transport	Environmental Information Processing;Metabolism
POS_M87T248	2.80356e+08	2.58492e+08	2.43325e+08	2.73421e+08	1.99929e+08	2.4501e+08	1.07574e+08	1.06122e+08	8.97786e+07	1.1092e+08	1.00184e+08	9.39736e+07	2.50089e+08	1.01425e+08	-1.30202	2.51849e-07	5.06554e-05	1.57393	87.0999	248.432	4.14	--	--	--	--	--	--	--	--	--	-	-	-	-
POS_M88T318	1.28359e+08	1.55152e+08	1.23964e+08	1.38839e+08	1.81132e+08	1.64957e+08	4.19246e+08	8.4895e+08	7.72638e+08	6.07089e+07	7.22193e+08	6.51943e+08	1.48734e+08	5.7928e+08	1.96153	0.00497451	0.0275543	2.39581	88.0756	318.047	5.3	4-Aminobutyraldehyde	--	2.17e-12	1.18518	C4H9NO	MS2	Organooxygen compounds	4390-05-0	HMDB0001080	C00555	ko01100//Metabolic pathways;ko00330//Arginine and proline metabolism;ko00410//beta-Alanine metabolism	Amino acid metabolism;Global and overview maps;Metabolism of other amino acids	Metabolism
POS_M88T535	7.48523e+07	1.22755e+08	8.53008e+07	1.98638e+08	1493.84	1493.84	1493.84	1493.84	1493.84	1493.84	1493.84	1493.84	8.02583e+07	1493.84	-15.7133	0.0268474	0.0868266	0.965236	88.0758	535.333	8.92	Morpholine	--	6.03e-05	1.53217	C4H9NO	MS2	Oxazinanes	110-91-8	HMDB0031581	-	-	-	-
POS_M88T700	1.17835e+08	4.23547e+08	3.87624e+08	6.994e+07	9.2957e+08	1493.84	1493.84	1493.84	1493.84	1493.84	1493.84	1493.84	3.2142e+08	1493.84	-17.7151	0.0452591	0.124274	1.83415	88.0759	700.162	11.67	--	--	--	--	--	--	--	--	--	-	-	-	-
POS_M88T608	1.44045e+08	1.4972e+08	9.9461e+07	9.19783e+07	6.35679e+07	8.58325e+07	1.06189e+07	4.93254e+07	9.79437e+06	3.18005e+07	3.98176e+07	1.45641e+07	1.05767e+08	2.59868e+07	-2.02504	0.000432398	0.00538773	1.08938	88.0759	608.464	10.14	--	--	--	--	--	--	--	--	--	-	-	-	-
POS_M88T383	6.32563e+08	7.74905e+08	4.43979e+08	1.22803e+08	2.10412e+07	1.88596e+07	9.98607e+06	9.78954e+06	5.39993e+07	1.2263e+07	1.34476e+07	5.28e+07	3.35692e+08	2.53809e+07	-3.72532	0.0432666	0.120596	1.81892	88.0756	383.129	6.39	2-Methylpropanal	--	1.18e-05	0.0289368	C4H9NO	MS2	Carbonyl compounds	78-84-2	HMDB0031243	C03219	ko01110//Biosynthesis of secondary metabolites;ko01210//2-Oxocarboxylic acid metabolism;ko00966//Glucosinolate biosynthesis;ko00460//Cyanoamino acid metabolism	Biosynthesis of other secondary metabolites;Global and overview maps;Metabolism of other amino acids	Metabolism
POS_M88T373	5.25321e+07	4.53568e+07	4.76194e+07	1.13876e+07	1.4151e+07	1.42514e+07	4.94456e+07	4.50945e+08	2.90622e+08	6.45705e+07	3.45201e+08	2.80065e+08	3.0883e+07	2.46808e+08	2.9985	0.00801284	0.0387171	1.66146	88.0756	372.628	6.21	--	--	--	--	--	--	--	--	--	-	-	-	-
POS_M91T762	1.52386e+08	1.51714e+08	3.17383e+08	1.95839e+08	1493.84	1493.84	1493.84	1493.84	1493.84	1493.84	1493.84	1493.84	1.36221e+08	1493.84	-16.4766	0.0207266	0.07321	1.2466	90.5061	761.948	12.7	--	--	--	--	--	--	--	--	--	-	-	-	-
POS_M91T76	1.63699e+08	4.29171e+07	2.72868e+08	1.21223e+08	1.26367e+08	3.35938e+07	4.44101e+07	4.28363e+07	5.28753e+07	2.42586e+07	4.35186e+07	3.1728e+07	1.26778e+08	3.99378e+07	-1.66648	0.0367267	0.106916	0.942506	90.5261	76.159	1.27	--	--	--	--	--	--	--	--	--	-	-	-	-
POS_M91T714	2.1865e+07	5.0706e+06	5.29684e+06	3.13406e+07	5.99776e+06	6.25501e+07	8.50358e+07	1.82227e+07	8.02393e+07	7.58271e+07	8.16005e+07	9.37768e+07	2.20202e+07	7.24504e+07	1.71817	0.00581998	0.0306758	0.816188	90.5258	714.034	11.9	--	--	--	--	--	--	--	--	--	-	-	-	-
POS_M91T60	1.07559e+07	7.70568e+07	1.01164e+07	2.03936e+07	2.05791e+07	1.58898e+07	5.49288e+07	7.15383e+07	6.48661e+08	4.07629e+08	9.72626e+07	7.19726e+08	2.57986e+07	3.33291e+08	3.69142	0.0322559	0.0982186	1.80657	90.9769	59.9558	1	L-Lactic acid	--	9.71e-15	3.19969	C3H6O3	MS2	Hydroxy acids and derivatives	-	HMDB0144295	C00186	ko01100//Metabolic pathways;ko01110//Biosynthesis of secondary metabolites;ko01120//Microbial metabolism in diverse environments;ko01130//Biosynthesis of antibiotics;ko00051//Fructose and mannose metabolism;ko00010//Glycolysis / Gluconeogenesis;ko00620//Pyruvate metabolism;ko00640//Propanoate metabolism	Carbohydrate metabolism;Global and overview maps	Metabolism
POS_M91T89	1.36609e+08	1.66124e+08	1.52434e+08	1.47595e+08	1.17153e+08	1.36745e+08	6.60218e+07	7.62675e+07	6.92111e+07	6.79628e+07	5.79657e+07	8.34855e+07	1.42777e+08	7.01524e+07	-1.0252	2.71209e-06	0.000196723	1.08648	91.0585	88.8281	1.48	--	--	--	--	--	--	--	--	--	-	-	-	-
POS_M92T219	5.61686e+06	9.34059e+06	1.49847e+06	7.50641e+06	406441	2.59856e+06	100775	247389	148274	156592	123811	161367	4.49456e+06	156368	-4.84516	0.0135507	0.055088	0.233105	92.0575	219.48	3.66	--	--	--	--	--	--	--	--	--	-	-	-	-
POS_M96T219	4.11102e+06	5.88377e+06	1.18842e+06	1.70689e+07	5.50328e+06	6.16701e+06	601922	600289	540944	1.31284e+06	475745	399501	6.65373e+06	655206	-3.34414	0.0221173	0.0761791	0.264166	96.0524	219.314	3.66	--	--	--	--	--	--	--	--	--	-	-	-	-
POS_M98T354	5.14226e+06	5.28896e+06	5.47722e+06	1.77841e+07	6.46271e+06	2.6387e+07	1.85115e+07	1.04773e+08	6.16838e+07	1.03923e+08	1.01722e+08	6.94431e+07	1.10904e+07	7.66759e+07	2.78946	0.00105045	0.00953861	0.96434	97.9914	353.712	5.9	--	--	--	--	--	--	--	--	--	-	-	-	-
POS_M98T100	6.71471e+06	2.29799e+07	2.92223e+07	2.57884e+07	3.53458e+07	3.79093e+07	4.80638e+07	1.09016e+08	5.54088e+07	4.97339e+07	4.70682e+07	4.2696e+07	2.63267e+07	5.86645e+07	1.15596	0.0160154	0.0612566	0.615553	98.0321	100.466	1.67	--	--	--	--	--	--	--	--	--	-	-	-	-
POS_M100T77_1	5.91174e+06	5.79169e+06	4.93949e+06	6.42824e+06	8.35177e+06	1.01281e+07	2.09928e+07	1.98752e+07	7.86568e+07	2.49995e+07	1.85265e+07	3.41599e+07	6.92517e+06	3.28684e+07	2.24678	0.0209242	0.0734818	0.537719	99.5125	76.5075	1.28	--	--	--	--	--	--	--	--	--	-	-	-	-
POS_M100T258	5.11783e+06	1.42971e+07	4.86067e+06	5.34855e+06	2.93166e+07	6.23177e+06	1.64191e+07	5.74598e+07	9.89952e+07	9.16554e+07	1.14251e+08	3.57129e+07	1.08621e+07	6.90822e+07	2.66901	0.00502224	0.0276928	0.856022	99.5313	257.772	4.3	--	--	--	--	--	--	--	--	--	-	-	-	-
POS_M100T396	7.20215e+07	1.46285e+08	1.13967e+08	6.18549e+07	6.73187e+07	3.43347e+07	3.71496e+07	1.98717e+07	2.47448e+07	4.6381e+07	5.89763e+06	4.92755e+07	8.26304e+07	3.05534e+07	-1.43534	0.0153131	0.0597357	0.798061	99.5317	396.199	6.6	--	--	--	--	--	--	--	--	--	-	-	-	-
POS_M100T382	1.76532e+07	2.42003e+07	3.06147e+07	1.6045e+07	8.34785e+06	2.41077e+06	7.29266e+06	1.76748e+06	1.00004e+07	9.95246e+06	2.48155e+06	2.87533e+06	1.65453e+07	5.7283e+06	-1.53024	0.0358794	0.105656	0.34635	100.076	382.195	6.37	--	--	--	--	--	--	--	--	--	-	-	-	-
POS_M101T102	1.27827e+08	1.53018e+08	1.1161e+08	6.43797e+07	4.48817e+07	4.39512e+07	1.58085e+07	5.88445e+07	2.21455e+07	2.00388e+07	2.52019e+07	5.51126e+06	9.09446e+07	2.45918e+07	-1.88681	0.00836562	0.0400406	0.921996	101.06	101.784	1.7	--	Tiglic acid	--	3.15661	C5H8O2	MS1	Fatty Acyls	-	HMDB0132474	-	-	-	-
POS_M101T828	3.92176e+07	5.02165e+07	1.37192e+07	2.48093e+07	5.09996e+07	4.98855e+07	5.02566e+06	2.61544e+07	3.80332e+07	3.20539e+06	2.19023e+07	1.25066e+07	3.81413e+07	1.78046e+07	-1.0991	0.0362738	0.106258	0.45828	101.071	827.913	13.8	--	--	--	--	--	--	--	--	--	-	-	-	-
POS_M101T88	8.87004e+07	1.00447e+08	8.23888e+07	8.62731e+07	6.76664e+07	7.36517e+07	2.91558e+07	2.62646e+07	3.5577e+07	3.23204e+07	3.14073e+07	3.61628e+07	8.31879e+07	3.18147e+07	-1.38668	1.17689e-06	0.000118422	0.922744	101.071	88.4461	1.47	Triethylamine	--	0.16371	2.50828	C6H15N	MS2	Amines	121-44-8	HMDB0032539	-	-	-	-
POS_M101T688	1.36393e+07	5.22661e+06	4.6773e+06	1.39558e+07	8.58991e+06	5.95948e+06	1.02531e+06	3.1567e+06	2.46146e+06	1.00851e+06	4.21335e+06	1.20609e+06	8.67473e+06	2.17857e+06	-1.99344	0.00468936	0.0266781	0.293157	101.071	688.3	11.47	--	N-Nitroso-pyrrolidine	--	3.30315	C4H8N2O	MS1	Pyrrolidines	930-55-2	HMDB0031642	-	-	-	-
POS_M102T35	3.70401e+08	3.99694e+08	4.39141e+08	3.00118e+08	2.38061e+08	2.02573e+08	1.19724e+08	1.09661e+08	2.24441e+07	1.19805e+08	1.16834e+08	1.0988e+08	3.24998e+08	9.97246e+07	-1.70441	0.00027767	0.00412645	1.83958	102.034	34.8441	0.58	--	--	--	--	--	--	--	--	--	-	-	-	-
POS_M102T675	3.35775e+08	4.28999e+08	3.623e+08	4.30894e+08	1493.84	1493.84	1493.84	1493.84	1493.84	1493.84	1493.84	1493.84	2.59662e+08	1493.84	-17.4073	0.0110666	0.0479581	1.81285	102.034	675.373	11.26	--	--	--	--	--	--	--	--	--	-	-	-	-
POS_M102T461	2.18196e+08	2.70999e+08	5.62734e+07	4.67723e+08	1493.84	1493.84	1493.84	1493.84	1493.84	1493.84	1493.84	1493.84	1.68866e+08	1493.84	-16.7865	0.0497683	0.131843	1.35022	102.034	461.105	7.69	--	--	--	--	--	--	--	--	--	-	-	-	-
POS_M102T80	1.92081e+08	2.355e+08	1.35076e+08	2.55041e+08	9.70898e+07	2.13766e+08	6.95981e+07	1.32432e+07	8.85648e+07	6.94531e+07	6.90355e+07	1.28888e+07	1.88092e+08	5.37973e+07	-1.80584	0.000753761	0.00771877	1.39891	102.055	79.9689	1.33	--	--	--	--	--	--	--	--	--	-	-	-	-
POS_M102T347	2.51585e+06	934291	2.92689e+07	1.36387e+07	1.41027e+07	4.44856e+06	9.59627e+06	2.20651e+06	8.41763e+07	2.8482e+08	2.32469e+08	2.08197e+08	1.08182e+07	1.36911e+08	3.66171	0.0292418	0.0916042	1.16521	102.055	346.906	5.78	Cadaverine	--	0.00144821	0.57649	C5H14N2	MS2	Organonitrogen compounds	462-94-2	HMDB0002322	C01672	ko01100//Metabolic pathways;ko01110//Biosynthesis of secondary metabolites;ko01120//Microbial metabolism in diverse environments;ko00960//Tropane, piperidine and pyridine alkaloid biosynthesis;ko00310//Lysine degradation;ko00480//Glutathione metabolism	Amino acid metabolism;Biosynthesis of other secondary metabolites;Global and overview maps;Metabolism of other amino acids	Metabolism
POS_M102T638	4.20591e+07	2.35662e+07	1.53188e+07	4.82116e+07	2.88346e+07	1.40057e+07	1493.84	1493.84	1493.84	1493.84	1493.84	1493.84	2.8666e+07	1493.84	-14.228	0.000526423	0.00620087	0.656713	102.055	637.894	10.63	2-Aminobut-2-enoate	--	1.14e-08	0.381461	C4H7NO2	MS2	--	--	--	-	-	-	-
POS_M102T216_1	2.48532e+07	3.91286e+07	1.90928e+07	6.06562e+06	1.97758e+07	8.44093e+06	1.55803e+07	1.96492e+07	6.15894e+07	1.25038e+08	1.25714e+08	1.87877e+08	1.95595e+07	8.92414e+07	2.18984	0.0337369	0.10131	0.866029	102.055	216.094	3.6	--	--	--	--	--	--	--	--	--	-	-	-	-
POS_M102T124	3.85805e+07	3.23374e+07	1.40015e+07	2.03999e+07	2.67179e+07	8.65449e+06	1.08373e+07	4.97421e+06	9.61058e+06	1.90591e+07	1.29719e+07	1.2366e+07	2.34486e+07	1.16365e+07	-1.01084	0.0390016	0.111987	0.366519	102.092	124.389	2.07	--	--	--	--	--	--	--	--	--	-	-	-	-
POS_M102T411	8.07515e+06	9.23607e+06	3.8439e+06	1.17121e+07	4.51651e+06	4.87936e+06	9.01622e+06	1.01206e+07	1.11259e+07	3.47632e+07	5.2201e+07	3.85841e+07	7.04384e+06	2.59685e+07	1.88233	0.031972	0.0975128	0.451843	102.092	411.248	6.85	--	--	--	--	--	--	--	--	--	-	-	-	-
POS_M102T605	4.3187e+07	3.63072e+07	8.46089e+06	1.03634e+07	1.05146e+07	7.93721e+06	4.9289e+06	1.57819e+06	1.72779e+06	2.21126e+06	7.77773e+06	2.67154e+06	1.94617e+07	3.48257e+06	-2.48242	0.0352013	0.104676	0.420583	102.092	605.434	10.09	--	5-Aminopentanal	--	1.98744	C5H11NO	MS1	Organooxygen compounds	-	HMDB0012815	C12455	ko01100//Metabolic pathways;ko01110//Biosynthesis of secondary metabolites;ko01120//Microbial metabolism in diverse environments;ko00960//Tropane, piperidine and pyridine alkaloid biosynthesis	Biosynthesis of other secondary metabolites;Global and overview maps	Metabolism
POS_M102T641	3.57595e+06	3.53403e+06	3.58057e+06	1.13588e+07	4.18646e+06	9.16754e+06	4.22729e+07	7.9897e+06	1.93471e+07	2.79054e+07	2.51504e+07	2.6708e+07	5.90056e+06	2.48956e+07	2.07696	0.00269281	0.0181497	0.503012	102.092	641.04	10.68	--	--	--	--	--	--	--	--	--	-	-	-	-
POS_M102T756	8.21732e+06	4.55647e+06	1.57524e+06	9.33282e+06	8.37958e+06	2.42811e+06	1.95807e+07	5.44416e+06	3.75319e+07	5.60955e+07	3.72717e+07	1.23447e+07	5.74825e+06	2.80448e+07	2.28654	0.0174915	0.0651705	0.490139	102.092	756.347	12.61	--	--	--	--	--	--	--	--	--	-	-	-	-
POS_M102T687_2	3.35463e+06	9.7392e+06	2.87549e+06	1.26339e+07	3.9383e+06	5.00876e+06	2.57016e+07	6.9298e+06	5.14076e+07	1.81995e+07	1.98725e+07	5.94623e+07	6.25838e+06	3.02622e+07	2.27366	0.018656	0.0681334	0.526495	102.092	686.792	11.45	--	--	--	--	--	--	--	--	--	-	-	-	-
POS_M103T254	8.02134e+06	5.66992e+06	1.64985e+07	7.4761e+06	1.19184e+07	8.76888e+06	3.42292e+08	2.48025e+08	1.27689e+08	3.64133e+07	3.93291e+07	3.59515e+07	9.72551e+06	1.38283e+08	3.82971	0.0359124	0.105656	1.14539	102.97	253.51	4.23	--	2-Aminoisobutyric acid	--	0.896544	C4H9NO2	MS1	Carboxylic acids and derivatives	62-57-7	HMDB0001906	-	-	-	-
POS_M103T145_2	6.63275e+07	5.5212e+07	1.19275e+08	1.07013e+08	1.57232e+08	2.06205e+08	3.27835e+08	2.63515e+08	2.48317e+08	1.8749e+08	2.39073e+08	7.1769e+08	1.18544e+08	3.30653e+08	1.4799	0.0283966	0.0900596	1.57277	103.039	145.334	2.42	Succinic acid semialdehyde	--	9.62e-14	0.510348	C4H6O3	MS2	Fatty Acyls	692-29-5	HMDB0001259	C00232	ko01100//Metabolic pathways;ko01120//Microbial metabolism in diverse environments;ko01200//Carbon metabolism;ko00350//Tyrosine metabolism;ko00760//Nicotinate and nicotinamide metabolism;ko00250//Alanine, aspartate and glutamate metabolism;ko00650//Butanoate metabolism;ko00750//Vitamin B6 metabolism	Amino acid metabolism;Carbohydrate metabolism;Global and overview maps;Metabolism of cofactors and vitamins	Metabolism
POS_M103T95	3.65953e+08	1.88869e+08	2.20837e+08	5.89355e+07	1.16542e+08	7.41693e+07	4.41672e+07	5.0696e+07	1.04859e+08	4.52633e+07	4.29368e+07	5.12797e+07	1.70884e+08	5.65337e+07	-1.59584	0.0378414	0.109533	1.09875	103.039	95.2508	1.59	--	--	--	--	--	--	--	--	--	-	-	-	-
POS_M103T347	3.54014e+08	3.09929e+08	2.95627e+08	3.18409e+08	2.24547e+08	2.98075e+08	1.34763e+08	1.23624e+08	1.43338e+08	1.51087e+08	1.21204e+08	1.23554e+08	3.001e+08	1.32928e+08	-1.17479	3.27082e-06	0.000219002	1.65072	103.054	346.902	5.78	--	--	--	--	--	--	--	--	--	-	-	-	-
POS_M104T91_1	4.50259e+07	4.73424e+07	4.94218e+07	5.33857e+07	4.02839e+07	3.97667e+07	1.37194e+07	2.46079e+07	2.20475e+07	2.9343e+07	2.13761e+07	2.44063e+07	4.58711e+07	2.25834e+07	-1.02232	1.62906e-05	0.000644538	0.611666	104.036	91.1417	1.52	--	--	--	--	--	--	--	--	--	-	-	-	-
POS_M104T153	1.89811e+08	2.03315e+08	1.48249e+08	1.92991e+08	1.1228e+08	1.73052e+08	6.79631e+07	6.25022e+07	6.15373e+07	7.3187e+07	6.09512e+07	5.79686e+07	1.6995e+08	6.40182e+07	-1.40855	2.08391e-05	0.000755789	1.30109	104.053	152.691	2.54	2-Hydroxybutyric acid	--	8.15e-07	4.7044	C4H8O3	MS2	Hydroxy acids and derivatives	600-15-7	HMDB0000008	C05984	ko00640//Propanoate metabolism	Carbohydrate metabolism	Metabolism
POS_M104T126	7.43964e+07	7.08825e+07	6.55951e+07	8.41332e+07	5.25849e+07	7.71125e+07	3.02675e+07	2.87983e+07	2.57545e+07	2.99128e+07	3.08151e+07	2.47609e+07	7.07841e+07	2.83849e+07	-1.3183	3.03187e-06	0.000209922	0.828389	104.053	125.642	2.09	--	--	--	--	--	--	--	--	--	-	-	-	-
POS_M104T347	7.7295e+06	2.22006e+07	8.44773e+06	2.67379e+07	8.87402e+06	3.15292e+07	5.51872e+06	4.73625e+06	3.75518e+06	1.21625e+07	2.76093e+06	2.89668e+06	1.75865e+07	5.30504e+06	-1.72903	0.0220949	0.0761791	0.369142	104.062	346.902	5.78	--	2,3-Diaminopropionic acid	--	28.0184	C3H8N2O2	MS1	Carboxylic acids and derivatives	4033-39-0	HMDB0002006	-	-	-	-
POS_M104T837	5.09258e+07	6.68487e+07	5.8469e+07	6.10849e+07	6.52067e+07	7.28758e+07	1.45254e+08	1.32205e+08	2.64708e+08	2.1827e+08	1.12029e+08	1.99523e+08	6.25685e+07	1.78665e+08	1.51375	0.000702746	0.00744834	1.27915	104.107	836.884	13.95	--	--	--	--	--	--	--	--	--	-	-	-	-
POS_M104T669	3.13282e+07	1.47201e+07	3.46744e+07	1.3758e+07	8.85523e+06	8.86321e+06	4.8674e+06	4.3928e+06	6.16635e+06	2.15669e+06	8.64196e+06	1.22013e+07	1.86999e+07	6.40442e+06	-1.54589	0.0301612	0.0937136	0.356531	104.107	669.114	11.15	--	--	--	--	--	--	--	--	--	-	-	-	-
POS_M104T158	2.47812e+08	2.13225e+08	8.64553e+08	3.545e+08	5.37194e+08	6.26092e+08	3.58175e+08	8.75123e+07	2.1501e+08	2.5757e+08	1.13213e+08	1.43128e+08	4.73896e+08	1.95768e+08	-1.27542	0.0303046	0.0940152	1.66484	104.107	157.831	2.63	--	--	--	--	--	--	--	--	--	-	-	-	-
POS_M105T681_2	1.06691e+07	1.12916e+07	9.57221e+06	1.20779e+07	354690	734415	263114	1.16204e+06	220101	1.63109e+06	1.38124e+06	319613	7.44997e+06	829533	-3.16686	0.0139088	0.0559381	0.286738	105.07	680.723	11.35	--	--	--	--	--	--	--	--	--	-	-	-	-
POS_M105T810_2	2.12566e+07	1.84838e+07	1.83656e+07	2.46102e+07	2.99821e+07	1.41866e+07	6.92104e+07	8.15109e+07	3.76661e+07	5.55047e+07	4.0442e+07	3.72941e+07	2.11475e+07	5.36047e+07	1.34187	0.00211663	0.0154397	0.652476	105.11	809.682	13.49	--	--	--	--	--	--	--	--	--	-	-	-	-
POS_M106T140	6.91576e+06	8.84182e+06	7.11331e+06	1.56698e+06	4.88804e+06	1.13419e+07	2.61867e+06	2.6723e+06	4.03464e+06	3.33242e+06	2.32999e+06	1.04056e+06	6.77797e+06	2.67143e+06	-1.34324	0.0164033	0.0623878	0.212579	106.05	139.649	2.33	--	--	--	--	--	--	--	--	--	-	-	-	-
POS_M107T221	2.90729e+07	2.81279e+07	2.3233e+07	4.51133e+07	2.62289e+07	3.86692e+07	1.29338e+07	1.12047e+07	1.59274e+07	1.94343e+07	3.59597e+06	2.27001e+07	3.17409e+07	1.42994e+07	-1.15039	0.00258972	0.0177894	0.483564	107.049	220.664	3.68	Benzaldehyde	--	0.00253778	1.33305	C7H6O	MS2	Benzene and substituted derivatives	100-52-7	HMDB0006115	C00261	ko01120//Microbial metabolism in diverse environments;ko01220//Degradation of aromatic compounds	Global and overview maps	Metabolism
POS_M108T354	7.60292e+07	8.80312e+07	2.38875e+07	1.73565e+07	5.64711e+07	6.99875e+07	1.46578e+08	1.27932e+08	5.52264e+07	1.9523e+08	1.71908e+08	3.16726e+07	5.52938e+07	1.21425e+08	1.13487	0.0458381	0.125299	0.792142	107.967	353.686	5.89	--	--	--	--	--	--	--	--	--	-	-	-	-
POS_M109T43	2.01222e+07	2.34265e+07	1.84819e+07	1493.84	1493.84	1493.84	1.29802e+08	7.69373e+07	4.86712e+07	2.8057e+07	2.03331e+07	1.26369e+07	1.03392e+07	5.27395e+07	2.35076	0.0465319	0.126069	0.636972	108.536	42.6679	0.71	--	--	--	--	--	--	--	--	--	-	-	-	-
POS_M109T666	9.72704e+06	1.00277e+07	1.17077e+07	7.2121e+06	6.23124e+06	6.54645e+06	4.59953e+06	5.00258e+06	4.0949e+06	3.87486e+06	3.85734e+06	3.16616e+06	8.57537e+06	4.09923e+06	-1.06485	0.000793153	0.00801439	0.2536	109.065	665.766	11.1	p-Cresol	--	9.5e-05	0.283535	C7H8O	MS2	Phenols	106-44-5	HMDB0001858	C01468	ko01100//Metabolic pathways;ko01120//Microbial metabolism in diverse environments;ko01220//Degradation of aromatic compounds	Global and overview maps	Metabolism
POS_M110T444	1.88443e+08	6.99821e+08	2.40316e+08	1.96037e+08	2.24853e+08	4.73722e+08	9.6997e+08	1.28226e+09	8.85505e+08	1.81595e+08	7.29217e+08	4.92708e+08	3.37199e+08	7.56875e+08	1.16646	0.0403757	0.114857	2.0818	110.02	444.38	7.41	--	--	--	--	--	--	--	--	--	-	-	-	-
POS_M110T534	4.17073e+08	3.29763e+08	2.90433e+08	3.25082e+08	4.00414e+08	4.10101e+08	4.47548e+08	4.64129e+08	1.35511e+09	1.32545e+09	6.14104e+08	7.37352e+08	3.62144e+08	8.23948e+08	1.18599	0.0219043	0.0757452	2.22208	110.02	533.909	8.9	--	--	--	--	--	--	--	--	--	-	-	-	-
POS_M110T801	8.02976e+08	9.48546e+08	4.09403e+08	1.28841e+09	5.79419e+08	3.32731e+08	3.33093e+08	4.2286e+08	1.92542e+08	1.63516e+08	4.80207e+08	3.19541e+08	7.26914e+08	3.18626e+08	-1.18992	0.02534	0.0835933	2.18855	110.02	800.6	13.34	--	--	--	--	--	--	--	--	--	-	-	-	-
POS_M110T100	3.73064e+06	1.69772e+06	9.26115e+06	2.54214e+06	1.2155e+07	1.32198e+07	1.86205e+07	2.27298e+07	1.97598e+07	1.19905e+07	1.0349e+07	1.9046e+07	7.10108e+06	1.70826e+07	1.26642	0.00583287	0.0307171	0.365275	110.032	100.374	1.67	--	--	--	--	--	--	--	--	--	-	-	-	-
POS_M111T113	9.46299e+06	8.46759e+06	8.89594e+06	1.0612e+07	1.24465e+07	1.17824e+07	2.7427e+07	2.70083e+07	2.07508e+07	2.07951e+07	1.4055e+07	1.35069e+07	1.02779e+07	2.05905e+07	1.00244	0.00229645	0.016308	0.368289	111.023	113.394	1.89	--	Ammelide	--	25.4839	C3H4N4O2	MS1	--	--	--	C08734	ko01120//Microbial metabolism in diverse environments	Global and overview maps	Metabolism
POS_M111T701_2	9.04469e+08	1.1974e+09	1.05477e+09	3.45868e+09	3.20131e+08	1.07124e+09	4.52303e+08	4.55696e+08	4.40694e+08	2.71073e+08	3.02615e+08	6.28501e+07	1.33445e+09	3.30872e+08	-2.0119	0.0488367	0.130331	3.21868	111.02	700.917	11.68	--	--	--	--	--	--	--	--	--	-	-	-	-
POS_M111T819	1.41009e+10	1.47227e+10	1.25437e+10	6.99639e+08	1.98477e+08	2.32369e+09	1.23559e+08	4.32826e+08	9.09155e+08	5.331e+08	5.98275e+08	2.37239e+09	7.43153e+09	8.28217e+08	-3.16558	0.0454505	0.124687	8.20515	111.02	819.187	13.65	--	--	--	--	--	--	--	--	--	-	-	-	-
POS_M111T77_1	4.09412e+06	2.0332e+07	7.35064e+06	1.30322e+07	4.38189e+06	1.02556e+07	2.74468e+07	2.31833e+07	2.42765e+07	9.38185e+06	2.52958e+07	1.78269e+07	9.90774e+06	2.12352e+07	1.09983	0.0119346	0.0506742	0.366223	111.02	77.3311	1.29	--	--	--	--	--	--	--	--	--	-	-	-	-
POS_M111T780	8.38618e+08	6.87157e+08	2.93752e+08	4.00511e+08	6.19516e+07	1.73911e+08	1.26436e+08	1.17949e+08	4.01366e+07	1.47848e+08	1.16121e+08	7.00751e+07	4.09317e+08	1.03094e+08	-1.98925	0.0327852	0.0993338	1.85587	111.039	780.101	13	--	--	--	--	--	--	--	--	--	-	-	-	-
POS_M112T77	4.00849e+07	4.49687e+07	4.0916e+07	2.09724e+07	4.54138e+06	3.45721e+06	8.07426e+06	6.64384e+06	2.25183e+06	2.60264e+06	7.09792e+06	9.07581e+06	2.58234e+07	5.95772e+06	-2.11585	0.0286784	0.0904439	0.470868	111.968	76.8302	1.28	--	--	--	--	--	--	--	--	--	-	-	-	-
POS_M112T148	9.55295e+06	7.56641e+06	5.08478e+06	9.17681e+06	1.5059e+07	1.89748e+07	6.91425e+07	3.93638e+07	3.58917e+07	2.35218e+07	2.22728e+07	1.23923e+07	1.09025e+07	3.37641e+07	1.63084	0.0214205	0.0747044	0.500949	112.05	148.026	2.47	--	--	--	--	--	--	--	--	--	-	-	-	-
POS_M113T76	7.62574e+07	7.877e+07	7.68868e+07	1.0391e+08	2.84523e+07	1.95389e+07	1.62456e+06	9.16967e+06	1.86503e+06	1.60245e+06	3.6586e+06	2.15258e+06	6.39693e+07	3.34548e+06	-4.25709	0.00111885	0.00992307	0.939328	112.967	76.4324	1.27	--	--	--	--	--	--	--	--	--	-	-	-	-
POS_M113T35_2	2.04654e+07	1.4457e+07	1.43949e+07	1.33086e+07	7.49045e+06	9.56422e+06	5.82238e+06	6.59368e+06	6.02622e+06	4.41178e+06	6.67611e+06	5.60198e+06	1.32801e+07	5.85536e+06	-1.18144	0.00264752	0.0179636	0.317541	112.967	34.8321	0.58	--	--	--	--	--	--	--	--	--	-	-	-	-
POS_M113T242	1.30713e+08	6.06224e+08	6.32196e+08	5.89371e+08	6.38421e+07	2.7366e+08	7.53053e+07	2.20515e+07	2.08736e+07	7.23582e+07	2.02935e+07	1.00382e+08	3.82667e+08	5.18773e+07	-2.88292	0.0109535	0.0475355	2.00491	113.034	242.356	4.04	--	--	--	--	--	--	--	--	--	-	-	-	-
POS_M113T703	5.36088e+07	8.84268e+07	6.63416e+07	2.01293e+08	1493.84	1493.84	1493.84	1493.84	1493.84	1493.84	1493.84	1493.84	6.82788e+07	1493.84	-15.4801	0.0482321	0.129064	0.852452	113.034	702.547	11.71	--	--	--	--	--	--	--	--	--	-	-	-	-
POS_M113T418	3.72436e+07	1.02846e+07	4.30574e+07	3.52172e+07	1.80524e+07	3.31653e+07	1493.84	1493.84	1493.84	1493.84	1493.84	1493.84	2.95034e+07	1493.84	-14.2696	0.000185557	0.00319746	0.654882	113.034	417.743	6.96	--	--	--	--	--	--	--	--	--	-	-	-	-
POS_M113T232	1.88618e+07	2.0056e+07	2.01383e+07	7.37727e+07	1.54391e+08	1.96524e+08	4.40331e+08	4.03575e+08	1.26529e+09	4.39071e+08	1.0059e+09	7.88061e+08	8.06241e+07	7.23705e+08	3.16612	0.00156118	0.0127681	3.01248	113.034	232.111	3.87	--	--	--	--	--	--	--	--	--	-	-	-	-
POS_M113T111	1.49247e+07	1.35809e+07	1.52284e+07	5.42615e+06	4.97399e+06	4.76232e+06	4.55844e+06	3.80423e+06	4.12922e+06	4.49785e+06	5.97746e+06	5.45796e+06	9.81608e+06	4.73753e+06	-1.05101	0.0412819	0.116937	0.228915	113.107	110.671	1.84	--	--	--	--	--	--	--	--	--	-	-	-	-
POS_M114T310	5.0545e+06	4.47803e+06	4.037e+06	6.87084e+06	1.13949e+06	1.10124e+06	562913	771245	2.34664e+06	543860	582652	513199	3.78018e+06	886752	-2.09185	0.0140521	0.0562737	0.189566	113.523	309.94	5.17	--	--	--	--	--	--	--	--	--	-	-	-	-
POS_M114T316	2.08439e+07	1.81986e+07	8.23066e+07	2.02291e+07	1.27844e+08	9.8773e+07	5.2836e+07	2.46399e+08	5.45099e+07	2.15178e+08	2.28049e+08	1.88842e+08	6.13659e+07	1.64302e+08	1.42085	0.0302192	0.0937982	1.07425	113.963	315.607	5.26	--	--	--	--	--	--	--	--	--	-	-	-	-
POS_M114T633	3.72223e+08	1.05935e+08	9.88578e+07	3.34551e+08	1493.84	1493.84	1493.84	1493.84	1493.84	1493.84	1493.84	1493.84	1.51928e+08	1493.84	-16.634	0.0456334	0.124956	1.27102	114.09	632.708	10.55	--	--	--	--	--	--	--	--	--	-	-	-	-
POS_M114T746	1.87197e+08	1.93978e+08	4.98419e+07	2.06998e+08	1.1353e+08	2.22271e+07	5.62096e+07	1.49146e+07	8.50804e+07	5.18783e+07	2.07939e+07	2.45127e+07	1.28962e+08	4.22316e+07	-1.61055	0.029848	0.0930249	1.02137	114.091	745.841	12.43	--	--	--	--	--	--	--	--	--	-	-	-	-
POS_M115T94	1.88609e+08	1.95588e+08	1.79578e+08	1.31697e+08	7.76749e+07	7.26071e+07	4.2053e+07	4.38746e+07	9.4222e+07	4.40484e+07	4.34242e+07	5.7458e+07	1.40959e+08	5.418e+07	-1.37944	0.00498416	0.0275826	1.07354	115.038	94.1118	1.57	--	--	--	--	--	--	--	--	--	-	-	-	-
POS_M115T101	4.84627e+07	4.39193e+07	5.32352e+07	1.10866e+07	6.1346e+07	7.62818e+07	1.98883e+08	2.18117e+08	4.19155e+07	2.56033e+08	2.50117e+08	2.50214e+08	4.90553e+07	2.02547e+08	2.04577	0.00125201	0.0108053	1.47818	115.038	101.281	1.69	--	--	--	--	--	--	--	--	--	-	-	-	-
POS_M115T402	6.24649e+06	4.86526e+06	5.77409e+06	4.7202e+06	2.32512e+06	2.39779e+06	527462	554335	691087	620560	755799	755138	4.38816e+06	650730	-2.75348	0.000271068	0.00405803	0.237167	115.054	401.794	6.7	--	N-Methylhydantoin	--	28.6247	C4H6N2O2	MS1	Azolines	616-04-6	HMDB0003646	C02565	ko01100//Metabolic pathways;ko00330//Arginine and proline metabolism	Amino acid metabolism;Global and overview maps	Metabolism
POS_M116T98_2	1.47807e+10	1.6047e+10	1.40805e+10	1.528e+10	1.2294e+10	1.67424e+10	6.80214e+09	7.70835e+09	5.41874e+09	6.95627e+09	5.46485e+09	6.52938e+09	1.48708e+10	6.47995e+09	-1.19842	4.82425e-07	7.53696e-05	11.7319	116.071	98.3143	1.64	--	--	--	--	--	--	--	--	--	-	-	-	-
POS_M116T302	2.22337e+07	2.18773e+07	9.36164e+07	7.65596e+07	3.02662e+07	2.06442e+07	1.45409e+07	4.04453e+06	3.64243e+06	1.62982e+07	1.40072e+07	2.30627e+07	4.41995e+07	1.25993e+07	-1.81069	0.0417961	0.117736	0.562021	116.07	301.783	5.03	--	--	--	--	--	--	--	--	--	-	-	-	-
POS_M116T476	4.52477e+07	9.00746e+06	3.67514e+07	6.44018e+07	2.13051e+07	4.20378e+07	1.25459e+07	1.0248e+07	1.32271e+07	1.32453e+07	1.24251e+07	1.45127e+07	3.64585e+07	1.27007e+07	-1.52135	0.0133617	0.0545726	0.522274	116.07	476.117	7.94	--	--	--	--	--	--	--	--	--	-	-	-	-
POS_M116T555	2.71181e+07	1.23343e+08	1.34326e+08	4.69228e+07	4.40756e+07	5.0598e+07	6.43192e+06	1.29008e+07	1.01392e+07	8.58211e+06	9.6299e+06	3.27803e+06	7.10639e+07	8.49367e+06	-3.06466	0.00733682	0.0360801	0.882867	116.07	554.869	9.25	--	--	--	--	--	--	--	--	--	-	-	-	-
POS_M117T241	2.24714e+07	7.78696e+07	3.602e+07	7.109e+07	1493.84	1493.84	1493.84	1493.84	1493.84	1493.84	1493.84	1493.84	3.45757e+07	1493.84	-14.4984	0.0315551	0.0965671	0.629456	116.966	240.771	4.01	--	--	--	--	--	--	--	--	--	-	-	-	-
POS_M117T230	1.75951e+07	2.43257e+07	2.0604e+07	7.52734e+07	1.09032e+07	1.23852e+07	7.51346e+08	5.93087e+08	2.31475e+08	2.49764e+08	2.31182e+08	9.65433e+07	2.68478e+07	3.589e+08	3.74071	0.00965707	0.0440094	1.98215	117.054	230.418	3.84	Deoxyribose	--	5.34e-05	2.75532	C5H10O4	MS2	Organooxygen compounds	533-67-5	HMDB0003224	C01801	ko00030//Pentose phosphate pathway	Carbohydrate metabolism	Metabolism
POS_M117T217	2.36241e+08	2.90668e+07	9.17872e+07	3.71971e+07	6.80541e+07	4.37807e+07	2.12831e+07	3.74892e+06	1.62252e+07	4.56864e+06	4.75137e+06	5.38521e+06	8.43545e+07	9.32707e+06	-3.17697	0.040691	0.115531	0.876567	117.054	217.293	3.62	--	2-Oxovaleric acid	--	1.31298	C5H8O3	MS1	Keto acids and derivatives	1821-02-9	HMDB0001865	-	-	-	-
POS_M117T98	7.15727e+08	7.75925e+08	6.91017e+08	7.4768e+08	6.12833e+08	8.42951e+08	3.4955e+08	4.02945e+08	2.8824e+08	3.69052e+08	2.72813e+08	3.28441e+08	7.31022e+08	3.35173e+08	-1.12501	1.0224e-06	0.000116921	2.53838	117.074	98.3143	1.64	--	--	--	--	--	--	--	--	--	-	-	-	-
POS_M118T106	2.79414e+07	2.33902e+07	2.92622e+07	1.82462e+07	1.25352e+07	1.97664e+07	7.11626e+06	9.40394e+06	7.72089e+06	1.07265e+07	4.40069e+06	3.66233e+06	2.18569e+07	7.17177e+06	-1.60769	0.000383725	0.00508987	0.464949	118.045	105.544	1.76	--	--	--	--	--	--	--	--	--	-	-	-	-
POS_M118T220	1.29366e+07	1.50752e+07	1.04569e+07	1.71444e+07	4.76207e+07	1493.84	1493.84	1493.84	1493.84	1493.84	1493.84	1493.84	1.72059e+07	1493.84	-13.4916	0.0254101	0.0837553	0.446241	118.065	219.998	3.67	--	5-Hydroxypentanoic acid	--	2.41829	C5H10O3	MS1	Fatty Acyls	13392-69-3	HMDB0061927	-	-	-	-
POS_M118T488	6.8945e+06	8.0677e+06	7.87985e+06	8.16503e+06	9.88696e+06	9.00647e+06	2.73216e+06	5.00886e+06	2.45966e+06	2.92092e+06	3.27452e+06	5.98809e+06	8.31675e+06	3.7307e+06	-1.15657	7.91979e-05	0.0018418	0.261811	118.065	487.511	8.13	--	--	--	--	--	--	--	--	--	-	-	-	-
POS_M118T98	1.08439e+08	5.50854e+07	4.91147e+07	3.72686e+07	5.0908e+07	7.27904e+07	2.737e+07	2.87461e+07	2.14677e+07	2.41323e+07	1.81804e+07	1.92536e+07	6.22677e+07	2.31917e+07	-1.42487	0.00398878	0.024063	0.709606	118.075	98.2885	1.64	--	--	--	--	--	--	--	--	--	-	-	-	-
POS_M118T105_1	1.36419e+10	1.24417e+10	1.1714e+10	8.4695e+09	5.21545e+09	7.44243e+09	2.51066e+09	2.78907e+09	2.59812e+09	3.20038e+09	2.82659e+09	3.66218e+09	9.82082e+09	2.93117e+09	-1.74437	0.000461586	0.00563616	10.0607	118.086	105.403	1.76	--	--	--	--	--	--	--	--	--	-	-	-	-
POS_M118T148	4.54229e+09	4.73761e+09	3.71799e+09	7.02525e+09	3.56806e+09	4.52367e+09	1.72352e+09	1.73557e+09	1.64778e+09	2.00803e+09	1.53071e+09	2.28299e+09	4.68581e+09	1.82143e+09	-1.36323	0.00025578	0.00393552	6.57549	118.086	147.708	2.46	--	--	--	--	--	--	--	--	--	-	-	-	-
POS_M118T838	8.47307e+07	8.09407e+07	1.49872e+07	3.49642e+07	1.85216e+07	1.59254e+07	1.616e+06	6.277e+06	1.57164e+06	7.20364e+06	1.15241e+06	7.35723e+06	4.16783e+07	4.19632e+06	-3.3121	0.0189819	0.0690487	0.673658	118.086	838.074	13.97	--	Betaine	--	4.39842	C5H11NO2	MS1	Carboxylic acids and derivatives	-	HMDB0059606	C00719	ko01100//Metabolic pathways;ko02010//ABC transporters;ko00260//Glycine, serine and threonine metabolism	Amino acid metabolism;Global and overview maps;Membrane transport	Environmental Information Processing;Metabolism
POS_M118T637	5.95908e+07	9.14028e+06	9.78884e+07	1.06197e+08	1493.84	1493.84	1493.84	1493.84	1493.84	1493.84	1493.84	1493.84	4.547e+07	1493.84	-14.8936	0.0469686	0.126962	0.677792	118.087	636.58	10.61	--	--	--	--	--	--	--	--	--	-	-	-	-
POS_M118T217	4.36738e+07	9.36884e+07	5.17588e+07	3.8694e+07	1493.84	1493.84	1493.84	1493.84	1493.84	1493.84	1493.84	1493.84	3.79697e+07	1493.84	-14.6335	0.0247863	0.0823461	0.665772	118.086	216.667	3.61	5-Aminopentanoic acid	--	1.71e-05	0.053632	C5H11NO2	MS2	Carboxylic acids and derivatives	660-88-8	HMDB0003355	C00431	ko01120//Microbial metabolism in diverse environments;ko00330//Arginine and proline metabolism;ko00310//Lysine degradation	Amino acid metabolism;Global and overview maps	Metabolism
POS_M118T270	4.03791e+07	1.46587e+08	4.5125e+07	9.00785e+07	7.19224e+07	7.31945e+07	6.72433e+06	1.75843e+07	1.76732e+07	3.19803e+07	6.36313e+07	3.33975e+07	7.7881e+07	2.84985e+07	-1.45039	0.0190632	0.069262	0.760447	118.087	269.662	4.49	--	--	--	--	--	--	--	--	--	-	-	-	-
POS_M119T145	1.12033e+07	1.0123e+07	1.48333e+07	8.98929e+06	1.22318e+07	2.44082e+07	3.85424e+07	3.02995e+07	2.1024e+07	2.1752e+07	3.42737e+07	2.01233e+07	1.36315e+07	2.76692e+07	1.02134	0.00510641	0.02803	0.434439	118.943	145.008	2.42	--	--	--	--	--	--	--	--	--	-	-	-	-
POS_M119T221	1.75284e+08	1.53462e+08	1.21223e+08	2.11731e+08	8.27908e+07	1.72308e+08	5.39463e+07	5.56101e+07	5.17045e+07	5.63084e+07	4.65945e+07	6.68222e+07	1.528e+08	5.51643e+07	-1.46984	0.000388032	0.00510441	1.19579	119.049	220.716	3.68	--	--	--	--	--	--	--	--	--	-	-	-	-
POS_M119T190	3.78484e+07	5.15313e+07	4.62603e+07	4.05603e+07	1.83066e+07	5.15394e+07	8.54135e+06	1.23892e+07	1.42606e+07	1.10156e+07	1.36331e+07	2.21397e+07	4.10077e+07	1.36633e+07	-1.58559	0.000504026	0.00600985	0.619942	119.049	189.71	3.16	2-Methylserine	--	8.4e-18	0.44164	C4H9NO3	MS2	--	--	--	-	-	-	-
POS_M119T105	7.17003e+08	6.56172e+08	6.30691e+08	4.42512e+08	3.2167e+08	5.16241e+08	2.22051e+08	2.40958e+08	2.16228e+08	2.43296e+08	2.06197e+08	2.36815e+08	5.47382e+08	2.27591e+08	-1.2661	0.000376922	0.00506843	2.1639	119.09	105.204	1.75	--	--	--	--	--	--	--	--	--	-	-	-	-
POS_M119T148	2.17744e+08	2.39436e+08	1.71804e+08	3.6144e+08	1.76487e+08	2.24356e+08	8.52783e+07	8.6948e+07	8.19526e+07	9.8341e+07	7.8205e+07	1.10454e+08	2.31878e+08	9.01965e+07	-1.36222	0.000571896	0.00659955	1.44432	119.09	147.7	2.46	--	--	--	--	--	--	--	--	--	-	-	-	-
POS_M120T34	1.12248e+08	1.2195e+08	1.23075e+08	1.87971e+08	1.68258e+07	6.08062e+07	3.09974e+07	2.54483e+07	4.44017e+06	2.8468e+07	2.03187e+07	1.90899e+07	1.03813e+08	2.14604e+07	-2.27423	0.00690637	0.0347199	1.03173	120.025	33.7888	0.56	--	--	--	--	--	--	--	--	--	-	-	-	-
POS_M120T420	4.73861e+06	945005	1.11524e+07	5.28219e+06	1.19143e+06	5.78735e+06	4.57006e+06	2.51142e+07	5.03642e+07	1.00019e+07	6.11053e+07	6.92493e+07	4.8495e+06	3.67341e+07	2.92121	0.0176526	0.0655038	0.624192	120.024	420.145	7	--	--	--	--	--	--	--	--	--	-	-	-	-
POS_M120T256	1.5584e+07	1.50443e+07	1.51928e+07	4.54194e+07	1493.84	1493.84	1493.84	1493.84	1493.84	1493.84	1493.84	1493.84	1.52072e+07	1493.84	-13.3134	0.0485297	0.129689	0.400884	120.023	256.055	4.27	--	--	--	--	--	--	--	--	--	-	-	-	-
POS_M120T396	5.20708e+06	1.47332e+07	6.20547e+06	6.76162e+06	8.28338e+06	4.01091e+07	8.63707e+07	1.95113e+07	2.93696e+07	3.81538e+07	3.21255e+07	7.02043e+07	1.355e+07	4.59559e+07	1.76196	0.0226794	0.0776323	0.613248	120.024	396.135	6.6	--	3-aci-Nitropropanoate	--	11.59	C3H5NO4	MS1	--	--	--	-	-	-	-
POS_M120T548	2.88881e+06	3.68953e+06	3.86113e+06	5.52633e+06	5.71852e+06	4.57748e+06	2.48474e+07	4.07881e+07	7.23675e+06	5.44411e+06	4.35573e+07	2.32404e+07	4.37697e+06	2.41857e+07	2.46615	0.013055	0.0537822	0.493679	120.024	547.728	9.13	--	--	--	--	--	--	--	--	--	-	-	-	-
POS_M120T532	1.59997e+06	1.67743e+06	1.55856e+06	1.35705e+07	1.70363e+06	1.36903e+06	6.264e+06	1.40475e+07	7.85543e+06	1.13665e+07	8.29747e+06	9.72244e+06	3.57985e+06	9.59222e+06	1.42196	0.0258339	0.084718	0.250601	120.045	532.344	8.87	4-Fluoro-L-threonine	--	0.0143493	28.3643	C4H8FNO3	MS2	--	--	--	-	-	-	-
POS_M120T488	446236	1.8207e+06	1.59647e+06	1.40509e+06	1.91898e+06	1.74824e+06	1.36086e+06	1.14055e+07	5.23886e+06	5.70739e+06	1.73557e+06	7.67998e+06	1.48929e+06	5.52137e+06	1.8904	0.0267854	0.0867642	0.20998	120.056	488.312	8.14	--	--	--	--	--	--	--	--	--	-	-	-	-
POS_M120T109	2.24625e+08	2.7045e+08	2.33025e+08	2.52381e+08	1.67569e+08	2.33056e+08	4.18914e+07	1.7279e+08	1.36112e+08	2.48263e+07	2.82549e+07	1.60097e+08	2.30184e+08	9.39952e+07	-1.29213	0.00158993	0.0128481	1.35895	120.066	109.088	1.82	--	L-Homoserine	--	0.0117604	C4H9NO3	MS1	Carboxylic acids and derivatives	672-15-1	HMDB0000719	C00263	ko01100//Metabolic pathways;ko01110//Biosynthesis of secondary metabolites;ko01120//Microbial metabolism in diverse environments;ko01130//Biosynthesis of antibiotics;ko01230//Biosynthesis of amino acids;ko00270//Cysteine and methionine metabolism;ko00260//Glycine, serine and threonine metabolism;ko00300//Lysine biosynthesis;ko00920//Sulfur metabolism	Amino acid metabolism;Energy metabolism;Global and overview maps	Metabolism
POS_M120T347_2	5.16949e+09	4.60622e+09	4.31329e+09	4.56731e+09	3.34675e+09	4.3642e+09	2.13092e+09	1.9593e+09	2.09444e+09	2.29512e+09	1.82677e+09	1.83006e+09	4.39454e+09	2.02277e+09	-1.11938	3.07834e-06	0.000210745	6.22415	120.081	346.902	5.78	--	--	--	--	--	--	--	--	--	-	-	-	-
POS_M120T106	4.9923e+07	4.85553e+07	4.35487e+07	4.12017e+07	2.76082e+07	4.30979e+07	1.4832e+07	1.55399e+07	1.62671e+07	1.79977e+07	1.04588e+07	1.91107e+07	4.23225e+07	1.5701e+07	-1.43056	1.71123e-05	0.000655755	0.649153	120.091	105.533	1.76	--	--	--	--	--	--	--	--	--	-	-	-	-
POS_M121T45	3.73542e+06	2.76802e+06	3.10288e+06	6.59341e+06	1493.84	1493.84	1493.84	1493.84	1493.84	1493.84	1493.84	1493.84	2.70045e+06	1493.84	-10.82	0.0240342	0.0805947	0.177252	120.987	45.2282	0.75	--	--	--	--	--	--	--	--	--	-	-	-	-
POS_M121T90	2.29766e+08	2.24647e+08	2.13335e+08	1.38981e+08	1.17792e+08	9.68207e+07	3.7865e+07	3.4294e+07	3.77218e+07	3.78229e+07	2.79123e+07	2.6723e+07	1.70224e+08	3.37232e+07	-2.33562	0.00021731	0.00354102	1.44422	121.069	90.0185	1.5	--	--	--	--	--	--	--	--	--	-	-	-	-
POS_M121T347_2	3.63464e+08	3.3185e+08	3.03105e+08	3.22056e+08	2.40803e+08	3.14039e+08	1.51592e+08	1.44045e+08	4.9369e+06	1.72699e+08	1.35808e+08	1.3553e+08	3.12553e+08	1.24102e+08	-1.33257	8.16602e-05	0.00187051	1.70117	121.084	346.902	5.78	Phenylethylamine	--	4.48e-32	2.3341	C8H11N	MS2	Benzene and substituted derivatives	64-04-0	HMDB0012275	C05332	ko00360//Phenylalanine metabolism	Amino acid metabolism	Metabolism
POS_M121T681	4.58461e+06	6.30861e+06	4.52054e+06	3.41846e+06	1.84842e+06	2.08051e+06	2.42066e+06	1.36605e+06	1.50874e+06	1.63973e+06	2.16281e+06	1.52284e+06	3.79352e+06	1.77014e+06	-1.09968	0.0175421	0.0652527	0.155919	121.101	680.75	11.35	--	--	--	--	--	--	--	--	--	-	-	-	-
POS_M122T37	1.46284e+06	2.8775e+06	2.31574e+06	2.9332e+06	3.39464e+06	5.80166e+06	1.09809e+07	7.03445e+06	6.07779e+06	4.7858e+06	5.59468e+06	4.0858e+06	3.13093e+06	6.42657e+06	1.03746	0.0180278	0.0666121	0.195443	121.971	36.7965	0.61	--	--	--	--	--	--	--	--	--	-	-	-	-
POS_M123T221	3.19026e+08	3.08126e+08	2.33351e+08	4.44976e+08	1.78156e+08	3.15378e+08	1.05715e+08	1.1363e+08	1.05207e+08	1.18464e+08	1.03216e+08	1.50941e+08	2.99836e+08	1.16195e+08	-1.36762	0.000647759	0.00710212	1.62974	123.045	220.719	3.68	--	--	--	--	--	--	--	--	--	-	-	-	-
POS_M124T394	5.27601e+07	8.27262e+07	8.30897e+07	1.16423e+08	1.27021e+08	4.60563e+08	1493.84	1493.84	1493.84	1493.84	1493.84	1493.84	1.53764e+08	1493.84	-16.6513	0.0332367	0.100253	1.20967	124.039	393.897	6.56	--	--	--	--	--	--	--	--	--	-	-	-	-
POS_M124T407	3.95505e+08	5.57288e+08	6.10427e+08	2.15918e+08	7.77431e+07	9.44588e+07	9.6883e+06	4.21771e+07	3.36955e+07	3.04035e+07	1.08985e+07	4.52672e+07	3.25223e+08	2.86884e+07	-3.50289	0.0105299	0.0462282	1.90968	124.039	407.277	6.79	--	--	--	--	--	--	--	--	--	-	-	-	-
POS_M124T443	1.01307e+08	1.18526e+08	8.60376e+07	9.11343e+07	1.96222e+08	1.11523e+07	2.05406e+07	2.18943e+07	2.90839e+07	2.37664e+07	1.10129e+07	3.38481e+07	1.0073e+08	2.33577e+07	-2.10852	0.0102929	0.0455112	0.998069	124.039	443.392	7.39	--	--	--	--	--	--	--	--	--	-	-	-	-
POS_M124T777	5.40016e+06	2.56324e+07	2.88725e+07	2.57216e+07	3.08809e+07	2.64402e+07	7.74711e+07	2.12278e+07	2.29736e+07	8.33111e+07	9.91092e+07	1.62219e+08	2.38246e+07	7.77187e+07	1.70581	0.0329249	0.0995276	0.772006	124.039	776.965	12.95	Picolinic acid	--	5.94e-11	4.08685	C6H5NO2	MS2	Pyridines and derivatives	98-98-6	HMDB0002243	C10164	ko01100//Metabolic pathways;ko00380//Tryptophan metabolism	Amino acid metabolism;Global and overview maps	Metabolism
POS_M124T185	8.12264e+07	1.72079e+07	1.0208e+08	1.31698e+08	2.45935e+08	1493.84	1493.84	1493.84	1493.84	1493.84	1493.84	1493.84	9.63581e+07	1493.84	-15.9771	0.0239924	0.0804986	1.04892	124.039	184.766	3.08	--	--	--	--	--	--	--	--	--	-	-	-	-
POS_M124T524	1.22426e+08	1.60249e+08	8.99765e+07	1.85788e+07	6.51635e+07	7.08214e+07	6.10825e+06	1.76418e+07	3.98629e+07	2.11165e+07	3.71262e+07	1.14295e+07	8.78692e+07	2.22142e+07	-1.98388	0.0102137	0.0454766	0.899781	124.039	524.06	8.73	--	--	--	--	--	--	--	--	--	-	-	-	-
POS_M124T538	8.11725e+06	4.23654e+07	1.13489e+07	1.00534e+07	1.33529e+07	7.97161e+07	9.8544e+07	1.56285e+08	1.17708e+08	1.69274e+08	1.86104e+08	5.16841e+08	2.74923e+07	2.07459e+08	2.91573	0.0189119	0.0688352	1.47253	124.039	538.189	8.97	--	--	--	--	--	--	--	--	--	-	-	-	-
POS_M124T45	1.85661e+07	1.86975e+07	3.59986e+06	1.13706e+07	8.27435e+06	8.12811e+06	1.33443e+06	1.35438e+06	6.79461e+06	2.37932e+06	7.32637e+06	2.43334e+06	1.14394e+07	3.60374e+06	-1.66645	0.0165612	0.0628317	0.3086	124.087	45.0915	0.75	--	--	--	--	--	--	--	--	--	-	-	-	-
POS_M125T64	1.73065e+06	2.45824e+06	2.80057e+06	2.73807e+06	2.49654e+06	4.46785e+06	3.90937e+07	4.13113e+07	2.47969e+07	1.92764e+07	1.10823e+07	8.9866e+06	2.78199e+06	2.40912e+07	3.11432	0.00352523	0.0220526	0.523462	125.003	64.0513	1.07	--	--	--	--	--	--	--	--	--	-	-	-	-
POS_M125T95	1.34805e+07	2.10952e+07	1.85506e+07	6.68233e+06	8.91292e+06	4.34737e+06	3.02328e+06	706354	3.05894e+06	925894	6.3113e+06	1.25376e+06	1.21781e+07	2.54659e+06	-2.25766	0.00722915	0.0359276	0.350953	125.023	94.5713	1.58	--	--	--	--	--	--	--	--	--	-	-	-	-
POS_M126T37	3.82752e+06	4.02338e+06	4.46591e+06	6.70626e+06	4.08579e+06	1.56866e+06	699450	1.72447e+06	895806	2.10847e+06	1.76019e+06	1.30942e+06	4.11292e+06	1.4163e+06	-1.53803	0.00334	0.0212721	0.193566	125.964	36.8041	0.61	--	--	--	--	--	--	--	--	--	-	-	-	-
POS_M126T501	1.03336e+07	1.02054e+07	1.02266e+07	2.54444e+06	1.31203e+07	2.73448e+06	6.71492e+06	3.48481e+07	4.6527e+07	1.00904e+07	3.30785e+07	3.63212e+07	8.19412e+06	2.793e+07	1.76916	0.014946	0.0587775	0.485697	125.986	500.624	8.34	--	--	--	--	--	--	--	--	--	-	-	-	-
POS_M126T140	9.47984e+06	3.39122e+07	2.74968e+07	1.98294e+07	3.27997e+07	1.47653e+07	8.32998e+06	2.55163e+06	2.84091e+06	1.02966e+07	3.41148e+06	1.32454e+07	2.30472e+07	6.77933e+06	-1.76538	0.00449305	0.0260477	0.464595	125.986	140.152	2.34	Taurine	--	0.0311952	0.364037	C2H7NO3S	MS2	Organic sulfonic acids and derivatives	107-35-7	HMDB0000251	C00245	ko01100//Metabolic pathways;ko02010//ABC transporters;ko00920//Sulfur metabolism;ko00430//Taurine and hypotaurine metabolism	Energy metabolism;Global and overview maps;Membrane transport;Metabolism of other amino acids	Environmental Information Processing;Metabolism
POS_M126T789	1.09786e+06	433287	1.74917e+06	759097	416545	1.28889e+06	1.0789e+06	5.17816e+06	1.27359e+06	6.07682e+06	4.54779e+06	3.23802e+06	957474	3.56555e+06	1.89682	0.0135027	0.0549946	0.17589	125.986	788.819	13.15	--	--	--	--	--	--	--	--	--	-	-	-	-
POS_M126T584	1.26903e+07	1.27631e+07	4.798e+06	3.14424e+07	4.02275e+07	1493.84	1493.84	1493.84	1493.84	1493.84	1493.84	1493.84	1.69871e+07	1493.84	-13.4731	0.0238633	0.0802425	0.448272	125.986	583.655	9.73	--	--	--	--	--	--	--	--	--	-	-	-	-
POS_M127T76	1.85531e+09	6.00479e+08	1.25307e+09	1.3799e+09	1.64962e+09	1.31851e+08	6.80251e+08	4.26564e+08	2.85043e+08	2.99821e+08	3.82951e+08	5.70782e+08	1.14504e+09	4.40902e+08	-1.37687	0.0284087	0.0900596	2.81819	127.038	75.9154	1.27	1,2,3-Trihydroxybenzene	--	2.92e-12	5.64711	C6H6O3	MS2	Benzene and substituted derivatives	87-66-1	HMDB0013674	C01108	ko01120//Microbial metabolism in diverse environments	Global and overview maps	Metabolism
POS_M127T432	3.39478e+09	3.83838e+09	2.66719e+09	3.78883e+08	2.47847e+08	1.77457e+08	9.9912e+07	2.30249e+07	7.71019e+07	8.3104e+07	2.40048e+08	3.31044e+07	1.78409e+09	9.27159e+07	-4.26623	0.0354838	0.105004	4.28991	127.04	431.731	7.2	--	--	--	--	--	--	--	--	--	-	-	-	-
POS_M128T231	8.22163e+06	5.07811e+06	4.62273e+06	5.2111e+06	7.45928e+06	6.86909e+06	1.09022e+07	1.31692e+07	2.29751e+07	1.39452e+07	2.34763e+07	1.52679e+07	6.24366e+06	1.66227e+07	1.41269	0.000959616	0.00909401	0.385198	128.044	231.026	3.85	--	--	--	--	--	--	--	--	--	-	-	-	-
POS_M129T298	8.64715e+06	4.98878e+06	8.8952e+06	2.14434e+06	2.30099e+06	2.40962e+06	4.26994e+07	2.61905e+07	6.60075e+07	5.38493e+07	5.13816e+07	6.08575e+07	4.89768e+06	5.01643e+07	3.35649	1.81898e-05	0.000687497	0.846169	128.952	298.228	4.97	--	--	--	--	--	--	--	--	--	-	-	-	-
POS_M129T170	1.46445e+07	1.54526e+07	1.60502e+07	1.8636e+07	1493.84	1493.84	1493.84	1493.84	1493.84	1493.84	1493.84	1493.84	1.07977e+07	1493.84	-12.8194	0.0108253	0.0471469	0.368985	129.053	169.823	2.83	--	Adipate	--	21.332	C6H10O4	MS1	Fatty Acyls	124-04-9	HMDB0000448	C06104	ko01100//Metabolic pathways;ko01120//Microbial metabolism in diverse environments;ko01220//Degradation of aromatic compounds	Global and overview maps	Metabolism
POS_M130T500	1.23668e+07	9.73095e+06	3.83334e+06	1.12763e+07	1.99898e+07	4.85535e+06	1.19762e+07	1.07078e+08	4.98183e+07	3.85579e+07	6.64932e+07	5.2193e+07	1.03421e+07	5.43527e+07	2.39382	0.00732863	0.0360689	0.743435	130.008	499.649	8.33	--	--	--	--	--	--	--	--	--	-	-	-	-
POS_M130T319	9.88039e+07	1.47778e+08	2.70745e+08	1.70845e+08	6.13595e+07	7.54508e+07	5.51664e+07	1.57449e+07	4.39453e+07	1.93394e+07	2.08744e+07	5.28199e+07	1.37497e+08	3.46484e+07	-1.98854	0.0101214	0.0453452	1.11225	130.008	319.493	5.32	--	--	--	--	--	--	--	--	--	-	-	-	-
POS_M130T243	2.72669e+06	2.93124e+06	8.04988e+06	1.15188e+07	1.00584e+07	9.48526e+06	4.97646e+07	2.93138e+07	2.00357e+07	6.71113e+07	5.43945e+07	2.15283e+07	7.46171e+06	4.0358e+07	2.43528	0.00225577	0.0161065	0.658855	130.049	243.308	4.06	--	--	--	--	--	--	--	--	--	-	-	-	-
POS_M130T466	9.17447e+06	2.51827e+07	1.22056e+07	1.02064e+07	3.86198e+07	1.21878e+07	7.00058e+07	1.37682e+08	3.14569e+07	4.49954e+07	4.94326e+07	3.01156e+07	1.79295e+07	6.06147e+07	1.75733	0.0323276	0.0983877	0.664788	130.05	465.809	7.76	--	--	--	--	--	--	--	--	--	-	-	-	-
POS_M130T433_2	2.83578e+07	4.94817e+07	5.04175e+07	2.47436e+07	1.62562e+07	8.60066e+06	7.77554e+06	7.36557e+06	7.72747e+06	7.25233e+06	2.8106e+07	1.14231e+07	2.96429e+07	1.16083e+07	-1.35252	0.0427217	0.11957	0.431565	130.05	432.563	7.21	--	--	--	--	--	--	--	--	--	-	-	-	-
POS_M130T684	2.28387e+07	5.78585e+07	4.32912e+07	5.84309e+07	1493.84	1493.84	1493.84	1493.84	1493.84	1493.84	1493.84	1493.84	3.04037e+07	1493.84	-14.3129	0.0197525	0.0707537	0.603374	130.05	683.606	11.39	3-Aminopentanedioate	--	0.00583037	29.729	C5H9NO4	MS2	--	--	--	-	-	-	-
POS_M130T253	3.4354e+07	8.11692e+07	3.03602e+07	2.62984e+07	2.00499e+07	1.33088e+07	6.92732e+06	6.65108e+06	7.00067e+06	3.07062e+06	4.00046e+06	9.24742e+06	3.42568e+07	6.1496e+06	-2.47782	0.0176472	0.0655038	0.584322	130.05	253.369	4.22	--	--	--	--	--	--	--	--	--	-	-	-	-
POS_M130T315	3.98978e+06	7.39048e+06	7.12005e+06	3.45706e+06	4.19683e+06	1.49168e+07	3.8321e+07	2.04172e+07	1.89516e+07	1.92717e+07	2.74436e+07	3.93548e+07	6.84517e+06	2.72933e+07	1.99539	0.000704901	0.00744834	0.552313	130.05	315.236	5.25	--	--	--	--	--	--	--	--	--	-	-	-	-
POS_M130T304	4.37497e+07	8.13864e+07	6.41179e+07	1.74139e+07	1.39386e+07	1.84635e+07	6.00399e+06	1.49689e+07	5.89256e+06	1.47326e+07	9.19659e+06	7.43941e+06	3.9845e+07	9.70568e+06	-2.0375	0.0267397	0.0867085	0.581479	130.05	304.287	5.07	--	--	--	--	--	--	--	--	--	-	-	-	-
POS_M130T402	3.98825e+07	3.65691e+07	4.04938e+07	3.65878e+07	3.3144e+07	4.36027e+07	1.68684e+07	1.5759e+07	1.48109e+07	1.53543e+07	1.56926e+07	1.44549e+07	3.838e+07	1.549e+07	-1.30902	3.90147e-08	3.34128e-05	0.613726	130.066	401.803	6.7	--	--	--	--	--	--	--	--	--	-	-	-	-
POS_M130T461	9.04929e+06	9.66319e+06	1.17936e+07	1.52279e+07	4.20428e+06	6.13765e+06	4.15456e+06	1.66283e+06	3.65418e+06	4.5009e+06	3.48653e+06	6.01506e+06	9.34598e+06	3.91234e+06	-1.25631	0.0098355	0.0443878	0.259454	130.066	460.538	7.68	--	Adipate semialdehyde	--	2.05054	C6H10O3	MS1	Fatty Acyls	928-81-4	HMDB0012882	C06102	ko01100//Metabolic pathways;ko01120//Microbial metabolism in diverse environments;ko01220//Degradation of aromatic compounds	Global and overview maps	Metabolism
POS_M130T79	6.41599e+08	6.13653e+08	5.65403e+08	7.23832e+08	4.77274e+08	6.1295e+08	3.32764e+08	3.05452e+08	2.87019e+08	3.42199e+08	2.56951e+08	2.87564e+08	6.05785e+08	3.01992e+08	-1.0043	7.05202e-06	0.000383643	2.21967	130.086	78.6889	1.31	--	--	--	--	--	--	--	--	--	-	-	-	-
POS_M130T102	9.14818e+08	8.2808e+08	5.44082e+08	9.07299e+08	3.89853e+08	9.15771e+08	1.10186e+08	1.43785e+08	1.98035e+08	2.40033e+08	1.16473e+08	3.20339e+08	7.49984e+08	1.88142e+08	-1.99504	0.000197155	0.00330928	2.89353	130.086	102.302	1.71	--	--	--	--	--	--	--	--	--	-	-	-	-
POS_M130T148	4.97298e+08	4.55556e+08	2.88687e+08	5.39511e+08	2.28136e+08	5.03291e+08	7.74036e+07	9.18402e+07	1.18885e+08	1.56182e+08	6.31709e+07	1.70722e+08	4.18746e+08	1.13034e+08	-1.88932	0.000253663	0.00392202	2.13286	130.086	147.984	2.47	--	--	--	--	--	--	--	--	--	-	-	-	-
POS_M130T176	1.65996e+08	2.02203e+08	1.75658e+08	8.18303e+07	8.8459e+07	6.64481e+07	5.60978e+07	6.68989e+07	5.67644e+07	5.39473e+07	2.78618e+07	4.30134e+07	1.30099e+08	5.07639e+07	-1.35773	0.00835027	0.0400241	1.00848	130.086	175.844	2.93	--	--	--	--	--	--	--	--	--	-	-	-	-
POS_M130T735	3.94835e+06	1.80055e+07	3.99064e+06	1.83785e+07	2.02243e+07	1493.84	1493.84	1493.84	1493.84	1493.84	1493.84	1493.84	1.07581e+07	1493.84	-12.8141	0.015392	0.0598227	0.368322	130.087	735.443	12.26	4-Guanidinobutanal	--	0.000845708	7.52161	C5H11N3O	MS2	--	--	--	C02647	ko01100//Metabolic pathways;ko00330//Arginine and proline metabolism	Amino acid metabolism;Global and overview maps	Metabolism
POS_M130T348	1.69034e+06	6.48379e+06	1.70409e+06	2.00738e+06	1.99715e+06	8.87297e+06	2.6979e+07	3.19477e+07	4.08538e+07	6.79542e+07	5.35893e+07	1.78086e+08	3.79262e+06	6.65683e+07	4.13357	0.0218833	0.0757156	0.855651	130.086	347.538	5.79	--	--	--	--	--	--	--	--	--	-	-	-	-
POS_M130T273	3.07997e+06	2.55021e+07	3.76784e+06	2.50198e+07	4.47292e+06	4.99187e+06	3.97146e+07	4.07849e+07	8.26887e+07	6.56419e+07	4.89056e+07	7.21152e+07	1.11391e+07	5.83085e+07	2.38808	0.000250045	0.00390273	0.828111	130.087	272.856	4.55	N4-Acetylaminobutanal	--	0.454216	7.02279	C6H11NO2	MS2	Organooxygen compounds	-	HMDB0004226	C05936	ko01100//Metabolic pathways;ko00330//Arginine and proline metabolism	Amino acid metabolism;Global and overview maps	Metabolism
POS_M130T620	2.50084e+06	778416	737508	2.66314e+06	2.97162e+06	1.3056e+06	4.12141e+06	4.80181e+06	4.36215e+06	4.83566e+06	5.68462e+06	2.98754e+06	1.82619e+06	4.46553e+06	1.29	0.00072394	0.00757898	0.191538	130.123	620.424	10.34	--	--	--	--	--	--	--	--	--	-	-	-	-
POS_M131T154	1.91846e+07	3.06585e+07	1.77363e+07	3.44968e+07	6.64636e+06	1.16005e+07	3.39945e+06	3.50309e+06	5.29322e+06	4.38968e+06	3.92004e+06	4.55672e+06	2.00539e+07	4.17704e+06	-2.26333	0.00478507	0.0270459	0.463039	131.035	153.986	2.57	--	Citraconic acid	--	3.03271	C5H6O4	MS1	Fatty Acyls	498-23-7	HMDB0000634	C02226	ko01100//Metabolic pathways;ko01210//2-Oxocarboxylic acid metabolism;ko00290//Valine, leucine and isoleucine biosynthesis;ko00660//C5-Branched dibasic acid metabolism	Amino acid metabolism;Carbohydrate metabolism;Global and overview maps	Metabolism
POS_M131T89	2.74541e+08	2.94668e+08	2.89135e+08	3.66918e+08	2.4036e+08	3.57528e+08	1.68415e+08	1.25883e+08	1.62819e+08	1.53709e+08	1.38967e+08	1.5391e+08	3.03858e+08	1.50617e+08	-1.01251	2.65507e-05	0.000884009	1.54222	131.053	88.8298	1.48	L-Glutamic gamma-semialdehyde	--	5.74e-26	0.00105658	C5H9NO3	MS2	Carboxylic acids and derivatives	496-92-4	HMDB0002104	C01165	ko01100//Metabolic pathways;ko01110//Biosynthesis of secondary metabolites;ko01130//Biosynthesis of antibiotics;ko01230//Biosynthesis of amino acids;ko00330//Arginine and proline metabolism;ko00332//Carbapenem biosynthesis	Amino acid metabolism;Biosynthesis of other secondary metabolites;Global and overview maps	Metabolism
POS_M131T347	1.00468e+08	9.07202e+07	8.97646e+07	9.15413e+07	6.79458e+07	9.39347e+07	4.34451e+07	3.9833e+07	3.97067e+07	4.69079e+07	3.79843e+07	3.66888e+07	8.90624e+07	4.0761e+07	-1.12763	1.39591e-06	0.000135005	0.888232	131.049	346.903	5.78	--	--	--	--	--	--	--	--	--	-	-	-	-
POS_M131T557	891192	2.64929e+06	4.39504e+06	1.90961e+06	295444	751320	337189	154194	170428	156457	125862	745867	1.81532e+06	281666	-2.68816	0.0354059	0.104875	0.125808	131.086	557.457	9.29	--	--	--	--	--	--	--	--	--	-	-	-	-
POS_M131T79	3.90723e+07	3.93615e+07	3.5109e+07	4.32749e+07	2.3519e+07	3.3327e+07	1.69062e+07	1.39419e+07	1.4438e+07	1.78473e+07	1.41656e+07	1.46214e+07	3.56106e+07	1.53201e+07	-1.21689	3.58064e-05	0.00110186	0.567222	131.09	78.6958	1.31	--	--	--	--	--	--	--	--	--	-	-	-	-
POS_M131T148	2.85588e+07	2.97843e+07	1.45708e+07	3.88149e+07	1.47584e+07	3.04879e+07	6.10367e+06	4.11739e+06	8.31719e+06	1.00681e+07	4.2893e+06	1.0977e+07	2.61625e+07	7.31211e+06	-1.83914	0.000987863	0.00918939	0.519135	131.09	147.984	2.47	--	Beta-Leucine	--	4.50943	C6H13NO2	MS1	Carboxylic acids and derivatives	5699-54-7	HMDB0003640	-	-	-	-
POS_M131T102	5.89857e+07	4.9965e+07	3.3666e+07	5.32712e+07	2.42749e+07	5.70762e+07	2.14862e+06	3.93403e+06	1.08326e+07	1.49128e+07	2.90919e+06	1.68779e+07	4.62065e+07	8.60254e+06	-2.42526	0.000138729	0.00269196	0.752592	131.09	102.256	1.7	--	--	--	--	--	--	--	--	--	-	-	-	-
POS_M132T234	1.02658e+08	5.69443e+07	3.65486e+07	6.90642e+07	5.87652e+07	2.79509e+07	1.29495e+07	1.23608e+07	1.41664e+07	1.18401e+07	5.15015e+07	2.10876e+07	5.86552e+07	2.0651e+07	-1.50605	0.0123946	0.0521549	0.683085	131.974	234.366	3.91	--	--	--	--	--	--	--	--	--	-	-	-	-
POS_M132T248_1	7.66847e+07	7.21529e+07	6.90982e+07	9.07555e+07	6.60889e+07	8.15433e+07	3.92466e+07	3.8399e+07	3.30657e+07	4.07786e+07	3.18848e+07	2.91218e+07	7.60539e+07	3.54161e+07	-1.10262	1.97489e-06	0.000174371	0.815934	132.053	248.363	4.14	--	--	--	--	--	--	--	--	--	-	-	-	-
POS_M132T248_2	2.7944e+10	2.58416e+10	2.50673e+10	2.65432e+10	2.09062e+10	2.6485e+10	1.23157e+10	1.19352e+10	1.00339e+10	1.21144e+10	1.0567e+10	1.0331e+10	2.54646e+10	1.12162e+10	-1.1829	1.12509e-07	4.39322e-05	15.4009	132.102	248.404	4.14	L-Leucine	--	8.47e-32	2.3064	C6H13NO2	MS2	Carboxylic acids and derivatives	61-90-5	HMDB0000687	C00123	ko01100//Metabolic pathways;ko01110//Biosynthesis of secondary metabolites;ko01230//Biosynthesis of amino acids;ko02010//ABC transporters;ko01210//2-Oxocarboxylic acid metabolism;ko00970//Aminoacyl-tRNA biosynthesis;ko00966//Glucosinolate biosynthesis;ko00290//Valine, leucine and isoleucine biosynthesis;ko00280//Valine, leucine and isoleucine degradation	Amino acid metabolism;Biosynthesis of other secondary metabolites;Global and overview maps;Membrane transport;Translation	Environmental Information Processing;Genetic Information Processing;Metabolism
POS_M132T226_1	1.80058e+10	1.72524e+10	1.60274e+10	1.75179e+10	1.24083e+10	1.68353e+10	7.07291e+09	7.24728e+09	6.47424e+09	7.85559e+09	6.2277e+09	6.99983e+09	1.63412e+10	6.97959e+09	-1.2273	7.6954e-07	9.97618e-05	12.4141	132.102	225.597	3.76	L-Isoleucine	--	1.07e-20	1.80344	C6H13NO2	MS2	Carboxylic acids and derivatives	1509-34-8	HMDB0000557	C00407	ko01100//Metabolic pathways;ko01110//Biosynthesis of secondary metabolites;ko01130//Biosynthesis of antibiotics;ko01230//Biosynthesis of amino acids;ko02010//ABC transporters;ko01210//2-Oxocarboxylic acid metabolism;ko00960//Tropane, piperidine and pyridine alkaloid biosynthesis;ko00970//Aminoacyl-tRNA biosynthesis;ko00966//Glucosinolate biosynthesis;ko00460//Cyanoamino acid metabolism;ko00290//V…	Amino acid metabolism;Biosynthesis of other secondary metabolites;Global and overview maps;Membrane transport;Metabolism of other amino acids;Translation	Environmental Information Processing;Genetic Information Processing;Metabolism
POS_M132T505	2.38402e+07	7.09741e+06	3.78237e+07	4.30375e+07	2.46856e+07	6.19532e+07	3.20896e+08	9.55959e+07	2.90627e+07	1.98916e+08	1.78776e+08	1.51786e+08	3.30729e+07	1.62505e+08	2.29676	0.0104492	0.0460354	1.25201	132.101	505.493	8.42	--	--	--	--	--	--	--	--	--	-	-	-	-
POS_M132T626	3.58908e+07	1.27052e+07	4.74329e+07	3.06918e+07	8.84724e+07	3.80629e+07	3.34032e+06	1.48874e+07	1.49758e+07	3.64241e+06	4.5762e+06	2.58008e+07	4.22093e+07	1.12038e+07	-1.91357	0.0182215	0.0669221	0.584041	132.101	626.113	10.44	--	--	--	--	--	--	--	--	--	-	-	-	-
POS_M132T394	4.34816e+07	6.44872e+07	1.51685e+07	1.79313e+07	3.07913e+07	1.16715e+08	1493.84	1493.84	1493.84	1493.84	1493.84	1493.84	4.80958e+07	1493.84	-14.9746	0.0115457	0.0495014	0.737604	132.101	394.203	6.57	--	--	--	--	--	--	--	--	--	-	-	-	-
POS_M132T792	2.87416e+08	5.26502e+08	7.42102e+07	1.55402e+08	8.77076e+07	6.43982e+07	4.40486e+07	8.30677e+06	8.95421e+06	6.4171e+07	2.60129e+07	1.90615e+07	1.99273e+08	2.84258e+07	-2.80947	0.0442122	0.122225	1.37386	132.101	791.595	13.19	--	--	--	--	--	--	--	--	--	-	-	-	-
POS_M132T445	5.46891e+07	1.81363e+07	2.06893e+07	2.61349e+07	2.70927e+07	3.31448e+07	2.11686e+08	2.38177e+08	8.17564e+07	4.06801e+08	8.85794e+07	3.30494e+08	2.99812e+07	2.26249e+08	2.91578	0.00412445	0.0245893	1.58463	132.101	445.318	7.42	--	--	--	--	--	--	--	--	--	-	-	-	-
POS_M132T248_3	7.0841e+07	6.46619e+07	6.51029e+07	5.99294e+07	4.85602e+07	5.47308e+07	2.12685e+07	2.2045e+07	1.81861e+07	2.12573e+07	2.12498e+07	2.32782e+07	6.06377e+07	2.12142e+07	-1.51519	3.45776e-07	5.85226e-05	0.808077	132.151	248.361	4.14	--	--	--	--	--	--	--	--	--	-	-	-	-
POS_M132T226_2	4.56377e+07	4.47838e+07	4.19176e+07	4.84063e+07	3.51389e+07	3.57968e+07	1.30192e+07	1.73085e+07	1.36265e+07	1.4307e+07	1.27623e+07	1.56109e+07	4.19468e+07	1.44391e+07	-1.53858	3.38659e-07	5.85226e-05	0.678476	132.151	225.598	3.76	--	--	--	--	--	--	--	--	--	-	-	-	-
POS_M133T153	5.8342e+08	6.30116e+08	4.72819e+08	6.33706e+08	3.8545e+08	5.70604e+08	2.55781e+08	2.23971e+08	2.28525e+08	2.59471e+08	2.12264e+08	1.98824e+08	5.46019e+08	2.29806e+08	-1.24853	1.66705e-05	0.000650663	2.25234	133.032	152.698	2.54	--	5,6-Dihydro-5-fluorouracil	--	0.00251168	C4H5FN2O2	MS1	Diazines	-	HMDB0060402	-	-	-	-
POS_M133T126	2.02796e+08	2.12163e+08	1.86943e+08	2.13004e+08	1.26723e+08	1.83587e+08	8.45678e+07	7.47867e+07	6.93455e+07	8.39593e+07	9.11012e+07	8.70482e+07	1.87536e+08	8.18015e+07	-1.19697	1.49222e-05	0.00061433	1.29713	133.032	125.642	2.09	Oxalureate	--	2.54e-06	0.856874	C3H4N2O4	MS2	--	--	--	C00802	ko01120//Microbial metabolism in diverse environments;ko00230//Purine metabolism	Global and overview maps;Nucleotide metabolism	Metabolism
POS_M133T94	4.32916e+07	2.46487e+07	2.48774e+07	1.49513e+07	1.08099e+07	1.09266e+07	1.08494e+07	7.74037e+06	6.20739e+06	7.4492e+06	7.95905e+06	1.07961e+07	2.15842e+07	8.50025e+06	-1.3444	0.0283321	0.0900538	0.379805	133.05	94.2201	1.57	--	--	--	--	--	--	--	--	--	-	-	-	-
POS_M133T681	3.13528e+06	4.71719e+06	2.4684e+06	6.34917e+06	1.38226e+06	2.07417e+06	414955	1.03142e+06	1.12854e+06	1.79896e+06	1.84503e+06	1.92779e+06	3.35441e+06	1.35778e+06	-1.30481	0.0309439	0.0953682	0.150043	133.101	680.837	11.35	--	Thymol	--	29.7256	C10H14O	MS1	Prenol lipids	89-83-8	HMDB0001878	-	-	-	-
POS_M133T248	1.60774e+09	1.45996e+09	1.41724e+09	1.49154e+09	1.17943e+09	1.51819e+09	6.86097e+08	6.5992e+08	5.75967e+08	6.95658e+08	5.94181e+08	5.92158e+08	1.44569e+09	6.33997e+08	-1.18921	1.51416e-07	4.39322e-05	3.67097	133.106	248.409	4.14	--	--	--	--	--	--	--	--	--	-	-	-	-
POS_M133T226	1.0624e+09	9.85936e+08	9.90756e+08	1.04606e+09	7.28125e+08	9.94212e+08	4.11945e+08	4.20944e+08	3.82481e+08	4.48663e+08	3.57978e+08	3.94789e+08	9.67916e+08	4.028e+08	-1.26482	6.55188e-07	9.60969e-05	3.04827	133.106	225.597	3.76	--	Glycyl-glycine	--	1.69917	C4H8N2O3	MS1	Carboxylic acids and derivatives	556-50-3	HMDB0011733	-	-	-	-
POS_M134T153	2.82003e+07	3.11476e+07	2.36692e+07	2.91251e+07	1.92752e+07	2.78504e+07	3.44012e+06	1.1876e+07	1.14929e+07	1.16038e+07	9.79411e+06	9.98727e+06	2.65446e+07	9.69903e+06	-1.45251	1.67658e-05	0.000650663	0.517698	134.035	152.754	2.55	--	--	--	--	--	--	--	--	--	-	-	-	-
POS_M134T92	8.1553e+08	8.4413e+08	7.5032e+08	7.39156e+08	6.7832e+08	7.78942e+08	8.28995e+07	3.89709e+08	4.20295e+08	4.37707e+08	2.87094e+08	4.95403e+08	7.67733e+08	3.52184e+08	-1.12427	8.22248e-05	0.00187639	2.51885	134.082	92.0835	1.53	--	--	--	--	--	--	--	--	--	-	-	-	-
POS_M134T249	1.0784e+08	1.03614e+08	9.19281e+07	1.08279e+08	9.2094e+07	1.0019e+08	4.19182e+07	4.29731e+07	4.29369e+07	4.53211e+07	4.22277e+07	4.35528e+07	1.00657e+08	4.3155e+07	-1.22186	3.58654e-09	9.81768e-06	0.98799	134.106	248.515	4.14	--	--	--	--	--	--	--	--	--	-	-	-	-
POS_M134T226	7.08173e+07	6.72851e+07	6.09183e+07	8.15281e+07	6.30881e+07	8.21553e+07	3.77074e+07	3.34053e+07	3.04421e+07	3.76703e+07	2.70199e+07	2.78014e+07	7.09654e+07	3.23411e+07	-1.13375	3.26428e-06	0.000219002	0.791046	134.106	225.704	3.76	--	--	--	--	--	--	--	--	--	-	-	-	-
POS_M135T73	1.93799e+06	2.29478e+06	1.9162e+06	1.87656e+06	2.25592e+06	4.19252e+06	1.81462e+07	1.30161e+07	5.38967e+06	9.89364e+06	6.48577e+06	4.3694e+06	2.41233e+06	9.55013e+06	1.9851	0.00852656	0.0405244	0.293356	134.996	73.1182	1.22	--	--	--	--	--	--	--	--	--	-	-	-	-
POS_M135T149	8.99713e+06	9.38455e+06	1.10887e+07	2.34223e+07	2.40011e+07	2.3744e+07	6.71456e+07	1.82472e+08	3.35428e+07	4.99032e+07	9.10986e+07	2.49099e+07	1.6773e+07	7.48453e+07	2.15777	0.0349666	0.104029	0.780798	135.004	148.841	2.48	--	--	--	--	--	--	--	--	--	-	-	-	-
POS_M135T153	2.69049e+07	2.71022e+07	2.27883e+07	2.19647e+07	1.49566e+07	2.04598e+07	8.05562e+06	7.26384e+06	7.40261e+06	8.70788e+06	7.05667e+06	6.70733e+06	2.23628e+07	7.53232e+06	-1.56993	1.25216e-05	0.000528813	0.488681	135.028	152.691	2.54	--	--	--	--	--	--	--	--	--	-	-	-	-
POS_M136T64	9.37249e+06	5.12826e+06	1.04008e+07	7.60943e+06	8.78648e+06	8.03076e+06	2.96356e+06	5.66457e+06	1.42028e+06	3.6795e+06	2.90099e+06	6.35059e+06	8.22137e+06	3.82991e+06	-1.10207	0.00196877	0.0147368	0.239152	136.039	63.694	1.06	--	4-Hydroxyphenylacetaldehyde	--	0.0973092	C8H8O2	MS1	Benzene and substituted derivatives	7339-87-9	HMDB0003767	C03765	ko01110//Biosynthesis of secondary metabolites;ko00350//Tyrosine metabolism;ko00950//Isoquinoline alkaloid biosynthesis	Amino acid metabolism;Biosynthesis of other secondary metabolites;Global and overview maps	Metabolism
POS_M136T221	1.01998e+09	9.77329e+08	7.8043e+08	1.40782e+09	5.78707e+08	1.15196e+09	3.72893e+08	3.90423e+08	3.5447e+08	3.85265e+08	3.19421e+08	4.45989e+08	9.86039e+08	3.78077e+08	-1.38296	0.00045349	0.0056047	2.97216	136.076	220.719	3.68	2-Phenylacetamide	--	3.98e-05	5.30874	C8H9NO	MS2	Benzene and substituted derivatives	103-81-1	HMDB0010715	C02505	ko01120//Microbial metabolism in diverse environments;ko00360//Phenylalanine metabolism	Amino acid metabolism;Global and overview maps	Metabolism
POS_M137T151	1.51746e+07	1.79835e+07	3.4463e+06	2.86484e+07	9.82623e+06	1.28758e+07	7.44221e+06	9.36491e+06	6.50087e+06	8.32606e+06	3.34428e+06	3.67391e+06	1.46591e+07	6.44204e+06	-1.18621	0.0457797	0.125195	0.299476	137.046	151.024	2.52	--	--	--	--	--	--	--	--	--	-	-	-	-
POS_M137T221	9.05097e+07	8.37246e+07	6.37686e+07	1.03878e+08	5.03155e+07	1.02024e+08	3.47988e+07	3.49423e+07	3.10725e+07	3.7044e+07	2.79073e+07	4.1242e+07	8.23701e+07	3.45011e+07	-1.25548	0.000321646	0.00456155	0.836459	137.08	220.785	3.68	--	--	--	--	--	--	--	--	--	-	-	-	-
POS_M137T190	2.55433e+07	2.17705e+07	2.21673e+07	3.1776e+07	7.15337e+06	9.16826e+06	2.98902e+06	6.9828e+06	7.35163e+06	3.22495e+06	4.78441e+06	1.00607e+07	1.95965e+07	5.89891e+06	-1.73207	0.00714048	0.0355449	0.419414	137.079	189.568	3.16	--	--	--	--	--	--	--	--	--	-	-	-	-
POS_M138T97	5.23708e+09	5.74378e+09	5.1619e+09	5.72564e+09	3.67524e+09	4.56476e+09	2.84295e+09	2.48154e+09	2.16491e+09	2.45239e+09	2.30362e+09	2.21258e+09	5.01807e+09	2.40967e+09	-1.0583	1.57536e-05	0.000627364	6.47889	138.055	96.5626	1.61	p-Aminobenzoic acid	--	9.97e-06	0.00158319	C7H7NO2	MS2	Benzene and substituted derivatives	1994-09-07	HMDB0004992	-	-	-	-
POS_M139T77	2.02093e+06	7.30501e+06	6.5636e+06	8.84857e+06	7.72697e+06	4.59929e+06	5.42072e+06	3.24783e+06	1.034e+06	3.45393e+06	1.40155e+06	1.42771e+06	6.1774e+06	2.66429e+06	-1.21325	0.0167747	0.0633261	0.206345	138.986	77.1247	1.29	--	--	--	--	--	--	--	--	--	-	-	-	-
POS_M139T101	2.05379e+06	1.92496e+06	1.9291e+06	1.61412e+06	1.79947e+06	1.79712e+06	7.39725e+06	8.34525e+06	8.27377e+06	5.45779e+06	6.54193e+06	2.74538e+06	1.85309e+06	6.46023e+06	1.80165	0.000346223	0.00478353	0.257796	139.039	101.302	1.69	--	Salicylic acid	--	0.335024	C7H6O3	MS1	Benzene and substituted derivatives	69-72-7	HMDB0001895	C00805	ko01100//Metabolic pathways;ko01110//Biosynthesis of secondary metabolites;ko01120//Microbial metabolism in diverse environments;ko01130//Biosynthesis of antibiotics;ko01220//Degradation of aromatic compounds;ko00360//Phenylalanine metabolism;ko04075//Plant hormone signal transduction	Amino acid metabolism;Global and overview maps;Signal transduction	Environmental Information Processing;Metabolism
POS_M139T97	3.66886e+08	3.98473e+08	3.54209e+08	3.90685e+08	2.58703e+08	2.99893e+08	1.77615e+08	1.5166e+08	1.45805e+08	1.58298e+08	1.57992e+08	1.48681e+08	3.44808e+08	1.56675e+08	-1.13802	9.0891e-06	0.000450243	1.7487	139.058	96.5626	1.61	--	--	--	--	--	--	--	--	--	-	-	-	-
POS_M140T199	6.35967e+08	6.87587e+08	9.83112e+08	3.1669e+08	1.56553e+08	2.14617e+08	2.93534e+07	5.17313e+07	5.62085e+07	8.09976e+07	3.84545e+07	5.25051e+07	4.99088e+08	5.15417e+07	-3.27548	0.00683902	0.0344097	2.37348	139.982	199.329	3.32	--	--	--	--	--	--	--	--	--	-	-	-	-
POS_M140T139	3.14134e+08	2.4545e+08	3.22081e+08	2.3355e+08	1.98853e+08	2.06646e+08	1.09235e+08	7.95047e+07	1.12917e+08	7.70474e+07	6.23749e+07	6.60897e+07	2.53452e+08	8.45282e+07	-1.58421	2.80655e-05	0.000914456	1.63089	139.982	139.088	2.32	--	--	--	--	--	--	--	--	--	-	-	-	-
POS_M140T47	1.53893e+08	3.81888e+07	3.76227e+07	2.07277e+08	4.77994e+07	9.24096e+07	3.49235e+08	8.38513e+07	4.22269e+08	4.2443e+08	4.63455e+08	1.18548e+08	9.61985e+07	3.10298e+08	1.68957	0.0158067	0.0608019	1.5424	139.982	47.4019	0.79	--	--	--	--	--	--	--	--	--	-	-	-	-
POS_M140T94	2.46917e+07	1.8148e+07	2.71579e+07	1.67208e+07	2.6384e+07	1.89817e+07	4.50132e+07	5.21187e+07	7.0209e+07	3.94244e+07	4.54394e+07	4.97156e+07	2.2014e+07	5.03201e+07	1.19271	0.000137782	0.00268212	0.656076	140.069	93.725	1.56	--	--	--	--	--	--	--	--	--	-	-	-	-
POS_M140T102	7.89787e+07	6.61276e+07	8.06485e+07	9.13927e+07	8.33501e+07	8.6533e+07	4.01343e+06	3.07562e+07	4.82336e+06	5.78018e+06	6.61751e+06	7.64196e+06	8.11718e+07	9.93877e+06	-3.02984	1.34907e-07	4.39322e-05	1.08351	140.082	101.812	1.7	4-Amino-5-hydroxymethyl-2-methylpyrimidine	--	2.66e-07	0.0524874	C6H9N3O	MS2	--	--	--	C01279	ko01100//Metabolic pathways;ko02010//ABC transporters;ko00730//Thiamine metabolism	Global and overview maps;Membrane transport;Metabolism of cofactors and vitamins	Environmental Information Processing;Metabolism
POS_M140T144	9.20677e+06	7.78781e+06	8.38308e+06	6.04312e+06	7.30618e+06	8.05965e+06	2.95539e+06	2.55457e+06	926144	1.03538e+06	2.42459e+06	1.18648e+06	7.79777e+06	1.84709e+06	-2.0778	1.05772e-06	0.000116921	0.310376	140.081	143.648	2.39	--	--	--	--	--	--	--	--	--	-	-	-	-
POS_M141T35	1.22656e+07	1.45702e+07	1.54341e+07	2.33369e+07	1.28335e+07	9.0755e+06	6.35684e+06	5.39515e+06	5.91035e+06	5.98874e+06	8.43272e+06	6.77062e+06	1.4586e+07	6.47574e+06	-1.17146	0.00241713	0.0169282	0.335833	140.996	34.7996	0.58	--	--	--	--	--	--	--	--	--	-	-	-	-
POS_M141T310	912059	505914	647811	915851	1.24129e+06	1.03762e+06	3.7589e+06	3.08138e+06	2.06813e+06	2.11362e+06	1.20463e+06	814349	876757	2.1735e+06	1.30977	0.0191849	0.0695119	0.11886	141.024	309.951	5.17	--	--	--	--	--	--	--	--	--	-	-	-	-
POS_M141T32	1.43948e+07	1.90091e+07	1.41992e+07	4.10241e+07	1.25257e+07	1.0473e+07	1.15929e+07	7.10889e+06	7.17876e+06	7.32631e+06	7.8483e+06	7.89476e+06	1.86043e+07	8.15832e+06	-1.18929	0.0497619	0.131843	0.332227	141.091	31.7562	0.53	--	--	--	--	--	--	--	--	--	-	-	-	-
POS_M142T52	1.1911e+09	1.21259e+09	1.65566e+09	1.2975e+09	2.01233e+08	7.52651e+08	4.4373e+08	3.35825e+08	8.47335e+07	3.41464e+08	1.49528e+08	3.4126e+08	1.05179e+09	2.82757e+08	-1.89521	0.00491996	0.0274398	3.14967	141.959	52.0511	0.87	--	--	--	--	--	--	--	--	--	-	-	-	-
POS_M143T35	973904	896060	849063	851187	1.26899e+06	1.4085e+06	2.17562e+06	2.12465e+06	1.85876e+06	2.51872e+06	2.64387e+06	3.36482e+06	1.04128e+06	2.44774e+06	1.23309	0.00014774	0.00283384	0.147942	142.991	34.8364	0.58	--	--	--	--	--	--	--	--	--	-	-	-	-
POS_M143T74_1	6.42021e+07	9.94169e+06	4.75519e+07	1.98587e+07	8.4199e+06	676673	528345	341688	256800	2.91522e+06	4.22249e+06	544415	2.51085e+07	1.46816e+06	-4.09609	0.0445227	0.12275	0.489619	143.019	73.5432	1.23	--	--	--	--	--	--	--	--	--	-	-	-	-
POS_M143T500	2.85264e+08	8.77186e+07	6.07912e+08	1493.84	5.71071e+08	2.21336e+08	8.95756e+07	2.32607e+07	8.16926e+07	8.13598e+07	7.17116e+07	2.365e+07	2.95551e+08	6.1875e+07	-2.25598	0.045534	0.124748	1.49816	143.039	499.667	8.33	--	--	--	--	--	--	--	--	--	-	-	-	-
POS_M143T583	1.24666e+07	5.66504e+07	1.29538e+07	4.8483e+07	4.13588e+07	1.82166e+07	3.50799e+07	1.67355e+08	4.37676e+07	3.41848e+08	1.58909e+08	1.86739e+08	3.16882e+07	1.55616e+08	2.29597	0.0235831	0.0797845	1.14865	143.039	583.376	9.72	--	--	--	--	--	--	--	--	--	-	-	-	-
POS_M143T432	3.04156e+08	4.39757e+08	3.99138e+08	7.76302e+07	3.73937e+08	7.5128e+08	1.97347e+08	2.60323e+08	1.55539e+08	3.62633e+07	1.53864e+08	1.24418e+08	3.90983e+08	1.54626e+08	-1.33833	0.0309577	0.0953682	1.50977	143.039	432.048	7.2	--	--	--	--	--	--	--	--	--	-	-	-	-
POS_M143T594	6.21198e+08	3.91469e+08	6.90114e+08	2.42484e+08	5.0998e+07	3.35302e+08	1.96755e+08	2.32805e+07	1.11768e+08	7.76429e+07	5.717e+07	9.54029e+07	3.88594e+08	9.36699e+07	-2.05261	0.0146378	0.0578851	1.83327	143.039	594.38	9.91	--	--	--	--	--	--	--	--	--	-	-	-	-
POS_M143T219	3.93213e+08	2.84817e+08	6.37643e+07	1493.84	1.12492e+08	3.11064e+08	1.32408e+07	1.34243e+07	7.35318e+07	3.57485e+07	1.13766e+07	3.52603e+07	1.94225e+08	3.04304e+07	-2.67415	0.029867	0.0930365	1.31305	143.033	219.43	3.66	--	--	--	--	--	--	--	--	--	-	-	-	-
POS_M143T464	5.28764e+07	1.67291e+08	2.19533e+08	1.06183e+08	9.74626e+07	2.14322e+08	7.73306e+07	6.01687e+07	6.35039e+07	2.10263e+07	1.27701e+08	7.40734e+07	1.42945e+08	7.06339e+07	-1.01703	0.0424132	0.118979	0.810167	143.039	464.264	7.74	--	--	--	--	--	--	--	--	--	-	-	-	-
POS_M143T402	6.04154e+07	2.82404e+07	4.3461e+07	4.91697e+07	3.24658e+07	2.83756e+07	7.25508e+06	2.67679e+06	6.79024e+06	5.744e+06	5.44296e+06	4.79778e+06	4.03546e+07	5.45114e+06	-2.8881	6.58846e-05	0.00165882	0.736829	143.072	401.871	6.7	2-Naphthylamine	--	0.0444992	13.0338	C10H9N	MS2	Naphthalenes	91-59-8	HMDB0041802	-	-	-	-
POS_M143T95	2.0415e+07	6.32404e+06	2.83763e+07	1.61291e+07	2.249e+07	1.99204e+07	6.66691e+07	7.65746e+07	5.67496e+07	2.77978e+07	5.23639e+07	3.40411e+07	1.89424e+07	5.2366e+07	1.46701	0.00224254	0.0160562	0.678025	143.082	95.2404	1.59	--	--	--	--	--	--	--	--	--	-	-	-	-
POS_M143T360	5.44823e+06	5.02662e+06	5.73779e+06	2.23939e+06	1.17961e+06	1.34874e+06	702341	1.06372e+06	419649	548648	847117	684118	3.49673e+06	710932	-2.29822	0.00978128	0.0443133	0.185394	143.118	359.905	6	--	--	--	--	--	--	--	--	--	-	-	-	-
POS_M144T178	3.6261e+06	3.76184e+06	3.30854e+06	3.35558e+06	1.97778e+06	1.72538e+06	107076	1.11047e+06	704886	757126	954556	319470	2.9592e+06	658931	-2.16701	0.000153217	0.00284778	0.188943	143.539	178.04	2.97	--	--	--	--	--	--	--	--	--	-	-	-	-
POS_M144T91	7.94722e+07	6.91256e+07	6.755e+07	7.74931e+07	6.06257e+07	7.18088e+07	4.72444e+06	2.49069e+07	1.82747e+07	4.64255e+06	4.4713e+06	6.62916e+06	7.10126e+07	1.06082e+07	-2.7429	1.15397e-07	4.39322e-05	1.00263	143.988	91.2587	1.52	--	--	--	--	--	--	--	--	--	-	-	-	-
POS_M144T48	3.13083e+07	8.58604e+06	3.23025e+07	2.17633e+07	1.79548e+07	5.53441e+07	6.39419e+07	1.18229e+08	7.23555e+07	1.48859e+08	3.54421e+07	1.75827e+08	2.78765e+07	1.02442e+08	1.87769	0.00897658	0.041814	0.966947	143.997	48.4522	0.81	--	--	--	--	--	--	--	--	--	-	-	-	-
POS_M144T140	1.32011e+07	4.19376e+06	3.98663e+06	3.59517e+06	2.36417e+07	1.3179e+07	3.66153e+07	2.30597e+07	4.86774e+07	1.20477e+08	5.28004e+07	3.8843e+07	1.02996e+07	5.34122e+07	2.37459	0.0136618	0.0552367	0.696084	143.997	140.062	2.33	--	--	--	--	--	--	--	--	--	-	-	-	-
POS_M144T293	1.44133e+07	5.22201e+06	5.26137e+06	9.36993e+06	2.32791e+07	1493.84	1493.84	1493.84	1493.84	1493.84	1493.84	1493.84	9.5912e+06	1493.84	-12.6485	0.0173498	0.0649337	0.340074	143.997	292.918	4.88	--	--	--	--	--	--	--	--	--	-	-	-	-
POS_M144T40	4.81633e+06	2.71698e+06	5.75886e+06	1.4264e+06	1.09849e+06	1.3514e+06	985356	971232	1.07251e+06	562737	738495	1.05636e+06	2.86141e+06	897781	-1.67229	0.0365896	0.106787	0.1415	144.024	40.226	0.67	--	--	--	--	--	--	--	--	--	-	-	-	-
POS_M144T424	1.25138e+07	1.37026e+07	1.237e+07	3.36276e+06	1.54478e+07	1.58112e+07	3.22448e+07	3.07437e+07	2.8896e+07	8.43706e+06	3.27328e+07	3.75142e+07	1.22014e+07	2.84281e+07	1.22028	0.00522243	0.0284873	0.469212	144.065	424.308	7.07	--	--	--	--	--	--	--	--	--	-	-	-	-
POS_M144T216	2.26309e+08	7.99794e+07	1.06443e+08	3.90044e+07	5.13002e+07	3.81598e+07	1.2954e+07	1.5754e+07	4.45894e+06	4.77848e+06	3.01326e+07	2.88911e+07	9.01994e+07	1.61615e+07	-2.48055	0.0315977	0.0966006	0.887862	144.065	216.127	3.6	--	--	--	--	--	--	--	--	--	-	-	-	-
POS_M144T204	3.77038e+06	3.97115e+06	1.95099e+07	4.45313e+06	5.92071e+06	1.1167e+07	1493.84	1493.84	1493.84	1493.84	1493.84	1493.84	8.13205e+06	1493.84	-12.4104	0.00945956	0.0432711	0.303457	144.065	204.412	3.41	--	N-methyl-L-glutamic Acid	--	28.0076	C6H11NO4	MS1	Carboxylic acids and derivatives	35989-16-3	HMDB0062660	C01046	ko01120//Microbial metabolism in diverse environments	Global and overview maps	Metabolism
POS_M144T404	9.56663e+07	8.34229e+07	6.31139e+07	1.98482e+07	4.28333e+07	2.05418e+07	3.59752e+06	1.27328e+07	1.29329e+07	3.61351e+06	3.48417e+06	1.24558e+07	5.42377e+07	8.13612e+06	-2.73688	0.00577658	0.0305455	0.776088	144.065	403.711	6.73	--	--	--	--	--	--	--	--	--	-	-	-	-
POS_M144T261	8.22335e+07	7.10209e+07	1.81568e+08	5.59364e+07	5.44316e+07	2.18401e+08	1.53886e+07	5.28916e+07	1.23017e+07	9.82847e+06	2.22436e+07	8.05052e+06	1.10599e+08	2.01174e+07	-2.45882	0.0124739	0.0523438	0.985538	144.065	261.045	4.35	--	--	--	--	--	--	--	--	--	-	-	-	-
POS_M144T439	9.01939e+07	1.08021e+08	1.34055e+08	9.45067e+06	2.47467e+07	2.11168e+07	1.46521e+07	1.39799e+07	1.41167e+07	4.22528e+06	2.37707e+07	1.60794e+07	6.45974e+07	1.44707e+07	-2.15834	0.0432222	0.120528	0.711506	144.065	439.257	7.32	--	--	--	--	--	--	--	--	--	-	-	-	-
POS_M144T402	4.04745e+07	3.10943e+07	3.41798e+07	3.56443e+07	2.65938e+07	3.18732e+07	1.03844e+07	9.6175e+06	8.94495e+06	6.59056e+06	9.71284e+06	9.99855e+06	3.331e+07	9.20814e+06	-1.85497	2.69542e-07	5.13225e-05	0.630265	144.081	401.729	6.7	--	--	--	--	--	--	--	--	--	-	-	-	-
POS_M144T672	2.04081e+06	2.56311e+06	1.31946e+06	1.97982e+06	1.80483e+06	2.90742e+06	5.06576e+06	5.04199e+06	8.96388e+06	5.33829e+06	4.04233e+06	5.75843e+06	2.10257e+06	5.70178e+06	1.43926	0.000590671	0.00675511	0.226924	144.138	671.712	11.2	--	--	--	--	--	--	--	--	--	-	-	-	-
POS_M145T699	6.83139e+07	1.40225e+08	6.7533e+07	3.92961e+07	3.67253e+07	7.5658e+07	4.32864e+07	1.62148e+07	2.49883e+07	1.78326e+07	3.59549e+07	4.84535e+07	7.12919e+07	3.11218e+07	-1.19581	0.0329799	0.0996263	0.65037	144.982	699.403	11.66	--	--	--	--	--	--	--	--	--	-	-	-	-
POS_M145T94	7.03303e+08	7.02627e+08	6.50056e+08	7.6363e+08	6.68498e+08	8.32812e+08	2.45416e+09	1.13739e+09	1.28423e+09	1.27496e+09	1.25375e+09	1.24234e+09	7.20154e+08	1.44114e+09	1.00083	0.00566198	0.0301824	3.0122	145.049	93.9146	1.57	--	--	--	--	--	--	--	--	--	-	-	-	-
POS_M145T165	3.68217e+08	3.75318e+08	3.84523e+08	8.33672e+08	1.09019e+09	2.76662e+08	1493.84	1493.84	1493.84	1493.84	1493.84	1493.84	5.54764e+08	1493.84	-18.5025	0.00200089	0.0148676	2.79065	145.05	164.964	2.75	--	--	--	--	--	--	--	--	--	-	-	-	-
POS_M145T464	1.27104e+09	1.98166e+09	2.39788e+09	6.34276e+08	3.42982e+08	2.87962e+08	1.00398e+08	1.02875e+08	1.5963e+08	3.71037e+08	1.57136e+08	3.276e+08	1.15263e+09	2.03113e+08	-2.50458	0.0263584	0.0859754	3.24416	145.05	464.137	7.74	--	--	--	--	--	--	--	--	--	-	-	-	-
POS_M145T598	9.02262e+07	2.23311e+07	7.72299e+07	2.72604e+08	1.11196e+08	1.74114e+08	1.75719e+08	2.92673e+08	3.21592e+08	8.89892e+08	3.43391e+08	5.69576e+08	1.24617e+08	4.32141e+08	1.794	0.0200919	0.0714651	1.84152	145.05	598.137	9.97	--	--	--	--	--	--	--	--	--	-	-	-	-
POS_M145T316	7.56561e+08	6.47062e+08	4.77473e+08	1.11971e+08	2.97316e+08	2.63521e+07	1.2525e+07	9.94354e+07	8.33377e+07	1.40143e+07	1.16345e+08	1.78334e+07	3.86123e+08	5.72484e+07	-2.75375	0.0214389	0.0747044	1.96109	145.051	316.288	5.27	--	--	--	--	--	--	--	--	--	-	-	-	-
POS_M146T402	9.56948e+07	8.07209e+07	9.51586e+07	9.32463e+07	6.702e+07	8.13272e+07	3.0137e+07	2.7432e+07	7.84787e+06	3.0922e+07	2.66756e+07	2.75798e+07	8.5528e+07	2.50991e+07	-1.76876	1.0938e-06	0.000116921	0.993037	146.059	401.798	6.7	--	--	--	--	--	--	--	--	--	-	-	-	-
POS_M146T126	6.91157e+07	6.38414e+07	5.14235e+07	5.48627e+07	1493.84	1493.84	1493.84	1493.84	1493.84	1493.84	1493.84	1493.84	3.98744e+07	1493.84	-14.7042	0.0112752	0.0486542	0.709348	146.092	126.314	2.11	--	Quinic acid	--	0.123616	C10H13NO	MS1	Quinolines and derivatives	91-63-4	HMDB0042004	C00296	ko00400//Phenylalanine, tyrosine and tryptophan biosynthesis	Amino acid metabolism	Metabolism
POS_M146T372	2.12139e+07	1.84214e+07	1.53424e+07	1.77012e+07	1.15846e+07	2.22664e+07	6.31781e+06	7.64579e+06	6.76579e+06	6.929e+06	5.50331e+06	8.47672e+06	1.7755e+07	6.93974e+06	-1.35527	6.54125e-05	0.00165377	0.404492	146.118	372.19	6.2	--	--	--	--	--	--	--	--	--	-	-	-	-
POS_M146T69	1.66205e+08	2.54567e+08	7.98095e+07	3.49741e+08	2.09228e+07	2.82834e+08	1.71221e+07	3.74869e+07	1.70415e+07	7.49939e+07	2.85454e+07	2.69509e+07	1.92347e+08	3.36901e+07	-2.51331	0.012541	0.052553	1.3791	146.165	68.5816	1.14	--	--	--	--	--	--	--	--	--	-	-	-	-
POS_M147T89	3.12662e+07	3.89334e+07	2.95295e+07	8.45381e+06	5.22242e+06	1.64294e+07	5.89412e+06	5.03767e+06	1.90201e+06	4.66153e+06	1.96158e+06	1.68679e+06	2.16391e+07	3.52395e+06	-2.61838	0.00898319	0.041814	0.47437	147.019	88.8328	1.48	--	--	--	--	--	--	--	--	--	-	-	-	-
POS_M147T221	1.51654e+08	1.43018e+08	1.16326e+08	2.06495e+08	9.04547e+07	1.78548e+08	6.22443e+07	6.68481e+07	5.93947e+07	6.09833e+07	5.26012e+07	7.55589e+07	1.47749e+08	6.29384e+07	-1.23114	0.000627762	0.00699367	1.09992	147.044	220.853	3.68	--	--	--	--	--	--	--	--	--	-	-	-	-
POS_M147T190	7.98123e+07	8.4022e+07	6.18596e+07	3.26241e+07	1.69955e+07	4.60403e+07	8.20441e+06	1.66291e+07	1.27441e+07	1.60409e+07	1.35809e+07	1.97981e+07	5.3559e+07	1.44996e+07	-1.88512	0.00511765	0.0280664	0.70947	147.044	189.612	3.16	--	--	--	--	--	--	--	--	--	-	-	-	-
POS_M147T88	1.18555e+10	1.32014e+10	1.17974e+10	1.30332e+10	1.00964e+10	1.1988e+10	5.43403e+09	5.05251e+09	6.27564e+09	5.97112e+09	6.0522e+09	6.13004e+09	1.19953e+10	5.81926e+09	-1.04356	1.97715e-07	4.86012e-05	10.1386	147.076	88.4436	1.47	--	--	--	--	--	--	--	--	--	-	-	-	-
POS_M148T237	6.56357e+06	4.31459e+07	2.24013e+07	3.84007e+07	4.46023e+07	2.01807e+07	9.90705e+08	7.94156e+08	3.7928e+08	1.67985e+08	8.67721e+07	3.71486e+07	2.92157e+07	4.09341e+08	3.80849	0.0410574	0.116409	1.93576	148.018	237.102	3.95	--	--	--	--	--	--	--	--	--	-	-	-	-
POS_M148T353	3.41912e+07	1.11641e+08	1.44257e+08	2.70173e+08	2.01167e+08	3.23547e+07	3.43984e+07	2.74047e+07	4.0057e+07	9.52274e+06	7.52471e+07	3.54501e+07	1.32297e+08	3.70133e+07	-1.83767	0.0356706	0.105352	1.01907	148.018	353.42	5.89	--	--	--	--	--	--	--	--	--	-	-	-	-
POS_M148T93	3.28614e+08	3.30277e+08	3.32855e+08	3.26495e+08	2.02327e+08	2.15624e+08	4.76624e+07	5.08979e+07	5.00552e+07	4.5124e+07	5.03667e+07	3.56575e+07	2.89365e+08	4.66273e+07	-2.63365	2.5853e-06	0.00019397	1.99839	148.043	92.9482	1.55	(S)-2-Methylmalate	--	6.43e-24	0.193623	C5H8O5	MS2	--	--	--	C02614	ko01100//Metabolic pathways;ko00660//C5-Branched dibasic acid metabolism	Carbohydrate metabolism;Global and overview maps	Metabolism
POS_M148T152	3.52283e+08	3.49018e+08	2.47372e+08	3.9356e+08	2.52148e+08	2.42362e+08	1.37589e+08	1.45508e+08	1.27767e+08	1.16928e+08	1.18524e+08	1.15885e+08	3.06124e+08	1.27033e+08	-1.26891	6.92608e-05	0.00170095	1.6885	148.042	152.265	2.54	D-erythro-3-Methylmalate	--	1.51e-06	1.16687	C5H8O5	MS2	--	--	--	C06032	ko01100//Metabolic pathways;ko01230//Biosynthesis of amino acids;ko01210//2-Oxocarboxylic acid metabolism;ko00290//Valine, leucine and isoleucine biosynthesis;ko00660//C5-Branched dibasic acid metabolism	Amino acid metabolism;Carbohydrate metabolism;Global and overview maps	Metabolism
POS_M148T88	6.29867e+08	6.93612e+08	5.95488e+08	6.69742e+08	5.29804e+08	6.32994e+08	2.78187e+08	2.53339e+08	3.13302e+08	3.10882e+08	3.00655e+08	3.1309e+08	6.25251e+08	2.94909e+08	-1.08417	1.48345e-07	4.39322e-05	2.34802	148.08	88.4197	1.47	(R) 2,3-Dihydroxy-3-methylvalerate	--	1.01e-05	0.517175	C6H12O4	MS2	Fatty Acyls	562-43-6	HMDB0012140	C06007	ko01100//Metabolic pathways;ko01110//Biosynthesis of secondary metabolites;ko01130//Biosynthesis of antibiotics;ko01230//Biosynthesis of amino acids;ko01210//2-Oxocarboxylic acid metabolism;ko00290//Valine, leucine and isoleucine biosynthesis	Amino acid metabolism;Global and overview maps	Metabolism
POS_M148T79	1.37722e+08	1.36693e+08	1.18063e+08	1.68038e+08	2.09057e+07	1.05326e+08	1.14828e+07	3.64521e+07	3.87224e+06	4.83557e+07	4.64723e+06	5.16899e+06	1.14458e+08	1.83298e+07	-2.64255	0.00142717	0.0118953	1.16654	148.116	78.6964	1.31	--	--	--	--	--	--	--	--	--	-	-	-	-
POS_M149T317	2.21306e+06	2.13762e+06	8.35501e+06	2.3797e+06	2.55737e+06	2.43623e+06	4.56461e+06	3.48451e+07	6.12527e+06	2.4979e+07	4.10898e+07	8.18761e+06	3.3465e+06	1.99652e+07	2.57676	0.0296722	0.0925719	0.424315	148.977	316.604	5.28	--	--	--	--	--	--	--	--	--	-	-	-	-
POS_M149T347	1.04132e+08	9.70274e+07	9.547e+07	9.15599e+07	7.06984e+07	9.20945e+07	4.84143e+07	4.19868e+07	4.83068e+07	4.75535e+07	3.99042e+07	4.21007e+07	9.18303e+07	4.47111e+07	-1.03834	2.13311e-06	0.000179938	0.876704	149.06	346.902	5.78	--	--	--	--	--	--	--	--	--	-	-	-	-
POS_M149T88	7.39587e+07	7.57747e+07	6.60858e+07	7.43271e+07	5.74122e+07	6.19429e+07	2.33411e+07	1.77008e+07	2.84323e+07	2.5278e+07	2.85977e+07	2.41152e+07	6.82502e+07	2.45775e+07	-1.4735	2.05069e-07	4.86012e-05	0.855709	149.081	88.4461	1.47	--	Mevalonic acid	--	1.0869	C6H12O4	MS1	Fatty Acyls	150-97-0	HMDB0000227	C00418	ko01100//Metabolic pathways;ko01110//Biosynthesis of secondary metabolites;ko01130//Biosynthesis of antibiotics;ko00900//Terpenoid backbone biosynthesis	Global and overview maps;Metabolism of terpenoids and polyketides	Metabolism
POS_M150T121	2.39169e+06	1.6162e+06	2.61123e+06	2.18686e+06	7.59136e+06	1493.84	1493.84	1493.84	1493.84	1493.84	1493.84	1493.84	2.73314e+06	1493.84	-10.8373	0.0258281	0.084718	0.176201	149.961	121.044	2.02	--	--	--	--	--	--	--	--	--	-	-	-	-
POS_M150T153_1	5.22912e+06	5.25909e+06	1.59218e+06	8.69465e+06	1.25662e+07	1493.84	1493.84	1493.84	1493.84	1493.84	1493.84	1493.84	5.55712e+06	1493.84	-11.8611	0.0143122	0.0570708	0.264154	149.999	152.984	2.55	--	--	--	--	--	--	--	--	--	-	-	-	-
POS_M150T153_2	3.63674e+09	3.72887e+09	2.80622e+09	3.78592e+09	2.2236e+09	3.45344e+09	1.38492e+09	1.24433e+09	1.21298e+09	1.39819e+09	1.1961e+09	1.15577e+09	3.27246e+09	1.26538e+09	-1.3708	1.53568e-05	0.000616693	5.66725	150.059	152.691	2.54	--	--	--	--	--	--	--	--	--	-	-	-	-
POS_M151T47	2.75143e+07	3.46706e+07	9.16748e+07	6.12513e+07	1493.84	1493.84	1493.84	1493.84	1493.84	1493.84	1493.84	1493.84	3.58523e+07	1493.84	-14.5508	0.0340233	0.102047	0.616803	151.035	47.3091	0.79	--	--	--	--	--	--	--	--	--	-	-	-	-
POS_M151T285	7.77634e+07	5.9768e+07	1.60597e+08	3.25721e+08	1.8926e+07	6.64007e+07	2.08466e+06	2.09133e+06	9.29581e+06	6.58056e+06	2.48442e+06	2.92147e+06	1.18196e+08	4.24304e+06	-4.79994	0.0316265	0.0966229	1.11001	151.036	285.124	4.75	(R)-4-Hydroxymandelate	--	0.256004	5.60975	C8H8O4	MS2	Phenols	1198-84-1	HMDB0000822	C05343	ko01120//Microbial metabolism in diverse environments	Global and overview maps	Metabolism
POS_M151T153	1.95979e+08	1.95055e+08	1.44956e+08	2.04268e+08	1.19034e+08	1.83441e+08	7.5231e+07	6.70059e+07	6.53832e+07	7.39229e+07	6.44439e+07	5.96232e+07	1.73789e+08	6.76017e+07	-1.3622	2.00356e-05	0.000735403	1.30138	151.062	152.691	2.54	--	--	--	--	--	--	--	--	--	-	-	-	-
POS_M151T126	7.25024e+07	7.41818e+07	6.46434e+07	6.28434e+07	3.90932e+07	5.53399e+07	2.41227e+07	2.75115e+07	2.15008e+07	2.812e+07	2.61301e+07	2.25917e+07	6.1434e+07	2.49962e+07	-1.29733	4.93394e-05	0.00139178	0.756326	151.062	125.929	2.1	D-Arabinose	--	0.0539299	10.5779	C5H10O5	MS2	Organooxygen compounds	147-81-9	HMDB0029942	-	-	-	-
POS_M151T316	493072	470412	466111	1.07841e+06	608044	656055	2.76349e+06	2.27846e+06	3.31284e+06	1.12932e+06	1.83135e+06	3.26845e+06	628684	2.43065e+06	1.95094	0.000559756	0.00650876	0.1626	151.096	315.596	5.26	--	--	--	--	--	--	--	--	--	-	-	-	-
POS_M152T162	2.05713e+07	2.68293e+07	2.0696e+07	1.94562e+07	3.2337e+06	1.86601e+07	813290	4.44695e+06	4.14821e+06	1.05733e+06	3.4368e+06	2.72347e+06	1.82411e+07	2.77101e+06	-2.71871	0.00083225	0.00831041	0.468459	152.032	161.569	2.69	--	--	--	--	--	--	--	--	--	-	-	-	-
POS_M152T82	2.78797e+06	1.83937e+06	5.14785e+06	2.3436e+06	1.02904e+06	496435	308118	409856	468489	627464	510946	608314	2.27404e+06	488864	-2.21775	0.0238501	0.0802425	0.140179	152.047	81.8508	1.36	--	Mandelic acid	--	0.762028	C8H8O3	MS1	Benzene and substituted derivatives	90-64-2	HMDB0000703	C01984	ko01120//Microbial metabolism in diverse environments	Global and overview maps	Metabolism
POS_M152T148_2	6.10525e+07	5.90464e+07	3.75232e+07	6.99761e+07	9.12e+07	6.46257e+07	3.73172e+07	1.95771e+07	2.24746e+07	2.26963e+07	1.70206e+07	5.40109e+07	6.3904e+07	2.88494e+07	-1.14736	0.0033446	0.0212721	0.680489	152.069	147.984	2.47	--	--	--	--	--	--	--	--	--	-	-	-	-
POS_M153T303_1	7.53331e+06	7.8883e+06	5.85384e+06	1.1655e+07	4.66118e+06	7.8071e+06	3.22699e+06	1.65013e+06	1.86398e+06	2.78181e+06	2.62509e+06	3.41507e+06	7.56645e+06	2.59384e+06	-1.54453	0.00061518	0.00692845	0.26888	153.041	303.283	5.05	--	Vanillin	--	0.162031	C8H8O3	MS1	Phenols	121-33-5	HMDB0012308	C00755	ko01100//Metabolic pathways;ko01110//Biosynthesis of secondary metabolites;ko01120//Microbial metabolism in diverse environments;ko00360//Phenylalanine metabolism	Amino acid metabolism;Global and overview maps	Metabolism
POS_M154T228	9.88127e+07	9.49157e+07	6.3902e+07	9.37603e+07	4.8172e+07	9.34951e+07	5.85518e+07	2.68551e+07	2.9358e+07	5.39422e+07	4.53873e+07	3.10397e+07	8.21763e+07	4.08557e+07	-1.00819	0.00231951	0.0164251	0.753068	154.048	228.499	3.81	2,3-Butanediol	--	9.09e-05	5.33121	C4H10O2S2	MS2	Organooxygen compounds	513-85-9	HMDB0003156	-	-	-	-
POS_M155T310	1.86838e+06	1.43421e+06	347416	440153	1.42018e+06	519509	2.48481e+06	3.44795e+06	691957	4.09595e+06	3.45406e+06	3.48645e+06	1.00497e+06	2.94353e+06	1.55039	0.0062932	0.0324403	0.154812	154.55	310.446	5.17	--	--	--	--	--	--	--	--	--	-	-	-	-
POS_M155T86_1	2.43435e+06	8.98882e+06	2.57264e+06	1.162e+07	5.50018e+06	3.12941e+06	2.17706e+07	1.15776e+07	1.23295e+07	7.63165e+06	4.69267e+07	3.21251e+07	5.70757e+06	2.20602e+07	1.9505	0.0274287	0.0879597	0.429261	154.99	85.5529	1.43	--	--	--	--	--	--	--	--	--	-	-	-	-
POS_M155T688	4.18976e+08	2.53545e+08	4.66088e+08	1.82157e+08	2.30363e+08	2.89001e+08	1.07192e+10	7.51049e+09	2.53551e+09	2.64911e+09	2.99676e+08	9.64189e+08	3.06688e+08	4.11304e+09	3.74536	0.0465551	0.126071	6.06133	154.99	687.877	11.46	--	--	--	--	--	--	--	--	--	-	-	-	-
POS_M155T94	2.21907e+07	2.35256e+07	6.65795e+06	1.5125e+07	8.96392e+06	9.2793e+06	3.99859e+06	886997	1.38363e+06	2.42587e+06	1.6394e+06	2.65103e+06	1.42904e+07	2.16425e+06	-2.7231	0.00225066	0.0160954	0.414941	155.01	94.1118	1.57	--	Propanoyl phosphate	--	0.371036	C3H7O5P	MS1	--	--	--	C02876	ko01100//Metabolic pathways;ko00640//Propanoate metabolism;ko00660//C5-Branched dibasic acid metabolism	Carbohydrate metabolism;Global and overview maps	Metabolism
POS_M155T292	3.22007e+07	3.41961e+07	2.66316e+07	4.28059e+07	3.25082e+07	3.51778e+07	1.2297e+08	1.04514e+08	1.81755e+08	1.30293e+08	1.14443e+08	1.44072e+08	3.39201e+07	1.33008e+08	1.9713	5.67469e-06	0.000335688	1.25844	155.046	292.44	4.87	--	--	--	--	--	--	--	--	--	-	-	-	-
POS_M155T40	7.00255e+06	1.10989e+07	8.64294e+06	3.87433e+06	9.9447e+06	1.16866e+07	4.10647e+06	9.13324e+06	3.35068e+06	1.76855e+06	2.74451e+06	4.99121e+06	8.70833e+06	4.34911e+06	-1.00168	0.0208654	0.073349	0.21532	155.09	40.2672	0.67	--	--	--	--	--	--	--	--	--	-	-	-	-
POS_M155T66	1.12216e+06	3.70923e+06	3.40342e+06	1.87252e+06	7.17417e+06	1.91493e+06	1.66699e+07	5.32515e+06	1.53636e+07	8.37883e+06	4.66278e+06	2.88239e+06	3.19941e+06	8.88045e+06	1.47283	0.0491124	0.130616	0.229426	155.09	65.7991	1.1	--	--	--	--	--	--	--	--	--	-	-	-	-
POS_M157T404	2.34358e+07	2.62727e+07	2.2583e+07	1.36577e+07	1.48968e+07	1.16059e+07	8.56072e+06	7.96173e+06	2.91539e+06	7.5443e+06	2.67316e+06	9.01095e+06	1.8742e+07	6.44438e+06	-1.54016	0.00118372	0.0103478	0.420032	157.042	404.415	6.74	--	--	--	--	--	--	--	--	--	-	-	-	-
POS_M157T379	9.88807e+07	5.72945e+07	6.71125e+07	3.90944e+07	4.19277e+07	3.07811e+07	1.98583e+07	1.36878e+07	1.75787e+07	2.87659e+07	1.57161e+07	2.12015e+07	5.58485e+07	1.9468e+07	-1.52041	0.00563881	0.0300909	0.688887	157.084	379.197	6.32	--	Suberic acid	--	1.45833	C8H14O4	MS1	Fatty Acyls	505-48-6	HMDB0000893	-	-	-	-
POS_M158T603	913869	804511	893365	864466	601009	456433	228904	111781	455101	487431	102839	738289	755609	354057	-1.09366	0.0101783	0.0454667	0.0705591	157.544	602.807	10.05	--	--	--	--	--	--	--	--	--	-	-	-	-
POS_M158T85	1.96799e+06	1.82291e+06	342315	381252	3.82157e+06	696077	4.82528e+06	7.15144e+06	7.12996e+06	5.10151e+06	8.02751e+06	8.06611e+06	1.50535e+06	6.71697e+06	2.15771	6.53451e-05	0.00165377	0.284097	158.003	85.1493	1.42	--	--	--	--	--	--	--	--	--	-	-	-	-
POS_M158T36	3.75691e+06	3.43096e+06	1.51442e+07	4.93041e+06	4.21793e+06	5.57822e+07	8.4478e+06	4.93693e+07	3.9664e+07	5.18445e+07	6.5663e+07	5.44095e+07	1.45438e+07	4.48997e+07	1.6263	0.0264388	0.0861452	0.602377	158.003	35.8263	0.6	--	--	--	--	--	--	--	--	--	-	-	-	-
POS_M158T465	5.05736e+08	7.56424e+08	4.31207e+08	1493.84	1.38338e+09	1.67525e+08	7.35878e+07	6.16908e+07	1.80454e+07	1.43851e+08	4.7622e+07	5.33712e+07	5.40713e+08	6.63613e+07	-3.02645	0.0398486	0.113616	2.25651	158.003	465.267	7.75	--	--	--	--	--	--	--	--	--	-	-	-	-
POS_M158T363	3.25453e+06	3.55558e+06	9.08179e+06	3.48053e+06	1.01302e+07	4.14474e+06	1.96104e+07	8.21024e+06	1.8655e+07	9.15273e+06	1.77104e+07	8.82449e+06	5.60789e+06	1.36939e+07	1.288	0.0105309	0.0462282	0.312932	158.036	363.027	6.05	L-5-Carboxymethylhydantoin	--	0.0699338	17.1406	C5H6N2O4	MS2	--	--	--	-	-	-	-
POS_M158T368	4.23543e+07	4.115e+07	4.27756e+07	4.04582e+07	2.92875e+07	3.12611e+07	1.5656e+07	2.52971e+07	1.72681e+07	2.0179e+07	4.97267e+06	2.28135e+07	3.78811e+07	1.76977e+07	-1.09792	0.000348325	0.00480168	0.549148	158.081	368.098	6.13	--	--	--	--	--	--	--	--	--	-	-	-	-
POS_M158T109	6.3776e+06	7.90538e+06	6.5126e+06	9.60639e+06	1.32738e+07	1.12567e+07	2.82402e+07	2.13518e+07	3.05428e+07	1.10047e+07	9.90175e+06	1.23025e+07	9.1554e+06	1.88906e+07	1.04498	0.0312338	0.0958244	0.318313	158.154	108.544	1.81	--	--	--	--	--	--	--	--	--	-	-	-	-
POS_M159T234	2.5626e+08	3.27247e+08	1.5913e+08	1.7195e+08	5.77898e+08	1493.84	1493.84	1493.84	1493.84	1493.84	1493.84	1493.84	2.48748e+08	1493.84	-17.3453	0.0108246	0.0471469	1.78284	158.961	234.464	3.91	--	--	--	--	--	--	--	--	--	-	-	-	-
POS_M159T611	2.66657e+07	1.51581e+07	1.49529e+07	6.53104e+06	2.29868e+07	5.16484e+07	2.45315e+08	1.71215e+08	1.55127e+08	7.05051e+07	1.28415e+07	6.09291e+07	2.29905e+07	1.19322e+08	2.37575	0.022345	0.0767214	1.02692	158.961	611.038	10.18	--	--	--	--	--	--	--	--	--	-	-	-	-
POS_M159T462	1.00468e+08	1.57273e+08	1.0962e+08	9.07253e+06	6.91865e+07	3.27256e+07	6.24034e+06	6.75595e+06	5.61324e+06	5.67893e+06	2.5116e+07	6.31576e+06	7.97242e+07	9.28671e+06	-3.10178	0.0102417	0.0454832	0.934627	158.961	461.594	7.69	--	--	--	--	--	--	--	--	--	-	-	-	-
POS_M159T151	5.66841e+06	6.72834e+06	4.038e+06	8.73233e+06	5.93419e+06	8.21233e+06	4.69329e+07	1.41089e+07	1.04079e+07	1.52264e+07	5.81944e+07	1.01925e+07	6.55227e+06	2.58439e+07	1.97976	0.049626	0.13158	0.439463	159.028	151.2	2.52	--	--	--	--	--	--	--	--	--	-	-	-	-
POS_M159T368	2.88036e+06	2.53784e+06	2.69722e+06	1.87498e+06	2.48509e+06	1.62864e+06	533890	533095	776292	925012	795523	879169	2.35069e+06	740497	-1.66652	1.82836e-05	0.000687497	0.160601	159.085	368.098	6.13	--	--	--	--	--	--	--	--	--	-	-	-	-
POS_M160T338	2.75059e+08	2.25053e+08	6.62528e+08	3.01916e+08	5.43975e+07	1.29917e+07	5.97023e+06	1.20426e+07	2.78096e+07	1.5034e+07	1.28985e+07	1.39514e+07	2.55324e+08	1.46177e+07	-4.12654	0.02918	0.0914576	1.60826	159.968	337.61	5.63	--	--	--	--	--	--	--	--	--	-	-	-	-
POS_M160T121	6.48237e+07	8.41865e+07	8.82132e+07	1.82215e+08	1493.84	1493.84	1493.84	1493.84	1493.84	1493.84	1493.84	1493.84	6.9907e+07	1493.84	-15.5141	0.0300069	0.093377	0.889659	159.968	121.032	2.02	--	--	--	--	--	--	--	--	--	-	-	-	-
POS_M160T108	1.20409e+08	1.07618e+08	7.70718e+07	8.25367e+07	8.59965e+07	7.31951e+07	4.92532e+07	4.23622e+07	3.29427e+07	4.84599e+07	3.71817e+07	4.44268e+07	9.11379e+07	4.24378e+07	-1.1027	0.000125972	0.00250326	0.872785	160.037	108.116	1.8	--	--	--	--	--	--	--	--	--	-	-	-	-
POS_M160T402	1.8952e+07	1.59936e+07	1.80998e+07	1.83138e+07	1.42639e+07	2.23706e+07	8.565e+06	7.05447e+06	6.19506e+06	9.67973e+06	8.61264e+06	6.65109e+06	1.7999e+07	7.793e+06	-1.20766	1.02739e-05	0.000489056	0.399188	160.076	402.079	6.7	--	--	--	--	--	--	--	--	--	-	-	-	-
POS_M160T96	7.84242e+07	7.38163e+07	2.21468e+07	1.75511e+07	7.14203e+07	6.94515e+07	9.40384e+07	9.72186e+07	1.23337e+08	1.55348e+08	1.33301e+08	1.82196e+08	5.54684e+07	1.30907e+08	1.2388	0.00180884	0.0140042	1.01999	160.097	96.3329	1.61	--	--	--	--	--	--	--	--	--	-	-	-	-
POS_M160T388	2.73559e+06	2.7213e+06	3.03431e+06	2.86109e+06	2.92849e+06	3.26495e+06	2.79178e+07	2.25806e+07	1.93268e+07	3.68175e+06	1.99286e+07	3.31329e+06	2.92429e+06	1.61248e+07	2.46312	0.0102179	0.0454766	0.399088	160.097	387.933	6.47	5-Acetamidovalerate	--	4.43e-08	0.518001	C7H13NO3	MS2	Fatty Acyls	-	HMDB0012175	C03087	ko00310//Lysine degradation	Amino acid metabolism	Metabolism
POS_M160T188	1.11912e+07	1.07613e+07	1.12928e+07	1.16549e+07	9.81056e+06	1.17726e+07	7.74467e+06	4.41684e+06	3.91403e+06	5.94524e+06	5.57547e+06	4.0229e+06	1.10806e+07	5.26986e+06	-1.0722	5.59436e-06	0.000334181	0.305722	160.108	188.156	3.14	--	--	--	--	--	--	--	--	--	-	-	-	-
POS_M160T102_2	4.33017e+07	3.54833e+07	4.47381e+07	9.64635e+07	4.6016e+07	5.39351e+07	1.6816e+07	2.57716e+07	1.28664e+07	1.29004e+07	2.68489e+07	1.19093e+07	5.3323e+07	1.78521e+07	-1.57866	0.00358083	0.022238	0.683091	160.133	101.817	1.7	--	--	--	--	--	--	--	--	--	-	-	-	-
POS_M161T68	3.88663e+06	9.65446e+06	2.13368e+06	5.47572e+06	2.93667e+06	2.61212e+06	957730	2.03815e+06	754405	995976	2.03656e+06	3.22665e+06	4.44988e+06	1.66825e+06	-1.41543	0.0444563	0.122622	0.172685	160.971	67.6512	1.13	--	--	--	--	--	--	--	--	--	-	-	-	-
POS_M161T67	6.52548e+06	3.24092e+06	3.93633e+06	4.51137e+06	1.71916e+06	1.53284e+06	940657	564452	490761	660554	761726	731579	3.57768e+06	691622	-2.37097	0.00365096	0.022584	0.19734	160.987	67.3172	1.12	--	--	--	--	--	--	--	--	--	-	-	-	-
POS_M161T64	1.66497e+07	6.06554e+06	2.14005e+07	4.48116e+06	3.30176e+06	1.19938e+06	753060	3.06553e+06	757342	866068	754847	1.0521e+06	8.84968e+06	1.20816e+06	-2.87282	0.046241	0.125724	0.274849	161.05	63.6695	1.06	--	--	--	--	--	--	--	--	--	-	-	-	-
POS_M162T123	6.26714e+06	7.26866e+06	7.34305e+06	3.61529e+06	4.42222e+06	2.99702e+06	1.73199e+06	1.72282e+06	1.74915e+06	2.08704e+06	2.23386e+06	1.61123e+06	5.3189e+06	1.85601e+06	-1.51892	0.00124201	0.0107342	0.222207	162.05	122.518	2.04	--	3-Succinoylpyridine	--	4.50557	C9H9NO3	MS1	Keto acids and derivatives	4192-31-8	HMDB0000992	C19569	ko01120//Microbial metabolism in diverse environments;ko00760//Nicotinate and nicotinamide metabolism	Global and overview maps;Metabolism of cofactors and vitamins	Metabolism
POS_M162T126	4.88869e+06	6.47526e+06	9.56538e+06	8.05823e+06	2.48476e+06	4.70268e+06	1.62606e+06	1.66816e+06	2.36025e+06	6.04008e+06	1.93545e+06	2.58485e+06	6.02917e+06	2.70247e+06	-1.15768	0.0234457	0.079496	0.193999	162.112	125.886	2.1	--	--	--	--	--	--	--	--	--	-	-	-	-
POS_M163T241	1.31988e+07	3.35021e+06	2.95881e+06	1.58785e+07	1.99804e+07	5.02418e+06	1.22997e+07	6.12873e+07	6.16776e+07	1.44914e+07	6.59461e+07	1.82498e+07	1.00652e+07	3.8992e+07	1.95381	0.0269819	0.0870768	0.561487	162.998	240.607	4.01	--	--	--	--	--	--	--	--	--	-	-	-	-
POS_M163T271	2.16438e+07	6.27849e+06	1.08177e+07	3.55666e+06	2.42094e+06	9.23688e+06	3.06298e+06	424600	3.37679e+06	2.63763e+06	3.70464e+06	1.19279e+06	8.9924e+06	2.3999e+06	-1.90573	0.0462259	0.125724	0.25351	163.042	271.168	4.52	4-Hydroxy-2-oxoglutaric acid	--	0.0390358	19.0054	C5H6O6	MS2	Keto acids and derivatives	1187-99-1	HMDB0002070	C01127	ko00630//Glyoxylate and dicarboxylate metabolism	Carbohydrate metabolism	Metabolism
POS_M163T147	4.68258e+08	3.10409e+08	3.71295e+08	1493.84	1.04062e+09	2.38852e+08	3.33655e+07	4.61738e+07	3.36681e+07	3.5996e+07	3.24502e+07	5.07215e+07	4.04905e+08	3.87292e+07	-3.38609	0.0279914	0.0892006	1.99631	163.06	146.611	2.44	--	--	--	--	--	--	--	--	--	-	-	-	-
POS_M163T325	7.827e+06	5.76895e+06	5.99853e+06	5.50272e+06	6.82665e+06	5.13868e+06	2.85026e+06	2.71578e+06	3.01037e+06	2.80718e+06	2.8501e+06	3.19446e+06	6.17709e+06	2.90469e+06	-1.08854	1.17985e-05	0.000525868	0.22919	163.087	324.639	5.41	--	--	--	--	--	--	--	--	--	-	-	-	-
POS_M163T570	904468	772833	1.14467e+06	932475	1.03574e+06	1.48115e+06	3.0216e+06	2.06521e+06	3.17223e+06	1.9436e+06	2.69081e+06	2.21917e+06	1.04522e+06	2.51877e+06	1.26891	8.93604e-05	0.00200912	0.151622	163.112	569.78	9.5	--	--	--	--	--	--	--	--	--	-	-	-	-
POS_M164T145	2.08483e+06	527156	1.90461e+06	1.88842e+06	826591	1.79331e+06	1.03812e+07	2.70398e+07	1.51475e+07	2.92435e+07	3.64172e+06	2.98099e+07	1.50415e+06	1.92106e+07	3.67488	0.0028845	0.0190414	0.483844	163.94	144.712	2.41	--	--	--	--	--	--	--	--	--	-	-	-	-
POS_M164T73_1	3.95887e+06	1.85333e+07	5.08426e+06	6.46727e+06	5.89424e+06	4.84282e+06	897192	2.21593e+06	577842	2.1612e+06	646871	1.87708e+06	7.46346e+06	1.39602e+06	-2.41852	0.0230954	0.078835	0.267326	164.04	73.1152	1.22	--	--	--	--	--	--	--	--	--	-	-	-	-
POS_M164T81	5.37249e+08	6.49389e+08	2.99258e+08	7.44263e+08	1.90881e+08	6.15447e+08	9.25969e+07	5.93748e+07	1.43167e+08	1.04884e+08	7.90749e+07	7.21701e+07	5.06081e+08	9.18779e+07	-2.46158	0.00089058	0.00860646	2.43762	164.074	80.6831	1.34	--	--	--	--	--	--	--	--	--	-	-	-	-
POS_M164T39	1.71897e+06	1.88167e+06	2.52004e+06	8.14924e+06	4.27569e+06	4.75476e+06	1.35266e+06	1.35174e+06	1.51758e+06	1.48512e+06	1.5825e+06	1.59696e+06	3.8834e+06	1.48109e+06	-1.39066	0.0364568	0.106538	0.157649	164.107	39.0819	0.65	--	--	--	--	--	--	--	--	--	-	-	-	-
POS_M165T221	1.30726e+09	1.24371e+09	1.02018e+09	1.74958e+09	7.15222e+08	1.44251e+09	4.52965e+08	4.82474e+08	4.30076e+08	4.73637e+08	3.90493e+08	5.71134e+08	1.24641e+09	4.66797e+08	-1.41691	0.000343701	0.00478121	3.38034	165.054	220.853	3.68	--	--	--	--	--	--	--	--	--	-	-	-	-
POS_M165T191	4.58226e+08	4.14579e+08	3.50494e+08	3.40312e+08	1.87436e+08	3.5259e+08	1.91803e+08	1.61183e+08	1.65243e+08	1.62448e+08	1.40104e+08	2.30124e+08	3.50606e+08	1.75151e+08	-1.00125	0.00130531	0.0111546	1.55943	165.055	190.702	3.18	3,4-Dihydroxyphenylpropanoate	--	5.86e-09	25.1954	C9H10O4	MS2	--	--	--	C10447	ko00350//Tyrosine metabolism	Amino acid metabolism	Metabolism
POS_M165T81	3.16983e+07	4.07005e+07	2.16131e+07	5.34249e+07	1.29917e+07	4.34894e+07	7.06883e+06	1.7634e+06	9.70825e+06	1.36404e+06	6.8445e+06	1.39042e+06	3.39863e+07	4.68991e+06	-2.85732	0.000874765	0.00854158	0.645662	165.077	80.7293	1.35	--	1,5-Anhydrosorbitol	--	4.47877	C6H12O5	MS1	Organooxygen compounds	154-58-5	HMDB0002712	-	-	-	-
POS_M166T221	1.24047e+08	1.14401e+08	8.61184e+07	1.65057e+08	6.684e+07	1.31904e+08	3.67822e+07	4.15097e+07	3.80966e+07	4.24125e+07	9.13726e+06	5.1521e+07	1.14728e+08	3.65765e+07	-1.64923	0.00046874	0.005678	1.06867	166.058	220.694	3.68	--	--	--	--	--	--	--	--	--	-	-	-	-
POS_M166T81	2.25496e+07	2.649e+07	1.20661e+07	2.61829e+07	6.86662e+06	2.12512e+07	1.22559e+06	1.66579e+06	4.47404e+06	1.4371e+06	1.63611e+06	1.29915e+06	1.92344e+07	1.9563e+06	-3.29749	0.000387251	0.00510441	0.5068	166.07	80.7763	1.35	--	--	--	--	--	--	--	--	--	-	-	-	-
POS_M166T347_2	1.75341e+10	1.56632e+10	1.4591e+10	1.54585e+10	1.16975e+10	1.52924e+10	7.54593e+09	6.74437e+09	7.32906e+09	8.20178e+09	6.2487e+09	6.48142e+09	1.50395e+10	7.09188e+09	-1.08451	2.49692e-06	0.000192579	11.4013	166.085	346.902	5.78	--	--	--	--	--	--	--	--	--	-	-	-	-
POS_M167T553	3.39766e+08	3.29932e+08	3.67122e+08	1.99023e+08	3.56773e+07	1.51979e+08	2.26315e+07	1.41612e+08	2.13652e+07	7.10025e+07	6.37078e+07	1.14745e+08	2.3725e+08	7.25106e+07	-1.71014	0.0159403	0.0611228	1.37906	167.012	553.282	9.22	--	--	--	--	--	--	--	--	--	-	-	-	-
POS_M167T310	1.69848e+06	1.68808e+06	1.53807e+06	1.94175e+06	492941	1.29083e+06	513348	231879	528150	714905	592542	661549	1.44169e+06	540395	-1.41567	0.00215947	0.0155928	0.111243	167.055	310.132	5.17	--	--	--	--	--	--	--	--	--	-	-	-	-
POS_M167T347	1.60306e+09	1.43636e+09	1.35888e+09	1.44131e+09	1.05263e+09	1.36973e+09	6.67041e+08	5.96117e+08	6.6637e+08	7.39303e+08	5.67826e+08	6.04678e+08	1.37699e+09	6.40222e+08	-1.10488	2.77556e-06	0.00019782	3.47029	167.089	346.902	5.78	--	--	--	--	--	--	--	--	--	-	-	-	-
POS_M168T100	5.95018e+07	5.48898e+07	6.81167e+07	1.64451e+07	6.44121e+07	6.67454e+07	8.58975e+07	1.87348e+08	9.90266e+07	1.05616e+08	1.125e+08	1.10104e+08	5.50185e+07	1.16749e+08	1.08542	0.00409517	0.0244866	0.908299	168.066	100.466	1.67	3-Methoxyanthranilate	--	0.00220213	0.314916	C8H9NO3	MS2	Benzene and substituted derivatives	-	HMDB0060374	C05831	ko00380//Tryptophan metabolism	Amino acid metabolism	Metabolism
POS_M168T94	2.80242e+08	2.8387e+08	3.02151e+08	4.63613e+08	1.33901e+08	1.98536e+08	8.38882e+07	1.75285e+07	7.22233e+07	5.34251e+07	4.49384e+07	5.08036e+07	2.77052e+08	5.38012e+07	-2.36445	0.000719594	0.00755946	1.807	168.066	93.5565	1.56	--	--	--	--	--	--	--	--	--	-	-	-	-
POS_M170T73	7.67286e+07	1.02615e+08	7.85481e+07	8.48198e+07	3.98375e+07	3.98801e+07	2.18353e+07	1.96364e+07	1.66758e+07	2.08042e+07	1.91796e+07	1.98924e+07	7.04048e+07	1.96706e+07	-1.83963	0.000635074	0.0070227	0.869928	170.047	73.2296	1.22	--	--	--	--	--	--	--	--	--	-	-	-	-
POS_M170T402	9.06026e+06	8.18255e+06	8.11503e+06	7.12889e+06	2.50011e+06	2.18462e+06	1.27107e+06	1.51011e+06	1.39789e+06	1.7137e+06	2.06418e+06	1.999e+06	6.19524e+06	1.65932e+06	-1.90056	0.00465273	0.0265441	0.246154	170.06	401.843	6.7	3-Indoleacrylate	--	0.309159	24.3353	C11H9NO2	MS2	Indoles and derivatives	1204-06-4	HMDB0000734	-	-	-	-
POS_M170T231	5.63017e+06	7.66604e+06	2.43022e+06	1.28328e+07	3.04985e+06	4.99574e+06	650274	2.36261e+06	1.54637e+06	1.59903e+06	2.09659e+06	1.75946e+06	6.10081e+06	1.66905e+06	-1.86997	0.0179428	0.0664024	0.230323	170.065	231.064	3.85	--	--	--	--	--	--	--	--	--	-	-	-	-
POS_M171T276_1	2.06005e+06	1.07192e+07	1.21002e+07	1.42294e+07	9.99607e+06	4.5053e+06	3.63232e+06	2.77296e+06	3.24464e+06	3.69872e+06	4.2082e+06	3.29068e+06	8.93504e+06	3.47459e+06	-1.36263	0.0173697	0.0649685	0.254945	171.026	275.995	4.6	Gallic acid	--	0.00109997	14.3609	C7H6O5	MS2	Benzene and substituted derivatives	149-91-7	HMDB0005807	C01424	ko01120//Microbial metabolism in diverse environments	Global and overview maps	Metabolism
POS_M171T479	4.65569e+07	1.93101e+07	3.03197e+07	6.45114e+06	1.58196e+07	1.69238e+07	1.35356e+07	3.47315e+06	3.88861e+06	1.69133e+07	5.30707e+06	5.57926e+06	2.25635e+07	8.11617e+06	-1.47512	0.041358	0.117043	0.385454	171.034	478.742	7.98	--	--	--	--	--	--	--	--	--	-	-	-	-
POS_M171T576	8.47698e+06	4.06121e+06	8.29626e+06	4.16506e+06	6.30764e+06	2.22504e+06	2.38238e+06	1.9404e+06	2.04207e+06	2.59577e+06	4.05863e+06	2.93877e+06	5.5887e+06	2.65967e+06	-1.07126	0.0216919	0.075224	0.181102	171.101	575.857	9.6	--	--	--	--	--	--	--	--	--	-	-	-	-
POS_M171T376	5.69122e+06	3.38176e+07	2.18836e+07	6.85442e+06	3.54277e+07	8.22817e+06	1.88141e+07	7.6207e+07	6.42261e+07	1.00826e+08	2.43673e+07	8.39523e+07	1.86505e+07	6.13989e+07	1.719	0.0152005	0.0595223	0.693083	171.148	376.3	6.27	--	--	--	--	--	--	--	--	--	-	-	-	-
POS_M172T568	9.13049e+06	2.85662e+06	1.96219e+07	2.65859e+06	2.03343e+07	1.38975e+07	5.77689e+07	2.45885e+07	3.75656e+07	9.62378e+06	3.42577e+07	1.19868e+07	1.14166e+07	2.92986e+07	1.3597	0.0494343	0.131186	0.42549	171.992	567.855	9.46	--	--	--	--	--	--	--	--	--	-	-	-	-
POS_M172T319	1.41009e+08	9.18313e+07	8.59267e+07	1.37392e+08	8.75569e+06	5.35311e+06	3.29052e+07	2.34691e+07	1.08466e+07	1.17645e+07	2.10721e+07	2.8081e+07	7.83779e+07	2.13564e+07	-1.87578	0.0431744	0.120505	0.783161	171.993	319.232	5.32	--	--	--	--	--	--	--	--	--	-	-	-	-
POS_M172T63	2.16634e+07	2.44222e+07	1.04599e+07	2.30084e+06	3.57313e+06	1.02402e+07	819873	3.08702e+06	1.14437e+06	2.6203e+06	1.58941e+06	3.34433e+06	1.211e+07	2.10088e+06	-2.52712	0.0237734	0.0800726	0.335612	172.018	63.3461	1.06	--	--	--	--	--	--	--	--	--	-	-	-	-
POS_M172T153	4.57868e+07	4.74074e+07	2.97854e+07	4.37033e+07	2.39457e+07	3.0588e+07	1.30561e+07	1.33142e+07	1.59505e+07	1.27005e+07	1.1158e+07	1.08292e+07	3.68694e+07	1.28348e+07	-1.52237	0.00016721	0.00294454	0.611074	172.04	152.605	2.54	--	Thiotepa	--	8.24317	C6H12N3PS	MS1	Organic thiophosphoric acids and derivatives	52-24-4	HMDB0015576	-	-	-	-
POS_M172T406	6.99415e+06	1.0145e+07	1.06957e+07	5.13301e+06	1.4026e+07	8.4461e+06	1.74467e+06	1.67099e+06	1.64839e+06	1.48603e+06	1.60235e+06	2.39846e+06	9.24e+06	1.75848e+06	-2.39356	0.000159615	0.00286884	0.334576	172.133	405.516	6.76	--	--	--	--	--	--	--	--	--	-	-	-	-
POS_M173T37	2.61234e+07	2.46939e+07	1.72475e+07	2.75492e+07	4.20505e+07	3.5038e+07	4.63101e+07	6.17394e+07	9.12995e+07	6.21613e+07	3.44557e+07	6.46096e+07	2.87837e+07	6.0096e+07	1.06201	0.00454939	0.0262049	0.631762	172.977	36.8843	0.61	--	--	--	--	--	--	--	--	--	-	-	-	-
POS_M174T271	3.21318e+06	1.24383e+06	2.7312e+06	2.60327e+06	1.72284e+06	2.57702e+06	762781	817423	1.06226e+06	1.30516e+06	819836	1.28141e+06	2.34856e+06	1.00814e+06	-1.22007	0.00157182	0.0127865	0.133882	174.124	270.552	4.51	--	Phendimetrazine	--	3.43563	C12H17NO	MS1	Oxazinanes	634-03-7	HMDB0015519	-	-	-	-
POS_M175T42	2.13334e+07	6.1172e+06	1.27277e+07	4.88858e+06	1.37032e+07	2.58531e+06	4.07183e+06	1.78104e+06	4.15704e+06	3.95728e+06	3.00915e+06	2.05004e+06	1.02259e+07	3.17106e+06	-1.68919	0.0349354	0.104003	0.275996	174.977	42.0804	0.7	--	--	--	--	--	--	--	--	--	-	-	-	-
POS_M175T310	3.5895e+06	4.39219e+06	2.45795e+06	4.21118e+06	1.38081e+06	2.30169e+06	550847	360428	581885	1.08213e+06	876063	814118	3.05555e+06	710911	-2.10369	0.000846546	0.00837127	0.18576	175.044	309.976	5.17	--	--	--	--	--	--	--	--	--	-	-	-	-
POS_M175T401	4.35293e+06	4.88001e+06	4.38253e+06	5.79931e+06	4.42048e+06	4.39756e+06	407245	2.65665e+06	2.07934e+06	2.77589e+06	1.56442e+06	1.6233e+06	4.70547e+06	1.85114e+06	-1.34592	5.20971e-05	0.00144555	0.212336	175.087	401.276	6.69	--	1H-Indole-3-acetamide	--	0.0133248	C10H10N2O	MS1	Indoles and derivatives	879-37-8	HMDB0029739	C02693	ko00380//Tryptophan metabolism	Amino acid metabolism	Metabolism
POS_M176T395	1.73548e+06	1.90784e+06	1.15633e+07	2.20722e+06	6.46462e+06	2.80167e+06	6.74269e+06	2.66705e+07	3.57237e+07	4.11627e+07	3.72102e+07	4.98836e+07	4.44669e+06	3.28989e+07	2.88724	0.00108832	0.00971727	0.637897	176.014	395.483	6.59	--	--	--	--	--	--	--	--	--	-	-	-	-
POS_M176T101	4.4701e+07	4.82344e+07	4.41283e+07	6.22616e+07	3.57561e+07	5.61929e+07	6.9941e+06	3.61916e+07	6.65355e+06	3.93344e+07	3.55259e+07	7.24415e+06	4.85457e+07	2.19906e+07	-1.14246	0.0065385	0.0334501	0.579729	176.092	101.421	1.69	--	--	--	--	--	--	--	--	--	-	-	-	-
POS_M176T92	7.49267e+07	5.93676e+07	9.42416e+07	6.6696e+07	6.37816e+07	8.43595e+07	1.54257e+07	1.89465e+07	5.78058e+07	1.73324e+07	4.95715e+07	1.71982e+07	7.38955e+07	2.938e+07	-1.33065	0.000854267	0.00839524	0.779673	176.103	91.9407	1.53	Citrulline	--	0.000636233	0.130265	C6H13N3O3	MS2	Carboxylic acids and derivatives	372-75-8	HMDB0000904	C00327	ko01100//Metabolic pathways;ko01110//Biosynthesis of secondary metabolites;ko01130//Biosynthesis of antibiotics;ko01230//Biosynthesis of amino acids;ko00220//Arginine biosynthesis	Amino acid metabolism;Global and overview maps	Metabolism
POS_M177T143	4.29605e+06	4.35517e+06	4.34736e+06	1.54389e+07	6.63765e+06	7.73289e+06	9.44945e+07	1.08325e+08	1.0839e+08	7.16376e+07	7.01166e+07	6.75409e+07	7.13467e+06	8.67509e+07	3.60396	1.82951e-06	0.000168897	1.13396	176.972	142.708	2.38	--	--	--	--	--	--	--	--	--	-	-	-	-
POS_M177T155	4.33138e+06	4.11724e+06	4.19269e+06	8.83614e+06	2.35331e+07	4.26701e+06	1.88024e+07	3.10668e+07	1.88142e+07	3.91217e+07	8.67223e+06	1.63293e+07	8.21293e+06	2.21345e+07	1.43032	0.029567	0.0923382	0.372272	176.972	155.251	2.59	--	--	--	--	--	--	--	--	--	-	-	-	-
POS_M177T362	1.73246e+06	758910	780204	1.43994e+06	671434	1.1324e+06	2.16209e+06	1.75123e+06	1.9787e+06	3.99166e+06	2.13416e+06	2.70171e+06	1.08589e+06	2.45326e+06	1.17582	0.0045931	0.0264215	0.130991	177.014	361.626	6.03	--	--	--	--	--	--	--	--	--	-	-	-	-
POS_M177T127	2.72404e+07	1.183e+07	2.97623e+07	4.71526e+07	1.93351e+07	4.57765e+07	1.91778e+07	1.89362e+07	1.26594e+07	1.62402e+07	7.70143e+06	9.36103e+06	3.01828e+07	1.40127e+07	-1.107	0.0241472	0.0807957	0.412834	177.023	126.973	2.12	--	--	--	--	--	--	--	--	--	-	-	-	-
POS_M177T293	3.52596e+07	3.6047e+07	3.06616e+07	2.85219e+07	3.37774e+07	5.34079e+07	6.06736e+07	6.09027e+07	1.22753e+08	9.82732e+07	9.5962e+07	1.28097e+08	3.62792e+07	9.44435e+07	1.38031	0.00085094	0.00837606	0.919658	177.029	292.995	4.88	--	--	--	--	--	--	--	--	--	-	-	-	-
POS_M177T440	4.5316e+06	6.10722e+06	7.14296e+06	6.99347e+06	3.9402e+06	729981	561453	513416	627675	976246	813919	4.71407e+06	4.90757e+06	1.3678e+06	-1.84316	0.0142873	0.0570088	0.206058	177.055	439.665	7.33	Ureidosuccinic acid	--	0.000463921	23.3917	C5H8N2O5	MS2	Carboxylic acids and derivatives	13184-27-5	HMDB0000828	C00438	ko01100//Metabolic pathways;ko00240//Pyrimidine metabolism;ko00250//Alanine, aspartate and glutamate metabolism	Amino acid metabolism;Global and overview maps;Nucleotide metabolism	Metabolism
POS_M177T366	3.86237e+06	3.29412e+06	4.22826e+06	2.62203e+06	1.44472e+06	1.35162e+06	624158	741454	760555	3.48338e+06	823236	613630	2.80052e+06	1.1744e+06	-1.25377	0.0375237	0.108924	0.133928	177.055	365.662	6.09	--	--	--	--	--	--	--	--	--	-	-	-	-
POS_M177T94	1.01242e+08	9.30622e+07	2.38778e+07	1.33546e+08	6.49998e+07	7.82707e+07	7.54317e+07	1.84055e+07	3.87516e+07	1.20758e+07	3.39758e+07	1.2524e+07	8.24997e+07	3.18607e+07	-1.37261	0.0183987	0.0673698	0.778571	177.087	94.1286	1.57	--	D-Alanyl-D-serine	--	1.01921	C6H12N2O4	MS1	--	--	--	C19719	ko01502//Vancomycin resistance	Drug resistance	Human Diseases
POS_M179T214_2	1.35163e+07	1.32252e+07	1.13022e+07	1.29211e+07	8.5859e+06	1.13963e+07	2.05029e+06	4.49467e+06	3.23928e+06	3.457e+06	4.4936e+06	4.7792e+06	1.18245e+07	3.75234e+06	-1.65592	2.94077e-06	0.000205955	0.3616	179.013	214.055	3.57	--	--	--	--	--	--	--	--	--	-	-	-	-
POS_M179T596	3.24841e+06	1.8895e+06	2.73002e+06	2.04407e+06	2.14713e+06	2.34843e+06	4.11276e+06	6.32251e+06	4.25245e+06	7.40066e+06	6.00732e+06	3.87367e+06	2.40126e+06	5.32823e+06	1.14987	0.000878925	0.00856666	0.202052	179.07	595.561	9.93	5-Deoxy-D-glucuronate	--	1.12e-11	0.748287	C6H10O6	MS2	--	--	--	C16737	ko01100//Metabolic pathways;ko01120//Microbial metabolism in diverse environments;ko00562//Inositol phosphate metabolism	Carbohydrate metabolism;Global and overview maps	Metabolism
POS_M181T242	378378	4.46812e+06	2.37193e+06	5.53911e+06	396927	663575	3.36275e+06	9.05322e+06	5.83128e+06	6.34277e+06	5.04712e+06	6.5243e+06	2.30301e+06	6.0269e+06	1.3879	0.0109107	0.0474579	0.207469	180.518	242.24	4.04	--	--	--	--	--	--	--	--	--	-	-	-	-
POS_M181T210	1.90415e+07	1.17163e+07	1.23002e+07	1.55537e+07	1.00173e+07	3.60369e+06	3.10233e+06	5.15751e+06	3.43919e+06	5.17661e+06	6.72995e+06	6.53652e+06	1.20388e+07	5.02368e+06	-1.26087	0.0102325	0.0454832	0.29821	180.539	209.526	3.49	--	--	--	--	--	--	--	--	--	-	-	-	-
POS_M181T571	5.59034e+06	2.10511e+06	6.61764e+06	2.18514e+06	8.45129e+06	3.6464e+06	2.29004e+07	2.17281e+07	1.27665e+07	1.35606e+07	9.56898e+06	8.13167e+06	4.76599e+06	1.4776e+07	1.63241	0.00435319	0.0256023	0.356667	181.05	570.879	9.51	Caffeate	--	0.000190317	0.0145555	C9H8O4	MS2	Cinnamic acids and derivatives	501-16-6	HMDB0003501	-	-	-	-
POS_M182T220	2.21889e+07	2.13063e+07	1.45219e+07	2.60792e+07	1.00353e+07	2.49103e+07	5.88105e+06	7.02686e+06	5.89916e+06	5.82731e+06	4.45284e+06	7.97431e+06	1.98403e+07	6.17692e+06	-1.68348	0.000378489	0.00506843	0.445976	182.001	220.354	3.67	--	--	--	--	--	--	--	--	--	-	-	-	-
POS_M182T790	6.76039e+06	6.77176e+06	6.53283e+06	1493.84	1493.84	1493.84	1493.84	1493.84	1493.84	1493.84	1493.84	1493.84	3.34491e+06	1493.84	-11.1287	0.0493829	0.131107	0.184412	182.02	789.83	13.16	--	--	--	--	--	--	--	--	--	-	-	-	-
POS_M182T221_1	1.03734e+10	9.88067e+09	7.67839e+09	1.33259e+10	5.66688e+09	1.15098e+10	3.53265e+09	3.77513e+09	3.36851e+09	3.73952e+09	2.98338e+09	4.50362e+09	9.73918e+09	3.65047e+09	-1.41572	0.000313741	0.00447687	9.45888	182.08	220.853	3.68	--	--	--	--	--	--	--	--	--	-	-	-	-
POS_M182T190	3.46669e+09	3.36165e+09	2.68672e+09	3.53333e+09	1.73473e+09	3.34084e+09	1.08948e+09	1.1749e+09	1.17883e+09	1.18576e+09	1.03207e+09	1.50177e+09	3.02066e+09	1.1938e+09	-1.3393	9.7346e-05	0.00210963	5.27048	182.081	189.71	3.16	--	Beta-Tyrosine	--	3.16649	C9H11NO3	MS1	Carboxylic acids and derivatives	-	HMDB0003831	C04368	ko00350//Tyrosine metabolism	Amino acid metabolism	Metabolism
POS_M182T40	6.51704e+06	7.87511e+06	8.51782e+06	1.04479e+06	3.98374e+06	7.26263e+06	886003	850613	1.60539e+06	1.76059e+06	1.0307e+06	1.64995e+06	5.86686e+06	1.29721e+06	-2.17718	0.00294212	0.019338	0.242386	182.118	40.1683	0.67	--	Ecgonine methyl ester	--	23.0837	C10H17NO3	MS1	Carboxylic acids and derivatives	-	HMDB0062751	C12448	ko01100//Metabolic pathways;ko01110//Biosynthesis of secondary metabolites;ko00960//Tropane, piperidine and pyridine alkaloid biosynthesis	Biosynthesis of other secondary metabolites;Global and overview maps	Metabolism
POS_M182T761	3.56769e+06	1.19039e+06	788657	3.49878e+06	1.5969e+06	1.97529e+06	1.20663e+06	956388	355335	1.10453e+06	1.50799e+06	353880	2.10295e+06	914126	-1.20195	0.0444027	0.12258	0.111313	182.126	760.875	12.68	--	--	--	--	--	--	--	--	--	-	-	-	-
POS_M182T221_2	1.50231e+07	1.50592e+07	1.30821e+07	2.8363e+07	1.17939e+07	2.08414e+07	5.68423e+06	5.27006e+06	5.25622e+06	5.54237e+06	4.81404e+06	7.78595e+06	1.73604e+07	5.72548e+06	-1.60033	0.00110799	0.00985543	0.40285	182.161	220.637	3.68	--	Diethylcarbamazine	--	1.06683	C10H21N3O	MS1	Diazinanes	90-89-1	HMDB0014849	-	-	-	-
POS_M183T237	6.07285e+07	2.1546e+08	2.80567e+08	2.36002e+08	1493.84	1493.84	1493.84	1493.84	1493.84	1493.84	1493.84	1493.84	1.32127e+08	1493.84	-16.4325	0.0282709	0.0899501	1.21459	182.984	237.323	3.96	Sorbitol	--	9.43e-12	1.81371	C6H14O6	MS2	Organooxygen compounds	50-70-4	HMDB0000247	C00794	ko01100//Metabolic pathways;ko02010//ABC transporters;ko00052//Galactose metabolism;ko00051//Fructose and mannose metabolism	Carbohydrate metabolism;Global and overview maps;Membrane transport	Environmental Information Processing;Metabolism
POS_M183T570	674363	623983	644719	1.33388e+06	2.16417e+06	1.26144e+06	6.78918e+06	3.73087e+06	4.47744e+06	3.59149e+06	4.42785e+06	2.9258e+06	1.11709e+06	4.32377e+06	1.95254	0.000324016	0.00457489	0.21608	183.073	569.852	9.5	Azatyrosine	--	0.000710354	17.5478	C8H10N2O3	MS2	--	--	--	C21325	ko01130//Biosynthesis of antibiotics	Global and overview maps	Metabolism
POS_M183T221	8.8191e+08	9.02865e+08	7.19451e+08	1.23139e+09	5.17149e+08	1.09725e+09	3.27886e+08	3.36586e+08	3.02546e+08	3.41833e+08	2.7609e+08	4.32374e+08	8.9167e+08	3.36219e+08	-1.40711	0.000399616	0.00518708	2.83723	183.085	220.716	3.68	--	--	--	--	--	--	--	--	--	-	-	-	-
POS_M183T190	3.14782e+08	2.25476e+08	4.97516e+07	3.53171e+08	1.7935e+08	3.12305e+08	1.13736e+08	1.14522e+08	1.0996e+08	1.21209e+08	1.06049e+08	1.46904e+07	2.39139e+08	9.66944e+07	-1.30635	0.0155762	0.0600601	1.30535	183.085	189.71	3.16	--	Galactitol	--	7.91078	C6H14O6	MS1	Organooxygen compounds	488-45-9	HMDB0011632	C01697	ko01100//Metabolic pathways;ko00052//Galactose metabolism	Carbohydrate metabolism;Global and overview maps	Metabolism
POS_M184T88	2.82993e+08	3.92266e+08	2.21122e+08	3.60273e+08	1.31767e+08	2.98525e+08	4.4366e+07	4.97164e+07	6.10003e+07	5.73364e+07	6.19725e+07	5.16217e+07	2.81158e+08	5.43355e+07	-2.37141	0.000161193	0.00288507	1.86014	184.073	88.1464	1.47	Phosphorylcholine	--	2.82e-49	0.00791082	C5H15NO4P	MS2	Organonitrogen compounds	3616-04-04	HMDB0001565	C00588	ko01100//Metabolic pathways;ko00564//Glycerophospholipid metabolism	Global and overview maps;Lipid metabolism	Metabolism
POS_M184T221	4.28678e+07	3.8631e+07	3.12403e+07	5.904e+07	2.2252e+07	5.76481e+07	1.29972e+07	1.4992e+07	1.36207e+07	1.52411e+07	1.15695e+07	1.69257e+07	4.19465e+07	1.42244e+07	-1.56019	0.000922075	0.00880596	0.620824	184.086	220.889	3.68	--	A alpha C	--	6.11388	C11H9N3	MS1	--	--	--	-	-	-	-
POS_M185T39	3.83155e+07	2.1731e+07	1.87765e+07	2.05466e+07	1.95322e+07	5.51576e+06	8.55509e+06	6.99263e+06	6.06072e+06	6.95125e+06	1.00345e+07	8.9691e+06	2.07363e+07	7.92722e+06	-1.38727	0.0140606	0.0562737	0.397909	185.023	39.1897	0.65	--	--	--	--	--	--	--	--	--	-	-	-	-
POS_M185T493	2.54968e+06	2.46571e+06	3.28436e+06	3.17161e+06	1.76141e+06	1.97594e+06	415668	448926	451577	1.15688e+06	556475	1.38405e+06	2.53479e+06	735596	-1.78488	0.000148551	0.00283738	0.164895	185.081	493.247	8.22	--	--	--	--	--	--	--	--	--	-	-	-	-
POS_M186T310	4.15277e+06	4.75785e+06	3.71947e+06	4.75596e+06	2.73594e+06	5.79644e+06	2.57878e+06	812204	1.17344e+06	2.3066e+06	1.5561e+06	1.48772e+06	4.31974e+06	1.65247e+06	-1.38632	0.000368663	0.00501113	0.196865	185.533	310.29	5.17	--	--	--	--	--	--	--	--	--	-	-	-	-
POS_M186T257	1.27901e+07	1.37202e+07	1.54411e+07	2.71564e+07	8.56976e+06	1.58441e+07	2.34873e+06	1.76294e+06	262550	3.97754e+06	230108	1.44336e+06	1.5587e+07	1.67087e+06	-3.22167	0.000332238	0.00465362	0.454536	185.544	257.445	4.29	--	--	--	--	--	--	--	--	--	-	-	-	-
POS_M187T453_2	1.25684e+07	1.22678e+07	1.36529e+07	1.37701e+07	1.57378e+07	1.50106e+07	1.74155e+07	2.02023e+06	3.32473e+06	2.96653e+06	1.64988e+06	2.36028e+06	1.38346e+07	4.9562e+06	-1.48098	0.00609706	0.0318332	0.335779	187.133	453.339	7.56	--	--	--	--	--	--	--	--	--	-	-	-	-
POS_M188T37_2	8.0851e+06	6.8678e+06	4.76561e+06	7.56596e+06	2.79809e+06	3.49097e+06	3.00743e+06	2.37935e+06	4.45654e+06	1.5816e+06	3.43637e+06	916717	5.59559e+06	2.62967e+06	-1.08941	0.0177444	0.0658046	0.189495	187.999	36.8875	0.61	--	--	--	--	--	--	--	--	--	-	-	-	-
POS_M188T347	5.15497e+07	2.40597e+07	1.95461e+07	1.56837e+07	1.81234e+07	2.28031e+07	6.52694e+06	4.95123e+06	3.95903e+06	6.46566e+06	5.42162e+06	6.59167e+06	2.52943e+07	5.65269e+06	-2.1618	0.00463293	0.0265266	0.504615	188.068	346.902	5.78	--	5-Methoxyindoleacetate	--	8.03777	C11H11NO3	MS1	Indoles and derivatives	3471-31-6	HMDB0004096	C05660	ko00380//Tryptophan metabolism	Amino acid metabolism	Metabolism
POS_M188T402	2.26199e+09	2.0442e+09	2.2883e+09	2.29373e+09	1.67754e+09	2.04785e+09	6.34286e+08	6.17021e+08	6.15203e+08	6.60756e+08	6.06158e+08	5.98365e+08	2.10227e+09	6.21965e+08	-1.75704	3.15711e-08	3.34128e-05	4.97528	188.07	401.794	6.7	N-Alpha-acetyllysine	--	0.000667316	2.63832	C8H16N2O3	MS2	Carboxylic acids and derivatives	1946-82-3	HMDB0000446	-	-	-	-
POS_M188T313	1.8039e+06	1.69045e+06	1.85698e+06	2.09237e+06	1.83812e+06	2.27421e+06	1.61664e+07	1.53278e+07	1.324e+07	1.09864e+07	1.64304e+07	8.8042e+06	1.92601e+06	1.34925e+07	2.80848	3.48806e-06	0.000228524	0.432193	188.092	312.863	5.21	2-Keto-6-acetamidocaproate	--	0.0802989	0.0401248	C8H13NO4	MS2	Keto acids and derivatives	-	HMDB0012150	C05548	ko00310//Lysine degradation	Amino acid metabolism	Metabolism
POS_M188T454	822853	3.02431e+06	2.27809e+06	2.44765e+06	3.12225e+06	3.89861e+06	9.5179e+06	7.75492e+06	7.90375e+06	7.12282e+06	4.57864e+06	4.69512e+06	2.59896e+06	6.92886e+06	1.41468	0.000712938	0.00750248	0.246639	188.097	453.617	7.56	--	--	--	--	--	--	--	--	--	-	-	-	-
POS_M189T402	2.54086e+08	2.29971e+08	2.64182e+08	2.61883e+08	1.88947e+08	2.37759e+08	7.80953e+07	7.17607e+07	7.27924e+07	8.26598e+07	7.41875e+07	7.29003e+07	2.39471e+08	7.53993e+07	-1.66723	6.31248e-08	3.34128e-05	1.65217	189.074	401.803	6.7	--	--	--	--	--	--	--	--	--	-	-	-	-
POS_M189T576	1.16846e+07	1.44733e+07	1.19273e+07	1.95573e+07	1.51386e+07	1.65338e+07	1.02761e+07	6.25612e+06	4.81133e+06	5.93069e+06	8.13183e+06	3.22288e+06	1.48858e+07	6.43815e+06	-1.20922	0.000321121	0.00456155	0.354471	189.112	575.865	9.6	--	Homocitrulline	--	4.35845	C7H15N3O3	MS1	Carboxylic acids and derivatives	1190-49-4	HMDB0000679	-	-	-	-
POS_M189T514	2.58254e+06	2.87024e+06	2.31221e+06	2.2002e+06	2.58917e+06	2.64308e+06	6.87239e+06	5.68908e+06	6.38788e+06	6.97653e+06	6.64324e+06	6.85675e+06	2.53291e+06	6.57098e+06	1.37532	4.83391e-09	9.81768e-06	0.260508	189.127	514.314	8.57	--	--	--	--	--	--	--	--	--	-	-	-	-
POS_M189T243	2.89152e+07	2.52699e+07	3.51501e+07	3.03953e+07	4.26556e+07	3.47494e+07	1.18628e+08	9.85758e+07	7.50169e+07	2.86155e+07	1.10327e+08	4.26331e+07	3.28559e+07	7.8966e+07	1.26508	0.012907	0.0533013	0.745218	189.123	243.149	4.05	--	--	--	--	--	--	--	--	--	-	-	-	-
POS_M189T360	2.87033e+07	2.49189e+07	6.63718e+06	2.78169e+07	2.12194e+07	2.55555e+07	1.81275e+07	9.15771e+06	3.78642e+06	1.59141e+07	1.33614e+07	2.39458e+06	2.24752e+07	1.04569e+07	-1.10387	0.0180445	0.0666254	0.379992	189.123	360.332	6.01	Glycyl-leucine	--	4.77e-10	0.925562	C8H16N2O3	MS2	Carboxylic acids and derivatives	869-19-2	HMDB0000759	-	-	-	-
POS_M189T88	8.7215e+07	8.27158e+07	6.78632e+07	1.08265e+08	5.60087e+07	7.77012e+07	3.51997e+07	3.84613e+07	3.35605e+07	4.0299e+07	3.30447e+07	3.7189e+07	7.99616e+07	3.62924e+07	-1.13964	0.000145221	0.0028001	0.819032	189.135	88.1454	1.47	L-Targinine	--	8.74e-13	0.275782	C7H16N4O2	MS2	Carboxylic acids and derivatives	17035-90-4	HMDB0029416	-	-	-	-
POS_M190T200	2.3289e+07	3.17701e+07	1.91509e+07	4.03234e+07	2.93574e+07	5.41079e+07	1.18066e+08	8.20258e+07	6.90241e+07	7.39821e+07	4.83863e+07	2.65837e+07	3.29998e+07	6.9678e+07	1.07825	0.0231325	0.0788485	0.626456	190.071	199.712	3.33	--	--	--	--	--	--	--	--	--	-	-	-	-
POS_M190T347	1.47156e+07	1.48705e+07	1.49956e+07	1.56933e+07	9.64412e+06	1.02521e+07	4.72701e+06	4.02294e+06	5.25203e+06	5.79714e+06	3.97463e+06	4.93176e+06	1.33619e+07	4.78425e+06	-1.48176	1.83919e-05	0.000687497	0.371967	190.086	346.903	5.78	--	--	--	--	--	--	--	--	--	-	-	-	-
POS_M190T463	7.62699e+06	7.53716e+06	5.04719e+06	9.29454e+06	3.38588e+06	6.32188e+06	1.0944e+06	2.0454e+06	2.71579e+06	1.29164e+06	1.45783e+06	643365	6.53561e+06	1.5414e+06	-2.08408	0.000260188	0.00396064	0.275033	190.089	462.503	7.71	--	--	--	--	--	--	--	--	--	-	-	-	-
POS_M190T369	1.10136e+06	1.15451e+06	1.20596e+06	1.49901e+06	1.39159e+06	1.34992e+06	1.20245e+07	9.10952e+06	1.0524e+07	6.39871e+06	9.45634e+06	6.81727e+06	1.28373e+06	9.05507e+06	2.81839	4.99061e-06	0.00030715	0.353316	190.107	368.54	6.14	Diaminopimelic acid	--	0.0248177	0.00210503	C7H14N2O4	MS2	Carboxylic acids and derivatives	583-93-7	HMDB0001370	C00666	ko01100//Metabolic pathways;ko01110//Biosynthesis of secondary metabolites;ko01120//Microbial metabolism in diverse environments;ko01130//Biosynthesis of antibiotics;ko01230//Biosynthesis of amino acids;ko00300//Lysine biosynthesis	Amino acid metabolism;Global and overview maps	Metabolism
POS_M190T101_1	3.69168e+07	2.6024e+07	1.6835e+07	4.34213e+07	2.94871e+07	3.2722e+07	7.54605e+06	1.03904e+07	8.24418e+06	1.38254e+07	1.98316e+07	1.90415e+07	3.0901e+07	1.31465e+07	-1.23297	0.00214749	0.015558	0.49036	190.107	101.475	1.69	--	--	--	--	--	--	--	--	--	-	-	-	-
POS_M190T242	1.4486e+06	1.56579e+06	1.34161e+06	2.30081e+06	3.98188e+06	3.17015e+06	2.59464e+07	1.83701e+07	1.4226e+07	2.26632e+06	1.46697e+07	1.71797e+06	2.30147e+06	1.28661e+07	2.48294	0.0211525	0.0741128	0.342909	190.127	241.961	4.03	--	--	--	--	--	--	--	--	--	-	-	-	-
POS_M191T416	1.18979e+06	4.27061e+06	4.87468e+06	4.56487e+06	5.49749e+06	5.89084e+06	590374	3.21212e+06	428935	2.77285e+06	247079	1.85172e+06	4.38138e+06	1.51718e+06	-1.52999	0.00764043	0.0373321	0.186473	190.536	416.188	6.94	--	--	--	--	--	--	--	--	--	-	-	-	-
POS_M191T462	1.04044e+07	2.98205e+06	1.62947e+07	3.07696e+06	2.33337e+07	1.18671e+07	1493.84	1493.84	1493.84	1493.84	1493.84	1493.84	1.13265e+07	1493.84	-12.8884	0.00539006	0.0291667	0.373464	190.993	461.585	7.69	--	--	--	--	--	--	--	--	--	-	-	-	-
POS_M191T78	4.57502e+07	1.05557e+07	5.08466e+07	3.34074e+07	2.23715e+07	1.9052e+07	9.52362e+06	2.85045e+06	2.4298e+06	9.03122e+06	6.89751e+06	8.84768e+06	3.03306e+07	6.59671e+06	-2.20095	0.00481307	0.0271537	0.548115	191.076	78.1357	1.3	4-Methoxy-2,2-bipyrrole-5-carbaldehyde	--	0.00131381	26.1029	C10H10N2O2	MS2	--	--	--	C21570	ko01130//Biosynthesis of antibiotics	Global and overview maps	Metabolism
POS_M191T570	2.24365e+06	1.3525e+06	498047	2.86181e+06	3.84562e+06	2.32035e+06	7.92151e+06	4.84228e+06	7.38275e+06	5.0411e+06	7.39835e+06	5.32969e+06	2.187e+06	6.31928e+06	1.53081	0.000233049	0.00374661	0.247055	191.107	569.852	9.5	--	--	--	--	--	--	--	--	--	-	-	-	-
POS_M191T538	1.39918e+06	249298	1.00895e+06	783107	330786	967255	2.29163e+06	2.13334e+06	2.40139e+06	1.38914e+06	2.71092e+06	2.17535e+06	789762	2.18363e+06	1.46724	0.000260663	0.00396064	0.146334	191.143	538.141	8.97	--	--	--	--	--	--	--	--	--	-	-	-	-
POS_M191T667	1.03002e+07	9.65379e+06	1.11322e+07	1.82925e+07	2.00751e+07	2.60096e+07	2.12825e+08	1.27802e+08	6.6093e+07	4.41504e+07	3.64795e+07	2.25367e+07	1.59106e+07	8.49811e+07	2.41716	0.0430304	0.120249	0.826473	191.143	667.185	11.12	--	--	--	--	--	--	--	--	--	-	-	-	-
POS_M192T140	4.4293e+06	6.59598e+06	4.5941e+06	5.43906e+06	4.37928e+06	4.64937e+06	419552	489102	627254	2.11248e+06	529566	3.17446e+06	5.01451e+06	1.2254e+06	-2.03285	7.35763e-05	0.00175117	0.242342	192.024	139.582	2.33	--	Citric acid	--	14.089	C6H8O7	MS1	Carboxylic acids and derivatives	77-92-9	HMDB0000094	C00158	ko01100//Metabolic pathways;ko01110//Biosynthesis of secondary metabolites;ko01120//Microbial metabolism in diverse environments;ko01130//Biosynthesis of antibiotics;ko01230//Biosynthesis of amino acids;ko01200//Carbon metabolism;ko01210//2-Oxocarboxylic acid metabolism;ko00630//Glyoxylate and dicarboxylate metabolism;ko00250//Alanine, aspartate and glutamate metabolism;ko00020//Citrate cycle (TC…	Amino acid metabolism;Carbohydrate metabolism;Global and overview maps	Metabolism
POS_M192T279	217832	743933	238253	495911	276311	194298	2.19308e+06	476725	594042	1.33993e+06	3.66977e+06	827387	361090	1.51682e+06	2.07062	0.0464704	0.126069	0.107332	192.055	278.91	4.65	--	--	--	--	--	--	--	--	--	-	-	-	-
POS_M192T102	2.51208e+06	2.52358e+06	2.40421e+06	2.33387e+06	1.6745e+06	5.73357e+06	5.66362e+06	5.16984e+06	4.40449e+06	1.40249e+07	9.08745e+06	8.66293e+06	2.86364e+06	7.83554e+06	1.45218	0.0102583	0.0455112	0.246326	192.123	102.208	1.7	--	Tocainide	--	17.7934	C11H16N2O	MS1	Benzene and substituted derivatives	41708-72-9	HMDB0015189	-	-	-	-
POS_M193T546	5.65878e+06	1.63134e+06	4.38023e+06	3.26065e+06	672770	1.70934e+06	769273	1.30648e+06	675871	319811	428118	379351	2.88552e+06	646484	-2.15814	0.0174315	0.0651167	0.15979	193.05	546.278	9.1	--	Scopoletin	--	0.181707	C10H8O4	MS1	Coumarins and derivatives	92-61-5	HMDB0034344	C01752	ko01110//Biosynthesis of secondary metabolites;ko00940//Phenylpropanoid biosynthesis	Biosynthesis of other secondary metabolites;Global and overview maps	Metabolism
POS_M194T38	1.81679e+06	2.70385e+06	2.36063e+06	2.73185e+06	2.26941e+06	2.28145e+06	1.92972e+07	1.3304e+07	7.3675e+06	6.85046e+06	3.90989e+06	3.26219e+06	2.36066e+06	8.99855e+06	1.9305	0.0252029	0.0832761	0.264653	193.974	38.0625	0.63	--	--	--	--	--	--	--	--	--	-	-	-	-
POS_M194T153	6.99976e+07	7.32639e+07	5.34613e+07	7.32904e+07	4.92958e+07	5.88214e+07	3.37508e+07	3.21743e+07	3.40233e+07	3.11357e+07	2.63094e+07	2.36423e+07	6.30217e+07	3.01726e+07	-1.06261	3.39257e-05	0.00106005	0.72686	194.022	152.691	2.54	--	--	--	--	--	--	--	--	--	-	-	-	-
POS_M195T451	1.24785e+06	2.58336e+06	1.26072e+06	1.3067e+06	7.13954e+06	4.94039e+06	1.80408e+07	1.08107e+07	1.23146e+07	1.91574e+07	1.09917e+07	1.1705e+07	3.07976e+06	1.38367e+07	2.16761	0.000153302	0.00284778	0.398872	195.065	450.591	7.51	--	--	--	--	--	--	--	--	--	-	-	-	-
POS_M195T835	1.0822e+08	1.16948e+08	1.30742e+08	2.6573e+07	7.99607e+07	2.8978e+07	1.83483e+08	3.93722e+08	2.71013e+08	2.46707e+08	2.28072e+08	4.82373e+07	8.19035e+07	2.28539e+08	1.48044	0.0145383	0.0577066	1.28051	195.101	835.414	13.92	--	--	--	--	--	--	--	--	--	-	-	-	-
POS_M195T821	1.95738e+07	3.29376e+07	4.36478e+07	2.65478e+07	1.34451e+07	2.01785e+07	1.68482e+06	1.07652e+07	5.18122e+06	1.06247e+07	1.15564e+07	1.10382e+07	2.60551e+07	8.47508e+06	-1.62027	0.00407698	0.0244498	0.475486	195.138	820.75	13.68	--	--	--	--	--	--	--	--	--	-	-	-	-
POS_M197T42	3.25737e+06	6.42115e+06	2.98129e+06	2.65429e+06	2.34697e+06	2.04783e+06	1.88423e+06	948038	556884	1.97596e+06	1.10327e+06	1.56576e+06	3.28482e+06	1.33902e+06	-1.29463	0.018248	0.0669327	0.153777	196.961	42.4675	0.71	--	--	--	--	--	--	--	--	--	-	-	-	-
POS_M197T721	2.23699e+06	3.57853e+06	2.44435e+06	2.70236e+06	1.50062e+06	1.09425e+06	620124	1.14299e+06	134509	186009	1.08636e+06	206590	2.25952e+06	562762	-2.00542	0.00192274	0.0144991	0.155031	197.154	721.448	12.02	--	Geranyl acetate	--	0.0965818	C12H20O2	MS1	Fatty Acyls	105-87-3	HMDB0035157	-	-	-	-
POS_M199T533	3.06125e+07	2.39508e+07	2.24486e+07	1.80719e+07	2.5776e+07	4.17297e+07	5.42051e+07	6.09281e+07	1.18607e+08	5.70214e+07	8.89617e+07	1.53386e+08	2.70982e+07	8.88515e+07	1.7132	0.00415027	0.0246468	0.917918	199.029	533.348	8.89	--	--	--	--	--	--	--	--	--	-	-	-	-
POS_M199T613	4.93515e+07	7.47604e+07	6.804e+07	9.67509e+07	1493.84	1493.84	1493.84	1493.84	1493.84	1493.84	1493.84	1493.84	4.8151e+07	1493.84	-14.9763	0.015051	0.0590338	0.769036	199.029	613.335	10.22	--	--	--	--	--	--	--	--	--	-	-	-	-
POS_M200T665	6.11754e+06	6.25901e+06	2.49419e+07	2.50816e+07	4.06223e+07	1.94656e+07	1493.84	1493.84	1493.84	1493.84	1493.84	1493.84	2.04146e+07	1493.84	-13.7383	0.00336916	0.0214059	0.515126	199.986	665.349	11.09	--	--	--	--	--	--	--	--	--	-	-	-	-
POS_M200T68	2.18013e+07	5.42343e+06	3.18342e+07	3.17406e+07	2.36197e+07	1493.84	1493.84	1493.84	1493.84	1493.84	1493.84	1493.84	1.90701e+07	1493.84	-13.64	0.00593501	0.0311473	0.497147	199.988	67.6315	1.13	--	--	--	--	--	--	--	--	--	-	-	-	-
POS_M200T420_2	1.92042e+07	1.81068e+07	2.17821e+07	1.94068e+07	3.40946e+07	3.12503e+07	8.40485e+07	7.31363e+07	5.45218e+07	4.38928e+07	4.7535e+07	2.66127e+07	2.39741e+07	5.49579e+07	1.19685	0.00605242	0.0316816	0.622877	200.047	420.443	7.01	--	--	--	--	--	--	--	--	--	-	-	-	-
POS_M200T640	1.41285e+07	2.02213e+07	1.34598e+07	2.55566e+07	8.33176e+06	8.4241e+06	5.17992e+06	4.3866e+06	9.9531e+06	5.92406e+06	6.46323e+06	1.1539e+07	1.50203e+07	7.24099e+06	-1.05266	0.0268292	0.0868138	0.29847	200.165	639.854	10.66	--	--	--	--	--	--	--	--	--	-	-	-	-
POS_M201T336	1.11783e+06	2.66423e+06	2.38357e+06	3.07102e+06	1.73332e+06	916940	988147	1.12172e+06	864341	1.13777e+06	604796	1.01495e+06	1.98115e+06	955286	-1.05233	0.017965	0.0664205	0.111921	201.047	336.34	5.61	--	--	--	--	--	--	--	--	--	-	-	-	-
POS_M202T99	1.24965e+07	1.97684e+07	1.23447e+07	1.36235e+07	7.51643e+06	1.06609e+07	4.87953e+06	5.57125e+06	4.51413e+06	6.78628e+06	4.443e+06	4.12568e+06	1.27351e+07	5.05331e+06	-1.33351	0.00111631	0.00991496	0.334582	202.082	99.3148	1.66	--	Simazine	--	16.8803	C7H12ClN5	MS1	--	--	--	-	-	-	-
POS_M203T43	4.83798e+06	4.76862e+06	6.57121e+06	8.99948e+06	2.83594e+07	1.89316e+07	3.29016e+08	1.31603e+08	9.4674e+07	1.19445e+08	8.9823e+07	4.13739e+07	1.2078e+07	1.34323e+08	3.47524	0.0140177	0.0561905	1.17994	202.951	42.6668	0.71	--	--	--	--	--	--	--	--	--	-	-	-	-
POS_M203T37	5.91155e+06	3.9352e+06	4.05156e+06	4.20687e+06	5.27935e+06	7.29856e+06	1.06582e+07	1.01668e+07	1.37353e+07	9.67887e+06	1e+07	7.89894e+06	5.11385e+06	1.03564e+07	1.01804	0.000250446	0.00390273	0.279883	202.987	36.8718	0.61	--	--	--	--	--	--	--	--	--	-	-	-	-
POS_M203T66_2	3.46499e+06	7.39204e+06	7.12815e+06	6.8483e+06	3.46576e+06	5.35173e+06	2.08949e+06	2.04781e+06	1.86747e+06	1.66699e+06	1.43445e+06	1.41141e+06	5.6085e+06	1.75294e+06	-1.67784	0.000422276	0.00532956	0.237915	202.987	65.5696	1.09	--	--	--	--	--	--	--	--	--	-	-	-	-
POS_M203T355	1.49689e+07	1.17413e+07	1.42038e+07	1.22897e+07	1.09792e+07	1.02967e+07	3.2286e+06	5.27901e+06	2.45611e+06	5.80785e+06	5.85868e+06	3.90652e+06	1.24132e+07	4.4228e+06	-1.48885	7.49753e-06	0.000390448	0.358487	203.139	354.781	5.91	--	--	--	--	--	--	--	--	--	-	-	-	-
POS_M203T382	8.63386e+06	1.01366e+07	9.51411e+06	8.31758e+06	5.6438e+06	5.95046e+06	6.48884e+06	1.55771e+06	1.03751e+06	1.34025e+06	1.22764e+06	944700	8.03274e+06	2.09944e+06	-1.93589	0.000458081	0.00563616	0.297205	203.139	382.397	6.37	--	--	--	--	--	--	--	--	--	-	-	-	-
POS_M203T97	1.21088e+09	1.3137e+09	9.94935e+08	1.36477e+09	5.9092e+08	1.01964e+09	4.02572e+08	5.04813e+08	4.37445e+08	4.89172e+08	3.9355e+08	4.32073e+08	1.08247e+09	4.43271e+08	-1.28807	0.000281878	0.00413852	3.10569	203.15	97.0417	1.62	Asymmetric dimethylarginine	--	4.32e-05	0.275649	C8H18N4O2	MS2	Carboxylic acids and derivatives	30315-93-6	HMDB0001539	-	-	-	-
POS_M204T110	1.233e+07	1.2227e+07	2.09464e+07	6.30237e+06	1.6395e+07	1.23099e+07	2.80887e+07	3.33137e+07	2.87773e+07	2.20687e+07	3.11071e+07	1.79735e+07	1.34184e+07	2.68882e+07	1.00276	0.00142908	0.0118953	0.43459	203.563	109.504	1.83	--	--	--	--	--	--	--	--	--	-	-	-	-
POS_M204T148	2.0586e+07	3.01817e+07	8.2075e+07	3.97229e+07	1.80102e+07	2.40807e+07	6.1596e+06	1.37198e+07	1.03971e+07	1.63769e+07	1.26934e+07	1.54224e+07	3.57761e+07	1.24615e+07	-1.52151	0.0403782	0.114857	0.479683	204.056	147.757	2.46	--	--	--	--	--	--	--	--	--	-	-	-	-
POS_M204T220	2.89516e+08	3.95924e+08	1.82548e+08	5.4474e+08	1.79756e+08	4.99175e+08	6.95659e+07	1.15197e+08	8.09902e+07	1.2626e+08	1.05722e+08	1.51285e+08	3.4861e+08	1.0817e+08	-1.68831	0.004182	0.0247542	1.7609	204.063	220.39	3.67	--	--	--	--	--	--	--	--	--	-	-	-	-
POS_M204T190	8.62137e+07	5.80253e+07	5.90023e+07	6.53581e+07	2.27196e+07	1.79134e+07	1.08959e+07	1.56711e+07	9.99993e+06	2.46817e+07	1.87424e+07	2.91128e+07	5.15387e+07	1.8184e+07	-1.50299	0.0136423	0.0551943	0.639145	204.063	189.568	3.16	--	--	--	--	--	--	--	--	--	-	-	-	-
POS_M204T533	5.26515e+06	4.87717e+06	7.06614e+06	2.02086e+07	6.52786e+06	8.85092e+06	1.45302e+06	1.4509e+06	1.39336e+06	1.50347e+06	1.5573e+06	1.0444e+06	8.7993e+06	1.40041e+06	-2.65154	0.010478	0.0460967	0.300328	204.105	532.85	8.88	N5-(L-1-Carboxyethyl)-L-ornithine	--	0.480247	27.0337	C8H16N2O4	MS2	--	--	--	-	-	-	-
POS_M204T355	6.45808e+06	5.20155e+06	5.05046e+06	4.37352e+06	1.88522e+06	3.45795e+06	2.48279e+06	1.15707e+06	918074	2.77202e+06	2.70865e+06	2.68567e+06	4.40446e+06	2.12071e+06	-1.05442	0.010937	0.0475315	0.166556	204.123	354.695	5.91	Bufotenin	--	0.0292898	1.17288	C12H16N2O	MS2	Indoles and derivatives	487-93-4	HMDB0041842	-	-	-	-
POS_M204T78	1.7365e+07	1.73758e+07	1.27298e+07	5.83916e+07	1.69091e+07	2.43129e+07	7.777e+06	5.37485e+06	5.69125e+06	6.04887e+06	5.04158e+06	5.77426e+06	2.45141e+07	5.9513e+06	-2.04233	0.0235315	0.0796984	0.458968	204.134	77.5067	1.29	--	--	--	--	--	--	--	--	--	-	-	-	-
POS_M205T81	5.77469e+06	7.47113e+06	2.38217e+06	7.66427e+06	4.0606e+06	923836	1.9678e+06	1.80792e+06	2.01191e+06	379592	2.21466e+06	2.43515e+06	4.71278e+06	1.80284e+06	-1.38631	0.03092	0.0953682	0.184016	204.87	81.447	1.36	--	--	--	--	--	--	--	--	--	-	-	-	-
POS_M205T235	2.41378e+08	2.07046e+08	1.58289e+08	2.0471e+08	1.01285e+08	1.03734e+08	6.34407e+07	2.84128e+07	4.07818e+07	7.83743e+07	4.37982e+07	3.19864e+07	1.69407e+08	4.7799e+07	-1.82544	0.000662347	0.00716818	1.35077	205.064	234.619	3.91	--	--	--	--	--	--	--	--	--	-	-	-	-
POS_M205T418	3.1325e+07	3.03138e+07	4.4451e+07	2.69142e+07	3.79544e+07	3.20246e+07	1.48753e+07	2.19215e+07	1.63772e+07	1.51943e+07	2.15374e+07	1.09322e+07	3.38305e+07	1.68063e+07	-1.00932	0.000267741	0.00402802	0.497395	205.097	417.743	6.96	--	--	--	--	--	--	--	--	--	-	-	-	-
POS_M205T402_1	5.28008e+09	4.66521e+09	5.28747e+09	5.02482e+09	3.833e+09	4.78562e+09	1.5162e+09	1.37652e+09	1.43569e+09	1.62322e+09	1.43933e+09	1.36027e+09	4.8127e+09	1.45854e+09	-1.72232	3.71198e-08	3.34128e-05	7.48016	205.097	401.794	6.7	--	--	--	--	--	--	--	--	--	-	-	-	-
POS_M205T681_3	4.67313e+07	7.09242e+07	1.07401e+07	8.40746e+07	1.82807e+07	3.25583e+07	1.33702e+07	1.06397e+07	1.06836e+07	1.10182e+07	1.02883e+07	1.06234e+07	4.38848e+07	1.11039e+07	-1.98266	0.0202573	0.0719697	0.62818	205.108	680.827	11.35	--	IBMX	--	19.0179	C10H14N4O2	MS1	--	--	--	-	-	-	-
POS_M205T205	5.3718e+07	4.93764e+07	4.08822e+07	5.39196e+07	3.26053e+07	4.033e+07	2.35421e+07	1.47165e+07	1.63956e+07	2.15978e+07	2.02718e+07	1.69112e+07	4.51386e+07	1.89058e+07	-1.25553	3.87085e-05	0.00115049	0.646246	205.118	204.562	3.41	--	--	--	--	--	--	--	--	--	-	-	-	-
POS_M205T185	1.57479e+07	1.53193e+07	3.95715e+06	1.4328e+07	1.44067e+07	1.36798e+07	8.66144e+06	5.87662e+06	5.76553e+06	6.95464e+06	7.83659e+06	2.42951e+06	1.29065e+07	6.25406e+06	-1.04523	0.00814975	0.0392231	0.293972	205.118	185.298	3.09	--	--	--	--	--	--	--	--	--	-	-	-	-
POS_M205T402_2	5.21448e+06	6.49732e+06	2.22081e+06	4.7262e+06	3.12109e+06	756793	820485	194996	170214	234747	689556	272802	3.75612e+06	397133	-3.24155	0.00316891	0.0204754	0.218303	205.191	401.723	6.7	--	Ethambutol	--	0.371709	C10H24N2O2	MS1	Organonitrogen compounds	74-55-5	HMDB0014474	-	-	-	-
POS_M206T734	717418	952799	349710	1.04998e+06	603215	2.90258e+06	1493.84	1493.84	1493.84	1493.84	1493.84	1493.84	1.09595e+06	1493.84	-9.51894	0.0154359	0.0598765	0.108831	205.709	733.972	12.23	--	--	--	--	--	--	--	--	--	-	-	-	-
POS_M206T243	4.05035e+07	4.19731e+07	5.09051e+07	5.12869e+07	4.13552e+07	8.83406e+07	2.89262e+08	3.77702e+08	2.1247e+08	2.31947e+08	1.40338e+08	6.58703e+07	5.23941e+07	2.19598e+08	2.06739	0.00418461	0.0247542	1.45731	206.045	243.2	4.05	--	--	--	--	--	--	--	--	--	-	-	-	-
POS_M206T199	6.86651e+07	1.0159e+08	4.42819e+07	1.04862e+08	1.96748e+07	8.73083e+07	7.58735e+06	1.28571e+07	1.23382e+07	9.96611e+06	8.18257e+06	1.27079e+07	7.10637e+07	1.06065e+07	-2.74416	0.00138906	0.0116417	0.920176	206.048	198.747	3.31	--	--	--	--	--	--	--	--	--	-	-	-	-
POS_M206T402	5.73563e+08	5.10984e+08	5.73357e+08	5.61214e+08	4.27947e+08	5.44414e+08	1.74556e+08	1.5933e+08	1.61801e+08	4.56216e+07	1.67569e+08	1.61464e+08	5.31913e+08	1.45057e+08	-1.87457	1.6809e-07	4.45292e-05	2.51644	206.1	401.76	6.7	--	--	--	--	--	--	--	--	--	-	-	-	-
POS_M206T175	485922	668605	2.16625e+06	843534	2.79606e+06	3.00618e+06	3.64825e+06	3.81663e+06	3.82903e+06	3.97094e+06	5.03004e+06	2.56039e+06	1.66109e+06	3.80921e+06	1.19736	0.00337681	0.0214322	0.171601	206.102	174.712	2.91	--	--	--	--	--	--	--	--	--	-	-	-	-
POS_M207T310	1.28607e+07	1.46753e+07	1.3777e+07	1.45884e+07	8.86347e+06	1.53956e+07	2.80545e+06	1.02193e+07	1.88896e+06	8.86158e+06	7.28138e+06	7.46533e+06	1.33601e+07	6.42033e+06	-1.05721	0.00197691	0.0147614	0.304558	207.003	310.046	5.17	--	--	--	--	--	--	--	--	--	-	-	-	-
POS_M207T451	4.53345e+06	3.09453e+06	2.32206e+06	1.8912e+06	6.41225e+06	3.45312e+06	1.94374e+07	1.13251e+07	1.66583e+07	1.78536e+07	1.50229e+07	1.32273e+07	3.61777e+06	1.55874e+07	2.10721	6.5335e-06	0.000372043	0.434659	207.065	451.467	7.52	--	--	--	--	--	--	--	--	--	-	-	-	-
POS_M207T509	1.29593e+07	1.2381e+07	1.84034e+07	1.51819e+07	1.41475e+07	1.03884e+07	3.28243e+06	5.43587e+06	1.09858e+06	4.90645e+06	1.17307e+06	1.13843e+06	1.39102e+07	2.83914e+06	-2.29262	1.17432e-05	0.000525868	0.422195	207.065	508.981	8.48	--	--	--	--	--	--	--	--	--	-	-	-	-
POS_M207T102	8.30741e+07	1.01313e+08	1.00343e+08	9.08527e+07	6.7203e+07	8.99822e+07	6.12462e+06	3.32208e+07	2.66034e+07	6.58739e+06	5.2307e+06	7.41343e+06	8.87947e+07	1.41967e+07	-2.64491	1.16378e-06	0.000118422	1.10376	207.079	101.804	1.7	--	(2S)-Flavanone	--	14.3344	C15H12O2	MS1	--	--	--	-	-	-	-
POS_M207T402	3.49708e+07	2.88975e+07	3.19406e+07	3.30437e+07	2.44117e+07	2.9121e+07	7.06646e+06	8.40031e+06	8.40307e+06	1.89555e+06	7.54454e+06	7.07808e+06	3.03975e+07	6.73133e+06	-2.17499	1.40071e-07	4.39322e-05	0.625134	207.103	401.794	6.7	--	4-(Methylnitrosamino)-1-(3-pyridyl)-1-butanone	--	9.43164	C10H13N3O2	MS1	Organooxygen compounds	64091-91-4	HMDB0011603	-	-	-	-
POS_M207T523	8.32385e+06	7.44085e+06	6.37378e+06	6.55512e+06	5.80928e+06	7.9491e+06	1.87371e+07	2.13632e+07	1.76141e+07	1.66196e+07	1.79948e+07	1.56607e+07	7.07533e+06	1.79983e+07	1.34699	2.57725e-07	5.06554e-05	0.425089	207.138	522.655	8.71	--	--	--	--	--	--	--	--	--	-	-	-	-
POS_M207T462	5.89662e+06	1.37204e+06	6.56501e+06	6.03932e+06	3.38715e+06	3.4934e+06	1.80604e+06	1.86318e+06	1.75764e+06	1.92018e+06	2.1367e+06	2.15477e+06	4.45892e+06	1.93975e+06	-1.20082	0.012701	0.0529324	0.170401	207.138	462.262	7.7	--	--	--	--	--	--	--	--	--	-	-	-	-
POS_M208T36	5.09025e+06	5.44496e+06	1.13662e+06	4.85421e+06	5.0987e+06	4.12963e+06	913173	2.51013e+06	3.07189e+06	3.50245e+06	1.22377e+06	923136	4.29239e+06	2.02409e+06	-1.08451	0.0184162	0.0673932	0.167337	208.039	35.8529	0.6	--	--	--	--	--	--	--	--	--	-	-	-	-
POS_M208T713	4.35851e+06	1.22858e+07	3.7732e+06	3.05715e+06	2.80075e+06	2.67129e+06	9.82905e+06	1.64852e+07	1.09624e+07	9.6397e+06	1.08314e+07	2.72452e+06	4.82445e+06	1.00787e+07	1.06287	0.0492954	0.130931	0.218931	208.039	712.989	11.88	--	Fraxetin	--	10.0495	C10H8O5	MS1	--	--	--	-	-	-	-
POS_M208T688	1.03817e+07	2.07969e+07	2.68123e+06	1.63607e+07	4.39987e+06	1.4277e+07	9.40916e+06	4.78035e+07	2.32858e+07	2.98075e+07	2.71303e+07	6.04221e+07	1.14829e+07	3.29764e+07	1.52195	0.0226608	0.0776123	0.494538	208.04	687.869	11.46	--	--	--	--	--	--	--	--	--	-	-	-	-
POS_M208T324	1.18531e+06	1.39277e+06	1.61998e+06	1.27456e+06	860083	1.34454e+06	2.87988e+06	4.00118e+06	3.59828e+06	4.99126e+06	916761	3.32857e+06	1.27954e+06	3.28599e+06	1.3607	0.00531932	0.0288865	0.157333	208.06	324.205	5.4	--	--	--	--	--	--	--	--	--	-	-	-	-
POS_M208T313	6.94755e+06	7.28876e+06	7.77207e+06	9.10891e+06	7.13386e+06	8.90825e+06	1.65284e+06	1.90524e+06	4.03533e+06	5.53261e+06	5.25196e+06	3.92086e+06	7.8599e+06	3.71647e+06	-1.08058	0.000303291	0.00438179	0.245962	208.064	312.759	5.21	--	--	--	--	--	--	--	--	--	-	-	-	-
POS_M209T560_1	8.69349e+06	8.52571e+06	1.1371e+07	6.90069e+06	6.96441e+06	6.29543e+06	1.29296e+06	1.29918e+06	1.25181e+06	1.05377e+06	1.03229e+06	787200	8.12513e+06	1.11954e+06	-2.85949	3.41273e-06	0.000226019	0.336594	209.081	559.946	9.33	--	--	--	--	--	--	--	--	--	-	-	-	-
POS_M209T570	6.81622e+06	6.8829e+06	5.45734e+06	1.13137e+07	1.30662e+07	7.4639e+06	2.90754e+07	1.88162e+07	2.68917e+07	1.69124e+07	2.57724e+07	1.88578e+07	8.50004e+06	2.2721e+07	1.41848	0.000155418	0.00285237	0.460756	209.117	569.825	9.5	--	--	--	--	--	--	--	--	--	-	-	-	-
POS_M209T442	1.3725e+07	1.4988e+07	1.31657e+07	1.31737e+07	8.35822e+06	1.54813e+07	5.87981e+06	4.85395e+06	6.47945e+06	7.43912e+06	4.35562e+06	5.49531e+06	1.31486e+07	5.75054e+06	-1.19314	6.50643e-05	0.00165377	0.337095	209.117	441.759	7.36	trans-Isoasarone	--	3.63e-05	0.0913309	C12H16O3	MS2	Benzene and substituted derivatives	2883-98-9	HMDB0031469	-	-	-	-
POS_M209T454	5.6366e+06	6.46971e+06	4.90013e+06	6.36168e+06	3.51267e+06	4.74557e+06	1.5896e+06	1.65651e+06	501142	1.90638e+06	1.90834e+06	2.621e+06	5.27106e+06	1.69716e+06	-1.63497	5.67151e-05	0.00153585	0.23607	209.117	454.09	7.57	--	beta-Asarone	--	0.110175	C12H16O3	MS1	--	--	--	-	-	-	-
POS_M209T430	3.905e+06	4.91325e+06	4.3801e+06	5.77704e+06	3.63049e+06	5.01322e+06	1.10171e+06	1.19103e+06	1.12812e+06	1.78591e+06	1.20969e+06	1.24656e+06	4.60318e+06	1.27717e+06	-1.84968	1.89903e-06	0.000172699	0.23307	209.117	430.187	7.17	--	--	--	--	--	--	--	--	--	-	-	-	-
POS_M209T538	1.02177e+07	6.25317e+06	7.82193e+06	6.77486e+06	1.01429e+07	7.3927e+06	2.42213e+07	2.42527e+07	2.18452e+07	1.9537e+07	2.31532e+07	2.14685e+07	8.10055e+06	2.2413e+07	1.46824	6.50492e-08	3.34128e-05	0.489428	209.154	538.142	8.97	--	--	--	--	--	--	--	--	--	-	-	-	-
POS_M210T347	1.63902e+08	1.35729e+08	1.15856e+08	1.40028e+08	1.18288e+08	1.20247e+08	6.37304e+07	6.26476e+07	1.65825e+07	7.18868e+07	6.91437e+07	1.43746e+07	1.32342e+08	4.97276e+07	-1.41215	9.65315e-05	0.00210059	1.13648	210.05	346.9	5.78	--	3-(3,4-Dihydroxy-5-methoxy)-2-propenoic acid	--	14.8573	C10H10O5	MS1	Cinnamic acids and derivatives	1782-55-4	HMDB0035484	C05619	ko01100//Metabolic pathways;ko01110//Biosynthesis of secondary metabolites;ko00940//Phenylpropanoid biosynthesis	Biosynthesis of other secondary metabolites;Global and overview maps	Metabolism
POS_M210T166	5.45683e+06	639450	648744	2.55021e+06	809840	804410	1.26164e+07	5.28047e+06	2.56965e+06	4.7314e+06	5.24532e+06	4.9612e+06	1.81825e+06	5.90074e+06	1.69835	0.0296417	0.092524	0.206551	210.061	165.744	2.76	--	N-Acetyldemethylphosphinothricin	--	1.66911	C6H12NO5P	MS1	--	--	--	C17949	ko01130//Biosynthesis of antibiotics	Global and overview maps	Metabolism
POS_M211T347	1.20659e+07	1.02471e+07	1.12202e+07	1.08877e+07	8.90055e+06	8.26702e+06	4.47394e+06	3.71491e+06	1.1292e+06	5.09744e+06	5.29746e+06	3.44746e+06	1.02647e+07	3.86007e+06	-1.411	2.12152e-05	0.000759391	0.319507	211.053	346.904	5.78	--	--	--	--	--	--	--	--	--	-	-	-	-
POS_M211T243	916665	958077	2.35984e+06	437960	702805	744130	3.89477e+06	5.07537e+06	5.23369e+06	456583	5.32839e+06	1.33749e+06	1.01991e+06	3.55438e+06	1.80115	0.0200076	0.0712965	0.171115	211.105	243.194	4.05	--	--	--	--	--	--	--	--	--	-	-	-	-
POS_M211T743	472454	2.51284e+06	5.23198e+06	5.5101e+06	755559	980164	1.04915e+07	8.73494e+06	6.92649e+06	5.92151e+06	6.76738e+06	973020	2.57718e+06	6.6358e+06	1.36448	0.0304608	0.0943557	0.203322	211.133	743.198	12.39	(+)-7-Isojasmonic acid	--	9.62e-15	0.0554416	C12H18O3	MS2	--	--	--	C16317	ko01100//Metabolic pathways;ko01110//Biosynthesis of secondary metabolites;ko00592//alpha-Linolenic acid metabolism	Global and overview maps;Lipid metabolism	Metabolism
POS_M211T589	2.1384e+06	336418	367422	2.50414e+06	2.55741e+06	521158	1.30184e+07	6.00222e+06	3.86051e+06	3.46582e+06	5.17764e+06	3.11815e+06	1.40416e+06	5.7738e+06	2.03982	0.0200094	0.0712965	0.218758	211.133	588.968	9.82	--	--	--	--	--	--	--	--	--	-	-	-	-
POS_M211T525	828346	453989	524692	3.17502e+06	4.55436e+06	2.93013e+06	6.81914e+06	5.35593e+06	4.90374e+06	7.1453e+06	784379	3.57312e+06	2.07775e+06	4.7636e+06	1.19703	0.0469881	0.126962	0.158995	211.133	524.72	8.75	--	--	--	--	--	--	--	--	--	-	-	-	-
POS_M211T622	3.42216e+06	2.91374e+06	2.24237e+06	1.86927e+06	1.36399e+06	3.1303e+06	237480	1.38816e+06	208538	1.35158e+06	205077	302356	2.4903e+06	615532	-2.01642	0.000914843	0.00875791	0.16276	211.169	621.831	10.36	--	--	--	--	--	--	--	--	--	-	-	-	-
POS_M212T318	7.85971e+06	8.10303e+06	1.57615e+07	1.0462e+07	9.19958e+06	1.16215e+07	1.15442e+06	5.37053e+06	5.61996e+06	6.00966e+06	5.38851e+06	7.55842e+06	1.05012e+07	5.18358e+06	-1.01853	0.00500811	0.0276584	0.253498	212.092	318.098	5.3	--	--	--	--	--	--	--	--	--	-	-	-	-
POS_M212T649	3.74272e+06	3.62953e+06	7.63518e+06	3.55855e+06	2.67233e+06	2.02126e+06	1.53392e+06	1.10325e+06	1.43564e+06	2.31558e+06	1.70943e+06	1.14358e+06	3.87659e+06	1.54023e+06	-1.33164	0.017308	0.0648172	0.163759	212.164	649.297	10.82	--	--	--	--	--	--	--	--	--	-	-	-	-
POS_M213T214	4.85655e+06	1.54262e+07	1.64208e+07	1.63454e+07	5.57051e+06	5.9541e+06	2.28249e+06	4.12419e+06	3.50387e+06	2.52598e+06	3.24626e+06	3.35477e+06	1.07623e+07	3.17293e+06	-1.76209	0.0100196	0.0449884	0.306867	213.037	214.251	3.57	--	Zonisamide	--	18.6048	C8H8N2O3S	MS1	Benzisoxazoles	68291-97-4	HMDB0015045	-	-	-	-
POS_M213T83	1.38572e+08	1.34708e+08	1.29604e+08	1.47913e+08	7.45831e+07	7.70645e+07	3.84869e+07	2.98479e+07	3.47594e+07	3.64809e+07	3.51925e+07	4.89168e+07	1.17074e+08	3.72807e+07	-1.65092	0.000151457	0.00283947	1.10936	213.075	83.098	1.38	--	--	--	--	--	--	--	--	--	-	-	-	-
POS_M213T681	5.15527e+07	7.80235e+07	3.589e+07	1.01532e+08	1.88963e+07	4.66074e+07	2.61884e+07	2.0071e+07	2.2157e+07	2.72538e+07	2.60582e+07	1.97032e+07	5.5417e+07	2.35719e+07	-1.23326	0.0264994	0.0861922	0.605694	213.149	680.75	11.35	--	--	--	--	--	--	--	--	--	-	-	-	-
POS_M213T33	6.75571e+06	3.9453e+07	3.26487e+07	1.62602e+07	2.4241e+07	1.25941e+07	1.08582e+07	5.115e+06	1.43795e+07	8.90559e+06	6.13382e+06	1.31887e+07	2.19921e+07	9.76347e+06	-1.17152	0.0441045	0.122126	0.357106	213.148	32.6749	0.54	--	--	--	--	--	--	--	--	--	-	-	-	-
POS_M213T747	5.27736e+06	3.85561e+06	3.64306e+06	6.01611e+06	4.55595e+06	3.88875e+06	6.07453e+06	8.54076e+06	1.10761e+07	1.058e+07	1.04236e+07	1.37284e+07	4.53947e+06	1.00706e+07	1.14955	0.000581158	0.00666854	0.28324	213.148	747.306	12.46	--	--	--	--	--	--	--	--	--	-	-	-	-
POS_M213T558	1.79037e+06	8.36172e+06	1.01765e+07	6.76741e+06	4.89703e+06	713827	2.21892e+06	2.10354e+06	398666	1.94965e+06	2.52956e+06	1.84824e+06	5.45113e+06	1.84143e+06	-1.56573	0.0414225	0.117091	0.195777	213.148	557.566	9.29	--	--	--	--	--	--	--	--	--	-	-	-	-
POS_M214T214	4.25252e+07	5.05975e+07	4.02641e+07	4.81917e+07	2.94962e+07	4.17798e+07	1.36052e+07	1.91501e+07	1.83981e+07	2.49056e+07	1.63707e+07	2.99547e+07	4.21424e+07	2.03974e+07	-1.04689	0.000225817	0.00365932	0.570828	213.979	213.888	3.56	--	--	--	--	--	--	--	--	--	-	-	-	-
POS_M214T128	1.17708e+07	1.56198e+07	1.45874e+07	2.13664e+07	1.4407e+07	4.19473e+07	7.38055e+07	5.3939e+07	5.40279e+07	7.58881e+07	2.29125e+07	2.21545e+07	1.99498e+07	5.04546e+07	1.33861	0.0168913	0.0636479	0.582606	214.003	127.608	2.13	--	--	--	--	--	--	--	--	--	-	-	-	-
POS_M215T83	8.48204e+06	8.71632e+06	7.50965e+06	2.21757e+06	3.89314e+06	1.1397e+06	2.23225e+06	1.51233e+06	1.67979e+06	1.73287e+06	2.02865e+06	976466	5.3264e+06	1.69372e+06	-1.65296	0.0243527	0.0813491	0.204962	215.073	83.1654	1.39	--	Fluometuron	--	9.91446	C10H11F3N2O	MS1	--	--	--	-	-	-	-
POS_M215T287	2.65723e+07	1.98276e+07	1.99144e+07	3.51152e+07	1.52299e+07	2.15734e+07	7.39577e+06	6.63483e+06	2.63719e+06	4.97351e+06	7.92809e+06	3.47778e+06	2.30388e+07	5.50786e+06	-2.0645	0.000151052	0.00283947	0.516644	215.139	287.39	4.79	Dethiobiotin	--	0.0846372	0.0107071	C10H18N2O3	MS2	Fatty Acyls	533-48-2	HMDB0003581	C01909	ko01100//Metabolic pathways;ko00780//Biotin metabolism	Global and overview maps;Metabolism of cofactors and vitamins	Metabolism
POS_M216T165	1.6728e+07	3.34019e+06	770482	6.5125e+06	2.17774e+06	636403	1.68606e+07	1.03413e+07	6.63981e+06	1.52576e+07	1.02301e+07	1.3404e+07	5.02756e+06	1.21222e+07	1.26973	0.0361686	0.106205	0.264124	216.02	165.363	2.76	--	--	--	--	--	--	--	--	--	-	-	-	-
POS_M216T215	9.85544e+06	1.16549e+07	8.48899e+06	1.20271e+07	7.21646e+06	6.72776e+06	1.88727e+06	3.2898e+06	2.88729e+06	3.45226e+06	2.81216e+06	5.092e+06	9.32845e+06	3.2368e+06	-1.52707	0.000125279	0.00250271	0.307941	216.018	214.509	3.58	--	--	--	--	--	--	--	--	--	-	-	-	-
POS_M216T633	201145	223023	185698	216212	1.27936e+06	183884	1.92706e+06	1.17752e+06	1.8348e+06	337205	1.14849e+06	1.80769e+06	381553	1.37213e+06	1.84646	0.00917574	0.0423544	0.110709	216.159	632.961	10.55	--	--	--	--	--	--	--	--	--	-	-	-	-
POS_M217T111	4.37711e+06	2.71505e+06	3.87009e+06	5.36682e+06	7.38755e+06	4.77464e+06	2.11223e+07	1.89003e+07	1.96819e+07	1.62333e+07	2.24487e+07	2.26952e+07	4.74854e+06	2.01803e+07	2.08739	1.36264e-07	4.39322e-05	0.509365	216.979	110.51	1.84	--	--	--	--	--	--	--	--	--	-	-	-	-
POS_M217T213	4.61486e+06	5.69462e+06	780143	4.16147e+06	1.90689e+06	1.58357e+06	86976.4	607253	891904	1.39277e+06	193961	2.00116e+06	3.12359e+06	862338	-1.85688	0.0245752	0.0818235	0.163833	216.982	213.318	3.56	--	--	--	--	--	--	--	--	--	-	-	-	-
POS_M217T126	2.61371e+08	2.82556e+08	2.75281e+08	5.51074e+08	1.77793e+08	1.98093e+08	1.458e+08	1.1262e+08	1.55019e+08	1.2433e+08	1.22053e+08	5.27457e+07	2.91028e+08	1.18762e+08	-1.29309	0.0126082	0.052726	1.46618	217.032	126.089	2.1	--	--	--	--	--	--	--	--	--	-	-	-	-
POS_M217T102_2	1.86668e+07	2.19822e+07	2.21677e+07	2.5266e+07	1.81921e+07	2.78585e+07	1.60521e+07	1.53571e+07	6.54717e+06	5.66205e+06	1.76652e+07	3.80786e+06	2.23555e+07	1.08486e+07	-1.04313	0.00287368	0.0190112	0.385879	217.118	101.996	1.7	--	N-a-Acetylcitrulline	--	2.44767	C8H15N3O4	MS1	Carboxylic acids and derivatives	33965-42-3	HMDB0000856	C15532	ko01100//Metabolic pathways;ko01230//Biosynthesis of amino acids;ko00220//Arginine biosynthesis	Amino acid metabolism;Global and overview maps	Metabolism
POS_M217T334	8.78845e+07	7.92443e+07	6.7248e+07	9.09011e+07	6.24253e+07	7.24434e+07	6.62525e+07	2.89026e+07	3.18168e+07	4.05041e+07	3.82341e+07	5.96254e+06	7.66911e+07	3.52788e+07	-1.12026	0.00116077	0.0102057	0.775379	217.154	333.713	5.56	beta-Alanyl-L-lysine	--	6.37e-10	0.290319	C9H19N3O3	MS2	Peptidomimetics	-	HMDB0060442	C05341	ko00410//beta-Alanine metabolism	Metabolism of other amino acids	Metabolism
POS_M218T311	6.61615e+06	2.15302e+06	6.33294e+06	6.07184e+06	688585	553777	745429	330753	307002	1.01186e+06	377546	1.1676e+06	3.73605e+06	656699	-2.50821	0.0279566	0.0891364	0.184359	218.032	310.637	5.18	--	--	--	--	--	--	--	--	--	-	-	-	-
POS_M218T158	1.05864e+07	1.11501e+07	1.04373e+07	5.74238e+06	5.33195e+06	4.86502e+06	2.65068e+06	2.72641e+06	2.67781e+06	3.70634e+06	4.61959e+06	4.12883e+06	8.01886e+06	3.41828e+06	-1.23013	0.00462818	0.0265266	0.245658	218.102	157.509	2.63	N-Acetylserotonin	--	0.422995	15.1557	C12H14N2O2	MS2	Indoles and derivatives	1210-83-9	HMDB0001238	C00978	ko01100//Metabolic pathways;ko00380//Tryptophan metabolism	Amino acid metabolism;Global and overview maps	Metabolism
POS_M218T706	2.18438e+06	1.54107e+06	2.21123e+06	3.17023e+06	1.71568e+06	2.48246e+06	751787	861981	902266	1.49336e+06	772162	984864	2.21751e+06	961070	-1.20623	0.000735826	0.00762481	0.133703	218.102	706.346	11.77	--	Primidone	--	17.1335	C12H14N2O2	MS1	Diazines	125-33-7	HMDB0014932	-	-	-	-
POS_M219T214	1.83425e+07	2.19033e+07	1.68713e+07	2.22465e+07	1.41653e+07	1.99968e+07	8.09326e+06	8.78749e+06	9.12804e+06	7.58638e+06	7.46427e+06	1.44616e+07	1.89209e+07	9.25351e+06	-1.03191	0.000169706	0.00297988	0.379592	218.958	213.891	3.56	--	--	--	--	--	--	--	--	--	-	-	-	-
POS_M219T310	2.61351e+06	2.75237e+06	2.81117e+06	3.58359e+06	1.28274e+06	1.54128e+06	159388	901408	142181	804195	930946	328368	2.43078e+06	544414	-2.15864	0.000610233	0.00691106	0.166799	218.995	309.945	5.17	--	4-Nitrophenyl phosphate	--	6.86752	C6H6NO6P	MS1	Organic phosphoric acids and derivatives	-	HMDB0060272	C03360	ko01120//Microbial metabolism in diverse environments	Global and overview maps	Metabolism
POS_M219T143	8.35366e+06	1.74809e+07	5.32141e+06	5.38487e+07	5.85414e+06	2.8982e+07	1493.84	1493.84	1493.84	1493.84	1493.84	1493.84	1.99735e+07	1493.84	-13.7068	0.0269528	0.0870288	0.467526	219.027	142.854	2.38	--	--	--	--	--	--	--	--	--	-	-	-	-
POS_M219T102_1	1.6183e+08	2.00776e+08	1.46405e+08	2.14193e+08	9.09493e+07	2.09535e+08	6.13879e+07	7.18253e+07	7.03346e+07	7.34453e+07	5.99719e+07	7.50321e+07	1.70615e+08	6.86662e+07	-1.31307	0.000402197	0.00520295	1.21783	219.097	101.817	1.7	--	--	--	--	--	--	--	--	--	-	-	-	-
POS_M219T148_1	2.06878e+08	3.01686e+08	1.83361e+08	3.62968e+08	3.683e+07	5.1806e+07	8.84237e+06	1.14067e+07	1.06384e+07	1.40164e+07	1.14522e+07	1.40188e+07	1.90588e+08	1.17292e+07	-4.02229	0.00731201	0.0360162	1.53506	219.097	148.018	2.47	gamma-Glutamylalanine	--	1.17e-11	1.78802	C7H11N2O5R	MS2	Carboxylic acids and derivatives	5875-41-2	HMDB0006248	C03740	ko01100//Metabolic pathways;ko00480//Glutathione metabolism	Global and overview maps;Metabolism of other amino acids	Metabolism
POS_M219T240	5.07282e+07	4.61979e+07	3.21669e+07	5.80177e+07	2.97824e+07	3.82025e+07	2.25493e+07	1.28781e+07	1.50179e+07	2.06431e+07	1.93193e+07	1.71541e+07	4.25159e+07	1.7927e+07	-1.24587	0.000409408	0.00526271	0.60829	219.134	239.778	4	--	--	--	--	--	--	--	--	--	-	-	-	-
POS_M219T347	2.36322e+07	1.97582e+07	1.69065e+07	2.04352e+07	1.1427e+07	1.1219e+07	5.06154e+06	722130	859831	6.33884e+06	5.64643e+06	5.03978e+06	1.72297e+07	3.94476e+06	-2.12689	0.000177988	0.00309852	0.452468	219.134	346.901	5.78	D-Lysopine	--	0.364854	1.3772	C9H18N2O4	MS2	--	--	--	C04020	ko00310//Lysine degradation	Amino acid metabolism	Metabolism
POS_M220T218	8.66337e+06	1.97261e+07	1.2421e+07	6.77015e+07	3.06134e+06	4.74771e+07	2.29709e+06	2.41461e+06	1.93609e+06	1.34902e+06	2.23486e+06	1.12142e+06	2.65084e+07	1.89218e+06	-3.80833	0.039627	0.113143	0.497789	220.037	218.353	3.64	--	--	--	--	--	--	--	--	--	-	-	-	-
POS_M220T581	655057	2.46262e+06	634045	2.05962e+06	980138	589724	97228.4	355834	352884	333329	351505	549316	1.2302e+06	340016	-1.85522	0.0256952	0.084369	0.102422	220.141	580.562	9.68	--	--	--	--	--	--	--	--	--	-	-	-	-
POS_M221T45	3.05967e+06	5.55771e+06	6.43186e+06	977321	1.38114e+06	4.3153e+06	5.40915e+06	1.33067e+07	1.23757e+07	7.77527e+06	6.76452e+06	8.68396e+06	3.6205e+06	9.05255e+06	1.32214	0.00610591	0.0318415	0.264165	220.962	44.7636	0.75	--	--	--	--	--	--	--	--	--	-	-	-	-
POS_M221T402	1.60652e+07	1.21049e+07	1.45383e+07	1.48673e+07	1.08946e+07	1.63343e+07	5.36936e+06	5.90155e+06	1.35138e+06	5.92215e+06	5.11019e+06	1.59744e+06	1.41341e+07	4.20868e+06	-1.74774	1.25159e-05	0.000528813	0.395443	221.092	401.943	6.7	--	N-Acetyl-D-galactosamine	--	8.10985	C8H15NO6	MS1	Organooxygen compounds	14131-60-3	HMDB0000853	C01132	ko00052//Galactose metabolism	Carbohydrate metabolism	Metabolism
POS_M221T355	5.48359e+06	9.81884e+06	9.84101e+06	1.01488e+07	8.18e+06	9.83283e+06	4.15283e+06	3.92425e+06	3.65839e+06	4.16181e+06	4.06271e+06	3.51082e+06	8.88418e+06	3.9118e+06	-1.18341	5.63048e-05	0.00153349	0.276253	221.092	354.763	5.91	--	5-Hydroxy-L-tryptophan	--	0.910997	C11H12N2O3	MS1	Indoles and derivatives	4350-09-08	HMDB0000472	C00643	ko01100//Metabolic pathways;ko00380//Tryptophan metabolism	Amino acid metabolism;Global and overview maps	Metabolism
POS_M221T97	8.05081e+07	8.95238e+07	5.77736e+07	9.46504e+07	5.30798e+07	6.75783e+07	6.60261e+07	1.01374e+07	1.06272e+07	4.19564e+07	1.06631e+07	2.78437e+07	7.38523e+07	2.78756e+07	-1.40564	0.0026231	0.0179344	0.8009	221.113	96.6112	1.61	--	N-Acetyl-b-glucosaminylamine	--	2.39577	C8H16N2O5	MS1	Organooxygen compounds	-	HMDB0001104	-	-	-	-
POS_M221T788	675196	575163	661776	542082	2.19043e+06	1.80152e+06	3.99466e+06	3.37014e+06	3.96706e+06	3.96449e+06	5.1404e+06	4.82772e+06	1.07436e+06	4.21074e+06	1.9706	1.34648e-05	0.000561923	0.22565	221.153	788.164	13.14	--	Procarbazine	--	3.12371	C12H19N3O	MS1	Benzene and substituted derivatives	671-16-9	HMDB0015299	-	-	-	-
POS_M221T92	1.6096e+08	7.115e+07	1.42625e+08	5.48076e+07	3.40595e+07	1.76755e+07	4.46353e+06	5.91362e+06	2.6224e+07	3.29217e+07	3.14724e+07	9.46413e+06	8.02128e+07	1.84099e+07	-2.12335	0.0304333	0.0943557	0.819415	221.186	92.1812	1.54	--	Caryophyllene epoxide	--	19.2388	C15H24O	MS1	Prenol lipids	1139-30-6	HMDB0036789	-	-	-	-
POS_M223T473	1.23338e+06	1.26209e+06	439025	553255	440111	537558	417911	2.01995e+06	2.00794e+06	1.7341e+06	2.47916e+06	2.33131e+06	744235	1.83173e+06	1.29937	0.00987555	0.0444072	0.115147	222.594	473.253	7.89	--	--	--	--	--	--	--	--	--	-	-	-	-
POS_M223T311	1.57569e+07	1.87159e+07	1.62466e+07	1.05498e+07	3.65352e+06	3.05862e+06	1.2857e+06	1.52285e+06	1.18446e+06	366733	397140	1.78465e+06	1.13302e+07	1.09025e+06	-3.37744	0.00401167	0.0241771	0.371564	223.016	310.615	5.18	--	--	--	--	--	--	--	--	--	-	-	-	-
POS_M223T101	5.66093e+06	3.28372e+06	1.90319e+07	6.1404e+06	2.65873e+07	2.94303e+07	6.61273e+07	7.97701e+07	6.35184e+07	4.53137e+07	4.14476e+07	3.00772e+07	1.50224e+07	5.43757e+07	1.85584	0.00127514	0.0109429	0.743899	223.06	101.191	1.69	--	(E)-Monocrotophos	--	5.52554	C7H14NO5P	MS1	Organic phosphoric acids and derivatives	6923-22-4	HMDB0031805	-	-	-	-
POS_M223T400	1.51887e+07	1.40994e+07	1.34687e+07	1.82841e+07	7.15121e+06	7.41029e+06	4.59807e+06	577907	565119	3.02816e+06	979711	2.62264e+06	1.26004e+07	2.06194e+06	-2.6114	0.000278536	0.004128	0.401119	223.107	399.822	6.66	--	--	--	--	--	--	--	--	--	-	-	-	-
POS_M224T174	601613	970562	540717	910796	545731	858157	3.07262e+06	4.43556e+06	589387	3.5482e+06	5.75449e+06	1.82229e+06	737929	3.20376e+06	2.11821	0.00848059	0.0403689	0.174328	224.055	173.965	2.9	--	--	--	--	--	--	--	--	--	-	-	-	-
POS_M224T95	1.74502e+07	5.11122e+07	3.49182e+07	2.93589e+07	1.01354e+07	5.46687e+07	8.85475e+06	5.25673e+06	1.02074e+07	1.09077e+07	6.47612e+06	9.26605e+06	3.29406e+07	8.49479e+06	-1.95522	0.00743875	0.0364343	0.542357	224.061	95.0508	1.58	--	--	--	--	--	--	--	--	--	-	-	-	-
POS_M225T52	2.29461e+06	7.80177e+06	2.35446e+06	7.10292e+06	6.02574e+06	1.4244e+06	894847	718841	1.83208e+06	558117	631845	1.65839e+06	4.50065e+06	1.04902e+06	-2.10109	0.0139971	0.056145	0.209165	224.933	51.5662	0.86	--	--	--	--	--	--	--	--	--	-	-	-	-
POS_M225T626	1.48834e+07	2.56018e+06	3.38101e+07	2.4838e+06	5.05616e+06	9.95769e+06	1493.84	1493.84	1493.84	1493.84	1493.84	1493.84	1.14586e+07	1493.84	-12.9051	0.0407801	0.115731	0.329939	225.029	625.51	10.43	Hydroxykynurenine	--	0.214268	1.82809	C10H12N2O4	MS2	Organooxygen compounds	484-78-6	HMDB0000732	-	-	-	-
POS_M225T242	4.49718e+06	7.65866e+06	5.16006e+06	5.01353e+06	3.77425e+06	7.45976e+06	9.10257e+06	1.94152e+07	1.3261e+07	2.07138e+07	2.36509e+07	1.13458e+07	5.59391e+06	1.62482e+07	1.53835	0.00148782	0.0122837	0.383399	225.059	242.377	4.04	--	4-Amino-4-deoxychorismate	--	22.6781	C10H11NO5	MS1	--	--	--	C11355	ko00790//Folate biosynthesis	Metabolism of cofactors and vitamins	Metabolism
POS_M225T452_1	2.58593e+06	2.34625e+06	2.32981e+06	1.58859e+06	2.81729e+06	3.10722e+06	9.52796e+06	7.81403e+06	7.40844e+06	8.30677e+06	8.02702e+06	4.69766e+06	2.46252e+06	7.63031e+06	1.63161	2.06768e-05	0.000754393	0.283711	225.076	451.594	7.53	--	Lumichrome	--	11.3558	C12H10N4O2	MS1	--	--	--	C01727	ko00740//Riboflavin metabolism	Metabolism of cofactors and vitamins	Metabolism
POS_M225T426	4.46635e+06	5.55157e+06	3.76332e+06	3.3338e+06	3.85995e+06	4.58503e+06	9.46021e+06	9.34368e+06	1.44679e+07	7.4046e+06	1.0206e+07	8.8414e+06	4.26e+06	9.95395e+06	1.22442	0.000253091	0.00392202	0.29066	225.111	425.537	7.09	--	--	--	--	--	--	--	--	--	-	-	-	-
POS_M225T504	2.54659e+06	3.19899e+06	4.01919e+06	3.85068e+06	1493.84	1493.84	1493.84	1493.84	1493.84	1493.84	1493.84	1493.84	2.26974e+06	1493.84	-10.5693	0.0126345	0.0527634	0.16719	225.112	503.997	8.4	--	--	--	--	--	--	--	--	--	-	-	-	-
POS_M226T347	4.19467e+06	1.61698e+07	1.21085e+07	7.25596e+06	924502	2.46874e+06	866671	966217	951853	1.36544e+06	349855	1.2664e+06	7.18704e+06	961073	-2.90268	0.0278656	0.0890327	0.264699	226.024	346.904	5.78	--	--	--	--	--	--	--	--	--	-	-	-	-
POS_M226T221	1.74502e+08	1.64623e+08	1.33806e+08	2.11232e+08	1.16569e+08	2.03579e+08	5.28448e+07	9.06505e+07	8.55134e+07	8.46966e+07	7.64049e+07	1.02571e+08	1.67385e+08	8.21135e+07	-1.02748	0.000466663	0.00567558	1.10533	226.045	220.716	3.68	--	Chorismate	--	0.042168	C10H10O6	MS1	Carboxylic acids and derivatives	55508-12-8	HMDB0012199	C00251	ko01100//Metabolic pathways;ko01110//Biosynthesis of secondary metabolites;ko01130//Biosynthesis of antibiotics;ko01230//Biosynthesis of amino acids;ko00400//Phenylalanine, tyrosine and tryptophan biosynthesis;ko00130//Ubiquinone and other terpenoid-quinone biosynthesis;ko00790//Folate biosynthesis	Amino acid metabolism;Global and overview maps;Metabolism of cofactors and vitamins	Metabolism
POS_M227T350	1.46704e+06	1.55713e+06	1.36717e+06	1.20151e+06	188001	491295	2.72764e+06	2.54527e+06	3.60474e+06	3.00687e+06	3.64223e+06	2.67218e+06	1.04536e+06	3.03316e+06	1.53682	6.53836e-05	0.00165377	0.17356	226.534	349.644	5.83	--	--	--	--	--	--	--	--	--	-	-	-	-
POS_M227T39	5.31712e+06	5.24613e+06	3.51128e+06	4.99837e+06	1.31023e+06	1.09192e+06	1.0076e+06	2.28223e+06	937352	1.20438e+06	2.71666e+06	1.5188e+06	3.57917e+06	1.61117e+06	-1.15152	0.0436751	0.121181	0.145479	227.014	39.201	0.65	--	--	--	--	--	--	--	--	--	-	-	-	-
POS_M227T221	1.41912e+07	1.96157e+07	1.01998e+07	2.7771e+07	1.24098e+07	1.87987e+07	8.1303e+06	9.39661e+06	1.05111e+07	7.71406e+06	6.77387e+06	8.90227e+06	1.71644e+07	8.57137e+06	-1.00182	0.00873462	0.0411898	0.329155	227.048	220.671	3.68	--	--	--	--	--	--	--	--	--	-	-	-	-
POS_M227T327	3.91191e+06	4.70397e+06	5.37912e+06	3.99881e+06	3.4193e+06	3.60022e+06	1.25467e+06	2.01877e+06	1.38118e+06	1.75057e+06	2.10368e+06	1.96738e+06	4.16889e+06	1.74604e+06	-1.25557	2.78204e-05	0.000911341	0.194236	227.091	327.178	5.45	--	--	--	--	--	--	--	--	--	-	-	-	-
POS_M227T205	8.8032e+06	8.49599e+06	5.49739e+06	7.4978e+06	4.83133e+06	5.45458e+06	2.58198e+06	672460	1.4557e+06	2.08956e+06	2.14471e+06	552785	6.76338e+06	1.58287e+06	-2.09521	5.73672e-05	0.00153982	0.287344	227.1	204.558	3.41	--	--	--	--	--	--	--	--	--	-	-	-	-
POS_M227T359	2.36494e+07	2.50771e+07	2.33223e+07	2.05924e+07	1.67298e+07	2.10577e+07	1.17624e+07	1.41462e+07	3.17524e+06	1.31695e+07	1.31758e+07	3.05873e+06	2.17381e+07	9.74799e+06	-1.15705	0.000614908	0.00692845	0.4184	227.102	359.005	5.98	--	--	--	--	--	--	--	--	--	-	-	-	-
POS_M227T667	5.27666e+06	3.86604e+06	4.32613e+06	7.33331e+06	9.12726e+06	7.10781e+06	2.71192e+07	1.59694e+07	1.31429e+07	1.10419e+07	1.13723e+07	1.05596e+07	6.17287e+06	1.48675e+07	1.26815	0.00934216	0.0428628	0.323324	227.128	667.046	11.12	--	--	--	--	--	--	--	--	--	-	-	-	-
POS_M227T392	253538	335495	251359	285903	336212	296958	3.70154e+06	3.91296e+06	5.69072e+06	4.65961e+06	3.33385e+06	5.57972e+06	293244	4.47973e+06	3.93324	1.21102e-06	0.000119012	0.261488	227.126	391.737	6.53	--	--	--	--	--	--	--	--	--	-	-	-	-
POS_M227T671	8.86556e+06	1.01568e+07	7.68939e+06	7.90568e+06	3.0983e+06	4.22211e+06	1.21852e+06	859407	794283	743628	611656	929713	6.98965e+06	859535	-3.02359	0.000279129	0.004128	0.305425	227.143	671.219	11.19	--	Amobarbital	--	16.7503	C11H18N2O3	MS1	Diazines	57-43-2	HMDB0015440	-	-	-	-
POS_M227T542	1.65927e+06	1.34411e+06	1.36e+06	1.37207e+06	1.86645e+06	1.66085e+06	6.76858e+06	4.25159e+06	6.63008e+06	4.77682e+06	4.83338e+06	4.52848e+06	1.54379e+06	5.29816e+06	1.77901	9.86402e-06	0.000480812	0.243712	227.164	542.202	9.04	Deoxycytidine	--	0.00886972	3.54453	C9H13N3O4	MS2	Pyrimidine nucleosides	951-77-9	HMDB0000014	C00881	ko00240//Pyrimidine metabolism	Nucleotide metabolism	Metabolism
POS_M228T820	5.45734e+06	5.06399e+06	4.87305e+06	1.38253e+07	3.73662e+06	3.22171e+06	1.504e+07	7.06386e+06	1.98135e+07	1.64069e+07	3.76857e+06	2.95664e+07	6.02967e+06	1.52765e+07	1.34117	0.0474214	0.127701	0.301135	228.008	820.162	13.67	--	--	--	--	--	--	--	--	--	-	-	-	-
POS_M228T175	1.84535e+06	2.26076e+06	2.40238e+06	1.9205e+06	2.0365e+06	581983	5.66562e+06	5.47904e+06	5.16454e+06	6.43389e+06	7.22747e+06	3.37116e+06	1.84124e+06	5.55695e+06	1.59361	9.60336e-05	0.00209725	0.234621	228.084	175.154	2.92	Trioxsalen	--	9.15e-12	15.6291	C14H12O3	MS2	Coumarins and derivatives	3902-71-4	HMDB0015575	-	-	-	-
POS_M228T402	3.34938e+07	8.25059e+06	2.5818e+07	6.25528e+06	5.68263e+06	5.28652e+06	275951	1.24345e+06	427400	324350	1.14445e+06	285294	1.41311e+07	616816	-4.51789	0.0228062	0.0780225	0.385328	228.082	401.923	6.7	--	--	--	--	--	--	--	--	--	-	-	-	-
POS_M228T362	2.94014e+08	8.95853e+07	1.65793e+08	1.02337e+08	1.15689e+08	9.07736e+07	549766	757417	491617	403741	452095	1.00826e+07	1.43032e+08	2.12288e+06	-6.07417	0.00142828	0.0118953	1.39698	228.12	361.975	6.03	--	--	--	--	--	--	--	--	--	-	-	-	-
POS_M229T263	5.15095e+06	3.87471e+06	5.4431e+06	1.02758e+07	1.87545e+06	2.01264e+06	2.16977e+06	338134	1.58515e+06	487454	2.23174e+06	1.83027e+06	4.7721e+06	1.44042e+06	-1.72813	0.0287867	0.0906916	0.192276	229.032	263.363	4.39	--	--	--	--	--	--	--	--	--	-	-	-	-
POS_M229T196	1.16143e+07	1.98628e+07	1.15501e+07	1.44739e+07	1.23035e+06	7.29246e+06	507245	3.26633e+06	3.14118e+06	3.15814e+06	4.37178e+06	838155	1.1004e+07	2.54714e+06	-2.11108	0.00981608	0.044369	0.32711	229.032	196.131	3.27	--	Mevalonic acid-5P	--	0.182065	C6H13O7P	MS1	Organic phosphoric acids and derivatives	73566-35-5	HMDB0001343	C01107	ko01100//Metabolic pathways;ko01110//Biosynthesis of secondary metabolites;ko01130//Biosynthesis of antibiotics;ko00900//Terpenoid backbone biosynthesis	Global and overview maps;Metabolism of terpenoids and polyketides	Metabolism
POS_M229T94	3.84844e+07	3.81742e+07	3.76737e+07	1.3784e+08	1.41419e+08	1493.84	1493.84	1493.84	1493.84	1493.84	1493.84	3.23747e+07	6.5599e+07	5.39703e+06	-3.60344	0.0354417	0.10493	0.814829	229.07	93.7711	1.56	--	--	--	--	--	--	--	--	--	-	-	-	-
POS_M229T401	1.20661e+07	9.50052e+06	6.95473e+06	9.18902e+06	6.16503e+06	7.78378e+06	1.5508e+06	4.49893e+06	4.81394e+06	5.6044e+06	841870	3.6725e+06	8.60986e+06	3.49707e+06	-1.29984	0.00133662	0.0113848	0.27113	229.118	401.196	6.69	--	--	--	--	--	--	--	--	--	-	-	-	-
POS_M229T669	457433	342159	1.80493e+06	518157	4.3882e+06	501377	3.1992e+06	4.11569e+06	8.01285e+06	3.39353e+06	4.21124e+06	3.49528e+06	1.33538e+06	4.40463e+06	1.72178	0.0109449	0.0475319	0.191171	229.143	668.567	11.14	Traumatic Acid	--	0.17761	0.0125858	C12H20O4	MS2	Fatty Acyls	6402-36-4	HMDB0000933	C16308	ko01110//Biosynthesis of secondary metabolites;ko00592//alpha-Linolenic acid metabolism	Global and overview maps;Lipid metabolism	Metabolism
POS_M229T394	2.13878e+08	1.65901e+08	9.92e+07	1.97817e+08	1.60012e+08	1.59498e+08	1.1879e+08	5.57978e+07	5.38644e+07	1.00032e+08	7.13254e+07	4.53506e+07	1.66051e+08	7.41934e+07	-1.16226	0.00101821	0.00935737	1.16072	229.154	393.921	6.57	--	--	--	--	--	--	--	--	--	-	-	-	-
POS_M229T214	4.65621e+08	4.44779e+08	5.52277e+08	2.55193e+08	2.23203e+07	1.2924e+08	5.46136e+07	6.09057e+07	1.50561e+07	8.4893e+07	1.27856e+08	2.46523e+07	3.11572e+08	6.13294e+07	-2.34491	0.0166581	0.0630814	1.70928	229.154	214.251	3.57	--	--	--	--	--	--	--	--	--	-	-	-	-
POS_M230T109	1.08504e+08	1.14724e+08	6.77663e+07	4.40395e+07	8.70705e+06	3.27844e+07	2.22129e+07	5.93413e+06	1.83419e+07	2.41587e+07	3.87403e+06	7.24068e+06	6.27541e+07	1.36271e+07	-2.20323	0.0195592	0.0703922	0.764512	229.975	109.162	1.82	--	--	--	--	--	--	--	--	--	-	-	-	-
POS_M230T178	1.45606e+07	1.85013e+07	1.42363e+07	1.52412e+07	9.91696e+06	1.20534e+07	4.51944e+06	6.16827e+06	6.01884e+06	6.63481e+06	1.60511e+06	6.67376e+06	1.40849e+07	5.27004e+06	-1.41827	0.000109412	0.00226751	0.370839	229.974	177.851	2.96	--	--	--	--	--	--	--	--	--	-	-	-	-
POS_M231T139	730991	3.5525e+06	750630	808165	1.11293e+06	789152	1.16487e+07	5.45086e+06	1.60256e+07	1.82267e+06	7.573e+06	1.33594e+07	1.29073e+06	9.31337e+06	2.85112	0.00467314	0.0266356	0.323786	230.946	139.248	2.32	--	--	--	--	--	--	--	--	--	-	-	-	-
POS_M231T214	1.3278e+07	1.54716e+07	1.21289e+07	1.73561e+07	1.17137e+07	1.37995e+07	4.93027e+06	7.00431e+06	5.33007e+06	7.49239e+06	5.10744e+06	8.65634e+06	1.3958e+07	6.42014e+06	-1.12041	3.51384e-05	0.00108679	0.344818	230.982	214.251	3.57	--	--	--	--	--	--	--	--	--	-	-	-	-
POS_M231T153	1.12265e+08	1.24962e+08	6.1279e+07	7.07569e+07	7.6724e+07	1.17116e+08	1.51128e+07	2.78762e+07	2.66291e+07	2.79143e+07	4.62427e+07	4.11009e+07	9.38503e+07	3.08127e+07	-1.60684	0.000385103	0.00508987	0.955025	231.047	153.15	2.55	--	Pyridoxamine 5'-phosphate	--	5.8064	C8H13N2O5P	MS1	Pyridines and derivatives	529-96-4	HMDB0001555	C00647	ko01100//Metabolic pathways;ko00750//Vitamin B6 metabolism	Global and overview maps;Metabolism of cofactors and vitamins	Metabolism
POS_M231T395	5.11676e+07	4.37964e+07	3.97806e+07	4.86374e+07	2.92563e+07	3.7009e+07	2.9752e+07	1.46524e+07	1.5384e+07	1.91162e+07	1.95652e+07	1.04664e+07	4.16079e+07	1.8156e+07	-1.19641	0.000250236	0.00390273	0.597541	231.17	395.112	6.59	--	--	--	--	--	--	--	--	--	-	-	-	-
POS_M232T128_1	1.17321e+07	1.49835e+07	1.33967e+07	1.36327e+07	6.49162e+06	1.21266e+07	4.56312e+06	4.59454e+06	4.20212e+06	5.1995e+06	4.05106e+06	6.02217e+06	1.20606e+07	4.77209e+06	-1.3376	0.000161939	0.00288507	0.331183	231.975	127.575	2.13	--	--	--	--	--	--	--	--	--	-	-	-	-
POS_M232T214	1.20845e+07	1.30227e+07	8.81229e+06	1.08147e+07	7.31772e+06	9.96993e+06	3.51092e+06	4.58177e+06	3.8971e+06	6.46103e+06	4.25902e+06	8.0314e+06	1.0337e+07	5.12354e+06	-1.0126	0.000886883	0.00859106	0.273255	231.99	213.915	3.57	--	--	--	--	--	--	--	--	--	-	-	-	-
POS_M232T178	6.69339e+06	8.62327e+06	8.02406e+06	6.08775e+06	5.93952e+06	6.52042e+06	947811	1.48076e+06	2.58809e+06	832333	1.83319e+06	824388	6.9814e+06	1.41776e+06	-2.2999	1.01541e-06	0.000116921	0.302038	232.013	177.825	2.96	--	--	--	--	--	--	--	--	--	-	-	-	-
POS_M232T218	1.30817e+07	7.88394e+06	5.91793e+06	1.7633e+07	8.9182e+06	8.99668e+06	6.31669e+06	2.84703e+06	4.74954e+06	4.59948e+06	5.32772e+06	2.90758e+06	1.04052e+07	4.45801e+06	-1.22284	0.00847131	0.0403576	0.275975	232.129	217.543	3.63	--	Fenfluramine	--	7.91125	C12H16F3N	MS1	--	--	--	-	-	-	-
POS_M234T199	6.39428e+06	9.55151e+06	6.36823e+06	6.78714e+06	2.23766e+06	1.43551e+07	2.75247e+07	2.20583e+07	1.90889e+07	2.42868e+07	1.42158e+07	1.24565e+07	7.61566e+06	1.99385e+07	1.38852	0.00168988	0.0133546	0.408625	234.035	198.968	3.32	--	--	--	--	--	--	--	--	--	-	-	-	-
POS_M234T76	5.9102e+07	1.92314e+07	1.56714e+07	1.35819e+07	1.18196e+07	1.46528e+07	1.46048e+06	5.10051e+06	5.43518e+06	7.84829e+06	6.73424e+06	2.38165e+06	2.23432e+07	4.82672e+06	-2.21072	0.0414139	0.117091	0.427471	234.181	76.3171	1.27	--	--	--	--	--	--	--	--	--	-	-	-	-
POS_M235T112	1.35977e+06	1.19565e+06	1.38082e+06	849231	2.01575e+06	1.658e+06	1.55473e+06	2.04732e+06	4.52779e+06	2.7698e+06	2.42272e+06	5.47815e+06	1.40987e+06	3.13342e+06	1.15218	0.0236754	0.0799634	0.140788	234.99	112.084	1.87	--	--	--	--	--	--	--	--	--	-	-	-	-
POS_M235T94	8.70139e+07	9.998e+07	6.90568e+07	1.03547e+08	5.39382e+07	7.6041e+07	5.33583e+07	2.71522e+07	3.47145e+07	4.07196e+07	3.27365e+07	3.50718e+07	8.15962e+07	3.72922e+07	-1.12963	0.000422088	0.00532956	0.816456	235.092	94.2487	1.57	--	Trinexapac-ethyl	--	1.32102	C13H16O5	MS1	--	--	--	-	-	-	-
POS_M235T93_2	1.05189e+08	4.90158e+07	1.33629e+08	8.01709e+07	1.10385e+08	8.38094e+07	1.22493e+08	1.30659e+08	1.9645e+08	3.1464e+08	2.14801e+08	1.51603e+08	9.36999e+07	1.88441e+08	1.00799	0.0134497	0.0548153	1.0446	235.164	92.8688	1.55	--	--	--	--	--	--	--	--	--	-	-	-	-
POS_M235T788	6.09126e+06	1.78656e+06	2.01624e+06	5.60815e+06	5.59089e+06	1.4762e+06	5.82353e+06	6.66697e+06	8.13219e+06	8.02816e+06	7.82863e+06	9.85354e+06	3.76155e+06	7.72217e+06	1.03768	0.00393282	0.0238672	0.224628	235.169	788.362	13.14	--	--	--	--	--	--	--	--	--	-	-	-	-
POS_M235T723	2.80315e+06	1.24385e+06	3.64311e+06	2.68155e+06	3.05251e+06	3.46616e+06	861373	1.22471e+06	880694	2.04869e+06	921331	1.231e+06	2.81505e+06	1.19463e+06	-1.2366	0.00211843	0.0154397	0.145214	235.205	722.828	12.05	--	--	--	--	--	--	--	--	--	-	-	-	-
POS_M236T214	1.64385e+07	1.57363e+07	1.33755e+07	1.4507e+07	9.30202e+06	1.33284e+07	4.86302e+06	7.02163e+06	6.40213e+06	8.11117e+06	5.3491e+06	8.49229e+06	1.37813e+07	6.70656e+06	-1.03907	0.000141569	0.00273836	0.328229	235.961	213.726	3.56	--	--	--	--	--	--	--	--	--	-	-	-	-
POS_M236T424	3.7237e+06	2.9115e+06	648157	3.96899e+06	3.50487e+06	3.14725e+06	865041	330683	1.17544e+06	1.11721e+06	1.56873e+06	1.31369e+06	2.98408e+06	1.0618e+06	-1.49078	0.00424739	0.0250284	0.159905	236.032	424.388	7.07	--	--	--	--	--	--	--	--	--	-	-	-	-
POS_M236T101	2.88806e+07	3.16982e+07	2.84324e+07	2.37984e+07	1.2563e+07	2.23146e+07	3.18681e+06	1.16425e+07	8.60536e+06	1.33081e+07	1.10734e+07	2.54306e+06	2.46146e+07	8.3932e+06	-1.55222	0.000684741	0.00729393	0.486153	236.113	100.615	1.68	--	--	--	--	--	--	--	--	--	-	-	-	-
POS_M237T166	6.05959e+07	1.25056e+07	1.06027e+07	2.83668e+07	1.19901e+07	1.31497e+07	1.45629e+08	7.90766e+07	4.61689e+07	1.00736e+08	5.8566e+07	6.71607e+07	2.28685e+07	8.28896e+07	1.85783	0.00492069	0.0274398	0.862529	236.998	165.728	2.76	--	--	--	--	--	--	--	--	--	-	-	-	-
POS_M237T286	5.82939e+06	5.02214e+06	4.13748e+06	1.29658e+07	1.04108e+07	7.73897e+06	905447	4.49684e+06	3.26938e+06	2.59168e+06	852908	744188	7.6841e+06	2.14341e+06	-1.84197	0.00475439	0.0268974	0.270714	237.087	286.246	4.77	--	--	--	--	--	--	--	--	--	-	-	-	-
POS_M237T449	549882	1.93731e+06	1.87557e+06	3.50498e+06	7.56845e+06	1493.84	1493.84	1493.84	1493.84	1493.84	1493.84	1493.84	2.57295e+06	1493.84	-10.7502	0.0440696	0.122108	0.16552	237.112	448.603	7.48	--	Midodrine	--	18.0125	C12H18N2O4	MS1	Benzene and substituted derivatives	133163-28-7	HMDB0014356	-	-	-	-
POS_M238T166	2.82623e+06	39542.8	58986.8	948504	3.07751e+06	102946	1.35469e+07	5.82223e+06	499269	6.4998e+06	3.89458e+06	3.99056e+06	1.17562e+06	5.70888e+06	2.27979	0.0362505	0.10624	0.212837	238.001	165.768	2.76	--	Sulfathiazole	--	19.9943	C9H9N3O2S2	MS1	Benzene and substituted derivatives	72-14-0	HMDB0015619	-	-	-	-
POS_M239T310_2	3.6651e+07	4.57976e+07	2.84803e+07	1.86608e+07	2.40937e+07	1.28678e+07	2.04839e+06	1.13944e+07	4.62063e+06	7.26663e+06	5.9998e+06	5.42031e+06	2.77585e+07	6.12503e+06	-2.18014	0.0016467	0.0131327	0.556909	239.067	310.365	5.17	--	(2S)-Liquiritigenin	--	3.88439	C15H12O4	MS1	Flavonoids	578-86-9	HMDB0029519	C09762	ko01110//Biosynthesis of secondary metabolites;ko00941//Flavonoid biosynthesis;ko00943//Isoflavonoid biosynthesis	Biosynthesis of other secondary metabolites;Global and overview maps	Metabolism
POS_M239T324	1.43285e+07	1.39127e+07	1.29017e+07	1.70488e+07	1.22102e+07	1.25219e+07	9.90796e+06	1.37633e+06	5.07409e+06	7.04344e+06	5.84589e+06	4.79658e+06	1.38206e+07	5.67405e+06	-1.28437	0.000131511	0.00257652	0.355286	239.102	324.454	5.41	--	--	--	--	--	--	--	--	--	-	-	-	-
POS_M240T311	5.45901e+06	7.94654e+06	1.23343e+06	2.48364e+07	2.31024e+07	1493.84	1493.84	1493.84	1493.84	1493.84	1493.84	2.40401e+06	1.04299e+07	401913	-4.69769	0.0483714	0.129323	0.327877	239.569	310.533	5.18	--	--	--	--	--	--	--	--	--	-	-	-	-
POS_M240T214	8.17933e+06	9.45275e+06	7.59584e+06	9.84361e+06	4.88219e+06	6.86227e+06	2.22297e+06	3.4614e+06	3.13848e+06	5.1695e+06	2.60221e+06	6.35687e+06	7.80267e+06	3.82524e+06	-1.02842	0.0024389	0.0170415	0.233268	239.998	213.891	3.56	--	--	--	--	--	--	--	--	--	-	-	-	-
POS_M240T482	8.00995e+06	8.62768e+06	9.64171e+06	9.57378e+06	2.86401e+06	2.2873e+06	433557	2.04409e+06	1.8984e+06	1.38123e+06	454771	2.07781e+06	6.83407e+06	1.38164e+06	-2.30636	0.00307991	0.020092	0.273503	240.131	481.972	8.03	--	--	--	--	--	--	--	--	--	-	-	-	-
POS_M241T401	3.501e+06	1.91909e+06	3.36319e+06	6.22667e+06	4.21129e+06	3.94593e+06	1.4457e+06	1.61321e+06	1.06604e+06	2.35871e+06	1.15732e+06	2.2352e+06	3.86119e+06	1.64603e+06	-1.23006	0.00483199	0.0271813	0.168767	241.104	400.856	6.68	--	--	--	--	--	--	--	--	--	-	-	-	-
POS_M241T217	8.22402e+08	3.76294e+08	4.44051e+08	2.05664e+08	1.16289e+08	9.06049e+07	7.86936e+07	2.92237e+07	3.20325e+07	1.67305e+07	7.9373e+07	7.80187e+07	3.42551e+08	5.23453e+07	-2.71019	0.02739	0.0878817	1.79057	241.154	216.646	3.61	--	--	--	--	--	--	--	--	--	-	-	-	-
POS_M241T286	2.45742e+07	1.52494e+07	2.90233e+07	1.91236e+07	2.93582e+07	1.25705e+07	6.28207e+07	6.56436e+07	2.77928e+07	2.0607e+08	1.50139e+08	3.58105e+07	2.16499e+07	9.13795e+07	2.07751	0.0377509	0.109375	0.830049	241.153	286.405	4.77	--	--	--	--	--	--	--	--	--	-	-	-	-
POS_M241T256	1.66139e+07	5.70299e+07	1.78611e+07	6.9365e+07	3.63465e+07	4.41094e+07	8.50231e+06	8.43867e+06	8.74198e+06	1.00575e+07	3.58366e+07	1.19262e+07	4.0221e+07	1.39172e+07	-1.53108	0.0215458	0.0749733	0.547202	241.153	256.185	4.27	--	--	--	--	--	--	--	--	--	-	-	-	-
POS_M242T452	1.22333e+06	4.58892e+06	6.78078e+06	4.71506e+06	3.00638e+06	479213	1.30946e+06	981956	1.21901e+06	865840	1.12133e+06	882242	3.46561e+06	1.06331e+06	-1.70455	0.032512	0.0987022	0.162276	241.577	452.42	7.54	--	--	--	--	--	--	--	--	--	-	-	-	-
POS_M242T178	8.55915e+06	9.18327e+06	8.13422e+06	9.32809e+06	7.5756e+06	8.03603e+06	3.68438e+06	4.6633e+06	5.52693e+06	4.76452e+06	1.16414e+06	3.85874e+06	8.46939e+06	3.94367e+06	-1.10272	5.63765e-05	0.00153349	0.267864	242.001	178.034	2.97	--	--	--	--	--	--	--	--	--	-	-	-	-
POS_M242T220	1.0805e+07	1.11778e+07	9.46265e+06	1.30493e+07	6.31004e+06	1.18303e+07	906039	4.15537e+06	1.231e+06	707228	758261	1.28779e+06	1.04392e+07	1.50761e+06	-2.79167	1.01264e-05	0.000485828	0.376672	242.019	220.381	3.67	--	6-Deoxy-5-ketofructose 1-phosphate	--	2.2205	C6H11O8P	MS1	--	--	--	C16848	ko01110//Biosynthesis of secondary metabolites;ko01130//Biosynthesis of antibiotics;ko00400//Phenylalanine, tyrosine and tryptophan biosynthesis	Amino acid metabolism;Global and overview maps	Metabolism
POS_M242T492	1.56605e+07	1.18904e+07	1.32766e+07	7.80814e+06	9.58211e+06	1.75469e+06	948527	2.98498e+06	2.32712e+06	2.08488e+06	719371	1.59998e+06	9.9954e+06	1.77748e+06	-2.49144	0.00229237	0.016298	0.339944	242.147	492.474	8.21	--	Propranolol	--	13.4667	C16H21NO2	MS1	Naphthalenes	525-66-6	HMDB0001849	-	-	-	-
POS_M243T93	1.63031e+07	2.10055e+07	2.89687e+06	2.37166e+07	1.17552e+07	1.25332e+07	1.1547e+07	5.49955e+06	8.234e+06	7.47571e+06	6.46149e+06	2.32706e+06	1.47018e+07	6.92414e+06	-1.08628	0.0392749	0.11256	0.296699	243.026	93.2439	1.55	--	5-(Methylthio)-2,3-dioxopentyl phosphate	--	0.741732	C6H11O6PS	MS1	Organic phosphoric acids and derivatives	115974-73-7	HMDB0059620	C15650	ko01100//Metabolic pathways;ko00270//Cysteine and methionine metabolism	Amino acid metabolism;Global and overview maps	Metabolism
POS_M244T311_2	2.10143e+06	2.51913e+06	2.70103e+06	2.48026e+06	1.48617e+06	1.47497e+06	1.09088e+06	833932	836276	1.13045e+06	493271	1.12894e+06	2.12716e+06	918958	-1.21086	0.000544682	0.00636996	0.133911	244.049	310.637	5.18	--	--	--	--	--	--	--	--	--	-	-	-	-
POS_M244T250	2.7576e+07	2.71755e+07	1.11559e+07	2.29932e+07	1.79591e+07	8.523e+06	8.49282e+06	8.78262e+06	6.46121e+06	1.01363e+07	8.56681e+06	1.18181e+07	1.92305e+07	9.04299e+06	-1.08852	0.0132063	0.0541493	0.361025	244.053	249.571	4.16	--	--	--	--	--	--	--	--	--	-	-	-	-
POS_M245T66	4.94838e+06	1.93894e+06	4.32942e+06	1.28199e+06	1.22063e+06	4.01438e+06	1.60207e+06	900236	866235	977774	1.60262e+06	872315	2.95562e+06	1.13688e+06	-1.37839	0.0256998	0.084369	0.135723	244.915	65.8391	1.1	--	--	--	--	--	--	--	--	--	-	-	-	-
POS_M245T148_1	2.52468e+06	2.78023e+06	2.78625e+06	5.49726e+06	4.66006e+06	3.55257e+06	4.35164e+06	5.92099e+06	9.25035e+06	1.16465e+07	1.10485e+07	1.1796e+07	3.63351e+06	9.00233e+06	1.30894	0.0030484	0.0199087	0.267313	245.063	148	2.47	--	--	--	--	--	--	--	--	--	-	-	-	-
POS_M245T183	4.77524e+07	4.42751e+07	3.32637e+07	2.2731e+07	7.39313e+06	1.94738e+07	5.39527e+06	1.32155e+07	2.41945e+06	2.90517e+06	3.12081e+06	4.56483e+06	2.91482e+07	5.27018e+06	-2.46748	0.00444146	0.0259482	0.561239	245.076	182.798	3.05	Uridine	--	4.55e-14	2.0135	C9H12N2O6	MS2	Pyrimidine nucleosides	58-96-8	HMDB0000296	C00299	ko01100//Metabolic pathways;ko00240//Pyrimidine metabolism	Global and overview maps;Nucleotide metabolism	Metabolism
POS_M245T330	529977	403144	445714	649124	363492	440767	4.08266e+06	3.72366e+06	5.05747e+06	5.77874e+06	4.41886e+06	6.37017e+06	472036	4.90526e+06	3.37736	9.68601e-07	0.000116921	0.269558	245.136	329.667	5.49	--	--	--	--	--	--	--	--	--	-	-	-	-
POS_M246T541	7.45763e+06	5.98072e+06	4.50462e+06	2.92503e+06	325860	2.37088e+06	67646.9	496353	112045	79563.2	85697.9	64149	3.92746e+06	150909	-4.70184	0.0050882	0.0279553	0.222183	246.019	540.798	9.01	--	--	--	--	--	--	--	--	--	-	-	-	-
POS_M247T178	7.20588e+06	7.02048e+06	7.30413e+06	8.62221e+06	6.32199e+06	9.02976e+06	3.55959e+06	4.23604e+06	4.37558e+06	4.04585e+06	3.36076e+06	2.95752e+06	7.58408e+06	3.75589e+06	-1.01382	1.14833e-05	0.000522148	0.24568	246.977	177.876	2.96	--	--	--	--	--	--	--	--	--	-	-	-	-
POS_M247T104	8.85857e+07	9.51427e+07	6.42377e+07	9.71907e+07	4.1461e+07	7.52447e+07	4.77195e+07	2.2331e+07	2.62148e+07	3.47125e+07	2.47872e+07	1.91359e+07	7.69771e+07	2.91502e+07	-1.40093	0.000616888	0.00693458	0.841449	247.129	104.466	1.74	--	--	--	--	--	--	--	--	--	-	-	-	-
POS_M247T162	5.35968e+07	6.57981e+07	4.05703e+07	7.46525e+07	2.67663e+07	5.02197e+07	2.36147e+07	1.14737e+07	1.36094e+07	1.84545e+07	1.30297e+07	1.09735e+07	5.1934e+07	1.51926e+07	-1.77331	0.000509778	0.00606656	0.740002	247.129	162.309	2.71	--	--	--	--	--	--	--	--	--	-	-	-	-
POS_M247T336	2.63135e+08	2.99401e+08	2.24631e+08	2.77799e+08	1.25532e+08	2.28891e+08	7.20057e+07	7.0222e+07	8.66306e+07	9.77565e+07	8.22418e+07	9.02027e+07	2.36565e+08	8.31765e+07	-1.50799	0.000127974	0.00252345	1.53454	247.128	336.34	5.61	--	--	--	--	--	--	--	--	--	-	-	-	-
POS_M247T222	2.83693e+07	3.62798e+07	2.2586e+07	4.59288e+07	1.88322e+07	2.75689e+07	1.69814e+07	8.12584e+06	8.69617e+06	1.06604e+07	7.4322e+06	3.21189e+06	2.99275e+07	9.18465e+06	-1.70417	0.000842209	0.00837125	0.553084	247.129	222.324	3.71	--	--	--	--	--	--	--	--	--	-	-	-	-
POS_M247T245	3.56161e+07	5.36215e+07	3.63076e+07	5.43876e+07	5.86128e+06	3.23282e+07	1.45432e+07	3.88296e+06	6.42053e+06	6.99622e+06	8.23428e+06	958874	3.63537e+07	6.83934e+06	-2.41017	0.00272939	0.0183152	0.636262	247.129	244.751	4.08	--	--	--	--	--	--	--	--	--	-	-	-	-
POS_M247T719	6.06901e+06	5.26781e+06	6.17127e+06	5.56438e+06	4.97979e+06	6.20766e+06	2.24607e+07	1.18126e+07	1.10445e+07	2.26212e+07	2.56556e+07	6.31038e+06	5.70999e+06	1.66509e+07	1.54404	0.00695556	0.0348809	0.365685	247.169	718.537	11.98	--	--	--	--	--	--	--	--	--	-	-	-	-
POS_M248T242	186268	371506	1.73671e+06	476908	648860	1.42691e+06	1.31201e+06	3.05436e+06	2.5706e+06	4.202e+06	895927	3.74348e+06	807860	2.62973e+06	1.70274	0.0119322	0.0506742	0.148696	248.042	242.091	4.03	--	--	--	--	--	--	--	--	--	-	-	-	-
POS_M249T671	1.15188e+06	5.84203e+06	3.7801e+06	4.26396e+06	3.05603e+06	4.16349e+06	1.95863e+06	1.81944e+06	1.44284e+06	339557	349194	1.29443e+06	3.70958e+06	1.20068e+06	-1.6274	0.00480345	0.0271246	0.180068	248.627	671.151	11.19	--	--	--	--	--	--	--	--	--	-	-	-	-
POS_M249T311	2.02214e+06	2.33731e+06	2.32296e+06	2.36688e+06	1.31838e+06	1.22059e+06	796022	942241	851482	1.12576e+06	456187	462085	1.93138e+06	772296	-1.3224	0.000730365	0.00762006	0.131741	249.028	310.613	5.18	--	4,4'-Methylene-bis-(2-chloroaniline)	--	9.80584	C13H12Cl2N2	MS1	--	--	--	-	-	-	-
POS_M249T111	1.91416e+07	3.19686e+07	1.7976e+07	8.79256e+06	8.31785e+06	6.82979e+06	4.53364e+06	2.02303e+06	1.89795e+06	2.63436e+06	3.01862e+06	7.08092e+06	1.55044e+07	3.53142e+06	-2.13436	0.0136404	0.0551943	0.382377	249.046	110.739	1.85	--	--	--	--	--	--	--	--	--	-	-	-	-
POS_M249T602	2.80562e+07	3.44006e+07	2.78726e+07	2.80189e+07	1.34133e+07	3.26597e+07	1.29485e+07	1.60462e+07	9.86322e+06	1.4159e+07	1.23856e+07	9.61898e+06	2.74035e+07	1.25036e+07	-1.13202	0.000867964	0.00848877	0.458327	249.075	601.621	10.03	--	Dapsone	--	23.6032	C12H12N2O2S	MS1	Benzene and substituted derivatives	80-08-0	HMDB0014395	-	-	-	-
POS_M249T575	403354	1.2928e+06	1.46493e+06	1.85266e+06	1.26647e+06	528902	3.92213e+06	3.24036e+06	2.66183e+06	2.32047e+06	2.87818e+06	384029	1.13485e+06	2.56784e+06	1.17805	0.0244282	0.0814867	0.121753	249.091	575.474	9.59	--	--	--	--	--	--	--	--	--	-	-	-	-
POS_M249T92	2.36267e+07	2.59483e+07	2.24259e+07	1.79313e+07	8.8372e+06	9.57545e+06	319225	384971	476606	614264	441900	654115	1.80575e+07	481847	-5.22788	0.000158404	0.00286884	0.520388	249.108	92.1926	1.54	--	5-Hydroxyindoleacetylglycine	--	22.22	C12H12N2O4	MS1	Carboxylic acids and derivatives	-	HMDB0004185	C05832	ko00380//Tryptophan metabolism	Amino acid metabolism	Metabolism
POS_M249T586	1.69084e+07	1.49736e+07	1.86622e+07	1.54736e+07	1.23339e+07	1.3275e+07	3.97306e+06	8.519e+06	4.02267e+06	7.85217e+06	8.16142e+06	4.07247e+06	1.52711e+07	6.10013e+06	-1.32389	4.20942e-05	0.00122445	0.378061	249.111	586.051	9.77	--	--	--	--	--	--	--	--	--	-	-	-	-
POS_M249T489	1.4395e+07	7.38951e+06	6.36699e+06	1.12977e+07	3.92086e+06	7.43887e+06	2.86461e+06	3.53589e+06	2.92927e+06	3.37648e+06	3.01878e+06	3.14717e+06	8.46815e+06	3.14537e+06	-1.42882	0.00607262	0.0317531	0.261822	249.111	488.899	8.15	--	--	--	--	--	--	--	--	--	-	-	-	-
POS_M249T101	5.69052e+07	6.6364e+07	4.56336e+07	7.48782e+07	3.96875e+07	5.8663e+07	4.11697e+07	6.17214e+06	2.99788e+07	4.00488e+07	5.55093e+06	2.13952e+07	5.70219e+07	2.40526e+07	-1.24532	0.00273896	0.0183592	0.677805	249.108	101.298	1.69	--	--	--	--	--	--	--	--	--	-	-	-	-
POS_M249T667	4.97285e+06	738469	1.03352e+06	6.72272e+06	8.93414e+06	5.65475e+06	2.81808e+07	1.52964e+07	1.15118e+07	8.89401e+06	1.04415e+07	8.51686e+06	4.67607e+06	1.38069e+07	1.56202	0.020325	0.0721681	0.317736	249.109	667.046	11.12	--	--	--	--	--	--	--	--	--	-	-	-	-
POS_M250T619	2.70763e+06	2.84456e+06	2.23245e+06	3.15971e+06	2.46139e+06	3.31556e+06	332966	1.65945e+06	222331	1.25753e+06	208811	311653	2.78688e+06	665456	-2.06624	4.10074e-05	0.00120704	0.182291	250.029	618.801	10.31	--	4,4`-sulphonyldiphenol	--	4.73972	C12H10O4S	MS1	--	--	--	-	-	-	-
POS_M251T110	1.65771e+07	1.41074e+07	1.64275e+07	9.08543e+06	9.44968e+06	5.57775e+06	2.92526e+06	3.45896e+06	4.11761e+06	7.19169e+06	8.15088e+06	5.68551e+06	1.18708e+07	5.25499e+06	-1.17566	0.00854619	0.0405861	0.288585	251.034	109.733	1.83	--	--	--	--	--	--	--	--	--	-	-	-	-
POS_M251T286	6.03271e+06	6.15293e+06	4.65287e+06	8.03265e+06	2.16257e+06	2.8122e+06	2.14093e+06	1.84824e+06	1.67108e+06	2.30493e+06	2.56731e+06	2.64202e+06	4.97432e+06	2.19575e+06	-1.17978	0.0127646	0.0530042	0.185909	251.064	286.415	4.77	--	--	--	--	--	--	--	--	--	-	-	-	-
POS_M251T98	1.13624e+07	1.14781e+07	3.1947e+06	1.34479e+07	1.40073e+07	1.68703e+07	4.07275e+07	3.60427e+07	1.32896e+07	1.19718e+07	1.29184e+07	4.21549e+07	1.17268e+07	2.61841e+07	1.15888	0.0464778	0.126069	0.386941	251.075	98.4552	1.64	--	--	--	--	--	--	--	--	--	-	-	-	-
POS_M251T207	3.0968e+07	1.52555e+07	2.82038e+07	1.2827e+07	3.33213e+07	1.74571e+07	8.57757e+07	6.76152e+07	5.19164e+07	2.91288e+07	9.41961e+07	4.68785e+07	2.30054e+07	6.25851e+07	1.44384	0.00411065	0.024533	0.725637	251.136	206.506	3.44	--	--	--	--	--	--	--	--	--	-	-	-	-
POS_M251T394	4.00289e+06	3.68168e+06	2.25833e+06	3.39562e+06	4.08757e+06	3.22244e+06	3.58543e+06	839673	449520	1.35429e+06	2.4391e+06	317176	3.44142e+06	1.49753e+06	-1.20042	0.00805931	0.0388799	0.157431	251.136	394.002	6.57	--	--	--	--	--	--	--	--	--	-	-	-	-
POS_M251T622	2.11842e+07	1.4885e+07	1.24911e+07	1.19208e+07	6.73737e+06	1.56231e+07	2.21424e+06	3.38443e+06	3.06851e+06	3.52411e+06	2.21775e+06	4.48213e+06	1.38069e+07	3.14853e+06	-2.13264	0.000311383	0.00446413	0.394646	251.161	621.832	10.36	--	--	--	--	--	--	--	--	--	-	-	-	-
POS_M251T597	406911	1.52529e+06	402357	1.58435e+06	907304	267608	2.24958e+06	1.75682e+06	1.38475e+06	1.28838e+06	2.29288e+06	1.95448e+06	848969	1.82115e+06	1.10106	0.00829956	0.0398183	0.10727	251.164	597.356	9.96	--	Xanthoxin	--	0.553486	C15H22O3	MS1	Coumarins and derivatives	298-81-7	HMDB0014693	C13453	ko01100//Metabolic pathways;ko01110//Biosynthesis of secondary metabolites;ko00906//Carotenoid biosynthesis	Global and overview maps;Metabolism of terpenoids and polyketides	Metabolism
POS_M252T156	2.58757e+07	3.22148e+07	1.55805e+07	3.22132e+07	3.70262e+06	2.98227e+07	1.40306e+06	1.55589e+06	1.4306e+06	1.73544e+06	1.38138e+06	1.53956e+06	2.32349e+07	1.50765e+06	-3.94592	0.000892569	0.00860646	0.555646	252.053	155.839	2.6	--	7-Methoxyisoflavone	--	28.4539	C16H12O3	MS1	--	--	--	-	-	-	-
POS_M252T103	1.36374e+07	5.02611e+07	4.30902e+07	3.04296e+07	2.56127e+07	2.74103e+07	1.5648e+07	1.53091e+07	1.32218e+07	1.37626e+07	1.66088e+07	1.63988e+07	3.17402e+07	1.51582e+07	-1.06621	0.0115573	0.0495014	0.446714	252.108	103.311	1.72	--	--	--	--	--	--	--	--	--	-	-	-	-
POS_M252T712	1.31664e+06	239511	252396	2.04135e+06	349351	2.24479e+06	2.37037e+06	626921	2.24829e+06	2.60284e+06	2.86075e+06	2.37499e+06	1.07401e+06	2.18069e+06	1.02178	0.0499255	0.132135	0.106416	252.157	711.636	11.86	--	--	--	--	--	--	--	--	--	-	-	-	-
POS_M253T82	527408	504743	2.58338e+06	2.59689e+06	4.78435e+06	2.28962e+06	5.25039e+06	5.8208e+06	4.15744e+06	4.66802e+06	5.40946e+06	4.50411e+06	2.2144e+06	4.96837e+06	1.16586	0.00275597	0.0184124	0.193134	252.882	81.6746	1.36	--	--	--	--	--	--	--	--	--	-	-	-	-
POS_M253T165	3.66685e+06	117225	643859	1.73325e+06	148059	241867	6.64091e+06	4.69772e+06	2.34725e+06	5.1427e+06	3.95904e+06	3.05917e+06	1.09185e+06	4.3078e+06	1.98017	0.00355485	0.0221469	0.202228	252.972	165.403	2.76	--	--	--	--	--	--	--	--	--	-	-	-	-
POS_M253T392	2.45458e+07	2.35322e+07	2.16699e+07	2.30724e+07	5.93414e+06	4.41902e+06	2.85097e+06	374265	370027	437487	634647	1.64369e+06	1.71956e+07	1.05185e+06	-4.03104	0.00183733	0.0141707	0.478808	253.117	392.402	6.54	--	--	--	--	--	--	--	--	--	-	-	-	-
POS_M253T723	1.91689e+07	1.82977e+07	2.32376e+07	1.65507e+07	1.99579e+07	2.14583e+07	9.40843e+06	1.11117e+07	7.94901e+06	1.07338e+07	7.92263e+06	8.81389e+06	1.97785e+07	9.32325e+06	-1.08503	2.79214e-06	0.00019782	0.408033	253.216	722.809	12.05	16-Oxopalmitate	--	0.00119045	15.3906	C16H30O3	MS2	--	--	--	C19614	ko01100//Metabolic pathways;ko00073//Cutin, suberine and wax biosynthesis	Global and overview maps;Lipid metabolism	Metabolism
POS_M254T41	2.73194e+06	3.12442e+06	2.18022e+06	4.18976e+06	4.90189e+06	4.70085e+06	3.01784e+07	4.02536e+06	2.07459e+07	1.43428e+07	4.95299e+06	1.53534e+07	3.63818e+06	1.49331e+07	2.03723	0.0191083	0.0693844	0.353191	253.909	41.4353	0.69	--	--	--	--	--	--	--	--	--	-	-	-	-
POS_M254T248	8.40249e+06	8.8464e+06	7.85331e+06	4.20255e+06	4.43856e+06	2.23782e+06	1.54916e+06	2.1255e+06	1.92607e+06	1.86543e+06	2.92379e+06	2.75755e+06	5.99686e+06	2.19125e+06	-1.45245	0.00729412	0.0359863	0.221206	254.008	248.453	4.14	--	--	--	--	--	--	--	--	--	-	-	-	-
POS_M255T310	3.20943e+06	3.42743e+06	2.55353e+06	2.89755e+06	2.7794e+06	3.00303e+06	1.99556e+06	534236	1.8631e+06	2.10644e+06	1.84708e+06	499387	2.97839e+06	1.4743e+06	-1.01451	0.0010578	0.00959108	0.148088	254.998	309.94	5.17	--	--	--	--	--	--	--	--	--	-	-	-	-
POS_M255T214	1.56481e+07	1.96073e+07	1.48354e+07	2.21445e+07	1.35235e+07	1.7268e+07	6.40696e+06	8.29713e+06	5.71937e+06	1.12583e+07	6.10694e+06	1.2122e+07	1.71711e+07	8.31845e+06	-1.0456	0.000459775	0.00563616	0.361281	255.006	213.903	3.57	--	--	--	--	--	--	--	--	--	-	-	-	-
POS_M255T178	5.37695e+06	5.25602e+06	5.21199e+06	6.00374e+06	4.24956e+06	5.6502e+06	524619	714983	2.07136e+06	2.86799e+06	2.60745e+06	2.24267e+06	5.29141e+06	1.83818e+06	-1.52538	2.40892e-05	0.000824583	0.232444	255.029	177.935	2.97	--	Propyzamide	--	26.3217	C12H11Cl2NO	MS1	--	--	--	-	-	-	-
POS_M255T101_2	1.11126e+07	1.15923e+07	5.5713e+06	8.86067e+06	4.26993e+06	5.58683e+06	3.48327e+06	1.71563e+06	2.1477e+06	2.6733e+06	1.43868e+06	1.8596e+06	7.83228e+06	2.2197e+06	-1.81907	0.00161273	0.0129493	0.284729	255.145	101.475	1.69	--	--	--	--	--	--	--	--	--	-	-	-	-
POS_M256T455	408832	579193	434338	127904	89785.9	158003	1.27727e+06	1.3524e+06	1.55217e+06	1.79566e+06	1.7909e+06	455030	299676	1.37057e+06	2.1933	0.000633462	0.00701761	0.121989	256.026	454.659	7.58	--	--	--	--	--	--	--	--	--	-	-	-	-
POS_M256T812	2.76078e+07	2.34423e+07	2.73099e+07	1.85943e+07	2.95526e+06	1.31502e+07	7.91928e+06	7.81481e+06	7.53137e+06	1.58909e+06	6.23909e+06	7.54881e+06	1.88433e+07	6.44041e+06	-1.54883	0.0115244	0.0494842	0.384386	256.227	812.146	13.54	--	--	--	--	--	--	--	--	--	-	-	-	-
POS_M257T199	5.10534e+06	6.18546e+06	5.64475e+06	3.36469e+06	497335	2.41063e+06	606645	1.77993e+06	1.43801e+06	2.01979e+06	1.71863e+06	369003	3.86803e+06	1.322e+06	-1.54888	0.021177	0.0741133	0.171502	256.962	199.337	3.32	--	--	--	--	--	--	--	--	--	-	-	-	-
POS_M257T73	5.12481e+06	7.11567e+06	3.01612e+06	5.13698e+06	651908	1.14701e+06	148165	650966	765612	904057	743153	960582	3.69875e+06	695423	-2.41108	0.0161832	0.0617434	0.192541	256.984	73.1707	1.22	--	--	--	--	--	--	--	--	--	-	-	-	-
POS_M258T311	2.15845e+06	1.58602e+06	3.46719e+06	4.24843e+06	834185	797039	389995	313734	227474	330749	434685	420779	2.18189e+06	352903	-2.62823	0.0101391	0.0453652	0.150165	258.056	311.134	5.19	--	--	--	--	--	--	--	--	--	-	-	-	-
POS_M258T102	1.18889e+08	1.01264e+08	9.40031e+07	1.06899e+08	9.24388e+07	7.55034e+07	4.45929e+07	4.08005e+07	4.72354e+07	3.95305e+07	6.28587e+07	3.99402e+07	9.81661e+07	4.58264e+07	-1.09905	2.13123e-05	0.000759391	0.916895	258.109	102.334	1.71	--	Glycerophosphocholine	--	3.11866	C8H21NO6P	MS1	Glycerophospholipids	-	HMDB0011290	C00670	ko00564//Glycerophospholipid metabolism;ko00565//Ether lipid metabolism	Lipid metabolism	Metabolism
POS_M258T772	2.01956e+06	1.22149e+07	7.8009e+06	9.77562e+06	1.12916e+07	4.58236e+06	2.4735e+06	3.50924e+06	4.06311e+06	537945	2.69176e+06	7.06596e+06	7.94748e+06	3.39025e+06	-1.2291	0.0334748	0.100822	0.221655	258.279	772.351	12.87	--	--	--	--	--	--	--	--	--	-	-	-	-
POS_M259T73	1.32625e+08	1.64333e+08	1.46716e+08	1.5532e+08	1.59452e+07	7.15524e+07	3.85257e+07	3.70105e+07	7.49393e+06	3.42044e+07	3.81636e+07	3.59832e+07	1.14415e+08	3.18969e+07	-1.84279	0.00691324	0.0347258	1.02859	258.989	73.2111	1.22	--	--	--	--	--	--	--	--	--	-	-	-	-
POS_M259T165	8.43211e+06	2.71966e+06	1.95583e+06	3.26429e+06	2.33584e+06	4.04934e+06	2.68615e+07	1.65183e+07	9.81717e+06	1.9583e+07	1.23525e+07	1.28575e+07	3.79285e+06	1.63317e+07	2.10632	0.000940968	0.00895831	0.416174	258.98	164.86	2.75	--	--	--	--	--	--	--	--	--	-	-	-	-
POS_M259T157	3.01848e+06	3.40088e+06	3.06704e+06	4.73449e+06	2.29951e+06	1.76114e+06	111045	84293.2	577656	909180	142251	132963	3.04692e+06	326231	-3.22339	0.000100631	0.00213639	0.207537	259.079	156.911	2.62	--	--	--	--	--	--	--	--	--	-	-	-	-
POS_M260T484	2.39658e+07	2.82496e+07	2.03617e+07	1.98143e+07	7.0561e+06	1.07514e+07	5.23222e+06	4.68816e+06	828060	4.80447e+06	2.80486e+06	4.14586e+06	1.83665e+07	3.7506e+06	-2.29188	0.00138782	0.0116417	0.457895	260.012	484.197	8.07	--	Bromacil	--	16.9482	C9H13BrN2O2	MS1	--	--	--	-	-	-	-
POS_M260T457	1.42369e+07	2.02263e+07	1.42817e+07	2.82962e+07	1.70444e+06	1.16056e+07	5.26529e+06	1.08784e+06	4.32615e+06	3.8472e+06	2.44965e+06	923622	1.50585e+07	2.98329e+06	-2.3356	0.00844531	0.0402954	0.393113	260.011	456.974	7.62	--	--	--	--	--	--	--	--	--	-	-	-	-
POS_M260T96	1.43807e+07	4.08775e+06	4.92825e+06	9.88637e+06	1.74349e+07	1.48801e+07	3.46021e+07	3.83753e+07	3.20302e+07	2.55015e+07	2.91233e+07	2.37561e+07	1.0933e+07	3.05648e+07	1.48318	0.000110599	0.00227663	0.547126	260.053	95.63	1.59	--	--	--	--	--	--	--	--	--	-	-	-	-
POS_M260T97	1.61978e+08	1.6104e+08	1.22343e+08	1.6814e+08	7.32481e+07	1.13265e+08	2.05206e+07	1.31763e+07	6.76047e+07	8.02699e+07	6.47907e+07	1.52784e+07	1.33336e+08	4.36068e+07	-1.61244	0.00102582	0.00939895	1.14392	260.171	96.6534	1.61	--	Carisoprodol	--	9.1382	C12H24N2O4	MS1	Carboxylic acids and derivatives	78-44-4	HMDB0014539	-	-	-	-
POS_M261T65	2.17563e+07	1.91469e+07	2.1541e+07	1.80387e+06	2.58547e+06	4.65097e+06	2.44295e+06	1.57984e+06	2.07067e+06	5.6039e+06	2.3646e+06	454686	1.19141e+07	2.41944e+06	-2.29992	0.0421384	0.118518	0.314173	260.932	65.2657	1.09	--	--	--	--	--	--	--	--	--	-	-	-	-
POS_M261T101	5.99651e+08	6.09974e+08	6.94671e+08	1.41247e+08	4.81567e+08	3.93978e+08	2.04097e+08	1.93302e+08	1.78778e+08	1.76632e+08	1.74878e+08	1.66536e+08	4.86848e+08	1.8237e+08	-1.4166	0.00392307	0.0238318	1.98626	261.036	101.28	1.69	--	Glucose 6-phosphate	--	0.295069	C6H13O9P	MS1	Organooxygen compounds	56-73-5	HMDB0001401	C00092	ko01100//Metabolic pathways;ko01130//Biosynthesis of antibiotics;ko00500//Starch and sucrose metabolism;ko00562//Inositol phosphate metabolism;ko04931//Insulin resistance	Carbohydrate metabolism;Endocrine and metabolic diseases;Global and overview maps	Human Diseases;Metabolism
POS_M261T108	1.8574e+07	2.18552e+07	1.67359e+07	1.77678e+07	9.0664e+06	1.24775e+07	7.61151e+06	8.54321e+06	5.97836e+06	7.83427e+06	8.39775e+06	8.11315e+06	1.60795e+07	7.74638e+06	-1.05362	0.00141139	0.0117964	0.344484	261.094	108.47	1.81	--	--	--	--	--	--	--	--	--	-	-	-	-
POS_M261T507	6.45898e+06	3.93217e+06	4.25542e+06	3.21392e+06	2.0133e+06	2.03155e+06	1.08903e+06	123276	85359	80859.1	149795	110409	3.65089e+06	273122	-3.74063	0.000684134	0.00729393	0.221934	261.126	506.682	8.44	--	--	--	--	--	--	--	--	--	-	-	-	-
POS_M261T311	4.76837e+07	5.58908e+07	4.22062e+07	5.50208e+07	2.62584e+07	4.18601e+07	2.71991e+07	1.18137e+07	1.20091e+07	1.68776e+07	1.49127e+07	9.39823e+06	4.482e+07	1.53684e+07	-1.54417	0.000194491	0.00330092	0.671905	261.144	311.354	5.19	--	--	--	--	--	--	--	--	--	-	-	-	-
POS_M261T299	6.19117e+07	7.74089e+07	5.11813e+07	8.69623e+07	3.29956e+07	6.0014e+07	3.6552e+07	1.77891e+07	1.91811e+07	2.62656e+07	1.97205e+07	1.26537e+07	6.17456e+07	2.2027e+07	-1.48706	0.000881552	0.00856666	0.761999	261.144	299.303	4.99	--	--	--	--	--	--	--	--	--	-	-	-	-
POS_M261T408	3.81407e+08	4.25303e+08	3.65941e+08	3.09237e+08	2.00834e+08	3.57822e+08	1.13697e+08	1.87016e+08	1.41537e+08	1.61979e+08	1.37764e+08	1.25546e+08	3.40091e+08	1.4459e+08	-1.23395	0.000166741	0.00294454	1.71434	261.144	408.463	6.81	--	--	--	--	--	--	--	--	--	-	-	-	-
POS_M262T243	3.89954e+06	5.33465e+06	5.51177e+06	9.50915e+06	7.35446e+06	8.11569e+06	1.08655e+07	1.77717e+07	1.02762e+07	1.94872e+07	1.18614e+07	1.11317e+07	6.62088e+06	1.35656e+07	1.03486	0.00358407	0.022238	0.298391	262.011	243.114	4.05	--	--	--	--	--	--	--	--	--	-	-	-	-
POS_M262T261	3.51536e+06	4.00493e+06	3.47161e+06	4.01919e+06	2.12464e+06	2.94191e+06	1.18117e+06	999580	1.31599e+06	1.68157e+06	928428	1.86951e+06	3.34627e+06	1.32938e+06	-1.33181	0.000117784	0.00238425	0.176372	262.038	261.055	4.35	--	--	--	--	--	--	--	--	--	-	-	-	-
POS_M262T306	2.05299e+06	1.90694e+06	1.59756e+06	2.515e+06	954005	1.53912e+06	669993	313434	255959	606430	592908	241591	1.76094e+06	446719	-1.9789	0.000198513	0.0033138	0.141793	262.092	306.461	5.11	--	--	--	--	--	--	--	--	--	-	-	-	-
POS_M262T93_2	3.88696e+07	6.16274e+07	3.3092e+07	5.71045e+07	2.05626e+07	4.05286e+07	2.52751e+07	1.79845e+07	2.14768e+07	2.04932e+07	2.03903e+07	1.88742e+07	4.19641e+07	2.0749e+07	-1.01611	0.00725279	0.0359571	0.524292	262.103	93.2575	1.55	--	--	--	--	--	--	--	--	--	-	-	-	-
POS_M263T390	2.51655e+06	1.83414e+06	1.56926e+06	3.47729e+06	249550	2.20608e+06	1.16827e+06	56907	594570	172972	48795.9	88155.4	1.97548e+06	354945	-2.47653	0.00664611	0.0338302	0.143488	262.694	390.002	6.5	--	--	--	--	--	--	--	--	--	-	-	-	-
POS_M263T336	2.31572e+06	3.31843e+06	1.36519e+06	3.33638e+06	366792	1.48311e+06	686498	826932	414324	397874	345026	564667	2.03094e+06	539220	-1.9132	0.0120652	0.05112	0.136564	263.069	335.526	5.59	--	--	--	--	--	--	--	--	--	-	-	-	-
POS_M263T208	2.30004e+07	9.51018e+06	3.42267e+07	7.48679e+06	2.70964e+07	1.85821e+07	2.94481e+08	2.1887e+08	1.36793e+08	6.3512e+07	9.26293e+07	4.13854e+07	1.99838e+07	1.41279e+08	2.82164	0.0129237	0.0533134	1.18907	263.137	208.18	3.47	--	--	--	--	--	--	--	--	--	-	-	-	-
POS_M263T837	1.35116e+08	6.73699e+07	9.14518e+07	7.12011e+07	1.39473e+08	1.01996e+08	3.04831e+08	2.27702e+08	2.3151e+08	2.975e+08	1.92709e+08	2.66241e+08	1.01101e+08	2.53415e+08	1.3257	3.86006e-05	0.00115049	1.53292	263.237	836.903	13.95	--	--	--	--	--	--	--	--	--	-	-	-	-
POS_M265T111	4.99377e+07	7.30664e+06	2.9241e+07	3.70439e+07	5.54609e+06	1.35885e+07	5.96029e+06	5.30949e+06	6.97676e+06	4.48058e+06	4.97418e+06	8.18427e+06	2.37773e+07	5.98093e+06	-1.99114	0.0353678	0.104813	0.431402	265.023	110.936	1.85	--	--	--	--	--	--	--	--	--	-	-	-	-
POS_M266T347	1.09809e+07	8.87442e+06	9.32503e+06	1.06293e+07	7.06872e+06	9.41497e+06	3.84966e+06	1.27004e+06	4.08882e+06	4.38045e+06	3.62363e+06	985838	9.38223e+06	3.03307e+06	-1.62915	1.85261e-05	0.000688291	0.318648	266.01	346.902	5.78	--	Procymidone	--	4.4573	C13H11Cl2NO2	MS1	--	--	--	-	-	-	-
POS_M266T90_2	7.7558e+07	1.12996e+08	1.12129e+08	1.02694e+08	6.27789e+07	9.8514e+07	1.71639e+07	7.33059e+07	5.09432e+07	1.77678e+07	1.92518e+07	2.70843e+07	9.4445e+07	3.42528e+07	-1.46325	0.000699407	0.00743715	0.924593	266.159	90.2383	1.5	--	--	--	--	--	--	--	--	--	-	-	-	-
POS_M267T811	6.69681e+07	6.66757e+07	7.51416e+07	5.13914e+06	1.43751e+07	1.55082e+07	905073	3.80105e+06	959724	1.01794e+06	4.8313e+06	3.87295e+06	4.06346e+07	2.56467e+06	-3.98586	0.015752	0.0606296	0.66562	266.602	811.242	13.52	--	--	--	--	--	--	--	--	--	-	-	-	-
POS_M267T128	3.15619e+07	2.31723e+07	4.59192e+07	6.0359e+07	4.81799e+07	4.03079e+07	7.49794e+06	2.47757e+07	9.61483e+06	1.40681e+07	2.73737e+07	1.36223e+07	4.15834e+07	1.61588e+07	-1.36369	0.00233796	0.0164875	0.579704	267.058	127.724	2.13	--	--	--	--	--	--	--	--	--	-	-	-	-
POS_M267T604	1.03665e+07	4.66739e+06	1.27389e+06	1.47038e+07	1.82338e+07	8.03592e+06	2.80302e+07	1.67214e+07	2.06337e+07	1.66393e+07	1.95323e+07	1.65461e+07	9.54689e+06	1.96838e+07	1.04391	0.00904267	0.0419627	0.345975	267.12	604.383	10.07	Nevirapine	--	5.31e-06	15.5599	C15H14N4O	MS2	Organonitrogen compounds	129618-40-2	HMDB0014383	-	-	-	-
POS_M268T292_1	1.86817e+07	2.36416e+07	1.89292e+07	1.88538e+07	1.07102e+07	1.27956e+07	6.52875e+06	7.92793e+06	5.8774e+06	7.25123e+06	7.80511e+06	7.73058e+06	1.72687e+07	7.18683e+06	-1.26473	0.000421869	0.00532956	0.388324	267.961	291.969	4.87	--	Chloraminophenamide	--	16.0539	C6H8ClN3O4S2	MS1	--	--	--	-	-	-	-
POS_M268T242	4.65963e+07	6.32424e+07	4.51723e+07	6.46306e+07	7.24365e+07	1.19506e+08	1.03003e+08	1.7314e+08	1.40008e+08	1.52731e+08	1.70579e+08	1.12161e+08	6.85973e+07	1.41937e+08	1.04903	0.00115902	0.0102051	1.02426	268.019	242.356	4.04	--	--	--	--	--	--	--	--	--	-	-	-	-
POS_M268T260	7.11889e+08	1.73571e+08	8.3241e+08	1.05249e+09	1.27791e+09	2.44876e+08	1.49983e+10	9.14017e+09	5.25225e+09	4.05523e+09	2.32623e+09	2.41024e+09	7.15525e+08	6.36374e+09	3.1528	0.0186632	0.0681334	7.88918	268.103	260.282	4.34	--	--	--	--	--	--	--	--	--	-	-	-	-
POS_M268T154	1.91949e+08	1.33157e+09	1.15099e+08	1.24779e+09	5.43417e+08	8.53087e+08	5.76169e+07	2.2153e+08	1.01213e+08	3.18073e+07	7.56629e+07	2.38905e+07	7.13819e+08	8.52869e+07	-3.06516	0.0148169	0.0584709	2.75909	268.103	153.555	2.56	--	--	--	--	--	--	--	--	--	-	-	-	-
POS_M269T93	3.7901e+07	4.47494e+07	2.91405e+07	4.47947e+07	5.08342e+07	4.64123e+07	3.08554e+07	2.12718e+07	6.94442e+06	3.79812e+06	2.31357e+07	2.14287e+07	4.23053e+07	1.79057e+07	-1.24042	0.000933372	0.0088999	0.5834	269.039	93.1553	1.55	--	Kaempferol	--	4.5755	C15H10O6	MS1	Flavonoids	520-18-3	HMDB0005801	C05903	ko01100//Metabolic pathways;ko01110//Biosynthesis of secondary metabolites;ko00941//Flavonoid biosynthesis;ko00944//Flavone and flavonol biosynthesis	Biosynthesis of other secondary metabolites;Global and overview maps	Metabolism
POS_M269T304	1.24986e+07	1.14634e+07	8.98445e+06	2.26978e+07	9.47704e+06	1.00716e+07	4.08072e+06	6.06416e+06	3.66477e+06	3.63729e+06	8.33475e+06	3.36134e+06	1.25321e+07	4.85717e+06	-1.36744	0.00663147	0.0337839	0.314784	269.087	303.741	5.06	--	--	--	--	--	--	--	--	--	-	-	-	-
POS_M269T313	3.72533e+07	1.47192e+07	2.04014e+07	3.6295e+07	1.52455e+07	2.23036e+07	7.65187e+06	1.1559e+07	9.48748e+06	9.73617e+06	1.23348e+07	1.71095e+07	2.43697e+07	1.13131e+07	-1.10709	0.0127643	0.0530042	0.391125	269.107	312.584	5.21	--	--	--	--	--	--	--	--	--	-	-	-	-
POS_M269T525	6.03479e+06	1.80225e+06	3.85912e+06	6.77091e+06	1.20292e+07	5.75726e+06	2.42021e+07	1.79528e+07	1.58729e+07	1.21737e+07	1.03692e+07	1.10367e+07	6.04226e+06	1.52679e+07	1.33734	0.00492549	0.0274398	0.340824	269.136	524.801	8.75	--	--	--	--	--	--	--	--	--	-	-	-	-
POS_M269T571	9.40759e+06	9.28072e+06	1.12426e+07	7.67427e+06	8.2685e+06	5.17326e+06	2.10147e+06	1.60005e+06	1.89593e+06	2.30843e+06	2.30272e+06	1.5161e+06	8.50782e+06	1.95412e+06	-2.12227	1.52002e-05	0.000616693	0.324802	269.136	571.455	9.52	--	--	--	--	--	--	--	--	--	-	-	-	-
POS_M269T516	5.49213e+06	1.62115e+06	2.16938e+06	4.92627e+06	1.02656e+07	5.28917e+06	2.88593e+07	1.8398e+07	2.20662e+07	1.18855e+07	1.2691e+07	1.31748e+07	4.96062e+06	1.78458e+07	1.84699	0.00158958	0.0128481	0.41862	269.136	515.953	8.6	--	--	--	--	--	--	--	--	--	-	-	-	-
POS_M270T815	3.83603e+07	6.29756e+07	3.11016e+07	1.59724e+07	2.63298e+06	8.28556e+06	3.97558e+06	3.32566e+06	4.98463e+06	5.02936e+06	8.12767e+06	7.77549e+06	2.65547e+07	5.5364e+06	-2.26195	0.044906	0.123583	0.472032	269.651	814.666	13.58	--	--	--	--	--	--	--	--	--	-	-	-	-
POS_M270T467	707598	380568	2.32898e+06	1.51167e+06	2.34877e+06	1.13479e+06	174747	257923	515648	564189	101884	664320	1.40206e+06	379785	-1.8843	0.014837	0.0585124	0.10765	270.076	467.355	7.79	--	--	--	--	--	--	--	--	--	-	-	-	-
POS_M270T102	6.95787e+07	7.45928e+07	9.22543e+07	4.6018e+07	2.32729e+07	1.71581e+07	7.87663e+06	1.00062e+07	3.96553e+06	9.35464e+06	1.21751e+07	3.13246e+06	5.38125e+07	7.75176e+06	-2.79535	0.0038667	0.0236307	0.784338	270.108	102.397	1.71	--	--	--	--	--	--	--	--	--	-	-	-	-
POS_M270T838	8.0996e+06	1.92647e+07	1.11812e+07	1.85478e+07	9.15968e+06	9.84749e+06	1.59399e+07	1.68643e+07	3.63228e+07	1.85175e+07	2.61457e+07	6.0759e+07	1.26834e+07	2.90915e+07	1.19766	0.0495725	0.131496	0.410241	270.279	838.149	13.97	--	--	--	--	--	--	--	--	--	-	-	-	-
POS_M272T310	3.13074e+06	3.0775e+06	3.47599e+06	2.76624e+06	1.89425e+06	440936	1.07621e+06	984908	1.0536e+06	1.26619e+06	1.40565e+06	1.53174e+06	2.46428e+06	1.21972e+06	-1.01462	0.0240979	0.0806751	0.12046	272.044	310.29	5.17	--	--	--	--	--	--	--	--	--	-	-	-	-
POS_M272T352	2.10058e+07	1.36792e+07	1.33245e+07	3.92366e+07	1.65334e+07	1.20445e+07	1.16142e+07	4.85261e+06	4.31108e+06	9.27303e+06	1.31962e+07	6.74408e+06	1.9304e+07	8.33187e+06	-1.21219	0.0333539	0.100557	0.348702	272.16	352.16	5.87	--	--	--	--	--	--	--	--	--	-	-	-	-
POS_M273T747	329019	452398	1.97104e+06	432915	381732	450355	4.14593e+06	3.90416e+06	2.91542e+06	3.25959e+06	4.55918e+06	2.06399e+06	669577	3.47471e+06	2.37557	0.000105736	0.00221391	0.207153	273.185	747.014	12.45	--	17a-Estradiol	--	0.987668	C18H24O2	MS1	Steroids and steroid derivatives	57-91-0	HMDB0000429	-	-	-	-
POS_M274T107	2.48622e+06	2.07378e+06	9.86825e+06	3.35045e+06	8.41142e+06	935926	7.08408e+06	1.06508e+07	7.13483e+06	1.12656e+07	1.14972e+07	1.22206e+07	4.52101e+06	9.97553e+06	1.14175	0.011608	0.0495983	0.257322	274.089	107.145	1.79	--	--	--	--	--	--	--	--	--	-	-	-	-
POS_M274T314	5.12529e+06	3.27523e+06	1.1057e+07	1.55442e+06	4.72738e+06	2.55573e+06	552414	306962	225452	344903	345225	1.27206e+06	4.71585e+06	507836	-3.21508	0.0126839	0.0528973	0.219276	274.176	313.971	5.23	--	--	--	--	--	--	--	--	--	-	-	-	-
POS_M275T82	9.37811e+07	1.33684e+08	1.16939e+08	1.25335e+08	1.807e+08	5.47242e+07	2.89722e+08	3.89e+08	1.47907e+08	4.49918e+08	1.56039e+08	2.30735e+08	1.17527e+08	2.7722e+08	1.23803	0.0132868	0.0544063	1.32764	274.876	82.4727	1.37	--	--	--	--	--	--	--	--	--	-	-	-	-
POS_M275T214	3.42625e+06	2.33934e+07	1.66069e+07	2.79559e+07	1.11788e+07	2.13453e+07	4.03832e+06	5.27297e+06	4.72389e+06	8.02334e+06	3.4764e+06	8.85619e+06	1.73178e+07	5.73185e+06	-1.59518	0.0114373	0.0491449	0.372517	275.007	213.921	3.57	--	--	--	--	--	--	--	--	--	-	-	-	-
POS_M275T338	62633.6	483255	196789	94051.3	1.13083e+06	62912.8	402301	531144	1.4361e+06	1.58742e+06	2.35818e+06	2.65948e+06	338412	1.49577e+06	2.14404	0.018717	0.0682482	0.115822	275.037	338.002	5.63	--	--	--	--	--	--	--	--	--	-	-	-	-
POS_M275T602	2.51968e+07	3.11619e+07	2.32413e+07	2.95467e+07	1.30627e+07	3.23652e+07	3.38758e+06	1.58732e+07	9.94495e+06	1.04425e+07	8.99535e+06	8.399e+06	2.57624e+07	9.50709e+06	-1.43819	0.000661034	0.00716669	0.4806	275.054	601.659	10.03	--	2-hydroxyflutamide	--	21.2194	C11H11F3N2O4	MS1	Benzene and substituted derivatives	-	HMDB0060949	-	-	-	-
POS_M275T314	6.92526e+07	6.07841e+07	5.53443e+07	7.0912e+07	7.04152e+07	4.88164e+07	2.21549e+07	2.36246e+07	1.91626e+07	2.43075e+07	1.9847e+07	2.25122e+07	6.25874e+07	2.19348e+07	-1.51265	9.29606e-07	0.000115594	0.825708	275.11	314.382	5.24	--	--	--	--	--	--	--	--	--	-	-	-	-
POS_M276T98	3.88259e+08	5.7394e+08	3.46685e+08	6.08072e+08	2.09644e+08	5.58267e+08	1.44764e+08	1.28251e+08	1.75301e+08	1.79017e+08	1.69381e+08	1.37366e+08	4.47478e+08	1.5568e+08	-1.52323	0.00115799	0.0102051	2.02508	276.118	98.2885	1.64	Saccharopine	--	0.000104388	2.05422	C11H20N2O6	MS2	Carboxylic acids and derivatives	997-68-2	HMDB0000279	C00449	ko01100//Metabolic pathways;ko01110//Biosynthesis of secondary metabolites;ko01130//Biosynthesis of antibiotics;ko01230//Biosynthesis of amino acids;ko00300//Lysine biosynthesis;ko00310//Lysine degradation	Amino acid metabolism;Global and overview maps	Metabolism
POS_M277T187	1.05412e+07	1.47171e+07	1.08609e+07	1.61231e+07	6.53675e+06	1.1496e+07	2.60573e+06	6.5917e+06	6.99593e+06	8.0851e+06	2.80518e+06	5.0657e+06	1.17125e+07	5.35822e+06	-1.12822	0.00340198	0.0214801	0.294348	277.068	187.073	3.12	--	--	--	--	--	--	--	--	--	-	-	-	-
POS_M277T101	3.24649e+07	5.04806e+07	2.33194e+07	4.00341e+07	9.54196e+06	2.46299e+07	5.34021e+06	4.46387e+06	1.90855e+07	1.85955e+07	7.60196e+06	2.07446e+07	3.00785e+07	1.26386e+07	-1.2509	0.0246145	0.0819093	0.448718	277.103	101.301	1.69	--	(5-L-Glutamyl)-L-glutamate	--	0.0555206	C10H16N2O7	MS1	Carboxylic acids and derivatives	1116-22-9	HMDB0011737	-	-	-	-
POS_M279T153	8.97345e+06	8.04197e+06	5.88722e+06	6.69926e+06	5.18103e+06	7.33158e+06	973899	3.67112e+06	957546	904831	3.18633e+06	3.46858e+06	7.01908e+06	2.19372e+06	-1.6779	0.000126539	0.00250326	0.268266	278.999	152.731	2.55	--	2-C-Methyl-D-erythritol 2,4-cyclodiphosphate	--	12.8898	C5H12O9P2	MS1	--	--	--	C11453	ko01100//Metabolic pathways;ko01110//Biosynthesis of secondary metabolites;ko01130//Biosynthesis of antibiotics;ko00900//Terpenoid backbone biosynthesis	Global and overview maps;Metabolism of terpenoids and polyketides	Metabolism
POS_M279T214	7.38703e+06	8.87093e+06	5.70813e+06	8.5874e+06	3.28551e+06	3.92482e+06	105846	144833	633686	1.41233e+06	91605.2	2.67294e+06	6.29397e+06	843540	-2.89944	0.000422481	0.00532956	0.286295	279.029	213.726	3.56	--	Fenthion	--	5.306	C10H15O3PS2	MS1	Organic thiophosphoric acids and derivatives	55-38-9	HMDB0033209	-	-	-	-
POS_M279T341	1.30158e+08	1.42991e+08	8.98275e+07	1.29169e+08	4.41946e+07	1.09342e+08	2.88356e+07	1.35122e+07	2.86416e+07	3.54682e+07	3.19248e+07	1.36105e+07	1.07614e+08	2.53322e+07	-2.08682	0.000309265	0.00444423	1.11199	279.1	340.545	5.68	--	--	--	--	--	--	--	--	--	-	-	-	-
POS_M279T494	1.96654e+06	1.75603e+06	1.9703e+06	3.37735e+06	3.80465e+06	4.34573e+06	3.01083e+07	2.70216e+07	1.65215e+07	8.26617e+06	5.75177e+06	3.9618e+06	2.8701e+06	1.52718e+07	2.4117	0.0223629	0.0767214	0.366868	279.17	493.882	8.23	--	Exemestane	--	0.0351407	C20H24O2	MS1	Steroids and steroid derivatives	107868-30-4	HMDB0015125	-	-	-	-
POS_M279T751	1.14491e+07	1.25389e+07	1.0255e+07	1.21517e+07	8.20949e+06	1.26493e+07	7.10494e+06	3.92274e+06	3.19981e+06	4.76474e+06	2.99053e+06	4.03913e+06	1.12089e+07	4.33698e+06	-1.36988	2.32919e-05	0.000801795	0.329365	279.232	751.122	12.52	Alpha-dimorphecolic acid	--	6.11e-10	3.1474	C18H32O3	MS2	Fatty Acyls	15514-85-9	HMDB0010223	C14767	ko00591//Linoleic acid metabolism	Lipid metabolism	Metabolism
POS_M280T93	7.23628e+06	4.94646e+06	5.33458e+06	3.81727e+06	7.552e+06	4.76614e+06	1.7232e+07	1.59408e+07	2.34316e+07	9.44466e+06	1.60894e+07	1.54581e+07	5.60879e+06	1.62661e+07	1.53611	0.000242725	0.00385136	0.399226	280.051	93.327	1.56	--	--	--	--	--	--	--	--	--	-	-	-	-
POS_M280T159	8.2229e+06	8.50221e+06	6.10656e+06	8.89929e+06	4.45513e+06	6.90263e+06	4.07931e+06	4.58943e+06	3.41122e+06	3.24755e+06	2.54514e+06	2.42695e+06	7.18145e+06	3.38327e+06	-1.08586	0.000622635	0.00696095	0.237032	280.09	159.421	2.66	--	5'-Methylthioadenosine	--	28.8111	C11H15N5O3S	MS1	5'-deoxyribonucleosides	2457-80-9	HMDB0001173	C00170	ko01100//Metabolic pathways;ko00270//Cysteine and methionine metabolism;ko00908//Zeatin biosynthesis	Amino acid metabolism;Global and overview maps;Metabolism of terpenoids and polyketides	Metabolism
POS_M281T824	2.96792e+06	4.3831e+06	8.84492e+06	2.42271e+06	2.30274e+06	7.06139e+06	1.19863e+07	2.25134e+07	6.41825e+06	1.22691e+07	1.21469e+07	4.17163e+06	4.6638e+06	1.15843e+07	1.31259	0.0340917	0.102124	0.27142	281.189	824.079	13.73	--	--	--	--	--	--	--	--	--	-	-	-	-
POS_M282T467	2.32782e+06	3.84203e+06	4.18689e+06	1.82323e+06	229311	672942	43153.8	98519.1	305761	265099	28080.7	129091	2.18037e+06	144951	-3.91094	0.0115953	0.0495906	0.15775	281.546	467.192	7.79	--	--	--	--	--	--	--	--	--	-	-	-	-
POS_M282T763	2.07806e+07	2.40325e+07	1.57424e+07	3.84988e+07	1.67329e+07	8.14991e+06	7.09998e+06	6.35779e+06	1.01976e+07	8.96715e+06	9.33977e+06	1.49243e+07	2.06562e+07	9.48109e+06	-1.12345	0.0283626	0.0900538	0.359463	282.107	763.1	12.72	--	--	--	--	--	--	--	--	--	-	-	-	-
POS_M282T828	3.82009e+08	3.29006e+08	3.50357e+08	4.34819e+07	1.04216e+08	5.7935e+07	1.4013e+07	4.60509e+07	9.62743e+07	8.26471e+07	7.63996e+07	5.20018e+07	2.11168e+08	6.12311e+07	-1.78605	0.045928	0.125432	1.24249	282.279	827.787	13.8	--	--	--	--	--	--	--	--	--	-	-	-	-
POS_M283T807	5.57089e+06	2.19655e+06	2.30655e+06	2.20415e+06	5.88391e+06	3.92824e+06	1.07972e+07	1.2454e+07	1.0007e+07	3.29933e+06	1.18567e+07	3.355e+06	3.68171e+06	8.6282e+06	1.22868	0.0233164	0.0791901	0.234854	282.632	807.327	13.46	--	--	--	--	--	--	--	--	--	-	-	-	-
POS_M283T310	8.64502e+06	8.80969e+06	5.17066e+06	1.33088e+06	1.07627e+06	4.45501e+06	509158	2.2288e+06	472709	1.62018e+06	1.30502e+06	404057	4.91459e+06	1.08999e+06	-2.17276	0.0219346	0.0757917	0.207894	283.014	310.132	5.17	--	--	--	--	--	--	--	--	--	-	-	-	-
POS_M283T211	2.19318e+07	2.24912e+07	1.59447e+07	1.86651e+07	1.13291e+07	1.94523e+07	1.09993e+06	7.83168e+06	6.83779e+06	8.43427e+06	5.85707e+06	8.98437e+06	1.83024e+07	6.50752e+06	-1.49185	0.000193959	0.00330092	0.420594	283.032	210.859	3.51	--	--	--	--	--	--	--	--	--	-	-	-	-
POS_M283T330	1.23969e+06	389051	1.35002e+06	1.65089e+06	1.23557e+06	1.56928e+06	772093	2.93546e+06	3.39863e+06	3.46545e+06	1.44211e+06	4.70267e+06	1.23908e+06	2.78607e+06	1.16896	0.0309849	0.0953973	0.130224	283.072	329.825	5.5	--	--	--	--	--	--	--	--	--	-	-	-	-
POS_M283T542	143421	95086.6	165383	209619	213728	336589	3.49177e+06	1.55395e+06	1.8453e+06	1.3984e+06	1.87228e+06	1.94148e+06	193971	2.0172e+06	3.37844	0.000150523	0.00283947	0.16617	283.153	542.232	9.04	Qing Hau Sau	--	5.62e-05	4.57055	C15H22O5	MS2	--	--	--	-	-	-	-
POS_M283T659	3.69199e+06	7.71689e+06	3.825e+06	5.43214e+06	3.13177e+06	3.58689e+06	2.64696e+06	518708	2.39085e+06	2.03435e+06	2.17155e+06	1.77152e+06	4.56411e+06	1.92232e+06	-1.24748	0.00646225	0.0331435	0.18715	283.205	658.762	10.98	--	--	--	--	--	--	--	--	--	-	-	-	-
POS_M284T303_1	718333	1.14039e+06	1.05129e+06	823691	510967	348559	197797	30399.4	58477.4	46478.5	333355	82223.8	765539	124788	-2.61699	0.000733205	0.00762358	0.0967973	283.944	303.335	5.06	--	--	--	--	--	--	--	--	--	-	-	-	-
POS_M285T533	1.23497e+06	290046	257970	1.28984e+06	1.81107e+06	1.81761e+06	2.41001e+06	2.42659e+06	2.87622e+06	758915	3.52635e+06	3.98456e+06	1.11692e+06	2.66377e+06	1.25395	0.0166975	0.0631608	0.138327	285.13	532.55	8.88	--	Norcodeine	--	21.6616	C17H19NO3	MS1	Morphinans	-	HMDB0060657	-	-	-	-
POS_M285T783	1.35354e+07	2.00613e+07	2.61995e+07	2.13662e+07	1.01232e+07	1.32507e+07	3.70261e+06	9.81563e+06	566195	7.34122e+06	5.15434e+06	521182	1.74227e+07	4.51686e+06	-1.94758	0.0012642	0.0108796	0.426566	285.221	783.173	13.05	EPA (d5)	--	4.44e-05	14.2044	C20H30O2	MS2	--	--	--	C06428	ko01040//Biosynthesis of unsaturated fatty acids	Lipid metabolism	Metabolism
POS_M285T712	3.97604e+06	7.72534e+06	4.14412e+06	3.78117e+06	2.22595e+06	2.42546e+06	273876	1.47697e+06	2.08215e+06	418936	1.82809e+06	1.53985e+06	4.04635e+06	1.26998e+06	-1.67182	0.00924399	0.0425418	0.187278	285.221	711.602	11.86	--	--	--	--	--	--	--	--	--	-	-	-	-
POS_M285T682	533483	553608	802917	701043	490558	478684	1.8838e+06	3.62666e+06	1.52962e+06	458051	2.72809e+06	3.24242e+06	593382	2.24477e+06	1.91954	0.00671596	0.033987	0.147491	285.221	682.274	11.37	--	9-cis-Retinal	--	2.04508	C20H28O	MS1	Prenol lipids	514-85-2	HMDB0006218	-	-	-	-
POS_M286T198	1.57244e+07	1.60031e+07	2.41245e+06	1.01818e+07	2.74912e+06	3.03399e+06	111697	935560	586163	1.30656e+06	951306	1.23869e+06	8.35082e+06	854997	-3.28793	0.0182063	0.0669065	0.302831	286.092	197.829	3.3	--	--	--	--	--	--	--	--	--	-	-	-	-
POS_M286T426	9.16463e+06	4.92062e+06	5.59081e+06	5.31236e+06	8.01003e+06	4.9824e+06	1.07653e+06	3.03976e+06	2.68639e+06	3.44236e+06	4.22781e+06	2.63187e+06	6.33014e+06	2.85079e+06	-1.15088	0.0021911	0.0157806	0.217991	286.176	425.671	7.09	--	--	--	--	--	--	--	--	--	-	-	-	-
POS_M286T323	6.99083e+06	6.08286e+06	4.26002e+06	4.90922e+06	3.15901e+06	4.11261e+06	4.48972e+06	1.54887e+06	2.09566e+06	2.12662e+06	559271	1.82198e+06	4.91909e+06	2.10702e+06	-1.22319	0.00484027	0.0271813	0.194124	286.176	323.047	5.38	--	--	--	--	--	--	--	--	--	-	-	-	-
POS_M286T821	1.18479e+07	1.87008e+07	2.49402e+07	1.65135e+07	6.79836e+06	1.50143e+07	544741	2.15259e+06	944674	1.628e+06	926504	427037	1.56358e+07	1.10392e+06	-3.82414	0.000185771	0.00319746	0.464234	286.224	821.28	13.69	--	--	--	--	--	--	--	--	--	-	-	-	-
POS_M287T392	984847	3.99472e+06	4.17091e+06	4.79606e+06	551118	3.45584e+06	879360	930929	164776	867611	541841	1.22087e+06	2.99225e+06	767564	-1.96287	0.0133918	0.0546525	0.160671	287.043	391.525	6.53	--	Glycineamideribotide	--	25.0222	C7H15N2O8P	MS1	Glycinamide ribonucleotides	10074-18-7	HMDB0002022	C03838	ko01100//Metabolic pathways;ko01110//Biosynthesis of secondary metabolites;ko01130//Biosynthesis of antibiotics;ko00230//Purine metabolism	Global and overview maps;Nucleotide metabolism	Metabolism
POS_M287T343	1.20192e+07	1.02057e+07	8.94678e+06	1.0765e+06	621175	402315	717431	262429	481021	191646	828064	919615	5.54528e+06	566701	-3.2906	0.0478311	0.128209	0.226081	287.061	343.163	5.72	--	Oxazepam	--	8.94584	C15H11ClN2O2	MS1	Benzodiazepines	604-75-1	HMDB0014980	-	-	-	-
POS_M287T323	9.7228e+06	9.58975e+06	1.01548e+07	9.29197e+06	6.13118e+06	7.85183e+06	2.87721e+06	2.35124e+06	3.67788e+06	3.1422e+06	2.36458e+06	2.73059e+06	8.79039e+06	2.85728e+06	-1.62128	3.86814e-06	0.00024809	0.31066	287.11	322.781	5.38	--	Salicin	--	9.96862	C13H18O7	MS1	Organooxygen compounds	138-52-3	HMDB0003546	C01451	ko00010//Glycolysis / Gluconeogenesis	Carbohydrate metabolism	Metabolism
POS_M287T525	4.53093e+06	5.15029e+06	4.72254e+06	8.18384e+06	7.90943e+06	6.41609e+06	4.28216e+06	4.6377e+06	762543	3.06167e+06	3.23828e+06	327751	6.15218e+06	2.71835e+06	-1.17837	0.00580952	0.0306471	0.211078	287.2	524.509	8.74	Luteolin	--	0.000225474	1.10562	C15H10O6	MS2	Flavonoids	491-70-3	HMDB0005800	C01514	ko01100//Metabolic pathways;ko01110//Biosynthesis of secondary metabolites;ko00941//Flavonoid biosynthesis;ko00944//Flavone and flavonol biosynthesis	Biosynthesis of other secondary metabolites;Global and overview maps	Metabolism
POS_M288T446	7.8819e+07	5.64715e+07	5.09396e+07	4.95416e+07	1.55722e+07	1.11692e+07	1.15826e+06	887200	3.74333e+06	1.19539e+06	1.67243e+06	994873	4.37522e+07	1.60858e+06	-4.76549	0.00253809	0.0175335	0.766208	288.191	446.022	7.43	--	--	--	--	--	--	--	--	--	-	-	-	-
POS_M288T429	4.69008e+07	3.59246e+07	3.60145e+07	3.186e+07	1.39418e+07	7.90042e+06	708070	407817	1.88138e+06	795062	856394	608648	2.8757e+07	876229	-5.03646	0.000969539	0.00914458	0.637676	288.191	428.719	7.15	--	--	--	--	--	--	--	--	--	-	-	-	-
POS_M288T96	1.55544e+07	1.90883e+07	1.17909e+07	1.74149e+07	3.98032e+06	5.39948e+06	708972	1.02164e+06	1.51344e+06	2.20274e+06	492528	344286	1.22047e+07	1.04727e+06	-3.54274	0.00157085	0.0127865	0.401769	288.227	96.0665	1.6	--	--	--	--	--	--	--	--	--	-	-	-	-
POS_M288T756	1.11969e+10	1.00005e+10	9.92432e+09	6.14451e+09	8.5186e+09	7.64166e+09	4.05989e+09	3.82082e+09	4.20959e+09	1.80353e+09	2.21436e+09	2.52712e+09	8.9044e+09	3.10588e+09	-1.51951	5.21944e-05	0.00144555	9.49517	288.289	756.291	12.6	--	--	--	--	--	--	--	--	--	-	-	-	-
POS_M289T813	6.29576e+07	1.42516e+07	8.89069e+07	1493.84	8.97031e+07	4.61862e+07	7.24645e+06	1.19488e+07	2.14739e+06	1.85906e+06	9.65103e+06	6.70894e+06	5.03345e+07	6.59361e+06	-2.93241	0.0176321	0.0655038	0.68923	288.623	813.298	13.55	--	--	--	--	--	--	--	--	--	-	-	-	-
POS_M289T66	5.30954e+06	3.02868e+06	5.15632e+06	3.56969e+06	1493.84	1493.84	1493.84	1493.84	1493.84	1493.84	1493.84	1493.84	2.84454e+06	1493.84	-10.895	0.014908	0.0587546	0.184468	288.922	66.2999	1.1	--	--	--	--	--	--	--	--	--	-	-	-	-
POS_M289T133	4.12523e+06	4.46155e+06	4.47242e+06	1493.84	1493.84	1493.84	3.24435e+06	1.07986e+07	8.21152e+06	7.02595e+06	5.90061e+06	1.4521e+06	2.17728e+06	6.10553e+06	1.48759	0.0424424	0.119007	0.194537	289.04	132.653	2.21	--	--	--	--	--	--	--	--	--	-	-	-	-
POS_M289T402	8.65737e+06	6.91692e+06	1.53518e+06	1.64656e+06	4.77199e+06	4.07856e+06	383752	455764	1.75191e+06	583277	2.17084e+06	2.26177e+06	4.6011e+06	1.26789e+06	-1.85955	0.0206113	0.0729294	0.195035	289.049	401.718	6.7	--	--	--	--	--	--	--	--	--	-	-	-	-
POS_M289T95	2.73575e+07	2.91865e+07	3.61908e+07	1.55156e+07	3.39034e+07	2.51446e+07	1.03789e+08	4.57806e+07	4.37307e+07	8.17454e+07	7.92121e+07	7.18995e+07	2.78831e+07	7.10261e+07	1.34896	0.00137003	0.0115893	0.772891	289.056	95.1643	1.59	--	Terbufos	--	10.6354	C9H21O2PS3	MS1	--	--	--	-	-	-	-
POS_M289T109	3.46846e+07	3.66601e+07	3.74465e+07	4.37179e+07	2.8219e+07	3.70068e+07	1.2969e+07	1.79719e+07	2.56383e+07	6.92949e+06	1.08114e+07	1.01962e+07	3.62892e+07	1.4086e+07	-1.36527	7.03494e-05	0.00170095	0.584264	289.056	108.606	1.81	--	--	--	--	--	--	--	--	--	-	-	-	-
POS_M289T525	4.62025e+06	1.1604e+06	4.24772e+06	8.27156e+06	7.88685e+06	6.18689e+06	5.57323e+06	1.3716e+06	1.13581e+06	3.78324e+06	833654	266366	5.39561e+06	2.16065e+06	-1.32032	0.0397988	0.113527	0.183826	289.179	524.563	8.74	--	--	--	--	--	--	--	--	--	-	-	-	-
POS_M290T834	2.63894e+08	2.6619e+08	4.17311e+08	3.53933e+08	1.8985e+08	9.50128e+07	4.72806e+07	4.83741e+07	4.04952e+07	4.26174e+07	4.46217e+07	4.48268e+07	2.64365e+08	4.47026e+07	-2.5641	0.000849081	0.00837127	1.78444	289.63	834.137	13.9	--	--	--	--	--	--	--	--	--	-	-	-	-
POS_M290T34	2.64179e+07	1.38104e+07	1.0716e+07	3.02496e+07	1.02201e+07	1.10262e+07	1.42655e+08	5.93182e+07	4.24127e+07	4.97395e+07	6.26781e+07	1.9801e+08	1.70734e+07	9.24688e+07	2.43722	0.0160151	0.0612566	0.948702	289.63	33.7429	0.56	--	--	--	--	--	--	--	--	--	-	-	-	-
POS_M290T159	1.81257e+06	1.86935e+06	2.47498e+06	1.81996e+06	2.83565e+06	788514	2.21264e+06	5.07388e+06	3.21513e+06	4.74135e+06	4.70049e+06	4.12896e+06	1.9335e+06	4.01208e+06	1.05313	0.00290405	0.0191322	0.165065	290.063	159.412	2.66	--	--	--	--	--	--	--	--	--	-	-	-	-
POS_M290T101	9.50436e+06	3.24804e+06	1.50543e+07	2.59395e+06	1.49218e+07	3.76997e+06	1.25223e+07	4.05726e+07	1.57287e+07	1.77448e+07	1.78714e+07	1.83552e+07	8.18208e+06	2.04658e+07	1.32268	0.0272198	0.0875198	0.367246	290.094	101.127	1.69	--	--	--	--	--	--	--	--	--	-	-	-	-
POS_M290T338	8.91756e+06	7.48516e+06	5.79492e+06	7.4877e+06	6.16032e+06	5.79359e+06	3.58843e+06	492850	629389	3.78309e+06	713507	573516	6.93987e+06	1.63013e+06	-2.08992	7.54646e-05	0.00178219	0.290744	290.17	338.169	5.64	--	--	--	--	--	--	--	--	--	-	-	-	-
POS_M290T644	4.32167e+06	4.34958e+06	4.18451e+06	4.32054e+06	1.86384e+06	3.02171e+06	2.1882e+06	2.56941e+06	404445	1.49982e+06	2.66257e+06	275401	3.67698e+06	1.59997e+06	-1.20047	0.00621331	0.03222	0.163443	290.196	643.796	10.73	--	--	--	--	--	--	--	--	--	-	-	-	-
POS_M290T449	155468	214256	53757.2	862163	1.30949e+06	1.08578e+06	6.73345e+06	6.67604e+06	4.94243e+06	415127	4.30196e+06	2.44155e+06	613485	4.25176e+06	2.79296	0.00549486	0.0295761	0.216535	290.196	448.964	7.48	--	--	--	--	--	--	--	--	--	-	-	-	-
POS_M290T756	1.91005e+08	1.74297e+08	1.57945e+08	8.7826e+07	1.06666e+08	9.361e+07	4.86069e+07	5.56703e+07	6.05333e+07	2.78807e+07	3.33393e+07	3.68456e+07	1.35225e+08	4.38127e+07	-1.62594	0.000705349	0.00744834	1.1531	290.295	756.026	12.6	--	--	--	--	--	--	--	--	--	-	-	-	-
POS_M291T94	1.9072e+07	1.73273e+07	4.51131e+07	9.84089e+06	1.80535e+07	8.20445e+06	1.98281e+06	5.96073e+06	7.87449e+06	6.26588e+06	6.54587e+06	2.1071e+06	1.96019e+07	5.12282e+06	-1.93598	0.0254844	0.0839332	0.394937	290.577	93.9844	1.57	--	--	--	--	--	--	--	--	--	-	-	-	-
POS_M291T128	7.52147e+06	9.61722e+06	6.72523e+06	1.16078e+07	3.91193e+06	8.61292e+06	3.73249e+06	1.17316e+06	580799	4.06894e+06	4.88285e+06	1.07792e+06	7.99943e+06	2.58603e+06	-1.62916	0.00205885	0.0151875	0.273437	291.02	127.626	2.13	--	Thiamethoxam	--	0.94111	C8H10ClN5O3S	MS1	--	--	--	-	-	-	-
POS_M291T304	1.8257e+07	1.56207e+07	1.29451e+07	2.67926e+07	1.25305e+07	1.31893e+07	9.97439e+06	1.04427e+07	6.05404e+06	6.13949e+06	1.10522e+07	5.07304e+06	1.65559e+07	8.12263e+06	-1.02732	0.00671596	0.033987	0.330981	291.069	303.674	5.06	--	--	--	--	--	--	--	--	--	-	-	-	-
POS_M291T418	733988	2.87149e+06	2.94526e+06	4.72784e+06	1493.84	1493.84	1493.84	1493.84	1493.84	1493.84	1493.84	1493.84	1.88026e+06	1493.84	-10.2977	0.038212	0.110396	0.143067	291.097	417.777	6.96	--	--	--	--	--	--	--	--	--	-	-	-	-
POS_M291T90	3.16018e+08	4.18207e+08	2.71006e+08	4.54274e+08	2.01572e+08	3.54331e+08	1.44317e+08	1.11053e+08	1.46495e+08	1.65299e+08	9.541e+07	1.21742e+08	3.35901e+08	1.3072e+08	-1.36156	0.000414768	0.00529807	1.75138	291.129	89.8558	1.5	Argininosuccinic acid	--	7.63e-06	2.20198	C10H18N4O6	MS2	Carboxylic acids and derivatives	2387-71-5	HMDB0000052	C03406	ko01100//Metabolic pathways;ko01110//Biosynthesis of secondary metabolites;ko01130//Biosynthesis of antibiotics;ko01230//Biosynthesis of amino acids;ko00250//Alanine, aspartate and glutamate metabolism;ko00220//Arginine biosynthesis	Amino acid metabolism;Global and overview maps	Metabolism
POS_M291T727	544958	592163	2.56257e+06	3.05494e+06	3.63184e+06	3.90963e+06	8.33751e+06	8.00106e+06	8.00076e+06	6.61163e+06	6.24967e+06	3.92114e+06	2.38268e+06	6.85363e+06	1.52428	0.000608705	0.00690659	0.253855	291.194	727.246	12.12	--	--	--	--	--	--	--	--	--	-	-	-	-
POS_M291T747	8.41295e+06	7.91849e+06	7.22374e+06	1.01917e+07	7.72481e+06	9.43387e+06	2.40176e+07	2.95714e+07	1.52479e+07	1.46854e+07	2.14441e+07	1.58004e+07	8.48427e+06	2.01278e+07	1.24633	0.000848026	0.00837127	0.407561	291.195	747.133	12.45	--	--	--	--	--	--	--	--	--	-	-	-	-
POS_M291T763	2.57549e+07	2.99691e+07	3.88027e+07	5.94424e+07	1.4759e+07	1.42007e+07	1.15057e+07	2.97712e+06	9.34221e+06	1.24887e+07	8.56797e+06	9.93701e+06	3.04881e+07	9.13646e+06	-1.73854	0.0128745	0.0532908	0.513001	291.195	762.61	12.71	--	--	--	--	--	--	--	--	--	-	-	-	-
POS_M293T602	1.96968e+07	2.5169e+07	1.79232e+07	2.36767e+07	309558	6.22978e+06	1.88318e+06	8.81936e+06	5.3585e+06	1.84827e+06	1.55445e+06	5.53742e+06	1.55009e+07	4.16686e+06	-1.89531	0.0237215	0.0799862	0.361976	293.064	601.637	10.03	--	--	--	--	--	--	--	--	--	-	-	-	-
POS_M293T412	2.34888e+07	3.31884e+07	9.75497e+06	2.49607e+07	2.15911e+07	8.72434e+06	2.66222e+06	2.56381e+06	3.79499e+06	851852	847760	1.06698e+07	2.02847e+07	3.56508e+06	-2.50839	0.00233346	0.0164748	0.487627	293.189	411.917	6.87	--	Cannabinol	--	11.7029	C21H26O2	MS1	--	--	--	-	-	-	-
POS_M293T613	4.1231e+06	4.97549e+06	3.19849e+06	2.86164e+06	845270	1.84948e+06	182451	815330	761536	1.56146e+06	1.14403e+06	1.16049e+06	2.97558e+06	937549	-1.6662	0.00973558	0.0442348	0.160398	293.211	613.487	10.22	9,10-EOT	--	0.00755247	1.61674	C18H28O3	MS2	--	--	--	C16324	ko01110//Biosynthesis of secondary metabolites;ko00592//alpha-Linolenic acid metabolism	Global and overview maps;Lipid metabolism	Metabolism
POS_M293T804	1.20184e+07	1.24802e+07	1.15985e+07	1.90884e+07	2.51433e+07	6.63292e+06	4.19963e+07	3.77521e+07	3.63947e+07	4.462e+07	4.39344e+07	3.43318e+07	1.44936e+07	3.98382e+07	1.45874	1.25846e-05	0.000528813	0.625781	293.211	804.161	13.4	--	--	--	--	--	--	--	--	--	-	-	-	-
POS_M294T82	2.92296e+07	3.60543e+07	3.04096e+07	2.83348e+07	1.04806e+07	1.3083e+07	4.91347e+06	5.3593e+06	4.65625e+06	5.74646e+06	5.33101e+06	6.44366e+06	2.45986e+07	5.40836e+06	-2.18532	0.00106304	0.00960992	0.527145	293.847	82.0907	1.37	--	--	--	--	--	--	--	--	--	-	-	-	-
POS_M294T242	1.21143e+06	5.83515e+06	8.99752e+06	1.96265e+06	1.14042e+06	4.59658e+06	5.04418e+06	7.60881e+06	9.0048e+06	8.19273e+06	1.41775e+07	9.00298e+06	3.95729e+06	8.8385e+06	1.15929	0.0200508	0.0713607	0.240833	294.018	242.363	4.04	--	--	--	--	--	--	--	--	--	-	-	-	-
POS_M295T331	2.50746e+06	2.20172e+06	2.10137e+06	2.30413e+06	1.54956e+06	2.03374e+06	366891	1.25745e+06	1.20754e+06	1.56958e+06	441428	1.12085e+06	2.11633e+06	993957	-1.09031	0.000796763	0.00802426	0.127607	295.04	331.226	5.52	--	--	--	--	--	--	--	--	--	-	-	-	-
POS_M295T707_1	775079	1.37191e+06	329021	1.1328e+06	76327.1	723624	108903	77722.2	354228	514556	120927	96895.2	734795	212205	-1.79188	0.0322411	0.0982186	0.076999	295.062	707.197	11.79	--	--	--	--	--	--	--	--	--	-	-	-	-
POS_M295T165	1.72147e+06	1.32483e+06	822388	1.88959e+06	108597	354225	43708.8	201687	84174.4	485941	139554	23634.8	1.03685e+06	163117	-2.66823	0.0169376	0.0637437	0.103619	295.066	165.101	2.75	--	N4-Acetylsulfamethoxazole	--	10.4625	C12H13N3O4S	MS1	Benzene and substituted derivatives	21312-10-7	HMDB0013854	-	-	-	-
POS_M295T257	5.19745e+08	3.09842e+08	5.57082e+08	3.74357e+08	1.49009e+08	2.9609e+08	7.68699e+07	7.66734e+07	3.55905e+07	8.6236e+07	3.7128e+07	4.74338e+07	3.67688e+08	5.99886e+07	-2.61572	0.000614656	0.00692845	2.09667	295.078	257.455	4.29	--	Estazolam	--	12.8863	C16H11ClN4	MS1	Benzodiazepines	29975-16-4	HMDB0015346	-	-	-	-
POS_M295T230	3.26389e+07	7.76427e+07	9.61459e+07	5.90575e+07	2.60138e+07	7.12141e+07	1.54222e+07	1.76266e+07	8.22679e+06	2.42906e+07	9.60009e+06	1.07331e+07	6.04521e+07	1.43166e+07	-2.07811	0.00220454	0.0158399	0.782293	295.078	229.546	3.83	--	--	--	--	--	--	--	--	--	-	-	-	-
POS_M295T341	3.15179e+06	4.24033e+06	3.47787e+06	7.57054e+06	5.04102e+06	1.41857e+06	233194	1.03951e+06	1.64567e+06	1.07731e+06	1.08982e+06	927979	4.15002e+06	1.00225e+06	-2.04988	0.0045379	0.0261832	0.207598	295.096	340.657	5.68	--	--	--	--	--	--	--	--	--	-	-	-	-
POS_M295T565	3.28066e+06	1.98673e+06	2.15076e+06	5.21046e+06	4.15268e+06	2.33144e+06	1.68723e+07	2.19037e+07	1.50615e+07	1.30882e+07	4.52098e+06	2.51064e+06	3.18545e+06	1.23262e+07	1.95216	0.0142776	0.0570075	0.318155	295.152	565.474	9.42	--	--	--	--	--	--	--	--	--	-	-	-	-
POS_M296T257	5.04244e+07	3.16001e+07	5.94005e+07	4.6936e+07	2.6932e+07	4.52424e+07	1.39353e+07	1.53465e+07	7.3578e+06	1.48581e+07	6.92632e+06	1.10852e+07	4.34226e+07	1.15849e+07	-1.9062	0.000107183	0.00223077	0.689327	296.082	257.427	4.29	--	--	--	--	--	--	--	--	--	-	-	-	-
POS_M296T742	264607	4.20719e+06	1.40492e+06	1.33539e+06	4.39395e+06	1.01275e+06	5.55667e+06	4.99619e+06	5.22112e+06	3.99443e+06	3.19445e+06	6.49578e+06	2.10313e+06	4.90977e+06	1.22312	0.00847158	0.0403576	0.183048	296.255	742.002	12.37	--	--	--	--	--	--	--	--	--	-	-	-	-
POS_M297T338	1.59291e+07	2.10219e+07	1.47573e+07	1.72062e+07	3.63336e+06	8.58155e+06	2.9718e+06	4.11434e+06	3.12483e+06	830203	2.38954e+06	883952	1.35216e+07	2.38578e+06	-2.50273	0.00174309	0.0136162	0.396912	296.993	338.292	5.64	--	--	--	--	--	--	--	--	--	-	-	-	-
POS_M297T214	8.20915e+06	1.02319e+07	6.71688e+06	1.12002e+07	3.06223e+06	5.263e+06	109434	792868	199054	390945	134425	2.79373e+06	7.44723e+06	736742	-3.33747	0.000477901	0.00575464	0.315499	297.039	213.591	3.56	--	Wedelolactone	--	12.7263	C16H10O7	MS1	--	--	--	-	-	-	-
POS_M297T696	6.44718e+06	8.07317e+06	6.62572e+06	6.11342e+06	5.14896e+06	6.23296e+06	3.64134e+06	3.33053e+06	2.99199e+06	3.15863e+06	2.84364e+06	3.05492e+06	6.44023e+06	3.17017e+06	-1.02255	1.08286e-05	0.000507528	0.229467	297.242	696.058	11.6	--	--	--	--	--	--	--	--	--	-	-	-	-
POS_M299T127	2.43856e+07	4.02158e+07	1.9303e+07	6.80408e+07	2.92162e+07	5.61891e+07	1.86459e+07	1.70978e+07	1.93328e+07	2.23686e+07	1.51112e+07	1.15994e+07	3.95584e+07	1.73593e+07	-1.18828	0.01925	0.0696281	0.504399	298.951	127.425	2.12	--	--	--	--	--	--	--	--	--	-	-	-	-
POS_M299T655	4.95794e+06	6.80334e+06	6.19652e+06	3.47223e+06	2.5453e+06	2.6688e+06	1.86695e+06	2.1428e+06	1.76115e+06	2.14005e+06	2.34695e+06	1.3493e+06	4.44069e+06	1.93453e+06	-1.1988	0.00792718	0.0384557	0.178832	299.182	655.107	10.92	--	--	--	--	--	--	--	--	--	-	-	-	-
POS_M299T556	1.19454e+07	1.34972e+07	1.32364e+07	1.2813e+07	9.43044e+06	1.28774e+07	858539	4.36688e+06	826097	4.6679e+06	3.92452e+06	3.03432e+06	1.23e+07	2.94637e+06	-2.06164	1.54033e-06	0.000146644	0.389732	299.2	555.964	9.27	Norethindrone	--	0.00759365	1.2059	C20H26O2	MS2	Steroids and steroid derivatives	68-22-4	HMDB0014855	-	-	-	-
POS_M299T731	847687	1.09052e+06	1.16121e+06	960169	836969	768606	2.71174e+06	2.88541e+06	2.58296e+06	3.53395e+06	4.8843e+06	4.78751e+06	944195	3.56431e+06	1.91647	0.00011368	0.00232019	0.201514	299.2	730.558	12.18	--	--	--	--	--	--	--	--	--	-	-	-	-
POS_M299T590	9.76522e+06	1.13928e+07	1.18046e+07	1.04592e+07	1.91224e+07	1.29696e+07	1.23406e+06	4.42824e+06	915177	4.37301e+06	1.24531e+07	4.10617e+06	1.25856e+07	4.58496e+06	-1.4568	0.00447598	0.026023	0.317622	299.201	589.851	9.83	--	--	--	--	--	--	--	--	--	-	-	-	-
POS_M300T671	3.67724e+06	3.75021e+06	2.9358e+06	3.58609e+06	2.47867e+06	3.94876e+06	644334	2.26409e+06	1.99031e+06	1.90245e+06	1.6998e+06	221438	3.39613e+06	1.45374e+06	-1.22412	0.000759838	0.00775493	0.167436	300.203	671.166	11.19	--	--	--	--	--	--	--	--	--	-	-	-	-
POS_M301T467	1.1463e+07	1.13814e+07	1.36452e+07	5.20742e+06	7.19667e+06	3.64987e+06	1.98126e+06	680552	1.82548e+06	2.35902e+06	1.45676e+06	733994	8.75726e+06	1.50618e+06	-2.53959	0.0013397	0.0113848	0.321066	301.04	467.364	7.79	--	--	--	--	--	--	--	--	--	-	-	-	-
POS_M301T320	9.58379e+06	2.6598e+06	8.01894e+06	1493.84	2.44449e+06	1.90274e+06	546775	339116	215777	911009	439599	379058	4.10187e+06	471889	-3.11976	0.0413032	0.116943	0.19063	301.091	320.279	5.34	--	Chlorpromazine	--	7.83256	C17H19ClN2S	MS1	Benzothiazines	50-53-3	HMDB0014620	-	-	-	-
POS_M301T645	6.21562e+06	4.67958e+06	4.84836e+06	6.54207e+06	4.92507e+06	3.48821e+06	1.73733e+06	2.53754e+06	2.03198e+06	2.15933e+06	2.65256e+06	2.90299e+06	5.11648e+06	2.33695e+06	-1.13052	0.000198497	0.0033138	0.206096	301.162	645.183	10.75	--	--	--	--	--	--	--	--	--	-	-	-	-
POS_M301T531	1.89409e+06	610464	2.2516e+06	3.35721e+06	4.86781e+06	2.95403e+06	2.8206e+07	1.23371e+07	1.64342e+07	1.0861e+07	1.52039e+07	1.4769e+07	2.65587e+06	1.63019e+07	2.61778	0.000361843	0.0049544	0.447638	301.163	530.677	8.84	--	Dobutamine	--	14.6837	C18H23NO3	MS1	Phenols	34368-04-2	HMDB0014979	-	-	-	-
POS_M301T814_1	8.00074e+06	1.40665e+07	3.73403e+07	1.36543e+07	9.79136e+06	1.20517e+07	4.67462e+06	6.01499e+06	1.21547e+06	1.063e+07	7.34999e+06	2.34523e+06	1.58175e+07	5.37171e+06	-1.55807	0.04745	0.127701	0.317493	301.179	813.601	13.56	Adrenosterone	--	0.00830174	1.45135	C19H24O3	MS2	Steroids and steroid derivatives	382-45-6	HMDB0006772	-	-	-	-
POS_M301T746	1.3078e+07	1.25432e+07	3.22389e+07	1.72476e+07	2.06065e+07	1.82261e+07	2.23204e+06	2.98719e+06	1.03786e+07	2.22251e+06	1.64144e+07	7.53764e+06	1.89901e+07	6.96207e+06	-1.44766	0.00927532	0.0426203	0.371197	301.216	746.151	12.44	--	--	--	--	--	--	--	--	--	-	-	-	-
POS_M302T78	2.25232e+06	1.71735e+06	2.11098e+06	685029	3.40676e+06	3.7094e+06	6.20564e+06	6.25032e+06	5.70772e+06	6.95179e+06	4.66327e+06	1.51825e+06	2.31364e+06	5.21616e+06	1.17282	0.0103409	0.0456574	0.185086	302.116	77.653	1.29	--	--	--	--	--	--	--	--	--	-	-	-	-
POS_M302T469	1.75762e+06	1.15041e+06	324001	1.19883e+06	1.18573e+06	657476	637811	88231.7	86487.1	124903	733480	716509	1.04568e+06	397904	-1.39395	0.0236663	0.0799634	0.0858822	302.15	468.543	7.81	--	--	--	--	--	--	--	--	--	-	-	-	-
POS_M302T360	3.84761e+06	3.3191e+06	2.53987e+06	3.94559e+06	2.1555e+06	2.7294e+06	1.95196e+06	612946	844031	1.28729e+06	340849	280037	3.08951e+06	886185	-1.8017	0.000238996	0.00381205	0.184339	302.171	360.331	6.01	--	Chloroquine	--	10.9937	C18H26ClN3	MS1	Quinolines and derivatives	1954-05-07	HMDB0014746	-	-	-	-
POS_M303T809	1.35307e+07	3.89389e+06	1.98772e+07	4.88672e+06	8.60936e+06	5.51714e+06	1.27162e+06	1.36712e+06	1.46235e+06	1.33254e+06	244213	1.41412e+06	9.38583e+06	1.18199e+06	-2.98926	0.0091192	0.0421573	0.312033	302.643	809.488	13.49	--	--	--	--	--	--	--	--	--	-	-	-	-
POS_M303T214	1.75887e+07	2.1743e+07	1.50234e+07	2.15712e+07	9.64633e+06	1.78148e+07	3.40852e+06	4.35446e+06	4.8674e+06	7.60637e+06	3.65328e+06	8.88295e+06	1.72313e+07	5.46216e+06	-1.65748	0.00019552	0.0033045	0.421679	303.006	213.807	3.56	Ellagic acid	--	0.121258	25.5408	C14H6O8	MS2	Tannins	113963-57-8	HMDB0041397	-	-	-	-
POS_M303T310_2	6.0241e+06	1.01365e+06	4.11838e+06	6.64792e+06	4.26712e+06	4.80506e+06	4.33745e+06	416816	385938	601979	456520	228812	4.47937e+06	1.07125e+06	-2.064	0.00819397	0.0393819	0.204412	303.166	309.951	5.17	--	--	--	--	--	--	--	--	--	-	-	-	-
POS_M303T359	1.36527e+07	7.13419e+06	5.40292e+06	2.66694e+06	869740	202467	110860	51929.1	56023.2	416285	109529	108912	4.98816e+06	142256	-5.13194	0.0391354	0.112318	0.228383	303.166	359.022	5.98	--	--	--	--	--	--	--	--	--	-	-	-	-
POS_M303T525	5.11842e+06	4.2808e+06	4.03174e+06	6.12957e+06	5.45293e+06	3.80172e+06	2.00908e+06	2.33211e+06	481042	2.03152e+06	552540	302645	4.80253e+06	1.28482e+06	-1.90222	5.94764e-05	0.00158394	0.237034	303.195	524.665	8.74	7a-Hydroxyandrost-4-ene-3,17-dione	--	0.000138276	2.5497	C19H26O3	MS2	Steroids and steroid derivatives	62-84-0	HMDB0006771	-	-	-	-
POS_M303T822	1.34844e+07	1.90858e+07	6.35317e+07	2.56847e+07	2.26715e+07	2.73516e+07	4.30483e+06	1.59027e+07	8.26221e+06	1.94277e+07	8.36531e+06	2.26785e+06	2.8635e+07	9.7551e+06	-1.55355	0.0352369	0.10468	0.435619	303.195	821.617	13.69	11b-Hydroxyandrost-4-ene-3,17-dione	--	7.38e-06	1.30764	C19H26O3	MS2	Steroids and steroid derivatives	382-44-5	HMDB0006773	-	-	-	-
POS_M303T820	4.33848e+07	1.11574e+08	9.91468e+07	8.19364e+07	3.85419e+07	6.35274e+07	1.13982e+07	3.48635e+07	1.87361e+06	3.21581e+07	2.04672e+07	8.65737e+06	7.30185e+07	1.82363e+07	-2.00145	0.00205537	0.0151875	0.869178	303.231	820.364	13.67	20-HETE	--	2.68e-08	11.2324	C20H32O3	MS2	Fatty Acyls	79551-86-3	HMDB0005998	C14748	ko01100//Metabolic pathways;ko00590//Arachidonic acid metabolism	Global and overview maps;Lipid metabolism	Metabolism
POS_M303T803	1.49776e+07	5.76915e+06	3.62546e+07	2.0178e+07	8.68653e+06	1.04548e+07	1.01434e+06	8.58161e+06	824642	1.09357e+07	5.58822e+06	636480	1.60535e+07	4.59684e+06	-1.80417	0.0411457	0.116605	0.337924	303.231	802.98	13.38	Neoabietic acid	--	1.69e-05	1.41576	C20H30O2	MS2	--	--	--	C11889	ko01110//Biosynthesis of secondary metabolites;ko00904//Diterpenoid biosynthesis	Global and overview maps;Metabolism of terpenoids and polyketides	Metabolism
POS_M303T756	4.15402e+06	2.71916e+06	4.39018e+06	5.23717e+06	9.64644e+06	1493.84	1493.84	1493.84	1493.84	1493.84	1493.84	1493.84	4.35808e+06	1493.84	-11.5105	0.00724752	0.0359571	0.238141	303.232	755.817	12.6	--	Hesperetin	--	3.0395	C16H14O6	MS1	Flavonoids	520-33-2	HMDB0005782	C01709	ko00941//Flavonoid biosynthesis	Biosynthesis of other secondary metabolites	Metabolism
POS_M303T667	2.42815e+06	2.3593e+06	3.10903e+06	2.88306e+06	9.92315e+06	8.81209e+06	898852	757427	695819	634444	820073	724083	4.91913e+06	755116	-2.70363	0.0149337	0.0587775	0.214546	303.231	666.781	11.11	19(R)-HETE	--	1.05e-12	12.0071	C20H32O3	MS2	--	--	--	C14749	ko01100//Metabolic pathways;ko00590//Arachidonic acid metabolism	Global and overview maps;Lipid metabolism	Metabolism
POS_M304T267	1.17597e+07	1.41942e+07	3.97854e+06	3.84694e+07	7.7747e+06	1.23351e+07	2.00981e+06	1.81751e+06	3.04797e+06	812305	2.40089e+06	605292	1.47519e+07	1.7823e+06	-3.0491	0.0265098	0.0861922	0.384146	304.15	267.39	4.46	--	Cocaine	--	14.3811	C17H21NO4	MS1	Benzene and substituted derivatives	50-36-2	HMDB0015043	C01416	ko01100//Metabolic pathways;ko01110//Biosynthesis of secondary metabolites;ko00960//Tropane, piperidine and pyridine alkaloid biosynthesis	Biosynthesis of other secondary metabolites;Global and overview maps	Metabolism
POS_M304T296	2.25743e+06	500815	883769	1.83834e+06	953520	973406	119830	70653.2	285495	83545	498368	119837	1.23455e+06	196288	-2.65294	0.0040903	0.0244866	0.116607	304.186	296.422	4.94	--	--	--	--	--	--	--	--	--	-	-	-	-
POS_M305T487	725401	258708	1.87951e+06	1.45858e+06	448118	2.35025e+06	5.08592e+06	4.95255e+06	4.62776e+06	3.37407e+06	5.44425e+06	2.50674e+06	1.18676e+06	4.33188e+06	1.86797	0.000287783	0.00420494	0.21829	305.101	487.391	8.12	--	N-Acetylaspartylglutamic acid	--	6.66843	C11H16N2O8	MS1	Carboxylic acids and derivatives	3106-85-2	HMDB0001067	C12270	ko01100//Metabolic pathways;ko00250//Alanine, aspartate and glutamate metabolism	Amino acid metabolism;Global and overview maps	Metabolism
POS_M305T188	4.5855e+06	4.10536e+06	7.82604e+06	2.22549e+07	6.10216e+06	6.34786e+06	262719	1.91815e+06	429791	516654	2.32919e+06	2.43685e+06	8.53697e+06	1.31556e+06	-2.69805	0.0286665	0.0904439	0.280403	305.12	188.412	3.14	--	--	--	--	--	--	--	--	--	-	-	-	-
POS_M305T578	4.82171e+06	4.66894e+06	3.90209e+06	6.17717e+06	3.28689e+06	4.53037e+06	619957	2.13765e+06	2.14371e+06	2.72917e+06	2.74679e+06	216567	4.56453e+06	1.76564e+06	-1.37027	0.000840361	0.00836654	0.201925	305.211	577.947	9.63	Taxifolin	--	0.0325367	12.7745	C15H12O7	MS2	--	--	--	C01617	ko01100//Metabolic pathways;ko01110//Biosynthesis of secondary metabolites;ko00941//Flavonoid biosynthesis	Biosynthesis of other secondary metabolites;Global and overview maps	Metabolism
POS_M305T525	3.30567e+06	3.45132e+06	2.95818e+06	5.2178e+06	4.19023e+06	3.20514e+06	1.66428e+06	1.90847e+06	416719	1.78042e+06	457155	301206	3.72139e+06	1.08804e+06	-1.77411	0.000211091	0.00347615	0.201955	305.21	524.56	8.74	--	--	--	--	--	--	--	--	--	-	-	-	-
POS_M306T212	2.47256e+07	2.55508e+07	3.50203e+07	6.29123e+07	2.32238e+07	3.60875e+07	8.41345e+06	2.44814e+06	1.12802e+07	8.42599e+06	2.59632e+06	3.24244e+06	3.45867e+07	6.06775e+06	-2.51098	0.00107583	0.00966816	0.635067	306.08	211.66	3.53	--	--	--	--	--	--	--	--	--	-	-	-	-
POS_M306T692	2.13455e+08	9.17196e+06	5.79787e+07	3.87573e+08	2.42835e+08	1.05907e+08	1.55936e+07	5.48876e+07	4.07523e+07	4.10389e+06	1.03143e+06	2.37471e+07	1.69487e+08	2.33527e+07	-2.85951	0.029348	0.0918424	1.27273	306.242	691.988	11.53	--	--	--	--	--	--	--	--	--	-	-	-	-
POS_M307T128	1.60298e+07	1.83111e+07	1.3439e+07	2.17816e+07	7.57084e+06	1.36887e+07	7.14487e+06	6.27968e+06	5.16199e+06	8.57869e+06	7.57016e+06	7.2721e+06	1.51369e+07	7.00125e+06	-1.11238	0.00251554	0.0174172	0.335182	306.997	127.59	2.13	--	Quinoxyfen	--	0.972495	C15H8Cl2FNO	MS1	--	--	--	-	-	-	-
POS_M307T509	3.09455e+06	2.91954e+06	3.88465e+06	2.41912e+06	3.36818e+06	3.76975e+06	1.55771e+06	1.53929e+06	1.06862e+06	401350	1.41275e+06	1.56827e+06	3.24263e+06	1.258e+06	-1.36603	4.84814e-05	0.00137691	0.171417	307.102	508.719	8.48	--	Acetohexamide	--	17.2064	C15H20N2O4S	MS1	Organooxygen compounds	968-81-0	HMDB0014558	-	-	-	-
POS_M308T155	1.64021e+07	1.92695e+07	1.85649e+07	2.15128e+07	1.08882e+07	2.09606e+07	6.33314e+06	8.48355e+06	8.69699e+06	1.19537e+07	5.47913e+06	9.0724e+06	1.7933e+07	8.33648e+06	-1.10511	0.000400119	0.00518708	0.374114	308.09	154.802	2.58	Glutathione	--	0.000206752	0.912063	C10H17N3O6S	MS2	Carboxylic acids and derivatives	-	HMDB0062697	C00051	ko01100//Metabolic pathways;ko02010//ABC transporters;ko00270//Cysteine and methionine metabolism;ko00480//Glutathione metabolism	Amino acid metabolism;Global and overview maps;Membrane transport;Metabolism of other amino acids	Environmental Information Processing;Metabolism
POS_M308T706	4.92099e+06	6.02262e+06	4.05924e+06	5.08963e+06	1493.84	1493.84	1493.84	1493.84	1493.84	1493.84	1.72637e+06	868807	3.34924e+06	433526	-2.94964	0.0271908	0.0875198	0.182465	308.094	706.45	11.77	--	--	--	--	--	--	--	--	--	-	-	-	-
POS_M308T359	1.07437e+07	9.42756e+06	5.56429e+06	2.20282e+06	5.86468e+06	4.48137e+06	412867	1.35149e+06	1.06744e+06	1.25233e+06	1.10197e+06	945355	6.38073e+06	1.02191e+06	-2.64245	0.00209157	0.0153029	0.272701	308.137	358.979	5.98	--	Monocrotaline	--	27.5525	C16H23NO6	MS1	Pyrrolizines	315-22-0	HMDB0034363	-	-	-	-
POS_M309T93	5.33436e+07	5.32319e+07	5.42307e+07	8.91685e+07	3.61888e+07	4.77443e+07	1.44883e+07	1.58288e+07	2.28878e+07	1.95669e+07	1.76292e+07	1.30456e+07	5.56513e+07	1.72411e+07	-1.69056	0.000406554	0.00523706	0.757017	309.129	92.9053	1.55	--	--	--	--	--	--	--	--	--	-	-	-	-
POS_M309T773	9.0315e+06	9.44865e+06	8.61546e+06	1.29397e+07	8.66351e+06	6.67603e+06	3.8201e+07	2.95778e+07	2.98718e+07	2.65204e+07	2.52808e+07	1.63626e+07	9.22915e+06	2.76357e+07	1.58226	0.000119467	0.0024103	0.52035	309.206	773.271	12.89	--	--	--	--	--	--	--	--	--	-	-	-	-
POS_M310T73	1.20686e+07	1.71426e+07	1.29861e+07	1.68666e+07	3.48594e+06	6.81146e+06	5.97042e+06	3.96592e+06	3.54611e+06	4.39947e+06	4.33408e+06	3.86132e+06	1.15602e+07	4.34622e+06	-1.41133	0.0095852	0.0437473	0.303326	309.974	73.2714	1.22	--	--	--	--	--	--	--	--	--	-	-	-	-
POS_M310T597	1.75503e+06	1.51786e+06	222810	2.52676e+06	1.41583e+06	1.35719e+06	2.58968e+06	2.47201e+06	3.47512e+06	2.5871e+06	4.57841e+06	3.29136e+06	1.46591e+06	3.16561e+06	1.11068	0.00352998	0.0220597	0.148914	310.209	597.293	9.95	--	--	--	--	--	--	--	--	--	-	-	-	-
POS_M310T773	546328	644456	612478	643022	384365	229552	5.98629e+06	4.48831e+06	4.89509e+06	3.70831e+06	4.26595e+06	2.68716e+06	510033	4.33852e+06	3.08854	8.1454e-06	0.000413582	0.24556	310.209	772.947	12.88	--	--	--	--	--	--	--	--	--	-	-	-	-
POS_M310T727	818902	146552	188564	1.21997e+06	274968	176753	4.24681e+06	3.64836e+06	3.9101e+06	1.11527e+06	6.12026e+06	4.12962e+06	470951	3.86174e+06	3.0356	0.000552843	0.00644068	0.223883	310.209	727.244	12.12	--	--	--	--	--	--	--	--	--	-	-	-	-
POS_M310T820	4.92186e+07	2.72174e+07	1.20503e+08	9.05083e+07	8.88395e+07	8.3745e+07	1.92834e+07	1.10889e+07	1.77492e+07	6.62157e+07	9.38049e+06	1.46911e+07	7.6672e+07	2.30681e+07	-1.7328	0.00773345	0.0376959	0.808343	310.235	820.218	13.67	--	--	--	--	--	--	--	--	--	-	-	-	-
POS_M311T484	9.77664e+06	1.03328e+07	6.91628e+06	1.34798e+07	4.48621e+06	7.68658e+06	5.05458e+06	4.97544e+06	1.05585e+06	4.9645e+06	3.00936e+06	4.57261e+06	8.77972e+06	3.93872e+06	-1.15645	0.00700487	0.0350993	0.250421	311.008	484.177	8.07	--	--	--	--	--	--	--	--	--	-	-	-	-
POS_M311T257	4.28408e+07	4.65781e+07	8.15905e+07	4.06891e+07	2.66238e+07	2.80065e+07	6.93305e+06	7.2186e+06	4.65571e+06	1.10026e+07	5.8946e+06	6.51304e+06	4.43881e+07	7.03627e+06	-2.65729	0.00104027	0.00947438	0.723359	311.052	257.459	4.29	--	Aflatoxin G	--	4.74457	C17H12O7	MS1	Coumarins and derivatives	1165-39-5	HMDB0030474	C16755	ko01130//Biosynthesis of antibiotics	Global and overview maps	Metabolism
POS_M311T353	3.57406e+08	3.86487e+08	2.789e+08	3.38029e+08	1.3625e+08	3.65878e+08	7.42324e+07	6.86611e+07	1.83532e+07	6.57664e+07	3.88683e+07	1.50105e+07	3.10492e+08	4.68153e+07	-2.7295	5.44657e-05	0.00149486	2.02135	311.122	353.445	5.89	--	--	--	--	--	--	--	--	--	-	-	-	-
POS_M312T310	9.16018e+06	2.55875e+06	6.74005e+06	3.98792e+06	2.56287e+06	2.41965e+06	1.45371e+06	1.80573e+06	1.519e+06	1.65435e+06	1.80012e+06	1.76437e+06	4.57157e+06	1.66621e+06	-1.45612	0.0288405	0.0907203	0.176319	311.953	310.106	5.17	--	--	--	--	--	--	--	--	--	-	-	-	-
POS_M313T128	4.29379e+06	6.46918e+06	2.59631e+06	5.18102e+06	324934	3.28529e+06	503953	1.26897e+06	321861	2.16848e+06	1.30236e+06	571621	3.69176e+06	1.02288e+06	-1.85168	0.0158364	0.0608124	0.180076	312.966	127.582	2.13	--	--	--	--	--	--	--	--	--	-	-	-	-
POS_M313T550	447246	2.09001e+06	568949	1.61192e+06	1.80771e+06	476948	2.1064e+06	3.11063e+06	2.33911e+06	2.7708e+06	3.56842e+06	1.46849e+06	1.16713e+06	2.56064e+06	1.13354	0.00919349	0.0424042	0.126384	313.179	550.31	9.17	--	--	--	--	--	--	--	--	--	-	-	-	-
POS_M313T660	5.01369e+06	5.29573e+06	4.24272e+06	2.56842e+06	1.04199e+06	2.68008e+06	784294	1.03675e+06	2.02362e+06	1.36669e+06	3.1819e+06	178826	3.47377e+06	1.42868e+06	-1.28182	0.0285764	0.0903479	0.149715	313.179	660.315	11.01	--	--	--	--	--	--	--	--	--	-	-	-	-
POS_M313T756	3.551e+06	2.52171e+07	2.15033e+07	2.08495e+07	6.62682e+06	1.61248e+07	3.91931e+06	5.97122e+06	5.21668e+06	1.75914e+06	1.18403e+06	7.94268e+06	1.56454e+07	4.33218e+06	-1.85258	0.0123525	0.0520495	0.365154	313.237	755.972	12.6	--	--	--	--	--	--	--	--	--	-	-	-	-
POS_M313T776	5.72334e+07	7.08041e+07	5.50703e+07	7.17709e+07	3.30245e+07	1.1179e+07	5.67827e+06	2.11694e+07	1.64019e+07	3.08587e+07	2.25263e+07	1.65639e+07	4.9847e+07	1.88664e+07	-1.40169	0.0125877	0.0526765	0.630182	313.237	776.277	12.94	--	--	--	--	--	--	--	--	--	-	-	-	-
POS_M313T819	2.05754e+08	3.77328e+08	3.2077e+08	1.7338e+08	3.02496e+08	4.16126e+08	5.70086e+07	8.63039e+07	1.38901e+08	1.42212e+08	1.66329e+08	1.75747e+08	2.99309e+08	1.2775e+08	-1.22831	0.00258903	0.0177894	1.4807	313.273	818.944	13.65	--	--	--	--	--	--	--	--	--	-	-	-	-
POS_M313T774	1.92527e+06	2.59751e+06	1.78342e+06	2.0071e+06	1.4135e+06	1.78566e+06	7.57195e+06	7.13419e+06	9.88686e+06	5.16832e+06	4.06808e+06	3.27051e+06	1.91874e+06	6.18332e+06	1.68822	0.00190203	0.0144143	0.237298	313.321	774.047	12.9	--	--	--	--	--	--	--	--	--	-	-	-	-
POS_M314T791	1.45557e+07	1.33919e+07	1.42748e+07	1.02432e+07	8.18103e+06	9.08917e+06	3.7843e+06	5.58208e+06	5.17943e+06	5.49018e+06	6.48557e+06	6.4359e+06	1.16226e+07	5.49291e+06	-1.08129	0.00048406	0.00581731	0.298488	314.24	791.299	13.19	--	--	--	--	--	--	--	--	--	-	-	-	-
POS_M315T209	9.52895e+06	1.01408e+07	1.08357e+07	8.55724e+06	6.56518e+06	1.71704e+06	2.23816e+06	3.5283e+06	3.31819e+06	3.32762e+06	4.1799e+06	2.49158e+06	7.89082e+06	3.18062e+06	-1.31086	0.00734805	0.0361062	0.248895	315.04	209.303	3.49	--	dIMP	--	15.6872	C10H13N4O7P	MS1	Purine nucleotides	3393-18-8	HMDB0006555	C06196	ko00230//Purine metabolism	Nucleotide metabolism	Metabolism
POS_M315T362	1.19536e+07	1.10372e+07	1.1088e+07	6.21002e+06	6.33024e+06	2.38347e+06	670790	3.12035e+06	945842	3.20512e+06	1.36271e+06	1.60664e+06	8.16708e+06	1.81858e+06	-2.16701	0.00275467	0.0184124	0.297065	315.062	361.835	6.03	--	5'-Phosphoribosyl-N-formylglycinamide	--	10.1537	C8H15N2O9P	MS1	Glycinamide ribonucleotides	-	HMDB0001308	C04376	ko01100//Metabolic pathways;ko01110//Biosynthesis of secondary metabolites;ko01130//Biosynthesis of antibiotics;ko00230//Purine metabolism	Global and overview maps;Nucleotide metabolism	Metabolism
POS_M316T315	8.51808e+06	5.98455e+06	4.25613e+06	5.11496e+06	3.32371e+06	3.76328e+06	1.22943e+06	205630	245743	1.50186e+06	682837	296622	5.16012e+06	693686	-2.89505	0.000254259	0.00392202	0.261209	316.186	315.209	5.25	--	--	--	--	--	--	--	--	--	-	-	-	-
POS_M317T402	9.12846e+06	5.26088e+06	1.48635e+06	4.23815e+06	4.60614e+06	4.97125e+06	2.15131e+06	708164	639576	2.47477e+06	676174	3.1208e+06	4.94854e+06	1.62846e+06	-1.60349	0.0127754	0.0530042	0.200545	317.047	401.704	6.7	--	Nicotinamide ribotide	--	5.86136	C11H15N2O8P	MS1	Pyridine nucleotides	1094-61-7	HMDB0000229	C00455	ko01100//Metabolic pathways;ko00760//Nicotinate and nicotinamide metabolism	Global and overview maps;Metabolism of cofactors and vitamins	Metabolism
POS_M317T331	1.43925e+07	1.63304e+07	1.02278e+07	1.01456e+07	4.90296e+06	4.75105e+06	3.02884e+06	306765	325959	1.24729e+06	392539	1.3006e+06	1.0125e+07	1.10033e+06	-3.20192	0.00106983	0.00965663	0.363334	317.181	330.918	5.52	--	--	--	--	--	--	--	--	--	-	-	-	-
POS_M317T802	4.94624e+07	9.56519e+07	1.08851e+08	4.57704e+07	3.46035e+07	4.11153e+07	2.11958e+07	2.45665e+07	1.65627e+07	4.03378e+07	4.72438e+07	1.24392e+07	6.25757e+07	2.70577e+07	-1.20957	0.0295257	0.0922731	0.620815	317.211	801.858	13.36	--	--	--	--	--	--	--	--	--	-	-	-	-
POS_M317T731	1.11856e+07	2.45571e+06	1.38881e+07	1.23767e+07	2.49217e+06	1.3985e+07	4.02716e+07	1.73598e+07	1.43809e+07	1.92562e+07	2.05232e+07	1.68318e+07	9.39722e+06	2.14372e+07	1.18981	0.0223616	0.0767214	0.36996	317.211	730.924	12.18	--	--	--	--	--	--	--	--	--	-	-	-	-
POS_M317T555	6.21059e+06	5.75538e+06	6.72035e+06	8.27109e+06	5.2405e+06	4.91945e+06	673767	673405	584142	4.3791e+06	925290	900240	6.18623e+06	1.35599e+06	-2.18971	0.000105302	0.00221242	0.275077	317.211	555.372	9.26	--	--	--	--	--	--	--	--	--	-	-	-	-
POS_M317T710	3.14948e+06	758790	965495	1.24794e+06	1.21537e+06	1.46877e+06	2.67258e+06	3.16198e+06	3.12762e+06	2.14379e+07	2.58052e+07	3.11323e+07	1.46764e+06	1.45563e+07	3.31007	0.0340748	0.102124	0.377806	317.211	710.396	11.84	--	--	--	--	--	--	--	--	--	-	-	-	-
POS_M318T336	1.78486e+07	1.6552e+07	1.29034e+07	1.82212e+07	7.93252e+06	1.2863e+07	5.36053e+06	879762	6.03002e+06	6.19072e+06	4.5373e+06	3.98055e+06	1.43868e+07	4.49648e+06	-1.67788	0.000260356	0.00396064	0.387735	318.165	335.572	5.59	--	--	--	--	--	--	--	--	--	-	-	-	-
POS_M318T346	1.10128e+07	8.96186e+06	6.96816e+06	1.06058e+07	5.30131e+06	7.15994e+06	3.62051e+06	754694	720834	4.31408e+06	4.21961e+06	554280	8.33497e+06	2.364e+06	-1.81795	0.00052717	0.00620087	0.298362	318.165	345.667	5.76	--	--	--	--	--	--	--	--	--	-	-	-	-
POS_M318T356	2.29366e+07	2.04273e+07	1.33022e+07	2.13003e+07	1.19003e+07	1.60715e+07	9.04709e+06	3.0039e+06	6.6888e+06	8.14808e+06	6.54464e+06	6.2385e+06	1.76564e+07	6.61184e+06	-1.41706	0.000295956	0.00430372	0.40986	318.165	356.23	5.94	--	Hydroxychloroquine	--	11.608	C18H26ClN3O	MS1	Quinolines and derivatives	118-42-3	HMDB0015549	-	-	-	-
POS_M318T473	9.7953e+07	1.03846e+08	1.19073e+08	9.67843e+07	3.45076e+07	3.64871e+07	3.21977e+06	1.28622e+07	9.95975e+06	9.49963e+06	3.52044e+06	1.26531e+07	8.14419e+07	8.61914e+06	-3.24016	0.000663601	0.00716901	1.03288	318.181	472.643	7.88	--	--	--	--	--	--	--	--	--	-	-	-	-
POS_M318T691	3.19469e+06	3.61219e+06	704804	3.32232e+06	1.12391e+06	327676	605452	579134	104389	1.15492e+06	213757	763528	2.0476e+06	570196	-1.8444	0.0397534	0.113451	0.130098	318.214	690.607	11.51	--	--	--	--	--	--	--	--	--	-	-	-	-
POS_M318T551	7.27217e+06	1.24647e+07	9.58e+06	7.41278e+06	6.50871e+06	4.85623e+06	252884	759653	197721	999459	1.60831e+06	202485	8.01576e+06	670085	-3.58042	5.98448e-05	0.00158537	0.340798	318.242	550.669	9.18	--	--	--	--	--	--	--	--	--	-	-	-	-
POS_M318T796	5.33922e+07	9.43158e+07	1.02611e+08	4.25713e+07	5.37778e+07	3.58415e+07	1.82819e+07	2.44441e+07	1.75157e+07	2.12651e+07	2.23768e+07	2.07239e+07	6.37516e+07	2.07679e+07	-1.6181	0.00369611	0.0227709	0.755441	318.326	795.515	13.26	--	--	--	--	--	--	--	--	--	-	-	-	-
POS_M319T165	1.79152e+06	1.8443e+06	568825	507784	1.84918e+06	530838	4.74651e+06	3.46558e+06	4.41801e+06	4.58528e+06	3.14012e+06	3.89916e+06	1.18208e+06	4.04244e+06	1.77391	2.60811e-05	0.000877969	0.20831	319.099	165.363	2.76	--	--	--	--	--	--	--	--	--	-	-	-	-
POS_M321T780	5.76611e+06	5.28887e+06	5.95595e+06	4.20531e+06	3.73004e+06	4.70718e+06	1.63369e+06	2.8694e+06	1.83397e+06	3.3365e+06	1.746e+06	759738	4.94224e+06	2.02988e+06	-1.28377	0.000236699	0.00378531	0.20963	321.308	780.276	13	--	--	--	--	--	--	--	--	--	-	-	-	-
POS_M322T166	3.97155e+06	124278	149916	911399	21368.3	173414	4.96601e+06	3.00844e+06	385650	4.49061e+06	3.07486e+06	4.4888e+06	891987	3.40239e+06	1.93146	0.0225857	0.0773987	0.165561	321.975	165.669	2.76	--	--	--	--	--	--	--	--	--	-	-	-	-
POS_M322T544	3.43502e+06	3.90731e+06	3.17186e+06	426800	863856	353222	239200	300602	282167	281475	85241.9	421816	2.02634e+06	268417	-2.91633	0.0260138	0.0850791	0.140946	322.098	543.865	9.06	--	--	--	--	--	--	--	--	--	-	-	-	-
POS_M323T127	8.83548e+06	1.20328e+07	6.95408e+06	1.18617e+07	840266	4.70367e+06	1.74056e+06	1.68044e+06	405138	2.80669e+06	2.16565e+06	862360	7.538e+06	1.61014e+06	-2.227	0.00819568	0.0393819	0.277078	322.969	127.46	2.12	--	--	--	--	--	--	--	--	--	-	-	-	-
POS_M323T113	1.04037e+08	9.61284e+07	5.05616e+07	2.38254e+07	2.48634e+06	1.68921e+07	1.60784e+06	1.00533e+06	979341	1.33895e+06	1.4382e+06	1.56243e+06	4.89885e+07	1.32202e+06	-5.21163	0.0208436	0.073349	0.746031	323.011	112.822	1.88	--	--	--	--	--	--	--	--	--	-	-	-	-
POS_M323T91	6.48249e+06	4.9673e+06	2.4427e+07	2.24198e+07	2.91058e+07	1.56045e+07	3.00256e+07	3.56234e+07	3.76287e+07	4.06274e+07	3.73135e+07	4.10324e+07	1.71678e+07	3.70418e+07	1.10945	0.0010348	0.00943869	0.532532	323.01	90.5026	1.51	--	--	--	--	--	--	--	--	--	-	-	-	-
POS_M323T416	1.59959e+07	1.86268e+07	9.36446e+07	7.03503e+07	9.42558e+07	6.1542e+07	3.14574e+07	1.23519e+07	4.72067e+06	3.60893e+07	1.1915e+07	2.4507e+07	5.90693e+07	2.01735e+07	-1.54994	0.0274784	0.0880726	0.638101	323.072	416.184	6.94	--	Aesculin	--	0.87006	C15H16O9	MS1	Coumarins and derivatives	531-75-9	HMDB0030820	-	-	-	-
POS_M325T214	5.91384e+06	1.62806e+07	1.38575e+07	1.50068e+07	7.45943e+06	1.40433e+07	6.23268e+06	4.68779e+06	6.17215e+06	6.52379e+06	3.0362e+06	5.63614e+06	1.20936e+07	5.38146e+06	-1.16817	0.00444182	0.0259482	0.295096	324.988	213.598	3.56	--	--	--	--	--	--	--	--	--	-	-	-	-
POS_M325T416	9.54514e+06	1.1031e+07	1.48899e+07	1.58321e+07	9.13175e+06	5.33566e+06	133027	1.35732e+06	88424.2	205011	54211.8	142713	1.09609e+07	330118	-5.05324	5.95309e-05	0.00158394	0.409034	325.049	416.418	6.94	--	UMP	--	14.7974	C9H13N2O9P	MS1	Pyrimidine nucleotides	58-97-9	HMDB0000288	C00105	ko01100//Metabolic pathways;ko00240//Pyrimidine metabolism	Global and overview maps;Nucleotide metabolism	Metabolism
POS_M325T576	2.56539e+06	2.32376e+06	2.21146e+06	716722	2.60558e+06	3.85114e+06	4.33549e+06	1.16969e+07	8.35174e+06	8.22834e+06	2.3388e+06	2.56169e+06	2.37901e+06	6.25217e+06	1.394	0.0348712	0.103897	0.198285	325.085	575.688	9.59	--	--	--	--	--	--	--	--	--	-	-	-	-
POS_M325T121	4.90992e+07	3.17865e+07	3.63999e+07	2.17889e+07	3.23044e+07	4.98348e+06	3.00409e+06	1.55218e+07	3.9531e+06	1.79238e+06	1.50081e+07	2.04573e+07	2.93937e+07	9.95612e+06	-1.56185	0.0180918	0.0666466	0.474476	325.112	120.51	2.01	Cellobiose	--	2.3e-06	10.1042	C12H22O11	MS2	Organooxygen compounds	528-50-7	HMDB0000055	C00185	ko01100//Metabolic pathways;ko02010//ABC transporters;ko00500//Starch and sucrose metabolism	Carbohydrate metabolism;Global and overview maps;Membrane transport	Environmental Information Processing;Metabolism
POS_M325T652	1.47535e+06	579940	737669	462782	569305	431925	1.42464e+07	9.44387e+06	1.19874e+06	9.24866e+06	4.70363e+06	286550	709495	6.52131e+06	3.2003	0.0253275	0.0835933	0.246047	325.2	651.899	10.86	--	--	--	--	--	--	--	--	--	-	-	-	-
POS_M326T398	3.04652e+06	3.48832e+06	3.03158e+06	4.16064e+06	2.26983e+06	2.84032e+06	508429	888256	560013	968328	740534	928077	3.13953e+06	765606	-2.03588	5.47847e-06	0.000330498	0.196558	326.086	398.118	6.64	--	--	--	--	--	--	--	--	--	-	-	-	-
POS_M326T101	1.62842e+08	2.09294e+08	3.20901e+08	2.41795e+08	1.93438e+08	1.42929e+08	2.36775e+07	9.35325e+07	8.69234e+07	8.8257e+07	8.75796e+07	8.85952e+07	2.11867e+08	7.80942e+07	-1.43987	0.000788878	0.00799773	1.38046	326.115	101.127	1.69	--	N-Glycolylneuraminic acid	--	22.3719	C11H19NO10	MS1	Carbohydrates and carbohydrate conjugates	-	HMDB0062502	C03410	ko00520//Amino sugar and nucleotide sugar metabolism	Carbohydrate metabolism	Metabolism
POS_M326T433	2.65827e+06	2.82509e+06	1.55064e+06	1.31726e+06	733898	1.2847e+06	145846	57384.6	43648.1	63527	86007.2	84149.1	1.72831e+06	80093.6	-4.43153	0.000668366	0.00718326	0.155488	326.207	432.909	7.22	--	--	--	--	--	--	--	--	--	-	-	-	-
POS_M327T438	7.92418e+06	8.09382e+06	6.22224e+06	9.19856e+06	5.93679e+06	1.00653e+07	5.04468e+06	4.32283e+06	3.99597e+06	3.83101e+06	2.08565e+06	3.83112e+06	7.90681e+06	3.85188e+06	-1.03753	0.000371086	0.00502451	0.243223	327.141	438.001	7.3	--	--	--	--	--	--	--	--	--	-	-	-	-
POS_M327T727	2.96817e+06	1.90764e+06	696742	3.97256e+06	4.23211e+06	3.44333e+06	1.77516e+07	1.21919e+07	7.4196e+06	1.02936e+07	1.00457e+07	3.46177e+06	2.87009e+06	1.0194e+07	1.82855	0.00473801	0.0268585	0.302208	327.216	727.46	12.12	--	Ajmaline	--	27.9784	C20H26N2O2	MS1	Ajmaline-sarpagine alkaloids	4360-12-07	HMDB0015495	C06542	ko01110//Biosynthesis of secondary metabolites;ko00901//Indole alkaloid biosynthesis	Biosynthesis of other secondary metabolites;Global and overview maps	Metabolism
POS_M327T694	2.98468e+06	2.76355e+06	1.61416e+06	2.65216e+06	146794	1.21761e+06	37715.4	99628.2	558711	684845	722759	932443	1.89649e+06	506017	-1.90607	0.0150446	0.0590338	0.129353	327.216	693.649	11.56	--	--	--	--	--	--	--	--	--	-	-	-	-
POS_M328T310	353842	2.1226e+06	1.70427e+06	1.52429e+06	468453	885148	56295.1	612421	89222.6	329572	277581	113556	1.17643e+06	246441	-2.2551	0.0121232	0.0512608	0.10637	328.024	310.172	5.17	--	--	--	--	--	--	--	--	--	-	-	-	-
POS_M328T303	1.74047e+07	1.60684e+07	1.32846e+07	1.73269e+07	1.00086e+07	1.27087e+07	2.14189e+06	6.75831e+06	7.55862e+06	7.65732e+06	8.10627e+06	2.0145e+06	1.4467e+07	5.70615e+06	-1.34217	0.000384274	0.00508987	0.363159	328.062	303.221	5.05	--	--	--	--	--	--	--	--	--	-	-	-	-
POS_M328T435	1.41026e+07	1.1789e+07	3.06712e+06	1.70706e+06	3.03889e+06	1.66168e+06	270468	587068	493279	187072	272455	777362	5.89439e+06	431284	-3.77263	0.0365945	0.106787	0.245078	328.222	434.93	7.25	--	--	--	--	--	--	--	--	--	-	-	-	-
POS_M329T152	4.38516e+06	8.43844e+06	3.1192e+06	7.66389e+06	672701	6.88311e+06	733334	1.18609e+06	843808	830304	705141	3.04262e+06	5.19375e+06	1.22355e+06	-2.0857	0.0111259	0.0481806	0.217975	329.014	152.022	2.53	--	--	--	--	--	--	--	--	--	-	-	-	-
POS_M329T310	3.4929e+06	1.10845e+06	3.21543e+06	4.42411e+06	1.14535e+06	466122	468131	666011	426302	631587	689416	715555	2.30873e+06	599500	-1.94527	0.0264811	0.0861908	0.138488	329.031	310.081	5.17	--	--	--	--	--	--	--	--	--	-	-	-	-
POS_M329T303	864066	700940	193089	1.27305e+06	686510	155258	1493.84	1493.84	1493.84	1493.84	1493.84	1493.84	645486	1493.84	-8.75522	0.00387157	0.0236368	0.0947216	329.066	303.478	5.06	--	--	--	--	--	--	--	--	--	-	-	-	-
POS_M329T249	3.49083e+07	3.17746e+07	3.01063e+07	2.89618e+07	2.40868e+07	2.26905e+07	1.1283e+07	1.01842e+07	9.0815e+06	1.00721e+07	9.78518e+06	9.55614e+06	2.87547e+07	9.99369e+06	-1.52471	1.93185e-06	0.0001731	0.557123	329.141	249.497	4.16	--	--	--	--	--	--	--	--	--	-	-	-	-
POS_M329T815	1.77929e+07	1.58706e+07	1.3934e+07	5.44268e+06	1.48302e+07	1.27916e+07	3.52813e+06	1.23077e+06	4.45906e+06	6.00149e+06	2.00991e+06	7.83462e+06	1.34437e+07	4.17733e+06	-1.68627	0.000987437	0.00918939	0.360664	329.268	815.188	13.59	--	--	--	--	--	--	--	--	--	-	-	-	-
POS_M330T153	1.7786e+07	1.80659e+07	2.12331e+07	1.20771e+07	4.80522e+06	3.86971e+06	1.35455e+06	305620	1.8715e+06	1.12797e+06	490696	510922	1.29728e+07	943543	-3.78126	0.00246656	0.0171509	0.407321	329.997	153.093	2.55	--	--	--	--	--	--	--	--	--	-	-	-	-
POS_M330T201	9.04791e+06	8.7494e+06	3.40242e+06	2.22839e+07	7.12852e+06	1.14053e+07	266807	392272	442142	340849	1.92377e+06	2.56964e+06	1.03362e+07	989246	-3.38524	0.00552848	0.0296523	0.347263	330.059	200.743	3.35	--	Mecarbam	--	1.12855	C10H20NO5PS2	MS1	Organothiophosphorus compounds	2595-54-2	HMDB0031800	-	-	-	-
POS_M330T334	3.80829e+07	1.82258e+07	5.10472e+07	1.03345e+07	3.49919e+07	4.37852e+07	9.20191e+07	1.08898e+08	9.01477e+07	1.25021e+08	1.17827e+08	9.80048e+07	3.27446e+07	1.0532e+08	1.68545	7.39152e-06	0.000388246	1.08654	330.1	334.103	5.57	--	--	--	--	--	--	--	--	--	-	-	-	-
POS_M330T470	7.51588e+06	8.3661e+06	7.98945e+06	7.45398e+06	7.8894e+06	9.63934e+06	4.64713e+06	4.76589e+06	2.86391e+06	3.66428e+06	3.90922e+06	2.005e+06	8.14236e+06	3.64257e+06	-1.16049	8.76593e-06	0.000441412	0.26691	330.179	470.144	7.84	--	--	--	--	--	--	--	--	--	-	-	-	-
POS_M330T424	831692	765530	1.74705e+06	3.6337e+06	2.19245e+06	572535	368483	281600	200140	1.11811e+06	740607	204181	1.62383e+06	485520	-1.74179	0.0463903	0.126017	0.109825	330.202	424.388	7.07	--	Tralkoxydim	--	14.652	C20H27NO3	MS1	--	--	--	-	-	-	-
POS_M330T707	1.70849e+07	1.96717e+07	2.76939e+06	3.36056e+07	7.60982e+06	1.80593e+07	5.90305e+06	1.21974e+06	1.09734e+06	5.07477e+06	4.42653e+06	3.25558e+06	1.64668e+07	3.49617e+06	-2.23571	0.015378	0.0598227	0.39563	330.264	706.527	11.78	--	17-Hydroxyprogesterone	--	1.19876	C21H30O3	MS1	Steroids and steroid derivatives	68-96-2	HMDB0000374	C01176	ko01100//Metabolic pathways	Global and overview maps	Metabolism
POS_M331T311_2	1.74818e+07	2.02717e+07	1.28416e+07	4.44675e+07	4.82467e+07	1493.84	1493.84	1493.84	1493.84	1493.84	1493.84	1493.84	2.38851e+07	1493.84	-13.9648	0.010966	0.0475556	0.553528	331.072	310.615	5.18	--	--	--	--	--	--	--	--	--	-	-	-	-
POS_M331T334	1.33146e+06	1.10422e+06	4.92011e+06	970368	3.16616e+06	5.08191e+06	6.73865e+06	8.06849e+06	7.91551e+06	2.49395e+06	1.10242e+07	9.76083e+06	2.76237e+06	7.66694e+06	1.47274	0.00655039	0.0334828	0.25956	331.102	334.035	5.57	--	Camptothecin	--	3.44013	C20H16N2O4	MS1	--	--	--	-	-	-	-
POS_M331T564	3.04574e+07	2.90586e+07	2.37177e+07	3.74276e+07	2.7085e+07	3.56365e+07	1.00401e+07	1.04514e+07	9.49133e+06	1.01067e+07	1.04717e+07	6.5263e+06	3.05638e+07	9.5146e+06	-1.68361	2.3976e-06	0.000188539	0.584903	331.19	564.015	9.4	--	--	--	--	--	--	--	--	--	-	-	-	-
POS_M331T660	9.92108e+06	1.11634e+07	7.12354e+06	5.31642e+06	4.62312e+06	4.55845e+06	3.43891e+06	2.72732e+06	2.38437e+06	4.50809e+06	4.14681e+06	2.21999e+06	7.11767e+06	3.23758e+06	-1.13649	0.00987064	0.0444072	0.22284	331.19	660.063	11	--	--	--	--	--	--	--	--	--	-	-	-	-
POS_M331T524	1.47094e+07	1.37339e+07	1.23601e+07	2.26772e+07	2.08468e+07	1.64526e+07	1.03339e+07	1.02851e+07	8.3306e+06	2.14995e+06	8.80421e+06	4.36409e+06	1.67967e+07	7.37797e+06	-1.18688	0.00145846	0.0120903	0.362289	331.19	524.498	8.74	--	--	--	--	--	--	--	--	--	-	-	-	-
POS_M331T774	7.26993e+06	3.06403e+06	3.11081e+06	1.01535e+07	6.82346e+06	3.99587e+06	1.27218e+07	1.15986e+07	1.54203e+07	1.64944e+07	7.02082e+06	1.2477e+07	5.73626e+06	1.26221e+07	1.13777	0.00315156	0.0204754	0.293908	331.188	773.595	12.89	Carnosol	--	3.81e-07	7.17621	C20H26O4	MS2	Prenol lipids	5957-80-2	HMDB0002121	-	-	-	-
POS_M331T495	5.18462e+06	4.45311e+06	6.41025e+06	6.97313e+06	6.37858e+06	5.55925e+06	1.3949e+06	1.99716e+06	322121	418329	365887	285390	5.82649e+06	797298	-2.86944	1.05744e-06	0.000116921	0.28659	331.19	495.426	8.26	--	--	--	--	--	--	--	--	--	-	-	-	-
POS_M332T363	4.24754e+06	4.3641e+06	4.18373e+06	4.27622e+06	6.31128e+06	7.53181e+06	2.3048e+07	1.53952e+07	1.32877e+07	1.4893e+07	1.61287e+07	1.0533e+07	5.15244e+06	1.55476e+07	1.59336	0.000180749	0.00312871	0.394259	332.068	362.904	6.05	--	--	--	--	--	--	--	--	--	-	-	-	-
POS_M332T410	3.69067e+06	901150	5.04072e+06	1.05841e+06	1.17949e+06	5.15559e+06	8.29395e+06	7.7788e+06	6.965e+06	5.96195e+06	4.11217e+06	4.56793e+06	2.83767e+06	6.27997e+06	1.14605	0.00979649	0.0443133	0.208593	332.075	409.975	6.83	--	--	--	--	--	--	--	--	--	-	-	-	-
POS_M332T465	5.52709e+06	4.86804e+06	5.40016e+06	1.1892e+07	7.21959e+06	6.89788e+06	2.56018e+06	2.20544e+06	2.28774e+06	1.79323e+06	2.4507e+06	1.51447e+06	6.96746e+06	2.13529e+06	-1.7062	0.00108396	0.00969836	0.261873	332.152	464.837	7.75	--	Spectinomycin	--	20.4223	C14H24N2O7	MS1	Dioxanes	1695-77-8	HMDB0015055	C02078	ko01130//Biosynthesis of antibiotics	Global and overview maps	Metabolism
POS_M332T468	1.73978e+06	849880	687060	3.44933e+06	2.92575e+06	3.14079e+06	1.15879e+07	1.83257e+07	7.62685e+06	4.04844e+06	5.35149e+06	3.02284e+06	2.1321e+06	8.3272e+06	1.96556	0.0276577	0.0884146	0.257514	332.206	468.309	7.81	--	21-Hydroxypregnenolone	--	1.19394	C21H32O3	MS1	Steroids and steroid derivatives	1164-98-3	HMDB0004026	-	-	-	-
POS_M332T442	4.0873e+06	3.86655e+06	3.48907e+06	5.4824e+06	4.25313e+06	2.80259e+06	2.46105e+06	1.54826e+06	689200	2.16924e+06	1.93386e+06	484986	3.99684e+06	1.54777e+06	-1.36867	0.000542925	0.00636162	0.192666	332.217	441.736	7.36	--	--	--	--	--	--	--	--	--	-	-	-	-
POS_M333T523	1.4087e+07	1.58951e+07	1.95387e+07	1.68918e+07	1.51543e+07	1.81957e+07	7.49641e+06	8.8462e+06	7.69504e+06	2.52602e+06	9.90721e+06	1.23355e+06	1.66271e+07	6.28407e+06	-1.40376	9.88115e-05	0.00211992	0.393452	333.205	522.945	8.72	--	--	--	--	--	--	--	--	--	-	-	-	-
POS_M334T319	1.0283e+07	1.03925e+07	6.49178e+06	9.95897e+06	5.11752e+06	7.84029e+06	2.03679e+06	2.18049e+06	2.64846e+06	3.03245e+06	3.10989e+06	2.27932e+06	8.34736e+06	2.5479e+06	-1.71201	9.29388e-05	0.0020571	0.300768	334.159	318.931	5.32	--	--	--	--	--	--	--	--	--	-	-	-	-
POS_M334T788_2	5.22295e+06	3.82944e+06	4.6383e+06	5.97986e+06	3.30299e+06	7.41467e+06	8.58766e+06	2.98372e+07	1.28656e+07	1.27104e+07	1.43839e+07	1.67091e+07	5.0647e+06	1.5849e+07	1.64584	0.00551768	0.0296466	0.375164	334.236	788.437	13.14	--	--	--	--	--	--	--	--	--	-	-	-	-
POS_M335T128	2.97215e+07	3.81819e+07	2.26016e+07	3.95664e+07	1.26391e+07	3.25452e+07	1.4885e+07	1.35734e+07	1.07338e+07	1.68777e+07	1.4854e+07	1.42703e+07	2.92093e+07	1.4199e+07	-1.04063	0.00531304	0.0288781	0.441757	334.996	127.59	2.13	--	--	--	--	--	--	--	--	--	-	-	-	-
POS_M335T678	1.56113e+07	1.39638e+07	2.2399e+07	1.96598e+07	1.42232e+07	8.61352e+06	1.43172e+06	1.23337e+06	850298	1.57665e+06	6.59259e+06	710173	1.57451e+07	2.0658e+06	-2.93013	8.82361e-05	0.00199119	0.459095	335.222	678.025	11.3	--	--	--	--	--	--	--	--	--	-	-	-	-
POS_M336T241	823972	4.15593e+06	4.13972e+06	1.4821e+06	4.80108e+06	2.15624e+06	1.60753e+07	1.74915e+07	9.1916e+06	1.763e+07	1.83825e+07	9.75229e+06	2.92651e+06	1.47538e+07	2.33384	7.15759e-05	0.00171024	0.423784	336.006	241.073	4.02	--	--	--	--	--	--	--	--	--	-	-	-	-
POS_M336T441	5.52872e+06	5.70343e+06	3.85891e+06	1.10484e+07	2.50053e+06	4.85994e+06	709680	106712	461568	235494	143298	129016	5.58332e+06	297628	-4.22954	0.00132248	0.0112856	0.2745	336.104	440.94	7.35	--	--	--	--	--	--	--	--	--	-	-	-	-
POS_M336T787	7.75412e+07	6.58531e+07	2.47101e+07	2.2421e+07	1.44394e+07	8.30107e+07	2.59991e+07	3.0847e+07	1.49267e+07	1.1617e+07	9.24074e+06	1.52655e+07	4.79959e+07	1.79827e+07	-1.4163	0.0441717	0.122169	0.539759	336.325	786.996	13.12	--	--	--	--	--	--	--	--	--	-	-	-	-
POS_M337T96	1.31172e+07	7.65804e+06	2.16888e+07	9.55228e+06	1.42284e+07	9.20744e+06	3.40973e+07	2.7601e+07	3.0207e+07	1.67641e+07	3.5904e+07	1.9202e+07	1.25754e+07	2.72959e+07	1.11808	0.00315549	0.0204754	0.446045	337.11	96.2618	1.6	Psoralidin	--	0.000350496	7.56554	C20H16O5	MS2	Isoflavonoids	18642-23-4	HMDB0034050	-	-	-	-
POS_M337T790	7.39518e+07	6.56663e+07	1.80121e+08	5.89128e+07	2.2567e+08	1.68196e+08	4.17941e+08	4.36797e+08	1.97166e+08	3.567e+08	2.44454e+08	7.97458e+07	1.28753e+08	2.88801e+08	1.16547	0.0313114	0.0960142	1.29228	337.167	789.59	13.16	--	Olopatadine	--	3.44274	C21H23NO3	MS1	Benzoxepines	113806-05-6	HMDB0014906	-	-	-	-
POS_M337T530	5.5351e+06	6.13731e+06	4.8387e+06	6.09404e+06	4.16227e+06	6.53992e+06	2.3247e+06	2.5054e+06	2.4921e+06	3.14903e+06	440179	2.30239e+06	5.55122e+06	2.2023e+06	-1.3338	7.99267e-05	0.0018458	0.227601	337.237	530.067	8.83	--	--	--	--	--	--	--	--	--	-	-	-	-
POS_M337T797	4.50311e+07	5.15771e+07	4.10615e+07	7.26872e+07	1493.84	1493.84	1493.84	1493.84	1493.84	1493.84	1493.84	1493.84	3.506e+07	1493.84	-14.5185	0.0149282	0.0587775	0.658228	337.274	796.617	13.28	--	--	--	--	--	--	--	--	--	-	-	-	-
POS_M338T216	3.17599e+06	3.26066e+06	3.2468e+06	7.06317e+06	877685	2.66995e+06	1493.84	1493.84	1493.84	1493.84	1493.84	1493.84	3.38238e+06	1493.84	-11.1448	0.0021466	0.015558	0.216052	338.054	215.937	3.6	--	--	--	--	--	--	--	--	--	-	-	-	-
POS_M338T310	6.88747e+06	8.76872e+06	1.61044e+06	5.81388e+06	2.54388e+06	5.29018e+06	1.48338e+06	2.3632e+06	1.47086e+06	1.86478e+06	1.7652e+06	1.29592e+06	5.15243e+06	1.70722e+06	-1.5936	0.0109123	0.0474579	0.20816	338.089	310.172	5.17	--	O-Methylsterigmatocystin	--	4.76091	C19H14O6	MS1	Sterigmatocystins	17878-69-2	HMDB0030589	C03686	ko01130//Biosynthesis of antibiotics	Global and overview maps	Metabolism
POS_M338T725	1.67267e+08	1.0083e+08	7.28511e+07	7.65339e+06	5.03312e+07	1.20078e+08	1.92161e+08	2.00851e+08	2.56381e+08	1.55835e+08	1.32213e+08	1.16114e+08	8.65017e+07	1.75592e+08	1.02143	0.0165389	0.062786	1.01022	338.274	724.639	12.08	--	--	--	--	--	--	--	--	--	-	-	-	-
POS_M338T746	2.01467e+07	1.4376e+07	1.99799e+07	3.16926e+07	2.1785e+07	3.36459e+07	7.25781e+07	1.14381e+08	1.34406e+08	1.57548e+07	1.37787e+08	7.73423e+07	2.36043e+07	9.20414e+07	1.96323	0.00517297	0.0282681	0.953056	338.341	746.322	12.44	Erucic acid	--	4.35e-20	0.241448	C22H42O2	MS2	Fatty Acyls	112-86-7	HMDB0002068	C08316	ko01040//Biosynthesis of unsaturated fatty acids	Lipid metabolism	Metabolism
POS_M338T734	2.23699e+07	3.62333e+06	1.29586e+07	1.23957e+07	1.83885e+07	1.91757e+07	6.96939e+07	8.53437e+07	6.67584e+07	4.97889e+07	4.1374e+07	1.97455e+07	1.48186e+07	5.54507e+07	1.9038	0.00215991	0.0155928	0.735186	338.341	733.516	12.23	--	--	--	--	--	--	--	--	--	-	-	-	-
POS_M339T451	1.98396e+06	905375	1.18346e+06	581086	6.80002e+06	4.07003e+06	1.89332e+07	8.20704e+06	1.39935e+07	1.21889e+07	1.44697e+07	1.0788e+07	2.58732e+06	1.30967e+07	2.33968	0.000155932	0.00285237	0.397957	339.107	450.981	7.52	--	--	--	--	--	--	--	--	--	-	-	-	-
POS_M339T543	2.0489e+06	131262	259956	170761	1.86021e+06	467400	6.12338e+06	3.34523e+06	4.66141e+06	5.71288e+06	6.25725e+06	4.7688e+06	823081	5.14483e+06	2.64402	2.1498e-05	0.000761555	0.259937	339.106	543.465	9.06	--	--	--	--	--	--	--	--	--	-	-	-	-
POS_M339T604	795368	358602	822021	604293	122136	557683	57535.7	98296.3	66253.5	117022	147727	148782	543350	105936	-2.35869	0.0026465	0.0179636	0.0752663	339.132	604.167	10.07	--	--	--	--	--	--	--	--	--	-	-	-	-
POS_M340T779	1.0335e+07	6.66577e+06	7.79121e+06	4.35522e+06	7.86584e+06	4.34858e+06	663700	3.93484e+06	1.52685e+06	3.22103e+06	2.79415e+06	5.48025e+06	6.8936e+06	2.9368e+06	-1.23101	0.00708766	0.0353397	0.221906	340.282	778.872	12.98	--	--	--	--	--	--	--	--	--	-	-	-	-
POS_M341T531	389693	1.17722e+06	2.32225e+06	2.74393e+06	4.54976e+06	2.50833e+06	2.52328e+07	1.21811e+07	1.6039e+07	1.06421e+07	1.21043e+07	1.19551e+07	2.28186e+06	1.46924e+07	2.68678	0.000312978	0.00447647	0.426438	341.155	530.915	8.85	--	--	--	--	--	--	--	--	--	-	-	-	-
POS_M342T85	2.28436e+07	2.53072e+07	2.14855e+07	1.26277e+07	7.76018e+06	1.23537e+07	1.10064e+06	3.96688e+06	4.19277e+06	7.09591e+06	5.40511e+06	1.46389e+06	1.7063e+07	3.87087e+06	-2.14014	0.00143922	0.0119634	0.431991	342.106	84.7071	1.41	--	--	--	--	--	--	--	--	--	-	-	-	-
POS_M343T339	2.9842e+06	1.83306e+06	423859	2.78547e+06	7.14179e+06	1493.84	1493.84	1493.84	1493.84	1493.84	1493.84	1493.84	2.52831e+06	1493.84	-10.7249	0.0364001	0.106443	0.167503	343.197	339.185	5.65	--	--	--	--	--	--	--	--	--	-	-	-	-
POS_M344T166	3.29767e+06	540125	814620	2.03173e+06	447604	1.8271e+06	1.29259e+07	2.96639e+06	1.89639e+06	9.66887e+06	1.63972e+06	6.02271e+06	1.49314e+06	5.85333e+06	1.97091	0.0480288	0.128633	0.203869	343.957	165.798	2.76	--	--	--	--	--	--	--	--	--	-	-	-	-
POS_M344T336	1.04065e+08	9.99147e+07	9.11438e+07	1.02164e+08	1.80417e+07	1.51219e+07	3.45746e+06	4.08645e+06	4.6111e+06	6.10089e+06	4.63591e+06	4.75188e+06	7.17418e+07	4.60728e+06	-3.96083	0.00333719	0.0212721	0.961513	344.093	336.373	5.61	--	--	--	--	--	--	--	--	--	-	-	-	-
POS_M344T419	4.03791e+06	3.4073e+06	2.6018e+06	3.73692e+06	1.65781e+06	2.65941e+06	3.11676e+06	143632	183597	861071	206399	186556	3.01686e+06	783002	-1.94596	0.00392073	0.0238318	0.173586	344.181	418.617	6.98	--	Formoterol	--	20.1493	C19H24N2O4	MS1	Benzene and substituted derivatives	67346-49-0	HMDB0015399	-	-	-	-
POS_M344T311_2	8.77594e+06	7.74954e+06	2.96056e+06	6.46758e+06	2.70141e+06	5.08074e+06	660893	339968	421725	455675	410054	361030	5.62263e+06	441557	-3.67057	0.000475274	0.00573434	0.277952	344.181	311.292	5.19	--	--	--	--	--	--	--	--	--	-	-	-	-
POS_M345T82	2.04464e+06	307982	645045	294195	2.4415e+06	497706	6.23007e+06	6.88595e+06	6.38039e+06	5.35617e+06	5.93314e+06	4.03468e+06	1.03851e+06	5.8034e+06	2.48238	7.29684e-06	0.000388246	0.274596	344.858	82.3564	1.37	--	--	--	--	--	--	--	--	--	-	-	-	-
POS_M346T250	8.47357e+06	2.39526e+06	1.62338e+06	1.36972e+07	5.69366e+06	778925	309616	1.07419e+06	987760	318686	590837	1.7466e+06	5.44367e+06	837949	-2.69965	0.0473176	0.127626	0.221362	346.02	249.518	4.16	--	Cyclic GMP	--	3.55202	C10H12N5O7P	MS1	Purine nucleotides	7665-99-8	HMDB0001314	C00942	ko00230//Purine metabolism	Nucleotide metabolism	Metabolism
POS_M346T310	2.0111e+07	2.4439e+07	1.94149e+07	2.2017e+07	1.02415e+07	1.86411e+07	7.51755e+06	1.08026e+07	6.02094e+06	9.13216e+06	7.03436e+06	7.52178e+06	1.91441e+07	8.0049e+06	-1.25794	0.000335117	0.00468318	0.407535	346.033	310.172	5.17	--	Tomentin	--	24.7613	C17H14O8	MS1	--	--	--	-	-	-	-
POS_M346T477	2.22322e+06	1.90231e+06	2.14296e+06	2.08532e+06	553425	2.35377e+06	460463	1.45735e+06	296897	252788	1.3792e+06	1.18507e+06	1.87684e+06	838629	-1.1622	0.0152609	0.0596439	0.106109	346.088	477.443	7.96	--	Thiamine monophosphate	--	6.80604	C12H18N4O4PS	MS1	Diazines	495-23-8	HMDB0002666	C01081	ko01100//Metabolic pathways;ko00730//Thiamine metabolism	Global and overview maps;Metabolism of cofactors and vitamins	Metabolism
POS_M346T330	1.4744e+07	1.26481e+07	9.45113e+06	1.55526e+07	6.96269e+06	1.16145e+07	5.22758e+06	3.48601e+06	4.66844e+06	5.61067e+06	5.22919e+06	3.84894e+06	1.18288e+07	4.67847e+06	-1.3382	0.000382312	0.00508987	0.326923	346.197	329.87	5.5	--	--	--	--	--	--	--	--	--	-	-	-	-
POS_M346T411	9.89179e+06	9.17036e+06	7.21926e+06	1.51014e+07	4.83576e+06	4.9525e+06	419459	353483	401399	1.98499e+06	594260	522129	8.5285e+06	712621	-3.58109	0.000601457	0.00685237	0.341991	346.195	410.78	6.85	L-Alanyl-gamma-D-glutamyl-L-lysine	--	0.130156	3.61329	C14H26N4O6	MS2	--	--	--	-	-	-	-
POS_M347T214	1.97775e+06	8.39442e+06	6.16699e+06	7.75537e+06	5.15633e+06	7.87595e+06	1.2164e+06	1.37319e+06	1.14652e+06	4.46725e+06	2.58577e+06	1.44206e+06	6.22114e+06	2.03853e+06	-1.60965	0.00381693	0.0234205	0.234596	346.969	213.598	3.56	--	--	--	--	--	--	--	--	--	-	-	-	-
POS_M347T500	1.06418e+08	1.47134e+08	1.6924e+08	2.32985e+07	1.65674e+07	1.40033e+07	2.80183e+07	8.17366e+06	6.34337e+06	6.57352e+06	1.99201e+07	1.89411e+07	7.94435e+07	1.46617e+07	-2.43788	0.0492656	0.13092	0.806228	347.215	500.306	8.34	--	Tetrahydrocortisone	--	8.42573	C21H32O5	MS1	Steroids and steroid derivatives	1953-05-04	HMDB0000903	-	-	-	-
POS_M348T314	1.02053e+07	9.00867e+06	1.23918e+07	1.28424e+07	1.20136e+06	2.18692e+06	2.87143e+06	623449	1.99895e+06	2.32437e+06	497206	458660	7.97274e+06	1.46234e+06	-2.44679	0.0116967	0.0499425	0.28491	348.129	313.775	5.23	--	--	--	--	--	--	--	--	--	-	-	-	-
POS_M348T330	6.27811e+06	7.51651e+06	4.32519e+06	5.71811e+06	2.79982e+06	4.86673e+06	4.06083e+06	2.03121e+06	511390	3.10234e+06	644029	1.65993e+06	5.25074e+06	2.00162e+06	-1.39135	0.00406429	0.0243977	0.210135	348.176	329.695	5.49	--	2'-N-Acetylparomamine	--	10.4105	C14H27N3O8	MS1	--	--	--	C17582	ko01130//Biosynthesis of antibiotics	Global and overview maps	Metabolism
POS_M349T788	4.03424e+06	3.71097e+06	3.11479e+06	3.99801e+06	5.42937e+06	5.61687e+06	6.54065e+06	1.00618e+07	1.02756e+07	1.03224e+07	1.38037e+07	1.15688e+07	4.31738e+06	1.04288e+07	1.27235	0.000164691	0.00291704	0.306756	349.177	788.205	13.14	--	Enalaprilat	--	0.404508	C18H24N2O5	MS1	Carboxylic acids and derivatives	76420-72-9	HMDB0041886	-	-	-	-
POS_M349T512	3.75628e+06	3.71371e+06	829866	6.54514e+06	3.30345e+06	5.21906e+06	640923	754574	497581	3.06902e+06	645935	345054	3.89458e+06	992182	-1.97279	0.00864436	0.0409689	0.19205	349.2	511.869	8.53	--	--	--	--	--	--	--	--	--	-	-	-	-
POS_M349T525	3.62578e+07	3.42474e+07	3.1944e+07	5.51917e+07	4.53798e+07	3.34897e+07	2.35169e+07	1.81739e+07	1.29326e+07	1.60965e+07	1.54495e+07	7.98875e+06	3.94184e+07	1.5693e+07	-1.32875	0.000241382	0.00384005	0.60347	349.201	524.556	8.74	--	--	--	--	--	--	--	--	--	-	-	-	-
POS_M350T203	35172.7	86121	271108	85341.5	229021	2.06936e+06	1.64231e+06	1.48957e+06	1.2119e+06	1.95842e+06	4.42664e+06	1.81852e+06	462687	2.09122e+06	2.17624	0.0182377	0.0669327	0.141241	350.086	202.608	3.38	--	--	--	--	--	--	--	--	--	-	-	-	-
POS_M350T359	481706	596129	781616	499830	547236	465122	2.82494e+06	2.86133e+06	2.43022e+06	3.70868e+06	3.15835e+06	3.20221e+06	561940	3.03095e+06	2.43128	9.70933e-08	4.22564e-05	0.202443	350.086	359.104	5.99	--	--	--	--	--	--	--	--	--	-	-	-	-
POS_M350T525	7.9807e+06	7.18002e+06	5.86207e+06	1.03524e+07	7.8464e+06	6.35132e+06	2.74682e+06	2.96567e+06	2.23224e+06	2.56406e+06	3.07733e+06	318715	7.59549e+06	2.31747e+06	-1.71259	4.4287e-05	0.00127283	0.290808	350.203	524.556	8.74	9S-hydroxy-11,15-dioxo-5Z,13E-prostadienoic acid	--	5.67e-07	18.038	C20H30O5	MS2	Fatty Acyls	-	HMDB0062297	-	-	-	-
POS_M350T727	2.99729e+06	1.79789e+06	2.30478e+06	4.62379e+06	3.46612e+06	2.11107e+06	6.077e+06	5.78607e+06	4.06467e+06	7.74256e+06	9.18563e+06	4.27245e+06	2.88349e+06	6.18806e+06	1.10167	0.00482905	0.0271813	0.203535	350.202	727.249	12.12	--	--	--	--	--	--	--	--	--	-	-	-	-
POS_M351T451	4.68183e+06	4.53694e+06	4.48489e+06	6.3855e+06	6.72557e+06	6.84063e+06	617199	2.36546e+06	2.83345e+06	807160	2.59696e+06	401920	5.60923e+06	1.60369e+06	-1.80641	0.000109849	0.00226885	0.245222	351.216	451.488	7.52	--	--	--	--	--	--	--	--	--	-	-	-	-
POS_M351T714	5.71081e+07	3.01344e+07	5.44019e+07	4.18408e+07	3.1094e+07	3.82688e+07	1.17214e+07	3.08973e+06	3.64961e+06	2.01258e+07	6.47756e+06	6.23083e+06	4.21413e+07	8.54916e+06	-2.30138	9.352e-05	0.0020571	0.71571	351.214	713.909	11.9	Prostaglandin G2	--	1.75e-10	0.054385	C20H32O6	MS2	Fatty Acyls	51982-36-6	HMDB0003235	C05956	ko01100//Metabolic pathways;ko00590//Arachidonic acid metabolism	Global and overview maps;Lipid metabolism	Metabolism
POS_M351T794	4.1417e+06	869135	3.43238e+06	1.0656e+06	2.19445e+06	5.53958e+06	4.83493e+06	2.41183e+06	5.47039e+06	8.27531e+06	1.07576e+07	6.49567e+06	2.87381e+06	6.37429e+06	1.1493	0.0310917	0.095533	0.199176	351.336	793.509	13.23	--	--	--	--	--	--	--	--	--	-	-	-	-
POS_M352T415	1.05147e+06	768552	811735	1.00706e+06	477044	276645	479361	123628	140815	491819	238078	243940	732083	286273	-1.35461	0.00979271	0.0443133	0.0760308	352.163	414.881	6.91	--	--	--	--	--	--	--	--	--	-	-	-	-
POS_M352T784	903174	1.30729e+06	5.70105e+06	1.02011e+06	4.39915e+06	1.07028e+06	4.84103e+06	1.11328e+07	1.42385e+07	7.19025e+06	6.66052e+06	2.03032e+06	2.40018e+06	7.68224e+06	1.67839	0.023853	0.0802425	0.238627	352.169	783.819	13.06	--	--	--	--	--	--	--	--	--	-	-	-	-
POS_M352T510	1.9931e+06	2.28864e+06	2.53087e+06	7.833e+06	2.58961e+06	1493.84	1493.84	1493.84	1493.84	1493.84	1493.84	2.07739e+06	2.87278e+06	347476	-3.04746	0.0480838	0.128724	0.162536	352.219	510.456	8.51	--	--	--	--	--	--	--	--	--	-	-	-	-
POS_M353T760	3.19926e+07	3.64215e+07	3.29447e+07	2.59734e+07	8.74746e+06	1.28332e+07	1.94913e+06	5.91762e+06	1.00045e+07	1.04679e+07	1.23601e+07	1.41094e+07	2.48188e+07	9.13479e+06	-1.44199	0.0107584	0.0470458	0.439591	353.23	760.467	12.67	--	--	--	--	--	--	--	--	--	-	-	-	-
POS_M353T815	1.92416e+06	1.59204e+07	5.09725e+06	5.69677e+06	3.80814e+06	5.16807e+06	614637	1.48897e+06	2.31567e+06	1.37979e+06	3.57643e+06	232383	6.26913e+06	1.60132e+06	-1.96901	0.0476097	0.12796	0.221077	353.351	814.69	13.58	--	--	--	--	--	--	--	--	--	-	-	-	-
POS_M354T310	1.08172e+06	1.45334e+06	1.06535e+06	998241	598494	401155	357704	410770	177169	597887	298798	430949	933050	378880	-1.30021	0.00705678	0.0352875	0.0858543	354.054	310.172	5.17	--	--	--	--	--	--	--	--	--	-	-	-	-
POS_M354T760	2.56107e+06	717068	482691	1.57865e+06	721158	2.99609e+06	3.66078e+06	4.74907e+06	4.79917e+06	1.79194e+06	2.55784e+06	4.91626e+06	1.50945e+06	3.74584e+06	1.31126	0.00896051	0.0417723	0.169607	354.233	760.378	12.67	--	--	--	--	--	--	--	--	--	-	-	-	-
POS_M355T109	1.46646e+06	2.28112e+06	3.25681e+06	2.99592e+06	5.56206e+06	9.24543e+06	1.46929e+07	1.75066e+07	1.85008e+07	1.51155e+07	6.076e+06	1.0327e+07	4.13463e+06	1.37031e+07	1.72867	0.00164307	0.0131223	0.362544	354.609	108.555	1.81	--	--	--	--	--	--	--	--	--	-	-	-	-
POS_M355T82	145948	165152	235584	1.17141e+06	1.12022e+06	836890	1.83828e+06	1.60429e+06	1.69747e+06	1.43247e+06	1.78899e+06	1.76448e+06	612535	1.68766e+06	1.46216	0.000411939	0.00528273	0.125889	354.813	81.7398	1.36	--	--	--	--	--	--	--	--	--	-	-	-	-
POS_M355T491	98761.5	159516	73193.7	68542.9	29637.2	111813	1.12735e+07	1.11805e+07	9.17041e+06	1.0309e+07	6.73413e+06	1.06599e+07	90244.1	9.88791e+06	6.77569	7.09043e-08	3.34128e-05	0.403158	355.171	491.419	8.19	--	Acebutolol hydrochloride	--	10.2899	C18H28N2O4. HCl	MS1	Organooxygen compounds	37517-30-9	HMDB0015324	-	-	-	-
POS_M355T695	1.40816e+07	2.20025e+07	1.85105e+07	1.75981e+07	1.38062e+07	1.91581e+07	1.09289e+07	1.17808e+07	8.82821e+06	3.41788e+06	2.16728e+06	6.93918e+06	1.75262e+07	7.3437e+06	-1.25493	0.000571036	0.00659955	0.382774	355.243	695.413	11.59	--	--	--	--	--	--	--	--	--	-	-	-	-
POS_M355T772_2	3.90786e+07	9.09619e+07	8.39221e+07	1.90966e+07	2.63675e+07	2.90645e+07	1.50397e+07	7.63089e+06	6.699e+06	7.29986e+06	2.97305e+07	4.86276e+06	4.80818e+07	1.18771e+07	-2.01731	0.0216191	0.0751426	0.637178	355.282	771.523	12.86	--	--	--	--	--	--	--	--	--	-	-	-	-
POS_M355T837	3.66646e+08	1.79045e+08	2.6091e+08	2.05116e+08	3.87307e+08	2.35453e+08	7.1868e+08	5.17959e+08	6.03993e+08	6.74718e+08	4.90646e+08	7.10766e+08	2.72413e+08	6.1946e+08	1.18522	6.78774e-05	0.00168604	2.30399	355.284	836.904	13.95	--	--	--	--	--	--	--	--	--	-	-	-	-
POS_M356T706	3.38216e+06	9.58037e+06	5.24144e+06	8.8713e+06	622010	1.04106e+06	2.1608e+06	1.42491e+06	306660	532621	615669	1.57721e+06	4.78972e+06	1.10298e+06	-2.11854	0.0428877	0.119924	0.20029	356.237	706.402	11.77	--	--	--	--	--	--	--	--	--	-	-	-	-
POS_M356T695	3.40465e+06	4.03999e+06	827062	3.10037e+06	2.10178e+06	582690	983532	761124	177861	249852	763717	895977	2.34276e+06	638677	-1.87505	0.0168176	0.0634486	0.1458	356.251	695.44	11.59	--	--	--	--	--	--	--	--	--	-	-	-	-
POS_M356T756	8.87842e+06	3.77226e+06	1.80193e+06	3.95663e+06	3.26997e+06	2.27876e+06	126030	272657	619077	1.94485e+06	232326	2.13584e+06	3.993e+06	888462	-2.16809	0.0181072	0.0666631	0.192001	356.261	756.025	12.6	--	Prostaglandin F1a	--	12.0443	C20H36O5	MS1	Fatty Acyls	745-62-0	HMDB0002685	-	-	-	-
POS_M357T639	355600	1.73484e+06	1.28826e+06	1.15569e+06	1.19436e+06	301741	2.23244e+06	3.32188e+06	2.58273e+06	3.09635e+06	1.37437e+06	2.03719e+06	1.00508e+06	2.44083e+06	1.28006	0.00317712	0.0205065	0.133725	357.202	639.279	10.65	--	--	--	--	--	--	--	--	--	-	-	-	-
POS_M358T292	5.67658e+06	1.95062e+07	1.7271e+07	1.90015e+07	5.23563e+06	4.87846e+06	1.97732e+06	1.90714e+06	2.17378e+06	1.89046e+06	2.57058e+06	4.35003e+06	1.19282e+07	2.47822e+06	-2.26701	0.0107573	0.0470458	0.343028	358.073	292.301	4.87	--	--	--	--	--	--	--	--	--	-	-	-	-
POS_M358T448	7.63256e+06	6.85414e+06	9.91611e+06	1.20636e+07	4.94741e+06	7.96017e+06	2.9483e+06	1.77722e+06	1.97382e+06	2.22607e+06	2.16652e+06	2.04397e+06	8.229e+06	2.18932e+06	-1.91024	0.000151356	0.00283947	0.301209	358.196	447.54	7.46	--	Nalbuphine	--	7.09504	C21H27NO4	MS1	Phenanthrenes and derivatives	20594-83-6	HMDB0014982	-	-	-	-
POS_M358T820	2.47659e+06	3.04057e+06	2.31996e+06	875895	991473	1.65974e+06	961881	472016	319743	600594	900503	905054	1.89404e+06	693298	-1.44992	0.00874093	0.0411898	0.121189	358.243	820.357	13.67	--	--	--	--	--	--	--	--	--	-	-	-	-
POS_M359T310_1	2.38762e+06	3.00967e+06	2.37987e+06	689624	987252	1.8343e+06	708560	1.18698e+06	714211	1.04091e+06	925275	672447	1.88139e+06	874731	-1.10489	0.0229554	0.0784448	0.105621	359.021	310.046	5.17	--	--	--	--	--	--	--	--	--	-	-	-	-
POS_M359T310_2	6.21958e+07	1.00573e+08	1.04435e+08	1.28015e+08	5.82959e+07	1.23182e+08	1.67888e+07	2.08372e+07	4.96302e+07	4.31816e+07	1.56059e+07	1.33192e+07	9.61162e+07	2.65605e+07	-1.8555	0.000486676	0.00582576	1.00266	359.067	310.452	5.17	--	--	--	--	--	--	--	--	--	-	-	-	-
POS_M360T454	7.49857e+06	7.28007e+06	5.42885e+06	8.88917e+06	5.64035e+06	5.36899e+06	3.36395e+06	2.1705e+06	2.35616e+06	4.33088e+06	2.5338e+06	2.13489e+06	6.68433e+06	2.81503e+06	-1.24763	0.000210828	0.00347615	0.246094	360.212	454.325	7.57	--	--	--	--	--	--	--	--	--	-	-	-	-
POS_M360T365	1.05232e+07	8.77101e+06	1.30025e+07	7.4227e+06	6.06257e+06	5.04636e+06	2.0914e+06	2.55125e+06	1.78138e+06	2.5003e+06	2.18014e+06	414438	8.4714e+06	1.91982e+06	-2.14163	0.000369275	0.00501113	0.311747	360.211	364.579	6.08	--	--	--	--	--	--	--	--	--	-	-	-	-
POS_M360T533	1.14193e+08	1.07595e+08	7.55481e+07	1.23908e+08	2.06935e+07	8.54169e+07	6.58183e+07	5.59547e+07	1.78387e+07	3.5578e+07	6.28192e+07	1.39495e+07	8.78924e+07	4.19931e+07	-1.06559	0.0284676	0.0901523	0.711859	360.227	532.905	8.88	--	Cannabigerolate	--	9.20742	C22H32O4	MS1	--	--	--	-	-	-	-
POS_M362T695	1.49726e+06	404499	504732	706026	115777	135499	135413	29517.2	40535.3	62315.6	75596.2	63505	560632	67813.6	-3.04741	0.0401527	0.114323	0.0723771	362.149	695.041	11.58	--	--	--	--	--	--	--	--	--	-	-	-	-
POS_M362T808	4.81941e+06	5.4175e+06	5.03992e+06	8.3655e+06	6.23023e+06	5.4646e+06	1.79601e+07	9.73394e+06	1.62744e+07	1.59358e+07	9.69311e+06	1.12691e+07	5.88953e+06	1.34778e+07	1.19436	0.000748764	0.0077004	0.322616	362.265	808.274	13.47	--	--	--	--	--	--	--	--	--	-	-	-	-
POS_M363T108	1.87156e+07	2.13144e+07	2.55224e+07	2.01915e+07	4.05747e+07	2.7378e+07	1.35208e+08	1.62158e+08	1.1318e+08	7.41885e+07	7.35433e+07	6.74274e+07	2.56161e+07	1.04284e+08	2.0254	0.000678647	0.00725438	1.05689	362.598	108.288	1.8	--	--	--	--	--	--	--	--	--	-	-	-	-
POS_M363T82	156097	376810	1.19843e+06	487615	629244	402469	2.1761e+06	3.52247e+06	587603	3.53418e+06	578488	2.15992e+06	541778	2.09313e+06	1.94989	0.0193845	0.069944	0.130914	362.83	82.0112	1.37	--	--	--	--	--	--	--	--	--	-	-	-	-
POS_M363T257	5.5415e+06	6.153e+06	7.37356e+06	6.31347e+06	1.76001e+06	2.96453e+06	55763.2	553106	19072.5	916623	273349	157916	5.01768e+06	329305	-3.92952	0.000390999	0.00510441	0.264058	363.065	257.466	4.29	--	GMP	--	20.3648	C10H14N5O8P	MS1	Purine nucleotides	85-32-5	HMDB0001397	C00144	ko01100//Metabolic pathways;ko00230//Purine metabolism	Global and overview maps;Nucleotide metabolism	Metabolism
POS_M365T110	4.55634e+09	5.14498e+09	7.74789e+09	5.52557e+09	7.51863e+09	6.97133e+09	3.63639e+10	3.90444e+10	8.348e+09	2.18989e+10	1.91142e+10	1.38377e+10	6.24412e+09	2.31012e+10	1.8874	0.00737266	0.0361887	14.4169	365.104	109.903	1.83	--	--	--	--	--	--	--	--	--	-	-	-	-
POS_M365T149	2.39324e+08	4.07247e+08	5.18578e+08	2.932e+08	1.27475e+08	4.85009e+07	1.2187e+08	6.5371e+07	1.88817e+07	1.63565e+07	2.25675e+08	7.2575e+07	2.72388e+08	8.67883e+07	-1.65009	0.0385097	0.110993	1.39354	365.103	149.129	2.49	--	--	--	--	--	--	--	--	--	-	-	-	-
POS_M365T824	2.04867e+07	3.38276e+06	2.0822e+07	3.24273e+07	1.47872e+07	1.68914e+07	9.26615e+06	7.64469e+06	1.31137e+06	4.27045e+06	4.61731e+06	5.57473e+06	1.81329e+07	5.44745e+06	-1.73496	0.0103034	0.0455247	0.388492	365.268	824.09	13.73	--	--	--	--	--	--	--	--	--	-	-	-	-
POS_M366T216	8.79627e+06	2.68829e+06	2.26048e+06	1.04853e+07	3.26162e+06	8.55301e+06	1.3924e+06	1.58981e+06	1.38431e+06	1.10063e+06	1.27326e+06	1.53255e+06	6.0075e+06	1.37883e+06	-2.12332	0.0113306	0.0487896	0.233734	366.053	216.089	3.6	--	--	--	--	--	--	--	--	--	-	-	-	-
POS_M366T473	4.74872e+06	1.51861e+06	3.86666e+06	4.05828e+06	714895	796022	262459	68901.9	237660	83350.9	297538	371970	2.6172e+06	220313	-3.57039	0.00883704	0.0413549	0.17261	366.308	472.671	7.88	--	--	--	--	--	--	--	--	--	-	-	-	-
POS_M367T145	1.24618e+06	944297	1.59653e+06	3.3697e+06	1.87607e+06	1.90444e+06	4.58029e+06	8.83588e+06	9.32471e+06	7.37416e+06	6.50027e+06	8.25763e+06	1.82287e+06	7.47882e+06	2.0366	3.11246e-05	0.000987719	0.29766	367.08	145.008	2.42	--	1'-Hydroxyversicolorone	--	9.14604	C20H16O8	MS1	--	--	--	C20503	ko01130//Biosynthesis of antibiotics	Global and overview maps	Metabolism
POS_M367T578	3.26347e+06	3.01663e+06	2.53168e+06	2.78316e+06	1.08329e+06	3.56487e+06	899562	530322	833271	998539	974360	546302	2.70718e+06	797059	-1.76403	0.000395496	0.00514905	0.165982	367.23	577.984	9.63	--	Ethynodiol Diacetate	--	6.88147	C24H32O4	MS1	Steroids and steroid derivatives	297-76-7	HMDB0014961	-	-	-	-
POS_M367T826_2	3.51081e+07	3.55038e+07	2.38905e+07	6.64703e+07	3.48036e+07	5.18313e+07	9.38858e+06	1.67356e+07	5.8109e+06	2.58891e+07	6.69325e+06	3.97689e+07	4.12679e+07	1.7381e+07	-1.24751	0.0160717	0.0614336	0.522377	367.339	826.444	13.77	Zymosterol intermediate 2	--	0.0286506	19.6965	C27H44O	MS2	Steroids and steroid derivatives	128-33-6	HMDB0006271	C05437	ko01100//Metabolic pathways;ko01130//Biosynthesis of antibiotics;ko00100//Steroid biosynthesis	Global and overview maps;Lipid metabolism	Metabolism
POS_M368T826_1	5.1013e+06	800791	973370	4.01376e+06	6.78493e+06	2.58563e+06	7.16213e+06	4.70331e+06	9.05346e+06	5.72744e+06	7.18004e+06	1.22995e+07	3.37663e+06	7.68764e+06	1.18696	0.0147545	0.0583004	0.226038	367.658	826.321	13.77	--	--	--	--	--	--	--	--	--	-	-	-	-
POS_M368T310	4.46031e+06	5.22114e+06	2.61096e+06	4.3462e+06	2.46882e+06	3.40703e+06	1.68523e+06	1.86831e+06	1.44403e+06	1.87029e+06	1.69559e+06	1.572e+06	3.75241e+06	1.68924e+06	-1.15144	0.00108927	0.00971727	0.173462	368.015	310.081	5.17	--	--	--	--	--	--	--	--	--	-	-	-	-
POS_M368T298	526872	325219	341959	353045	1.92309e+06	540639	9.05355e+06	6.59469e+06	4.89147e+06	6.60582e+06	7.8917e+06	5.41774e+06	668471	6.74249e+06	3.33435	4.35097e-06	0.000276151	0.312223	368.097	297.597	4.96	--	--	--	--	--	--	--	--	--	-	-	-	-
POS_M368T226	165950	131177	83471.7	94564.6	171334	81278.9	360457	2.0913e+06	406182	2.59898e+06	633333	3.18542e+06	121296	1.54595e+06	3.67188	0.0180642	0.0666254	0.127871	368.097	225.72	3.76	--	--	--	--	--	--	--	--	--	-	-	-	-
POS_M368T826_2	8.68879e+07	7.01078e+07	8.81023e+07	7.45569e+07	1.60177e+08	1.2052e+08	3.01342e+08	1.38146e+08	1.96071e+08	2.05682e+08	1.74631e+08	2.34506e+08	1.00059e+08	2.08397e+08	1.05849	0.00231823	0.0164251	1.21335	368.157	826.364	13.77	--	--	--	--	--	--	--	--	--	-	-	-	-
POS_M368T597	5.37291e+06	4.94645e+06	3.19117e+06	6.16767e+06	5.94985e+06	4.36319e+06	1.05913e+07	1.06403e+07	1.18822e+07	9.23979e+06	1.26481e+07	1.09069e+07	4.99854e+06	1.09848e+07	1.13593	3.74541e-06	0.000242775	0.310111	368.212	597.223	9.95	--	--	--	--	--	--	--	--	--	-	-	-	-
POS_M368T723	133878	2.02068e+06	68792.9	124814	1.02647e+06	125090	2.20376e+06	1.82723e+06	2.45944e+06	1.55954e+06	1.82526e+06	492841	583287	1.72801e+06	1.56683	0.0231961	0.0789178	0.107946	368.242	722.809	12.05	--	--	--	--	--	--	--	--	--	-	-	-	-
POS_M369T537	3.51171e+06	1.39869e+06	2.67888e+06	2.02665e+06	1.29787e+06	2.03797e+06	1.12362e+07	8.43624e+06	1.11641e+07	1.19828e+07	1.19803e+07	1.10767e+07	2.15863e+06	1.09794e+07	2.34661	7.12893e-08	3.34128e-05	0.383588	369.117	536.67	8.94	--	--	--	--	--	--	--	--	--	-	-	-	-
POS_M369T543	3.66678e+06	1.88173e+06	731763	454472	1.73105e+07	5.7291e+06	2.82265e+07	1.33847e+07	1.8088e+07	2.08217e+07	1.92796e+07	1.46284e+07	4.9624e+06	1.90715e+07	1.94231	0.00189918	0.0144106	0.435238	369.117	543.481	9.06	--	--	--	--	--	--	--	--	--	-	-	-	-
POS_M369T506	5.13942e+06	4.05941e+06	6.79447e+06	4.56881e+06	8.78466e+06	6.72251e+06	1.17939e+07	1.8237e+07	1.2978e+07	1.49345e+07	1.06618e+07	6.94771e+06	6.01155e+06	1.25921e+07	1.06672	0.00339214	0.0214699	0.291701	369.117	506.413	8.44	1-O-Sinapoyl-beta-D-glucose	--	0.00912956	7.96689	C17H22O10	MS2	--	--	--	C01175	ko00940//Phenylpropanoid biosynthesis	Biosynthesis of other secondary metabolites	Metabolism
POS_M369T298	7.35901e+06	6.63405e+06	8.95296e+06	8.10017e+06	5.5354e+06	8.2306e+06	580893	3.26503e+06	3.60154e+06	2.25645e+06	515195	529182	7.4687e+06	1.79138e+06	-2.05978	2.50166e-05	0.000848525	0.29777	369.115	298.038	4.97	--	--	--	--	--	--	--	--	--	-	-	-	-
POS_M369T782	5.33934e+06	1.20685e+07	1.21092e+07	8.93102e+06	2.96251e+06	6.08173e+06	1.46242e+06	4.67386e+06	351193	5.35326e+06	4.31565e+06	647523	7.91539e+06	2.80065e+06	-1.4989	0.0166101	0.0629387	0.245411	369.166	781.524	13.03	--	Dehydroepiandrosterone sulfate	--	19.5566	C19H28O5S	MS1	Steroids and steroid derivatives	651-48-9	HMDB0001032	-	-	-	-
POS_M369T716	6.08285e+06	8.64798e+06	4.2599e+06	9.43429e+06	504767	3.81724e+06	933810	1.78095e+06	1.34225e+06	2.88131e+06	2.608e+06	1.92203e+06	5.45784e+06	1.91139e+06	-1.51371	0.0285766	0.0903479	0.200865	369.224	715.678	11.93	11-Dehydro-thromboxane B2	--	1.76e-07	0.826065	C20H32O6	MS2	Fatty Acyls	67910-12-7	HMDB0004242	C05964	ko01100//Metabolic pathways;ko00590//Arachidonic acid metabolism	Global and overview maps;Lipid metabolism	Metabolism
POS_M369T824	1.63587e+07	1.31029e+07	1.31171e+07	1.49923e+07	1.71514e+07	1.08381e+07	3.59858e+06	8.68239e+06	6.52049e+06	6.82379e+06	6.78299e+06	7.3214e+06	1.42601e+07	6.62161e+06	-1.10673	7.01869e-05	0.00170095	0.345858	369.261	824.029	13.73	Misoprostol	--	0.197116	6.46401	C21H36O5	MS2	Fatty Acyls	59122-46-2	HMDB0015064	-	-	-	-
POS_M370T324	1.12258e+06	537458	935280	301788	754248	1.29636e+06	1.83063e+06	2.49112e+06	2.91478e+06	5.14979e+06	631513	3.44215e+06	824618	2.74333e+06	1.73413	0.0135618	0.055088	0.148746	370.112	324.404	5.41	--	Norsolorinic acid	--	18.2874	C20H18O7	MS1	--	--	--	C20452	ko01130//Biosynthesis of antibiotics	Global and overview maps	Metabolism
POS_M370T425_1	1.84386e+06	1.58234e+06	502715	2.08766e+06	2.10461e+06	813403	5.99597e+06	6.94941e+06	7.04792e+06	7.02309e+06	9.29715e+06	7.29e+06	1.4891e+06	7.26726e+06	2.28697	6.47927e-07	9.60969e-05	0.307477	370.119	425.423	7.09	--	--	--	--	--	--	--	--	--	-	-	-	-
POS_M370T544	47378.7	8358.24	6733.69	455378	1.19473e+06	67133.8	1.06065e+06	2.08595e+06	2.8808e+06	3.77947e+06	4.10534e+06	1.68995e+06	296618	2.60036e+06	3.13203	0.00138452	0.0116417	0.177127	370.119	543.564	9.06	--	--	--	--	--	--	--	--	--	-	-	-	-
POS_M371T466	134384	84009.2	130658	80679	183855	84971.2	1.66264e+06	1.21882e+06	345486	1.51011e+06	217157	2.08751e+06	116426	1.17362e+06	3.33348	0.0061091	0.0318415	0.11554	371.167	466.167	7.77	--	--	--	--	--	--	--	--	--	-	-	-	-
POS_M371T817	2.15516e+07	1.38205e+07	1.91043e+07	1.54171e+07	1.35479e+07	1.6724e+07	1.65275e+06	9.19882e+06	6.10897e+06	8.22632e+06	1.53075e+06	8.59563e+06	1.66942e+07	5.88554e+06	-1.5041	0.000213455	0.00349618	0.399349	371.172	817.386	13.62	--	Floramultine	--	2.83952	C21H25NO5	MS1	--	--	--	C16713	ko00950//Isoquinoline alkaloid biosynthesis	Biosynthesis of other secondary metabolites	Metabolism
POS_M372T634	296161	397771	272422	313477	1.29472e+06	310345	2.92045e+06	2.0645e+06	2.88117e+06	1.1342e+06	2.73073e+06	1.68835e+06	480816	2.23657e+06	2.21773	0.000426768	0.00534635	0.159968	372.273	634.045	10.57	--	--	--	--	--	--	--	--	--	-	-	-	-
POS_M373T257	8.91811e+06	1.02655e+07	1.09246e+07	1.41478e+07	5.62407e+06	1.23589e+07	441359	1.93312e+06	242755	2.79253e+06	196719	1.37753e+06	1.03732e+07	1.164e+06	-3.15569	2.84934e-05	0.000923458	0.378732	373.021	257.356	4.29	--	--	--	--	--	--	--	--	--	-	-	-	-
POS_M373T521	3.16714e+06	3.19215e+06	1.00579e+06	4.02396e+06	773404	4.10321e+06	1.20153e+06	726197	777588	667490	1.58851e+06	360923	2.71094e+06	887038	-1.61173	0.0153423	0.0597468	0.145128	373.197	521.32	8.69	--	--	--	--	--	--	--	--	--	-	-	-	-
POS_M374T570	38159.2	35656.6	133435	683197	332981	140928	742977	1.37208e+06	1.65971e+06	1.26048e+06	1.37902e+06	412225	227393	1.13775e+06	2.32293	0.00174855	0.0136413	0.110042	374.078	569.84	9.5	--	--	--	--	--	--	--	--	--	-	-	-	-
POS_M374T681_2	4.50715e+07	6.21287e+07	7.42546e+06	4.49849e+07	5.99631e+06	1.64973e+07	5.78414e+06	5.24727e+06	5.11661e+06	6.12976e+06	6.55095e+06	4.01281e+06	3.03507e+07	5.47359e+06	-2.47117	0.0266823	0.0867068	0.540335	374.289	680.718	11.35	--	3-Oxo-5beta-cholanate	--	19.3651	C24H38O3	MS1	--	--	--	-	-	-	-
POS_M375T292	2.14639e+07	2.07208e+07	1.6234e+07	1.94906e+07	7.71693e+06	9.78657e+06	5.36299e+06	6.01878e+06	6.57267e+06	6.43925e+06	7.90551e+06	9.67894e+06	1.59021e+07	6.99636e+06	-1.18454	0.00485419	0.0272344	0.343733	375.063	291.804	4.86	--	--	--	--	--	--	--	--	--	-	-	-	-
POS_M375T325	1.92036e+07	1.98299e+07	1.11978e+07	1.41224e+07	1.36292e+06	1.16558e+07	3.64694e+06	307032	462261	815246	479976	324566	1.28954e+07	1.006e+06	-3.68015	0.00170301	0.0134236	0.408042	375.187	324.717	5.41	--	Hydroxyzine	--	8.36317	C21H27ClN2O2	MS1	Benzene and substituted derivatives	68-88-2	HMDB0014697	-	-	-	-
POS_M375T498	6.27812e+06	5.57812e+06	8.46531e+06	823683	2.61185e+06	4.53831e+06	3.32229e+06	1.92215e+06	1.82751e+06	1.19337e+06	2.75489e+06	248224	4.7159e+06	1.87807e+06	-1.32828	0.0389481	0.111917	0.167671	375.213	497.811	8.3	--	--	--	--	--	--	--	--	--	-	-	-	-
POS_M375T681	2.52655e+06	1.38394e+06	2.19829e+06	1.34747e+06	807886	2.73621e+06	1.67605e+06	1.77649e+06	364428	582952	430212	338261	1.83339e+06	861399	-1.08976	0.0417766	0.117736	0.0964467	375.292	680.69	11.34	--	Chenodeoxycholic acid	--	3.78278	C24H40O4	MS1	Steroids and steroid derivatives	474-25-9	HMDB0000518	C02528	ko01100//Metabolic pathways	Global and overview maps	Metabolism
POS_M376T329	8.74475e+06	1.07347e+07	5.48631e+06	1.13361e+07	3.92611e+06	8.6821e+06	3.70026e+06	1.81548e+06	2.80825e+06	2.82482e+06	602469	1.71763e+06	8.15167e+06	2.24482e+06	-1.8605	0.00090324	0.0086805	0.293393	376.17	328.756	5.48	--	--	--	--	--	--	--	--	--	-	-	-	-
POS_M376T722	452126	320615	268767	328924	2.92742e+06	399881	3.93615e+06	3.01016e+06	4.48904e+06	3.18529e+06	1.27658e+07	3.75224e+06	782955	5.18978e+06	2.72867	0.0197275	0.0707473	0.225715	376.245	721.768	12.03	--	--	--	--	--	--	--	--	--	-	-	-	-
POS_M379T444	1.33291e+07	1.09983e+07	1.40467e+07	1.18387e+07	2.4091e+06	1.0442e+07	4.29864e+06	5.36225e+06	5.02033e+06	3.628e+06	4.61215e+06	3.84614e+06	1.05106e+07	4.46125e+06	-1.23633	0.00586077	0.0308108	0.274661	379.097	443.568	7.39	--	Carbenicillin	--	3.96161	C17H18N2O6S	MS1	Carboxylic acids and derivatives	4697-36-3	HMDB0014717	-	-	-	-
POS_M380T429_1	1.33617e+06	2.3155e+06	1.38324e+06	1.26267e+06	2.12046e+06	1.27861e+06	3.6017e+07	3.00093e+07	5.31598e+06	4.3606e+06	7.77879e+06	1.11933e+07	1.61611e+06	1.57792e+07	3.28742	0.0297289	0.0927013	0.388612	379.604	428.834	7.15	--	--	--	--	--	--	--	--	--	-	-	-	-
POS_M380T429_2	323804	168515	422404	402861	733919	425617	1.02963e+07	9.67002e+06	3.93723e+06	1.39102e+06	2.58111e+06	3.29879e+06	412853	5.19574e+06	3.65363	0.0117918	0.0502217	0.238538	380.107	429	7.15	--	--	--	--	--	--	--	--	--	-	-	-	-
POS_M382T792	9.90041e+06	1.14675e+07	2.40673e+07	2.91193e+06	4.031e+06	6.51824e+06	200530	6.06179e+06	35555	2.43151e+06	33358	100105	9.81608e+06	1.47714e+06	-2.73234	0.0301792	0.0937216	0.294447	382.233	792.181	13.2	--	--	--	--	--	--	--	--	--	-	-	-	-
POS_M382T826	522506	712867	5.95674e+06	2.08401e+06	5.65236e+06	3.70898e+06	4.76671e+06	1.21648e+07	1.19906e+07	4.58592e+06	8.06014e+06	4.40209e+06	3.10624e+06	7.66171e+06	1.30249	0.029075	0.0912225	0.224726	382.313	826.398	13.77	--	7-Dehydrodesmosterol	--	27.7643	C27H42O	MS1	Steroids and steroid derivatives	1715-86-2	HMDB0003896	C05107	ko01100//Metabolic pathways;ko00100//Steroid biosynthesis	Global and overview maps;Lipid metabolism	Metabolism
POS_M383T320	2.14835e+06	1.27002e+06	2.15346e+06	1.09163e+06	771979	1.5638e+06	1.19809e+06	435733	258332	394482	1.22984e+06	410718	1.49987e+06	654534	-1.1963	0.0159938	0.0612566	0.0965256	383.091	320.499	5.34	--	--	--	--	--	--	--	--	--	-	-	-	-
POS_M383T469	4.18551e+06	3.92156e+06	5.72324e+06	1.27822e+06	3.14806e+06	1.09177e+06	310563	1.86279e+06	756027	877319	1.15211e+06	247270	3.22473e+06	867681	-1.89394	0.0119999	0.0508806	0.168695	383.218	468.704	7.81	--	--	--	--	--	--	--	--	--	-	-	-	-
POS_M384T469	1.72559e+06	1.20519e+06	1.65372e+06	240597	767048	260514	94527.5	419285	56201.3	43809.2	110285	294839	975443	169825	-2.52201	0.0153409	0.0597468	0.0970162	383.721	468.899	7.81	--	--	--	--	--	--	--	--	--	-	-	-	-
POS_M385T425	1.19726e+06	286317	321724	1.14778e+06	353671	331804	391838	1.67894e+06	1.3379e+06	1.54742e+06	1.3225e+06	1.24897e+06	606425	1.25459e+06	1.04882	0.0304535	0.0943557	0.0817405	385.086	425.054	7.08	--	--	--	--	--	--	--	--	--	-	-	-	-
POS_M385T231	9.62162e+06	1.04084e+07	7.97708e+06	1.28395e+07	835031	7.36319e+06	533955	2.88806e+06	3.10037e+06	3.24129e+06	2.97103e+06	3.03158e+06	8.17414e+06	2.62771e+06	-1.63726	0.00910074	0.0421039	0.26271	385.127	230.994	3.85	--	--	--	--	--	--	--	--	--	-	-	-	-
POS_M385T102	1.63345e+07	2.11396e+07	1.29506e+07	5.98999e+06	3.27789e+06	9.11368e+06	1.42576e+06	2.25553e+06	3.292e+06	2.00991e+06	1.91488e+06	4.40167e+06	1.14677e+07	2.54996e+06	-2.16903	0.00895586	0.0417723	0.332574	385.13	102.153	1.7	--	--	--	--	--	--	--	--	--	-	-	-	-
POS_M385T681	5.02204e+06	6.99926e+06	3.47505e+06	9.05852e+06	1.94756e+06	4.99536e+06	2.47234e+06	1.6801e+06	2.75058e+06	3.28757e+06	2.09309e+06	1.99045e+06	5.24963e+06	2.37902e+06	-1.14185	0.0215864	0.0750719	0.183979	385.151	680.829	11.35	--	--	--	--	--	--	--	--	--	-	-	-	-
POS_M385T501	694479	252994	700148	578381	1493.84	1493.84	1493.84	1493.84	1493.84	1493.84	1493.84	1493.84	371498	1493.84	-7.95819	0.0204684	0.0725927	0.0651636	385.171	500.782	8.35	--	--	--	--	--	--	--	--	--	-	-	-	-
POS_M385T685	5.28074e+06	7.19809e+06	6.92365e+06	4.20304e+06	3.01883e+06	4.59269e+06	148424	900766	771642	862122	1.62249e+06	1.70893e+06	5.20284e+06	1.0024e+06	-2.37585	0.000135121	0.00263876	0.251029	385.254	685.087	11.42	Risperidone	--	0.128752	17.0227	C21H31N5O2	MS2	Pyridopyrimidines	106266-06-2	HMDB0005020	-	-	-	-
POS_M386T357	5.10221e+06	7.27393e+06	5.04991e+06	1.2795e+07	2.2452e+06	1.04591e+06	139868	639256	223627	213276	253175	990257	5.58536e+06	409910	-3.76827	0.0127329	0.0530025	0.25482	386.118	357.485	5.96	--	Azoxystrobin	--	23.5659	C22H17N3O5	MS1	--	--	--	-	-	-	-
POS_M387T537_1	668065	145778	400419	102101	585288	180556	3.05611e+06	2.1299e+06	2.28601e+06	2.64921e+06	842951	2.00093e+06	347035	2.16085e+06	2.63845	0.000217355	0.00354102	0.162412	387.126	536.88	8.95	4-O-beta-D-Glucosyl-sinapate	--	0.0403457	6.53329	C17H22O10	MS2	--	--	--	-	-	-	-
POS_M387T451	784299	208758	333487	205937	1.28199e+06	418006	7.13228e+06	4.53012e+06	1.87304e+06	1.08828e+06	7.67853e+06	2.08891e+06	538746	4.06519e+06	2.91565	0.013088	0.0537987	0.205939	387.127	451.419	7.52	--	--	--	--	--	--	--	--	--	-	-	-	-
POS_M387T537_2	3.37763e+06	8.35097e+06	3.54114e+06	8.97214e+06	3.46806e+06	7.11639e+06	1.35357e+06	3.65387e+06	3.01864e+06	1.25539e+06	1.13264e+06	495384	5.80439e+06	1.81825e+06	-1.6746	0.00726722	0.0359863	0.22551	387.176	537.16	8.95	--	--	--	--	--	--	--	--	--	-	-	-	-
POS_M388T310	3.25022e+06	3.75408e+06	2.73454e+06	3.07801e+06	1.18285e+06	476543	533426	950528	259185	605422	646158	543318	2.41271e+06	589673	-2.03267	0.00661834	0.0337452	0.155874	388.068	310.231	5.17	--	Difenoconazole	--	26.6002	C19H17Cl2N3O3	MS1	--	--	--	-	-	-	-
POS_M388T418	4.65325e+06	3.45961e+06	6.70829e+06	771567	1.47889e+06	1.00311e+06	148546	574339	500564	641552	760734	561335	3.01245e+06	531178	-2.50367	0.0283599	0.0900538	0.162668	388.156	417.599	6.96	--	Cetirizine	--	1.61153	C21H25ClN2O3	MS1	Benzene and substituted derivatives	83881-51-0	HMDB0005032	-	-	-	-
POS_M388T448	1.32407e+06	1.50093e+06	2.92511e+06	2.3897e+06	481728	496037	3.92334e+06	2.52041e+06	5.79804e+06	2.68534e+06	1.47449e+06	3.99579e+06	1.5196e+06	3.39957e+06	1.16166	0.0287152	0.090513	0.140677	388.252	447.625	7.46	--	--	--	--	--	--	--	--	--	-	-	-	-
POS_M389T429	243228	213118	123606	393282	115819	100307	1.28455e+06	364475	1.48221e+06	1.80713e+06	282202	1.10561e+06	198227	1.05436e+06	2.41115	0.00715864	0.0356062	0.100638	389.176	428.686	7.14	--	--	--	--	--	--	--	--	--	-	-	-	-
POS_M390T101	2.47934e+07	2.3258e+07	3.53159e+07	7.33526e+06	1.21928e+07	8.8178e+06	1.83234e+06	2.7458e+06	8.39347e+06	1.5126e+06	2.88143e+06	2.16708e+06	1.86189e+07	3.25545e+06	-2.51583	0.00753734	0.0368579	0.436672	390.185	101.103	1.69	--	--	--	--	--	--	--	--	--	-	-	-	-
POS_M391T81	3.19084e+07	4.23179e+07	3.48017e+07	4.46474e+07	2.34869e+07	3.76492e+07	1.40593e+07	2.01508e+07	1.6468e+07	1.89939e+07	1.12579e+07	1.29612e+07	3.58019e+07	1.56485e+07	-1.19401	0.000156358	0.00285237	0.555161	390.944	81.0488	1.35	--	--	--	--	--	--	--	--	--	-	-	-	-
POS_M392T350	5.67776e+06	6.29905e+06	7.66704e+06	9.56016e+06	1.31964e+06	5.08335e+06	2.15287e+06	2.32761e+06	996342	889908	3.28641e+06	4.64293e+06	5.9345e+06	2.38268e+06	-1.31654	0.0190059	0.0690948	0.198057	392.094	349.562	5.83	--	--	--	--	--	--	--	--	--	-	-	-	-
POS_M392T324	740855	737361	692935	980210	438997	734215	3.40085e+06	3.72643e+06	4.97644e+06	8.5789e+06	3.96922e+06	5.84528e+06	720762	5.08285e+06	2.81804	0.00026189	0.0039629	0.251871	392.094	324.223	5.4	--	--	--	--	--	--	--	--	--	-	-	-	-
POS_M392T404	27149.9	1.41158e+06	353526	369329	2.01162e+06	411023	1.38824e+07	1.24509e+07	1.34073e+07	1.13606e+07	1.23057e+07	8.92047e+06	764040	1.20546e+07	3.97979	5.47518e-08	3.34128e-05	0.43182	392.129	403.839	6.73	--	--	--	--	--	--	--	--	--	-	-	-	-
POS_M394T578	7.80858e+07	7.9724e+07	5.87841e+07	1.01445e+08	6.48612e+07	7.40426e+07	4.48761e+07	4.17568e+07	3.80085e+07	4.13383e+07	3.6993e+07	1.88639e+07	7.61571e+07	3.69728e+07	-1.04252	0.000262112	0.0039629	0.776055	394.257	577.944	9.63	--	--	--	--	--	--	--	--	--	-	-	-	-
POS_M394T804	2.57988e+07	1.91726e+07	2.71977e+07	1.96208e+07	9.28048e+06	3.3153e+06	1.921e+06	5.36336e+06	1.4596e+06	4.32893e+06	4.15236e+06	7.35002e+06	1.73976e+07	4.09588e+06	-2.08665	0.00692657	0.0347641	0.413162	394.287	804.139	13.4	--	--	--	--	--	--	--	--	--	-	-	-	-
POS_M395T706	6.93169e+06	6.96642e+06	6.62848e+06	866494	1.06581e+06	657988	443775	231236	309289	200259	1.05565e+06	286324	3.85281e+06	421088	-3.19372	0.028813	0.0907203	0.1945	395.245	706.402	11.77	--	--	--	--	--	--	--	--	--	-	-	-	-
POS_M396T103	2.43171e+07	2.75703e+07	2.39889e+07	2.22552e+07	2.84578e+07	2.38534e+07	2.86158e+07	7.73144e+07	5.17776e+07	7.29861e+07	3.15239e+07	4.20984e+07	2.50738e+07	5.07194e+07	1.01636	0.012912	0.0533013	0.53936	396.034	103.32	1.72	--	Cefdinir	--	23.3003	C14H13N5O5S2	MS1	Lactams	91832-40-5	HMDB0014675	-	-	-	-
POS_M396T335	1.54835e+07	1.35058e+07	1.55686e+07	9.74029e+06	3.33161e+06	2.37013e+06	1.87579e+06	210413	737103	1.58684e+06	621236	324761	9.99997e+06	892690	-3.48569	0.0038839	0.0236883	0.350642	396.079	335.394	5.59	--	--	--	--	--	--	--	--	--	-	-	-	-
POS_M396T634	1.5064e+06	683494	351306	2.26838e+06	3.1988e+06	1.53736e+06	6.96985e+06	5.92533e+06	6.64453e+06	4.74699e+06	5.29468e+06	5.35821e+06	1.59096e+06	5.82327e+06	1.87193	1.64654e-05	0.000647251	0.257634	396.271	633.703	10.56	--	--	--	--	--	--	--	--	--	-	-	-	-
POS_M396T673	397331	165314	233630	2.81677e+06	2.86899e+06	354493	3.28436e+06	2.83547e+06	3.43352e+06	3.19784e+06	3.56931e+06	3.80575e+06	1.13942e+06	3.35438e+06	1.55774	0.00260498	0.0178539	0.170311	396.271	672.574	11.21	--	--	--	--	--	--	--	--	--	-	-	-	-
POS_M397T347	1.86326e+07	1.27675e+07	1.27172e+07	1.12658e+07	7.0176e+06	1.10736e+07	3.20372e+06	3.11645e+06	1.03136e+06	3.8662e+06	995386	894791	1.22457e+07	2.18465e+06	-2.4868	0.000107273	0.00223077	0.393451	397.109	346.902	5.78	--	--	--	--	--	--	--	--	--	-	-	-	-
POS_M397T249	2.25655e+07	2.16988e+07	1.91408e+07	1.99604e+07	1.54133e+07	1.36127e+07	5.90703e+06	6.57038e+06	6.09454e+06	1.60855e+06	6.79515e+06	6.40746e+06	1.87319e+07	5.56385e+06	-1.75134	1.20304e-05	0.000528813	0.460229	397.129	248.563	4.14	--	--	--	--	--	--	--	--	--	-	-	-	-
POS_M399T321	1.5108e+08	1.60399e+08	1.72678e+08	1.35974e+08	1.09898e+08	1.59128e+08	4.13941e+07	4.50657e+07	2.98456e+07	4.43502e+07	3.06242e+07	3.70171e+07	1.48193e+08	3.80495e+07	-1.96153	4.09351e-07	6.74101e-05	1.34193	399.125	320.546	5.34	--	--	--	--	--	--	--	--	--	-	-	-	-
POS_M399T350	1.24291e+07	1.11276e+07	6.678e+06	7.82095e+06	4.26719e+06	6.3333e+06	1.95031e+06	1.92773e+06	2.29089e+06	1.88359e+06	2.42959e+06	3.79769e+06	8.10935e+06	2.37997e+06	-1.76864	0.00130006	0.011141	0.285077	399.148	349.587	5.83	--	S-Adenosylmethionine	--	8.39861	C15H22N6O5S	MS1	5'-deoxyribonucleosides	485-80-3	HMDB0001185	C00019	ko01100//Metabolic pathways;ko01110//Biosynthesis of secondary metabolites;ko01130//Biosynthesis of antibiotics;ko01230//Biosynthesis of amino acids;ko00330//Arginine and proline metabolism;ko00270//Cysteine and methionine metabolism;ko00261//Monobactam biosynthesis;ko00908//Zeatin biosynthesis;ko04122//Sulfur relay system	Amino acid metabolism;Biosynthesis of other secondary metabolites;Folding, sorting and degradation;Global and overview maps;Metabolism of terpenoids and polyketides	Genetic Information Processing;Metabolism
POS_M399T597	24799.7	9044.16	19385.9	52873.7	38080.7	65982.1	346452	1.07132e+06	1.6882e+06	1.14949e+06	1.87208e+06	2.23387e+06	35027.7	1.39357e+06	5.31414	0.000601677	0.00685237	0.141794	399.146	597.171	9.95	--	--	--	--	--	--	--	--	--	-	-	-	-
POS_M399T681	2.04962e+07	2.37311e+07	3.8846e+06	6.22651e+07	1.44619e+07	2.5105e+07	7.81902e+06	1.73777e+06	6.34398e+06	6.34751e+06	1.25532e+06	1.02934e+06	2.49906e+07	4.08882e+06	-2.61163	0.0288295	0.0907203	0.485977	399.195	680.787	11.35	--	Spironolactone	--	1.29249	C24H32O4S	MS1	Steroids and steroid derivatives	1952-01-07	HMDB0014565	-	-	-	-
POS_M400T363	4.78586e+06	5.56474e+06	5.90048e+06	1.55512e+07	1.13807e+07	9.2588e+06	5.1797e+06	3.60148e+06	3.69928e+06	734740	3.66712e+06	2.68933e+06	8.74028e+06	3.26194e+06	-1.42195	0.0127468	0.0530042	0.25493	400.055	363.034	6.05	--	--	--	--	--	--	--	--	--	-	-	-	-
POS_M400T321	2.44022e+07	2.59779e+07	2.60185e+07	2.06691e+07	1.82617e+07	2.3074e+07	6.31175e+06	7.4988e+06	4.63406e+06	6.45285e+06	4.38521e+06	5.3674e+06	2.30672e+07	5.77501e+06	-1.99795	1.61283e-07	4.45292e-05	0.535309	400.129	320.546	5.34	--	--	--	--	--	--	--	--	--	-	-	-	-
POS_M400T681	758564	5.66723e+06	4.24751e+06	3.53386e+06	667340	1.07955e+06	842215	540279	400700	224917	148962	688788	2.65901e+06	474310	-2.48698	0.0310374	0.0954625	0.155541	400.198	680.69	11.34	--	--	--	--	--	--	--	--	--	-	-	-	-
POS_M401T602	2.37211e+07	3.5223e+07	2.60261e+07	3.38634e+07	1.23194e+07	3.17031e+07	2.71818e+06	1.15811e+07	7.72946e+06	8.79092e+06	6.11487e+06	6.61042e+06	2.71427e+07	7.2575e+06	-1.90302	0.000303482	0.00438179	0.541938	401.121	601.675	10.03	--	Isoliquiritin	--	5.40861	C21H22O9	MS1	Flavonoids	5041-81-6	HMDB0037318	-	-	-	-
POS_M401T321	4.13854e+06	4.06362e+06	4.94682e+06	3.41972e+06	2.09213e+06	2.41934e+06	94105.4	492738	92220.3	161702	74192.5	544838	3.51336e+06	243299	-3.85205	2.96503e-05	0.000955868	0.226614	401.13	320.615	5.34	--	Liquiritin	--	27.9864	C21H22O9	MS1	Flavonoids	551-15-5	HMDB0029520	-	-	-	-
POS_M403T384	3.16592e+06	4.93913e+06	1.22538e+06	7.03453e+06	1.65667e+06	736778	691906	148697	650272	1.30325e+06	632178	249963	3.1264e+06	612712	-2.35122	0.0326694	0.0990815	0.171342	403.06	383.682	6.39	--	--	--	--	--	--	--	--	--	-	-	-	-
POS_M404T789	2.37829e+06	2.46345e+06	3.38332e+06	1.89903e+06	1.17391e+06	1.64476e+06	115304	971920	504091	723552	563033	210863	2.15713e+06	514794	-2.06704	0.000677827	0.00725438	0.15342	404.325	789.483	13.16	--	3a,7a-Dihydroxy-5b-cholestane	--	28.0053	C27H48O2	MS1	Steroids and steroid derivatives	3862-26-8	HMDB0006893	C05452	ko01100//Metabolic pathways	Global and overview maps	Metabolism
POS_M405T379	4.12149e+06	4.17748e+06	4.87213e+06	7.3914e+06	3.08006e+06	1493.84	1493.84	1493.84	1493.84	1493.84	1493.84	1493.84	3.94068e+06	1493.84	-11.3652	0.00252589	0.017469	0.235772	405.135	379.083	6.32	--	--	--	--	--	--	--	--	--	-	-	-	-
POS_M405T693	1.16518e+06	1.36481e+06	1.42568e+06	194572	1.44463e+06	1.29919e+06	646524	816593	548447	413147	177005	115622	1.14901e+06	452890	-1.34316	0.0112876	0.0486733	0.0907702	405.284	693.447	11.56	--	--	--	--	--	--	--	--	--	-	-	-	-
POS_M406T357	5.3478e+06	8.73672e+06	6.26776e+06	9.62965e+06	3.60537e+06	8.52598e+06	3.13104e+06	3.88167e+06	3.50069e+06	3.65916e+06	3.49219e+06	2.69319e+06	7.01888e+06	3.39299e+06	-1.04868	0.00373803	0.0230059	0.218302	406.093	357.448	5.96	--	--	--	--	--	--	--	--	--	-	-	-	-
POS_M406T815	397444	538173	2.81025e+06	305760	1.97864e+06	2.02323e+06	1.57843e+06	5.04847e+06	6.19214e+06	2.47389e+06	2.85056e+06	2.01771e+06	1.34225e+06	3.3602e+06	1.32389	0.0421512	0.118518	0.145613	406.313	815.032	13.58	--	--	--	--	--	--	--	--	--	-	-	-	-
POS_M407T752	4.58668e+06	1.84652e+06	7.42216e+06	556984	3.88423e+06	1.399e+06	4.98603e+06	2.38536e+07	1.31044e+07	1.34946e+07	1.81951e+07	1.8906e+06	3.2826e+06	1.25874e+07	1.93907	0.0234274	0.0794784	0.319155	407.239	752.492	12.54	--	--	--	--	--	--	--	--	--	-	-	-	-
POS_M407T660	4.10083e+06	4.2184e+06	4.91524e+06	2.61156e+06	3.83523e+06	1.1898e+06	1.5771e+06	1.3806e+06	1.19095e+06	711124	928797	1.02203e+06	3.47851e+06	1.1351e+06	-1.61565	0.00201028	0.0149192	0.181346	407.299	660.183	11	--	--	--	--	--	--	--	--	--	-	-	-	-
POS_M408T108	7.13714e+06	9.73402e+06	9.73776e+06	1.28751e+07	2.70501e+07	1493.84	1493.84	1493.84	1493.84	1493.84	1493.84	1493.84	1.10893e+07	1493.84	-12.8579	0.0125498	0.0525539	0.371988	408.089	108.147	1.8	--	--	--	--	--	--	--	--	--	-	-	-	-
POS_M408T175	2.03072e+07	3.84029e+07	2.62736e+07	2.96519e+07	1.69169e+07	8.52262e+07	2.84126e+08	3.13231e+08	3.51844e+08	3.84756e+08	3.8536e+08	1.30844e+08	3.61298e+07	3.0836e+08	3.09336	5.11025e-05	0.00143487	2.04062	408.089	175.17	2.92	--	--	--	--	--	--	--	--	--	-	-	-	-
POS_M408T150_1	4.51523e+07	4.8166e+07	5.42106e+07	5.8105e+07	3.56175e+07	7.01597e+07	2.12974e+07	3.22519e+07	1.77805e+07	6.2867e+06	7.61433e+06	1.30175e+07	5.19019e+07	1.63747e+07	-1.66431	0.000201313	0.00335137	0.718018	408.089	150.366	2.51	--	--	--	--	--	--	--	--	--	-	-	-	-
POS_M408T788	104176	140236	156620	44810.2	1.17611e+06	194826	1.95712e+06	589177	935976	2.55585e+06	2.05542e+06	999347	302796	1.51548e+06	2.32336	0.00750405	0.0367246	0.120815	408.166	788.299	13.14	Trifluoperazine	--	0.00697715	13.3819	C21H24F3N3S	MS2	Benzothiazines	117-89-5	HMDB0014969	-	-	-	-
POS_M408T828	2.38237e+06	4.30532e+06	6.93099e+06	1.78798e+06	763147	747289	1.44631e+07	9.98686e+06	1.5605e+06	9.46155e+06	2.52904e+07	1.34178e+07	2.81952e+06	1.23634e+07	2.13255	0.0167358	0.0632578	0.336795	408.271	827.972	13.8	--	--	--	--	--	--	--	--	--	-	-	-	-
POS_M409T454	3.56421e+07	3.59282e+07	3.76961e+07	4.15552e+07	7.46879e+06	6.97654e+06	611178	1.58955e+06	718155	811666	2.73126e+06	4.0114e+06	2.75445e+07	1.74553e+06	-3.98002	0.00266836	0.0180311	0.59721	409.108	454.053	7.57	--	--	--	--	--	--	--	--	--	-	-	-	-
POS_M409T681	2.22083e+07	2.6458e+07	5.13381e+06	2.15142e+07	2.07827e+06	9.56017e+06	5.92372e+06	1.23093e+06	4.85513e+06	1.77646e+06	1.14807e+06	3.42248e+06	1.44921e+07	3.05947e+06	-2.24392	0.0223477	0.0767214	0.368246	409.172	680.841	11.35	--	--	--	--	--	--	--	--	--	-	-	-	-
POS_M411T405	1.08948e+07	8.82935e+06	3.08535e+06	8.57362e+06	3.67735e+06	6.49531e+06	5.53478e+07	4.59173e+07	1.33135e+07	3.40135e+07	1.08002e+07	1.26789e+07	6.92597e+06	2.86786e+07	2.04988	0.0209725	0.0735669	0.481618	411.089	404.704	6.75	--	Methyl aklanonate	--	2.94539	C22H18O8	MS1	--	--	--	C12422	ko01130//Biosynthesis of antibiotics	Global and overview maps	Metabolism
POS_M411T442	1.60076e+07	1.48551e+07	2.20889e+07	1.49835e+07	1.01253e+07	1.60774e+07	6.95646e+06	8.19993e+06	6.69368e+06	1.0841e+07	8.97461e+06	2.74897e+06	1.56896e+07	7.40245e+06	-1.08374	0.0015246	0.0125194	0.336902	411.16	441.951	7.37	--	--	--	--	--	--	--	--	--	-	-	-	-
POS_M411T454	2.63894e+06	6.77348e+06	7.03267e+06	2.65554e+06	4.13003e+06	3.23854e+06	1.00606e+06	2.79274e+06	2.19896e+06	3.02118e+06	2.2474e+06	811641	4.41153e+06	2.013e+06	-1.13193	0.0236958	0.0799862	0.164532	411.16	453.849	7.56	--	--	--	--	--	--	--	--	--	-	-	-	-
POS_M411T430	2.58489e+06	3.35878e+06	3.01938e+06	3.17944e+06	552705	715674	424541	1.12142e+06	208828	1.38093e+06	275154	524422	2.23514e+06	655883	-1.76886	0.0171465	0.064331	0.138867	411.161	429.892	7.16	--	--	--	--	--	--	--	--	--	-	-	-	-
POS_M415T320	1.03587e+07	1.16654e+07	1.32838e+07	1.00945e+07	8.30701e+06	1.11322e+07	2.77856e+06	3.44637e+06	575910	2.25821e+06	1.9899e+06	2.17757e+06	1.08069e+07	2.20442e+06	-2.29349	6.8661e-07	9.72911e-05	0.374045	415.099	320.491	5.34	--	Genistin	--	2.6666	C21H20O10	MS1	Isoflavonoids	529-59-9	HMDB0033988	C09126	ko00943//Isoflavonoid biosynthesis	Biosynthesis of other secondary metabolites	Metabolism
POS_M417T310	1.40275e+06	1.91306e+06	456701	1.81956e+06	706394	1.11377e+06	518007	591120	376785	619292	625339	631800	1.23537e+06	560391	-1.14044	0.0197184	0.0707473	0.08986	417.026	309.981	5.17	--	--	--	--	--	--	--	--	--	-	-	-	-
POS_M417T363	892407	1.11795e+06	951794	984855	930907	1.23905e+06	2.37051e+06	2.91313e+06	2.70578e+06	1.63714e+06	3.07025e+06	2.5508e+06	1.01949e+06	2.54127e+06	1.3177	3.30929e-05	0.00103935	0.156092	417.045	363.009	6.05	--	--	--	--	--	--	--	--	--	-	-	-	-
POS_M418T211	4.42076e+06	5.12216e+06	1.17495e+06	6.58392e+06	911398	8.8398e+06	724908	2.27798e+06	509837	934822	2.11667e+06	1.39873e+06	4.50883e+06	1.32716e+06	-1.76441	0.0337287	0.10131	0.17888	418.025	211.331	3.52	--	Metosulam	--	26.6258	C14H13Cl2N5O4S	MS1	Benzene and substituted derivatives	139528-85-1	HMDB0034850	-	-	-	-
POS_M419T83	1.74691e+07	1.87483e+07	1.42584e+07	2.91781e+07	1.46541e+07	1.96389e+07	1.2323e+07	1.01805e+07	2.07055e+06	9.58649e+06	7.1929e+06	2.64199e+06	1.89912e+07	7.33256e+06	-1.37294	0.00194748	0.0146133	0.40425	418.951	82.8525	1.38	--	--	--	--	--	--	--	--	--	-	-	-	-
POS_M419T211	1.72566e+06	2.21147e+06	1.50173e+06	403843	280902	416975	18096.1	31988.2	136391	263918	48400.3	120383	1.0901e+06	103196	-3.401	0.0155843	0.0600601	0.108953	419.022	211.222	3.52	--	--	--	--	--	--	--	--	--	-	-	-	-
POS_M420T771	3.10982e+07	2.30409e+07	3.26041e+07	2.5194e+07	1.60296e+07	2.39068e+07	5.73105e+06	7.32257e+06	5.2548e+06	1.0975e+07	6.04739e+06	8.10997e+06	2.53123e+07	7.24012e+06	-1.80575	3.90396e-05	0.0011547	0.528508	420.33	770.859	12.85	--	--	--	--	--	--	--	--	--	-	-	-	-
POS_M421T82	1.672e+06	1.47615e+06	622257	408518	2.355e+06	2.18569e+06	3.1108e+06	3.69035e+06	4.06406e+06	2.42614e+06	2.85557e+06	5.13289e+06	1.45327e+06	3.54664e+06	1.28715	0.00222364	0.0159584	0.17129	420.802	81.8378	1.36	--	--	--	--	--	--	--	--	--	-	-	-	-
POS_M423T94	2.07706e+08	2.07107e+08	2.02251e+08	4.29157e+08	8.17369e+07	8.36785e+07	2.81242e+07	6.7019e+06	3.65221e+07	2.79801e+07	2.89609e+07	3.73317e+07	2.01939e+08	2.76035e+07	-2.871	0.00723517	0.0359282	1.50585	423.088	94.2201	1.57	Trehalose 6-phosphate	--	0.000574563	5.03326	C12H23O14P	MS2	Organooxygen compounds	4484-88-2	HMDB0001124	C00689	ko01100//Metabolic pathways;ko00500//Starch and sucrose metabolism	Carbohydrate metabolism;Global and overview maps	Metabolism
POS_M423T603	1.58859e+06	2.15452e+06	1.72589e+06	1.11209e+06	82232.7	1.95676e+06	293862	282176	622549	121881	116771	105231	1.43668e+06	257078	-2.48246	0.00402564	0.0242374	0.122797	423.104	602.659	10.04	--	--	--	--	--	--	--	--	--	-	-	-	-
POS_M424T73	1.13486e+07	2.29282e+07	9.54657e+06	2.54577e+07	511321	543785	1.33177e+06	923538	128600	359071	229605	222221	1.17227e+07	532468	-4.46047	0.0281244	0.0895308	0.361701	423.954	73.2597	1.22	--	--	--	--	--	--	--	--	--	-	-	-	-
POS_M424T482	1.02924e+06	1.13692e+06	1.15872e+06	764821	3.11616e+06	1.13033e+06	4.7515e+06	6.12486e+06	5.60244e+06	1.22228e+06	4.63218e+06	4.32007e+06	1.38937e+06	4.44222e+06	1.67685	0.00295854	0.0194041	0.203382	424.163	481.824	8.03	--	Carbidopa-levodopa	--	20.1839	C10H14N2O4. C9H11NO4	MS1	--	--	--	-	-	-	-
POS_M425T211	1.13804e+07	1.13108e+07	7.79868e+06	8.2341e+06	2.05053e+06	8.60875e+06	2.2552e+06	3.5488e+06	3.45555e+06	4.51775e+06	3.03627e+06	5.87518e+06	8.23055e+06	3.78146e+06	-1.12205	0.0133029	0.0544356	0.228929	425.03	211.285	3.52	--	--	--	--	--	--	--	--	--	-	-	-	-
POS_M425T648	2.93783e+06	3.33216e+06	4.03223e+06	4.06905e+06	3.5869e+06	2.82378e+06	8.24634e+06	1.09897e+07	6.6566e+06	1.034e+07	1.52352e+07	4.08046e+06	3.46366e+06	9.25804e+06	1.41841	0.00451543	0.0260782	0.272037	425.25	647.707	10.8	--	--	--	--	--	--	--	--	--	-	-	-	-
POS_M427T310	1.01099e+07	1.43678e+07	1.82398e+07	1.50984e+07	1493.84	1493.84	1493.84	1493.84	1493.84	1493.84	1493.84	1493.84	9.63648e+06	1493.84	-12.6553	0.0136415	0.0551943	0.342736	427.053	310.041	5.17	--	--	--	--	--	--	--	--	--	-	-	-	-
POS_M427T110	5.49257e+06	9.35898e+06	1.98355e+07	1.36056e+07	2.04251e+07	2.36112e+07	3.95078e+07	3.53335e+07	3.51784e+07	4.14014e+07	4.39539e+07	2.77843e+07	1.53882e+07	3.71932e+07	1.27322	0.000158925	0.00286884	0.577867	427.075	109.851	1.83	--	--	--	--	--	--	--	--	--	-	-	-	-
POS_M427T134	8.02083e+06	2.10303e+06	1.00689e+07	6.05631e+06	1.19519e+06	1.61392e+06	1.80281e+06	575698	554034	1.54729e+06	599772	788308	4.84303e+06	977986	-2.30802	0.0313921	0.0962132	0.202474	427.075	134.245	2.24	--	--	--	--	--	--	--	--	--	-	-	-	-
POS_M427T98	4.93833e+07	6.80234e+07	2.8901e+07	1.36009e+07	8.85508e+06	4.02547e+07	6.52874e+06	7.9087e+06	9.58103e+06	1.28505e+07	9.98569e+06	1.12744e+07	3.48364e+07	9.68818e+06	-1.8463	0.0208743	0.073349	0.533193	427.094	98.1243	1.64	--	S-Glutathionyl-L-cysteine	--	3.61916	C13H22N4O8S2	MS1	--	--	--	C05526	ko00270//Cysteine and methionine metabolism	Amino acid metabolism	Metabolism
POS_M428T695	1.47517e+06	2.66685e+06	420688	1.56769e+06	530932	983674	151591	372198	358685	560609	590407	767866	1.27417e+06	466893	-1.44839	0.0435584	0.120969	0.0932595	428.359	694.867	11.58	--	(24R,24(1)R)-Fucosterol epoxide	--	14.4768	C29H48O2	MS1	--	--	--	-	-	-	-
POS_M429T602	7.48155e+06	1.29077e+07	9.61761e+06	8.80521e+06	1.20104e+06	1.07108e+07	1.04092e+06	5.73895e+06	3.52839e+06	2.94313e+06	1.02718e+06	887567	8.45399e+06	2.52769e+06	-1.74181	0.00844448	0.0402954	0.269746	429.115	601.675	10.03	--	--	--	--	--	--	--	--	--	-	-	-	-
POS_M429T320	3.30254e+06	3.24268e+06	3.37817e+06	2.8229e+06	3.49117e+06	4.80891e+06	172067	2.09096e+06	648608	204482	151615	177646	3.50773e+06	574230	-2.61084	3.60715e-05	0.00110444	0.211234	429.136	320.31	5.34	--	--	--	--	--	--	--	--	--	-	-	-	-
POS_M429T331	1.62213e+07	1.5991e+07	1.61862e+07	1.35018e+07	1.2277e+07	1.68821e+07	2.57727e+06	4.73792e+06	2.24615e+06	3.30255e+06	1.87072e+06	3.13538e+06	1.51766e+07	2.97833e+06	-2.34927	5.79541e-08	3.34128e-05	0.449096	429.136	331.102	5.52	--	--	--	--	--	--	--	--	--	-	-	-	-
POS_M430T319	1.54357e+07	1.56353e+07	9.9069e+06	2.2017e+07	993341	9.09056e+06	967781	5.23997e+06	5.22817e+06	4.74063e+06	5.32618e+06	7.0275e+06	1.21798e+07	4.75504e+06	-1.35696	0.0352863	0.104703	0.283151	430.155	319.405	5.32	--	--	--	--	--	--	--	--	--	-	-	-	-
POS_M432T732	1.08895e+06	968897	693515	961217	80978.7	199642	48634.8	74847.6	85592.1	497041	111588	81679	665533	149897	-2.15054	0.0209475	0.0735215	0.0788532	432.392	732.464	12.21	--	--	--	--	--	--	--	--	--	-	-	-	-
POS_M433T107	4.32581e+06	5.25607e+06	5.45041e+06	1.06761e+06	7.49693e+06	5.24808e+06	1.26832e+07	1.72035e+07	2.00514e+07	1.69656e+07	1.03587e+07	1.54241e+07	4.80749e+06	1.54477e+07	1.68404	7.62597e-05	0.00178712	0.402686	433.018	107.483	1.79	--	--	--	--	--	--	--	--	--	-	-	-	-
POS_M433T111	2.86492e+07	4.04265e+07	6.38085e+07	4.40529e+07	1.41913e+08	1.24235e+08	4.96738e+08	3.5062e+08	2.44455e+08	1.25613e+08	1.58232e+08	1.17627e+08	7.38474e+07	2.48881e+08	1.75284	0.0213717	0.0746232	1.39764	433.092	110.726	1.85	--	7a-Hydroxy-O-carbamoyl-deacetylcephalosporin C	--	24.529	C15H20N4O9S	MS1	--	--	--	C06569	ko01130//Biosynthesis of antibiotics	Global and overview maps	Metabolism
POS_M433T501	3.48081e+06	4.02654e+06	2.56398e+06	3.77697e+06	3.97757e+06	1.87513e+06	2.5484e+06	903242	1.05417e+06	1.24525e+06	842766	1.60896e+06	3.2835e+06	1.36713e+06	-1.26408	0.00148784	0.0122837	0.167414	433.111	500.884	8.35	--	--	--	--	--	--	--	--	--	-	-	-	-
POS_M433T603	657799	2.26154e+06	683166	4.18392e+06	3.77115e+06	4.6062e+06	1493.84	1493.84	1493.84	1493.84	1493.84	2.82135e+06	2.69396e+06	471470	-2.51449	0.0268125	0.0868057	0.151708	433.145	602.625	10.04	--	Medicocarpin	--	7.89992	C22H24O9	MS1	Isoflavonoids	52766-70-8	HMDB0033855	C16223	ko00943//Isoflavonoid biosynthesis	Biosynthesis of other secondary metabolites	Metabolism
POS_M433T100	1.61999e+07	3.45183e+06	1.29697e+07	1.42114e+07	1493.84	1493.84	1493.84	1493.84	1493.84	1493.84	1493.84	1493.84	7.80596e+06	1493.84	-12.3513	0.028397	0.0900596	0.293623	433.174	100.093	1.67	--	--	--	--	--	--	--	--	--	-	-	-	-
POS_M434T112	1.64819e+06	864373	8.07648e+06	1.50377e+06	2.24167e+07	3.5391e+06	3.9807e+07	3.33827e+07	3.01687e+07	1.07993e+07	1.9473e+07	1.34073e+07	6.34143e+06	2.45063e+07	1.95027	0.0111359	0.0481898	0.465164	434.096	111.683	1.86	--	--	--	--	--	--	--	--	--	-	-	-	-
POS_M434T412	101481	24721.1	112727	70968	55530.7	33020.5	139394	210386	235390	458157	861312	714865	66408	436584	2.71683	0.0124485	0.052298	0.0676265	434.1	412.198	6.87	--	--	--	--	--	--	--	--	--	-	-	-	-
POS_M435T412	70342.9	24443.3	620840	434784	133954	79805	1.12286e+06	343412	1.67531e+06	1.30875e+06	1.47906e+06	255151	227361	1.03076e+06	2.18065	0.0120815	0.05112	0.0964739	435.093	412.193	6.87	--	--	--	--	--	--	--	--	--	-	-	-	-
POS_M435T681	2.51239e+06	6.30706e+06	1.88868e+06	2.13652e+06	1.48838e+06	902426	415806	279968	310433	1.28519e+06	394263	1.20773e+06	2.53924e+06	648898	-1.96833	0.0416555	0.117558	0.14457	435.166	680.853	11.35	--	Phlorizin chalcone	--	0.675851	C21H22O10	MS1	--	--	--	C16406	ko00941//Flavonoid biosynthesis	Biosynthesis of other secondary metabolites	Metabolism
POS_M435T781	2.71917e+06	4.80187e+06	7.0192e+06	1.25028e+07	2.18518e+06	2.71196e+06	5.28875e+07	3.7063e+07	3.18611e+07	1.23828e+07	1.98925e+07	1.0901e+07	5.32336e+06	2.7498e+07	2.36892	0.00869444	0.0410931	0.51576	435.239	781.127	13.02	--	Diphenoxylate	--	1.15964	C30H32N2O2	MS1	Benzene and substituted derivatives	915-30-0	HMDB0015213	-	-	-	-
POS_M436T619	1.76281e+07	1.4234e+07	2.06935e+07	1.09745e+07	1.77528e+07	5.04215e+06	3.55661e+06	4.96085e+06	1.44538e+06	9.96683e+06	4.83111e+06	4.41239e+06	1.43875e+07	4.8622e+06	-1.56514	0.00419871	0.0248049	0.358287	436.211	619.13	10.32	--	--	--	--	--	--	--	--	--	-	-	-	-
POS_M436T571	7.13466e+06	7.01461e+06	1.00489e+07	9.64019e+06	7.77795e+06	6.08803e+06	2.57027e+06	3.70914e+06	740949	4.34601e+06	4.74259e+06	580220	7.95073e+06	2.78153e+06	-1.51521	0.000346127	0.00478353	0.277647	436.213	571.096	9.52	--	--	--	--	--	--	--	--	--	-	-	-	-
POS_M437T425	833689	667363	962651	1.49983e+06	4.2601e+06	1.0816e+06	4.95258e+06	3.97094e+06	4.26498e+06	3.86738e+06	3.83585e+06	4.20096e+06	1.55087e+06	4.18211e+06	1.43115	0.00107137	0.00965663	0.191029	437.098	424.98	7.08	--	--	--	--	--	--	--	--	--	-	-	-	-
POS_M438T568	6.31753e+07	5.90612e+07	9.54133e+07	5.69261e+07	6.56043e+07	5.85389e+07	2.05106e+07	2.5647e+07	2.44965e+07	4.63553e+07	3.79188e+07	2.62614e+07	6.64532e+07	3.01983e+07	-1.13787	0.000493537	0.00589631	0.721589	438.229	568.114	9.47	--	Lunarine	--	21.9968	C25H31N3O4	MS1	--	--	--	-	-	-	-
POS_M438T580	2.77103e+07	3.07757e+07	3.6526e+07	3.50498e+07	3.13605e+07	3.43952e+07	1.22767e+07	1.44855e+07	1.29504e+07	2.35164e+07	1.60014e+07	1.3435e+07	3.26362e+07	1.54442e+07	-1.07941	1.23565e-05	0.000528813	0.522601	438.229	580.212	9.67	--	--	--	--	--	--	--	--	--	-	-	-	-
POS_M438T500	2.82119e+06	5.33517e+06	2.89747e+06	5.69372e+06	6.1045e+06	7.3761e+06	734082	2.32139e+06	2.40915e+06	1.05397e+06	2.71585e+06	2.73593e+06	5.03802e+06	1.99506e+06	-1.33642	0.00420133	0.0248049	0.195297	438.229	499.65	8.33	--	--	--	--	--	--	--	--	--	-	-	-	-
POS_M439T109	1.34676e+07	6.53641e+06	3.22044e+06	2.73977e+07	1.05718e+07	1493.84	1493.84	1493.84	1493.84	1493.84	1493.84	1493.84	1.01993e+07	1493.84	-12.7372	0.0279391	0.0891273	0.344254	439.14	108.7	1.81	--	--	--	--	--	--	--	--	--	-	-	-	-
POS_M439T601	6.30967e+06	9.22194e+06	3.96346e+06	1.09665e+07	2.23121e+06	1.4176e+07	3.17547e+06	4.01657e+06	1.10255e+06	7.24544e+06	2.34384e+06	659477	7.81146e+06	3.09056e+06	-1.33772	0.0461878	0.125724	0.217046	439.216	601.39	10.02	--	Quinapril	--	14.9787	C25H30N2O5	MS1	Carboxylic acids and derivatives	85441-61-8	HMDB0015019	-	-	-	-
POS_M439T581	8.81461e+06	8.44309e+06	1.04084e+07	1.087e+07	9.0154e+06	9.7829e+06	1.18113e+06	1.0267e+06	1.21124e+06	8.26029e+06	4.03028e+06	1.04059e+06	9.55573e+06	2.7917e+06	-1.77522	0.00030704	0.00442269	0.318081	439.232	580.56	9.68	--	--	--	--	--	--	--	--	--	-	-	-	-
POS_M440T577	3.78034e+06	2.35739e+06	3.14326e+06	5.6538e+06	392266	1.87021e+06	159972	151690	179942	1.38073e+06	344138	242440	2.86621e+06	409818	-2.80609	0.00882381	0.0413549	0.17626	440.247	576.65	9.61	--	--	--	--	--	--	--	--	--	-	-	-	-
POS_M440T835	2.37412e+06	2.17817e+06	9.19619e+06	1.81145e+06	1.24605e+07	2.81907e+06	2.05558e+07	2.73411e+07	2.10323e+07	5.41157e+06	3.76802e+07	1.08966e+07	5.13992e+06	2.04863e+07	1.99484	0.0124859	0.0523583	0.432904	440.276	835.423	13.92	--	--	--	--	--	--	--	--	--	-	-	-	-
POS_M441T757	317381	1.45051e+06	2.47715e+06	4.56619e+06	1.00899e+07	1.51973e+06	1.06291e+07	1.29311e+07	1.18709e+07	1.01087e+07	1.20264e+07	1.14933e+07	3.40348e+06	1.15099e+07	1.75779	0.000325115	0.00457489	0.344085	441.277	756.726	12.61	--	--	--	--	--	--	--	--	--	-	-	-	-
POS_M443T82_1	1.42937e+07	5.24848e+07	4.09658e+07	3.23318e+07	3.00866e+07	1.69349e+07	9.65219e+07	1.08841e+08	4.87358e+07	2.7307e+07	5.30671e+07	5.60251e+07	3.11829e+07	6.5083e+07	1.06152	0.0357725	0.105499	0.590645	442.789	82.0412	1.37	--	--	--	--	--	--	--	--	--	-	-	-	-
POS_M444T82_2	1.66388e+06	1.66652e+06	1.56455e+06	1.62127e+06	1.79831e+06	2.57573e+06	2.77155e+07	1.69973e+07	8.94437e+06	5.26746e+06	3.9788e+06	2.71249e+06	1.81504e+06	1.0936e+07	2.59101	0.0441362	0.122126	0.299249	443.811	82.0001	1.37	--	--	--	--	--	--	--	--	--	-	-	-	-
POS_M446T603	447116	1.63301e+06	419936	1.92958e+06	890693	535434	130892	834994	133040	162204	509336	147013	975961	319580	-1.61065	0.0483518	0.129323	0.0838221	446.117	602.674	10.04	--	--	--	--	--	--	--	--	--	-	-	-	-
POS_M447T399	8.44194e+06	7.82255e+06	6.94586e+06	1.38484e+07	9.14469e+06	7.78738e+06	3.79635e+06	4.25256e+06	2.77915e+06	5.04623e+06	4.16956e+06	4.61889e+06	8.99846e+06	4.11046e+06	-1.13038	0.000987273	0.00918939	0.266056	447.144	399.319	6.66	--	Aripiprazole	--	8.83647	C23H27Cl2N3O2	MS1	Diazinanes	129722-12-9	HMDB0005042	-	-	-	-
POS_M447T493	8.09296e+06	5.7805e+06	6.43103e+06	2.70194e+06	3.30885e+06	2.02607e+06	779557	847269	718932	733525	1.04214e+06	603227	4.72356e+06	787441	-2.58463	0.00246576	0.0171509	0.232226	447.157	492.513	8.21	--	--	--	--	--	--	--	--	--	-	-	-	-
POS_M448T320	4.99517e+06	1.60472e+07	3.04818e+07	1.22312e+07	1.1422e+07	2.38357e+06	5.31607e+06	4.35207e+06	2.90702e+06	3.27511e+06	3.80203e+06	805774	1.29268e+07	3.40968e+06	-1.92266	0.0430435	0.120249	0.312725	448.143	320.24	5.34	--	--	--	--	--	--	--	--	--	-	-	-	-
POS_M448T629	2.84345e+06	3.16945e+06	2.46749e+06	5.06073e+06	1.11247e+06	2.63372e+06	701334	1.51514e+06	972576	391286	718835	1.04962e+06	2.88122e+06	891466	-1.69243	0.00448819	0.0260477	0.161547	448.384	628.622	10.48	--	--	--	--	--	--	--	--	--	-	-	-	-
POS_M449T807	9.84507e+06	4.52899e+06	8.9046e+06	6.16033e+06	1.28283e+07	7.56011e+06	5.40144e+07	2.08352e+07	1.55395e+07	1.84398e+07	2.18952e+07	1.64172e+07	8.30457e+06	2.45236e+07	1.56219	0.0239448	0.0804134	0.420203	449.245	806.798	13.45	--	--	--	--	--	--	--	--	--	-	-	-	-
POS_M451T412_2	315285	80156.4	214646	88235	181550	166870	1.08856e+06	412536	1.62378e+06	1.35936e+06	442994	1.30526e+06	174457	1.03875e+06	2.5739	0.00199164	0.0148169	0.107599	451.075	412.334	6.87	--	--	--	--	--	--	--	--	--	-	-	-	-
POS_M451T557	1.65866e+06	1.79121e+06	504713	1.65018e+06	1.91113e+06	2.06102e+06	761088	1.13826e+06	167850	689041	1.09047e+06	143107	1.59615e+06	664970	-1.26324	0.00894589	0.041768	0.107482	451.148	557.319	9.29	--	--	--	--	--	--	--	--	--	-	-	-	-
POS_M454T538	2.86166e+07	2.06636e+07	3.96236e+07	5.27628e+07	3.04088e+07	2.21967e+07	1.25046e+07	1.0245e+07	9.04108e+06	1.70187e+07	1.43849e+07	7.64112e+06	3.23787e+07	1.18059e+07	-1.45554	0.00246862	0.0171509	0.531501	454.224	538.319	8.97	--	Ribostamycin	--	8.70441	C17H34N4O10	MS1	--	--	--	C01759	ko01130//Biosynthesis of antibiotics	Global and overview maps	Metabolism
POS_M454T486	3.78807e+07	3.42924e+07	5.83659e+07	6.11276e+07	4.58904e+07	4.48176e+07	2.11113e+07	1.61247e+07	1.38629e+07	2.08255e+07	2.59663e+07	1.34995e+07	4.70624e+07	1.8565e+07	-1.34199	0.00015071	0.00283947	0.652531	454.224	486.132	8.1	--	--	--	--	--	--	--	--	--	-	-	-	-
POS_M455T599	2.74683e+06	1.08108e+07	3.37987e+06	5.27046e+06	3.62136e+06	1.02029e+06	861560	990188	268802	1.34679e+06	1.60207e+06	1.02593e+06	4.47493e+06	1.01589e+06	-2.13912	0.0328966	0.0995229	0.199574	455.206	599.361	9.99	--	Gentamicin A2	--	12.776	C17H33N3O11	MS1	--	--	--	C17701	ko01130//Biosynthesis of antibiotics	Global and overview maps	Metabolism
POS_M455T486	1.31723e+07	1.12983e+07	1.56041e+07	1.31981e+07	1.45352e+07	1.49958e+07	7.15334e+06	5.0433e+06	4.55559e+06	6.34822e+06	6.72853e+06	1.08416e+06	1.38006e+07	5.15219e+06	-1.42148	1.50294e-05	0.000614592	0.369069	455.226	486.29	8.1	--	--	--	--	--	--	--	--	--	-	-	-	-
POS_M455T538	2.07149e+07	2.15984e+07	3.54862e+07	1493.84	6.39351e+07	2.72229e+07	4.03233e+06	4.26208e+06	3.30069e+06	5.33252e+06	4.53118e+06	1.65843e+06	2.81598e+07	3.85287e+06	-2.86963	0.0182574	0.0669327	0.521086	455.226	538.27	8.97	--	--	--	--	--	--	--	--	--	-	-	-	-
POS_M456T599	843448	1.00805e+06	982266	1.34425e+06	973928	295047	169242	173885	109757	278463	148480	49379.1	907831	154868	-2.55139	0.000378013	0.00506843	0.107744	456.21	598.901	9.98	--	--	--	--	--	--	--	--	--	-	-	-	-
POS_M459T573	1.11618e+06	2.79058e+06	1.15529e+06	1.65532e+06	1.12587e+06	1.52164e+06	1.10271e+06	369248	790076	1.22333e+06	655624	189434	1.56081e+06	721738	-1.11275	0.0221386	0.0762093	0.100325	459.159	572.586	9.54	--	--	--	--	--	--	--	--	--	-	-	-	-
POS_M460T82_1	2.11163e+07	1.9161e+07	2.00387e+07	5.59495e+06	6.96604e+06	9.34528e+06	4.11717e+06	4.71283e+06	3.27915e+06	3.02593e+06	4.13208e+06	6.06432e+06	1.37037e+07	4.22191e+06	-1.6986	0.00925698	0.0425682	0.339355	459.77	81.9707	1.37	--	--	--	--	--	--	--	--	--	-	-	-	-
POS_M460T82_2	3.39027e+06	5.36898e+06	6.30382e+06	1.05535e+07	4.41447e+06	8.02454e+06	1.89347e+07	1.87248e+07	1.63821e+07	9.93114e+06	8.93928e+06	7.54232e+06	6.34259e+06	1.34091e+07	1.08006	0.0136775	0.0552634	0.285644	459.782	82.08	1.37	--	--	--	--	--	--	--	--	--	-	-	-	-
POS_M460T104_2	9.84828e+08	3.30394e+08	1.21147e+09	9.18269e+08	4.91339e+08	7.55536e+08	2.84729e+08	3.55597e+08	1.78467e+08	4.77826e+08	3.03e+08	3.85626e+08	7.81972e+08	3.30874e+08	-1.24084	0.00899917	0.0418565	2.30511	460.206	104.315	1.74	--	--	--	--	--	--	--	--	--	-	-	-	-
POS_M461T409	1.55451e+06	633747	1.06838e+06	452982	413005	230220	4.77869e+06	3.39094e+06	3.61308e+06	3.316e+06	5.21559e+06	4.46754e+06	725474	4.13031e+06	2.50925	4.71199e-06	0.000294025	0.235216	460.628	409.406	6.82	--	--	--	--	--	--	--	--	--	-	-	-	-
POS_M461T104_1	2.46072e+08	8.81353e+07	1.04422e+08	1.70503e+08	1.21328e+08	6.48331e+07	1.0308e+07	1.34316e+07	3.48407e+07	1.47333e+07	1.37354e+07	1.87139e+07	1.32549e+08	1.76271e+07	-2.91065	0.00175748	0.0136585	1.27331	461.198	104.468	1.74	--	--	--	--	--	--	--	--	--	-	-	-	-
POS_M461T430	9.06165e+06	7.587e+06	1.00013e+07	1.02071e+07	7.00422e+06	8.30399e+06	2.5924e+06	2.95969e+06	2.32426e+06	1.85474e+06	2.07831e+06	1.86756e+06	8.69421e+06	2.27949e+06	-1.93134	4.32319e-07	6.9319e-05	0.32458	461.198	429.508	7.16	--	Oxytetracycline	--	9.16735	C22H24N2O9	MS1	Tetracyclines	79-57-2	HMDB0014733	C06624	ko01130//Biosynthesis of antibiotics	Global and overview maps	Metabolism
POS_M461T397	3.11974e+06	2.19779e+06	1.98501e+06	2.10037e+06	1.91759e+06	2.85246e+06	1.87559e+06	276116	976120	1.72014e+06	297382	1.44304e+06	2.36216e+06	1.09806e+06	-1.10515	0.00482009	0.0271682	0.127611	461.228	396.98	6.62	--	Pimozide	--	0.827001	C28H29F2N3O	MS1	Benzene and substituted derivatives	2062-78-4	HMDB0015232	-	-	-	-
POS_M462T93	4.25665e+07	3.94415e+07	6.44738e+07	4.93021e+07	3.4934e+07	5.42868e+07	3.15757e+07	6.93858e+06	1.93524e+07	2.80752e+07	1.73598e+07	2.31417e+07	4.75008e+07	2.10739e+07	-1.17249	0.000894107	0.00860646	0.603483	462.18	92.8547	1.55	--	--	--	--	--	--	--	--	--	-	-	-	-
POS_M466T360	4.48483e+06	934214	7.01279e+06	4.02505e+06	8.25403e+06	4.169e+06	1.48827e+07	1.46408e+07	1.29873e+07	1.20504e+07	1.52836e+07	1.10723e+07	4.81332e+06	1.34862e+07	1.48638	4.24025e-05	0.00122445	0.369116	466.128	360.331	6.01	--	--	--	--	--	--	--	--	--	-	-	-	-
POS_M466T804	5.33562e+06	6.3621e+06	8.3569e+06	4.20624e+06	2.61762e+06	3.59535e+06	437182	210768	284971	1.37668e+06	1.37488e+06	2.73313e+06	5.07897e+06	1.0696e+06	-2.24746	0.00158267	0.0128405	0.233438	466.227	804.03	13.4	--	T2 Toxin	--	13.9123	C24H34O9	MS1	Prenol lipids	21259-20-1	HMDB0036600	-	-	-	-
POS_M467T838	1493.84	1493.84	1493.84	1.43945e+06	4.87781e+06	2.18289e+08	1.1718e+08	1.38006e+08	1.81947e+08	1.29903e+08	1.13546e+08	1.30935e+08	3.74351e+07	1.35253e+08	1.85319	0.0262661	0.08572	1.07571	467.275	837.708	13.96	--	--	--	--	--	--	--	--	--	-	-	-	-
POS_M468T809_2	3.16561e+09	3.1292e+09	4.86267e+09	1.94562e+09	1.50289e+09	1.73868e+09	7.7417e+09	6.91481e+09	3.55986e+09	6.93237e+09	6.33204e+09	7.52334e+09	2.72411e+09	6.50069e+09	1.25481	0.000881183	0.00856666	7.34092	468.304	809.463	13.49	--	--	--	--	--	--	--	--	--	-	-	-	-
POS_M468T798_1	1.61396e+08	1.69361e+08	2.79903e+08	9.80789e+07	3.02325e+08	5.32453e+07	3.95411e+08	3.71226e+08	3.45361e+08	3.80542e+08	3.10774e+08	3.82339e+08	1.77385e+08	3.64275e+08	1.03815	0.00123952	0.0107278	1.59806	468.305	797.61	13.29	--	--	--	--	--	--	--	--	--	-	-	-	-
POS_M468T809_3	1.09027e+09	5.01858e+08	7.62218e+08	1.35454e+09	1.47464e+09	2.19755e+09	1.73335e+09	4.87148e+09	5.70294e+09	1.69466e+09	3.20687e+09	2.1851e+09	1.23018e+09	3.2324e+09	1.39374	0.0216339	0.0751512	4.78875	468.316	809.429	13.49	--	Buprenorphine	--	10.5593	C29H41NO4	MS1	Phenanthrenes and derivatives	52485-79-7	HMDB0015057	-	-	-	-
POS_M469T809_2	5.68041e+08	4.68933e+08	7.28738e+08	2.82856e+08	1.28891e+09	4.67664e+08	1.79402e+09	2.23502e+09	1.20841e+09	1.3555e+09	1.19102e+09	1.58272e+09	6.34191e+08	1.56111e+09	1.29959	0.00171321	0.0134692	3.56632	469.307	809.423	13.49	--	--	--	--	--	--	--	--	--	-	-	-	-
POS_M469T798_1	3.63126e+07	2.86721e+07	4.89905e+07	7.29603e+06	3.64976e+07	1.09311e+07	7.00079e+07	9.21829e+07	5.10475e+07	5.47359e+07	4.53234e+07	5.79585e+07	2.81166e+07	6.1876e+07	1.13796	0.00545054	0.0293895	0.653367	469.307	797.58	13.29	--	--	--	--	--	--	--	--	--	-	-	-	-
POS_M469T809_3	1.58211e+08	9.33767e+07	3.2418e+08	1.45404e+08	4.90154e+08	3.9308e+08	3.35675e+08	3.98554e+08	8.80003e+08	6.30781e+08	1.28891e+09	9.57044e+08	2.67401e+08	7.48494e+08	1.48499	0.0139612	0.0560747	2.44517	469.32	809.444	13.49	--	--	--	--	--	--	--	--	--	-	-	-	-
POS_M470T213	2.04432e+07	1.88151e+07	1.41536e+07	2.71156e+07	1.00706e+07	2.50643e+07	1.62428e+06	5.21591e+06	5.59304e+06	5.70717e+06	5.90911e+06	8.75918e+06	1.92771e+07	5.46812e+06	-1.81777	0.000578385	0.00664925	0.442682	470.113	212.748	3.55	--	--	--	--	--	--	--	--	--	-	-	-	-
POS_M470T423	3.33258e+06	2.95784e+06	2.88054e+06	1.06869e+06	131178	154706	30213.4	196862	57279.1	232064	86752.5	94582.7	1.75426e+06	116292	-3.91503	0.0216726	0.0751999	0.137689	470.209	422.643	7.04	--	--	--	--	--	--	--	--	--	-	-	-	-
POS_M471T472	5.10509e+06	1.16722e+06	3.01418e+06	1.19224e+06	3.62202e+06	3.09212e+06	278369	251707	510067	334523	1.11756e+06	213243	2.86548e+06	450912	-2.66786	0.00332713	0.0212497	0.175729	471.22	472.185	7.87	--	--	--	--	--	--	--	--	--	-	-	-	-
POS_M472T102	1.80406e+07	1.93982e+07	4.50204e+06	1.56335e+07	9.09487e+06	2.58367e+07	889363	893194	3.64491e+06	3.0442e+06	667132	3.5072e+06	1.54177e+07	2.10767e+06	-2.87087	0.00181666	0.0140466	0.423995	472.199	101.853	1.7	--	--	--	--	--	--	--	--	--	-	-	-	-
POS_M473T461	791863	13387.2	813772	34266.4	1.20929e+06	1.31653e+06	2.83196e+06	2.37156e+06	5.27464e+06	947465	2.51292e+06	597157	696517	2.42262e+06	1.79834	0.0367169	0.106916	0.13468	473.102	460.995	7.68	--	--	--	--	--	--	--	--	--	-	-	-	-
POS_M475T109	279207	123374	1.69212e+06	301475	122340	310506	2.70624e+06	2.26868e+06	582511	2.20692e+06	1.42772e+06	2.89103e+06	471504	2.01385e+06	2.09462	0.00501147	0.0276584	0.142603	475.101	109.047	1.82	--	Triflusulfuron-methyl	--	10.5476	C17H19F3N6O6S	MS1	--	--	--	-	-	-	-
POS_M475T381	1.5304e+06	1.82748e+06	1.63044e+06	1.38002e+06	1.04353e+06	1.07783e+06	716002	582349	677120	747753	965874	271805	1.41495e+06	660151	-1.09988	0.00073195	0.00762354	0.105483	475.173	380.995	6.35	--	--	--	--	--	--	--	--	--	-	-	-	-
POS_M476T490	2.02362e+06	1.25773e+06	2.06783e+06	4.94974e+06	1.46263e+06	2.8199e+06	384221	175987	1.07266e+06	373257	177581	351213	2.43024e+06	422486	-2.52412	0.00537261	0.0290981	0.159958	476.15	490.046	8.17	--	--	--	--	--	--	--	--	--	-	-	-	-
POS_M476T538	2.77594e+06	1.97947e+06	4.16688e+06	1.9479e+06	3.89903e+06	2.82332e+06	1.90785e+06	1.00716e+06	283033	1.87771e+06	428179	194628	2.93209e+06	949759	-1.6263	0.00259965	0.0178375	0.162779	476.205	538.283	8.97	--	--	--	--	--	--	--	--	--	-	-	-	-
POS_M476T811_1	5.6271e+08	2.12889e+08	3.34805e+08	6.62804e+08	4.67121e+08	6.17314e+08	8.95911e+07	1.71947e+08	2.10688e+08	3.08175e+08	1.12391e+08	2.88145e+08	4.76274e+08	1.96823e+08	-1.27489	0.00577523	0.0305455	1.86472	476.27	811.263	13.52	--	--	--	--	--	--	--	--	--	-	-	-	-
POS_M476T745	8.15826e+06	4.2403e+06	7.59378e+06	4.7115e+06	8.34936e+06	3.13577e+06	5.03732e+07	4.73932e+07	2.53038e+07	1.37429e+07	3.74355e+06	7.9689e+06	6.03149e+06	2.47542e+07	2.03709	0.0465016	0.126069	0.424531	476.275	745.467	12.42	Retinoyl b-glucuronide	--	2.05e-17	1.61266	C26H36O8	MS2	Prenol lipids	401-10-5	HMDB0003141	-	-	-	-
POS_M477T521	23982.6	26790.2	27763.7	35960.2	24368.2	1.11583e+06	658062	1.07493e+06	844493	1.84084e+06	855858	1.35911e+06	209116	1.10555e+06	2.40239	0.00535283	0.029038	0.108871	477.135	520.614	8.68	--	--	--	--	--	--	--	--	--	-	-	-	-
POS_M477T584	796215	565389	663785	631471	1.10781e+06	476849	1.96325e+06	2.06555e+06	1.3115e+06	2.26223e+06	2.79622e+06	1.29448e+06	706920	1.94887e+06	1.46302	0.000607261	0.00690306	0.132695	477.189	583.539	9.73	--	--	--	--	--	--	--	--	--	-	-	-	-
POS_M477T811	2.45607e+08	1.9863e+08	2.28007e+08	2.55498e+08	1.97396e+08	2.44033e+08	7.74807e+07	1.60779e+08	8.03548e+07	7.63146e+07	3.40334e+07	9.47488e+07	2.28195e+08	8.72851e+07	-1.38646	3.13629e-05	0.000990124	1.47855	477.277	811.185	13.52	--	--	--	--	--	--	--	--	--	-	-	-	-
POS_M478T316	9.16073e+06	1.61314e+07	7.91248e+06	9.38523e+06	1.37464e+06	2.7923e+06	109426	423553	505803	538312	388082	114079	7.79279e+06	346542	-4.49104	0.00630092	0.0324527	0.314572	478.104	315.942	5.27	--	--	--	--	--	--	--	--	--	-	-	-	-
POS_M478T811	4.39423e+07	3.55655e+07	3.6899e+07	2.4439e+07	2.22773e+07	2.30669e+07	6.48102e+06	1.3561e+07	7.88297e+06	6.39864e+06	1.25826e+07	9.31372e+06	3.10317e+07	9.37e+06	-1.72762	0.000234867	0.00376591	0.568455	478.283	811.126	13.52	--	Mibefradil	--	1.37841	C29H38FN3O3	MS1	--	--	--	-	-	-	-
POS_M482T838	4.03578e+07	5.0162e+07	4.13156e+07	1.08545e+08	1.03562e+08	1.15752e+08	6.16029e+08	1.99139e+08	1.94852e+08	1.22152e+08	4.14593e+08	8.44186e+07	7.66158e+07	2.71864e+08	1.82717	0.0434292	0.120798	1.4051	482.322	838.269	13.97	--	Antibiotic JI-20A	--	5.38906	C19H39N5O9	MS1	--	--	--	C17704	ko01130//Biosynthesis of antibiotics	Global and overview maps	Metabolism
POS_M484T82	1.32752e+07	1.46436e+07	1.41707e+07	1.98269e+07	8.06335e+06	1.32785e+07	5.57596e+06	5.86185e+06	7.00825e+06	5.85659e+06	6.26943e+06	5.98161e+06	1.38764e+07	6.09228e+06	-1.18758	0.000514285	0.00609638	0.33734	483.869	82.0756	1.37	--	--	--	--	--	--	--	--	--	-	-	-	-
POS_M484T321	3.4772e+06	3.42343e+06	3.88684e+06	2.833e+06	3.45453e+06	3.64909e+06	1.23558e+06	1.00655e+06	677958	278120	172252	269923	3.45402e+06	606731	-2.50915	2.15357e-07	4.86012e-05	0.216447	484.102	320.702	5.35	--	Karakin	--	5.22024	C15H21N3O15	MS1	--	--	--	-	-	-	-
POS_M486T82	6.22175e+06	6.89114e+06	7.98991e+06	7.96959e+06	4.30677e+06	7.37625e+06	2.97344e+06	3.07434e+06	2.82904e+06	2.614e+06	1.91167e+06	2.17923e+06	6.79257e+06	2.59695e+06	-1.38714	3.66476e-05	0.00111647	0.254829	485.867	82.0112	1.37	--	--	--	--	--	--	--	--	--	-	-	-	-
POS_M486T110	4.80941e+07	3.62811e+07	3.3107e+07	1.5466e+07	1.69484e+07	1.25542e+07	1.08544e+07	8.68159e+06	9.36101e+06	7.53201e+06	1.19595e+07	1.06359e+07	2.70752e+07	9.83741e+06	-1.46062	0.0145288	0.0577066	0.45448	486.067	110.132	1.84	--	8-Carboxy-8-demethylriboflavin 5'-phosphate	--	23.3176	C17H19N4O11P	MS1	--	--	--	-	-	-	-
POS_M490T798_1	4.12103e+07	2.09006e+07	5.07535e+07	2.14593e+07	7.55586e+07	6.07735e+07	4.24815e+08	4.82294e+08	3.1549e+08	2.01731e+08	2.02557e+08	1.02971e+08	4.51093e+07	2.8831e+08	2.67612	0.00235085	0.0165327	1.79847	490.285	797.61	13.29	--	--	--	--	--	--	--	--	--	-	-	-	-
POS_M491T515	5.86832e+06	1.73099e+06	7.71826e+06	6.27737e+06	1.3206e+07	1.048e+07	1493.84	1493.84	1493.84	1493.84	1493.84	1493.84	7.54683e+06	1493.84	-12.3026	0.000904879	0.00868256	0.320889	491.172	514.643	8.58	--	--	--	--	--	--	--	--	--	-	-	-	-
POS_M491T809_1	1.91693e+08	1.35968e+08	2.22361e+08	1.28408e+08	1.2745e+08	1.84363e+08	5.51661e+08	4.06683e+08	4.62337e+08	4.80028e+08	5.49116e+08	2.75802e+08	1.65041e+08	4.54271e+08	1.46073	7.84517e-05	0.00183144	2.10152	491.289	809.418	13.49	--	--	--	--	--	--	--	--	--	-	-	-	-
POS_M491T798	1.14481e+07	3.1578e+06	1.25205e+07	5.09865e+06	6.29492e+06	1.3123e+07	1.43768e+07	2.10347e+07	3.13324e+07	2.5581e+07	4.75259e+07	1.81179e+07	8.60717e+06	2.63281e+07	1.61299	0.00652138	0.0333928	0.480115	491.289	797.571	13.29	--	N2'-Acetylgentamicin C1a	--	4.74146	C21H41N5O8	MS1	--	--	--	-	-	-	-
POS_M492T310	3.2169e+06	4.10921e+06	2.33683e+06	4.18853e+06	1.9924e+06	3.48841e+06	311320	1.70059e+06	261273	1.54264e+06	284282	933762	3.22205e+06	838979	-1.94127	0.000390257	0.00510441	0.188566	492.089	309.94	5.17	--	Carmine red	--	2.82978	C22H20O13	MS1	Anthracenes	1260-17-9	HMDB0030658	-	-	-	-
POS_M493T809	2.52394e+06	2.64131e+06	5.4495e+06	3.0054e+06	1.74793e+06	1.51764e+06	1.14446e+07	1.23626e+07	9.43147e+06	1.04332e+07	721678	7.33179e+06	2.81429e+06	8.6209e+06	1.61507	0.009783	0.0443133	0.260573	493.295	809.433	13.49	--	--	--	--	--	--	--	--	--	-	-	-	-
POS_M494T825_2	5.83246e+07	1.1577e+08	1.18584e+08	1.26446e+08	2.21028e+08	2.45537e+08	6.18744e+08	2.76594e+08	5.05814e+08	3.44981e+08	3.91273e+08	2.61207e+08	1.47615e+08	3.99769e+08	1.43733	0.00270493	0.0181911	1.83551	494.331	825.387	13.76	--	--	--	--	--	--	--	--	--	-	-	-	-
POS_M495T83	485770	468313	2.16442e+06	380062	3.52328e+06	579051	1.01205e+07	2.79509e+06	8.0682e+06	6.86324e+06	5.8222e+06	2.26971e+06	1.26682e+06	5.98982e+06	2.2413	0.00572469	0.030406	0.240808	494.807	82.8072	1.38	--	--	--	--	--	--	--	--	--	-	-	-	-
POS_M495T392	829541	2.84985e+06	2.27222e+06	3.59718e+06	1.20639e+06	678923	536462	413254	92240.7	492869	115002	657436	1.90568e+06	384544	-2.30909	0.011598	0.0495906	0.138387	495.157	391.604	6.53	--	--	--	--	--	--	--	--	--	-	-	-	-
POS_M496T795	2.18627e+07	7.46439e+06	7.73683e+06	7.47019e+06	2.27017e+07	3.57019e+07	1.11334e+08	6.87013e+07	1.38492e+07	3.7743e+07	5.82987e+07	5.0217e+07	1.71563e+07	5.66906e+07	1.72437	0.0192624	0.0696281	0.678387	496.337	795.092	13.25	1-palmitoylglycerophosphocholine	--	2.83e-14	5.88312	C24H51NO7P	MS2	Glycerophospholipids	-	HMDB0062541	-	-	-	-
POS_M496T762	8.83051e+06	2.16565e+06	1.76554e+06	2.12253e+06	7.92165e+06	1.24446e+07	1.53368e+07	8.18895e+06	1.1027e+07	3.37354e+07	1.08544e+07	4.65797e+07	5.87507e+06	2.09537e+07	1.83453	0.0460411	0.125624	0.395046	496.341	761.672	12.69	--	--	--	--	--	--	--	--	--	-	-	-	-
POS_M497T103	1.05006e+07	4.0377e+07	3.45293e+07	2.12424e+07	5.4534e+06	2.06448e+07	1.53123e+06	2.99285e+06	8.7661e+06	2.4644e+06	7.39281e+06	9.31701e+06	2.21246e+07	5.41073e+06	-2.03175	0.0145368	0.0577066	0.43943	497.146	102.833	1.71	--	--	--	--	--	--	--	--	--	-	-	-	-
POS_M498T811	6.59777e+07	4.09472e+07	5.63651e+07	3.57327e+07	2.63949e+07	6.90618e+06	2.26545e+06	1.12401e+07	8.0392e+06	3.36548e+06	1.5412e+07	4.35706e+06	3.87206e+07	7.44656e+06	-2.37846	0.00550655	0.0296129	0.639631	498.255	811.138	13.52	--	--	--	--	--	--	--	--	--	-	-	-	-
POS_M499T110	895466	4.71351e+06	3.35495e+06	3.03225e+06	2.18963e+06	2.51939e+06	1.59659e+06	1.7124e+06	1.24359e+06	1.51158e+06	834674	689156	2.7842e+06	1.26466e+06	-1.13851	0.0195837	0.0704107	0.13364	499.113	109.962	1.83	--	--	--	--	--	--	--	--	--	-	-	-	-
POS_M499T799	4.18849e+06	4.52101e+06	4.02667e+06	2.95169e+06	850604	2.19202e+06	1.43362e+06	1.16144e+06	332031	2.11576e+06	1.64407e+06	2.15697e+06	3.12175e+06	1.47398e+06	-1.08264	0.0276142	0.0883684	0.134644	499.229	798.646	13.31	--	N-Acetyl-O-demethylpuromycin	--	19.8467	C23H29N7O6	MS1	--	--	--	C07031	ko01130//Biosynthesis of antibiotics	Global and overview maps	Metabolism
POS_M501T583	4.80089e+06	5.16845e+06	3.7453e+06	6.62569e+06	1.45032e+06	8.94543e+06	1.12549e+06	1.28131e+06	1.16221e+06	1.70189e+06	1.42382e+06	1.34011e+06	5.12268e+06	1.33914e+06	-1.93559	0.00460789	0.0264617	0.216823	501.242	583.279	9.72	--	--	--	--	--	--	--	--	--	-	-	-	-
POS_M502T487	1.00326e+06	3.56168e+06	953737	622761	1.00599e+06	1.06161e+06	168123	184234	353063	613522	191594	136200	1.36817e+06	274456	-2.3176	0.0352849	0.104703	0.110257	502.052	487.42	8.12	--	--	--	--	--	--	--	--	--	-	-	-	-
POS_M502T834	2.6334e+07	1.66619e+07	2.65123e+07	2.0789e+07	5.09605e+06	1.45396e+07	3.12873e+06	1.57962e+07	3.4446e+06	1.28302e+07	9.58391e+06	5.94834e+06	1.83221e+07	8.45533e+06	-1.11566	0.0308885	0.0953411	0.324046	502.327	834.132	13.9	--	GW 7647	--	7.42684	C29H46N2O3S	MS1	--	--	--	-	-	-	-
POS_M506T809_1	6.60762e+06	7.09419e+06	2.59896e+07	7.08485e+06	3.91546e+07	1.14619e+07	7.88901e+07	1.20534e+08	3.34963e+07	6.13133e+07	6.10996e+07	4.54054e+07	1.62321e+07	6.67898e+07	2.04078	0.0040302	0.0242409	0.810728	506.258	809.312	13.49	--	--	--	--	--	--	--	--	--	-	-	-	-
POS_M508T707_2	6.52635e+06	8.3559e+06	984355	3.99704e+06	438525	4.50077e+06	841870	616478	1.63989e+06	1.26663e+06	1.1285e+06	895195	4.13382e+06	1.06476e+06	-1.95695	0.0355712	0.105109	0.182968	508.377	706.928	11.78	--	--	--	--	--	--	--	--	--	-	-	-	-
POS_M509T681	9.27134e+06	4.03644e+06	2.77736e+06	9.05104e+06	2.77455e+06	5.7365e+06	707971	681455	637232	655937	629088	562616	5.60787e+06	645717	-3.11848	0.00212399	0.015449	0.261009	509.168	680.841	11.35	--	--	--	--	--	--	--	--	--	-	-	-	-
POS_M510T100_2	3.74371e+06	3.75529e+06	7.71211e+06	4.52615e+06	7.3538e+06	7.24535e+06	4.54237e+07	5.20621e+07	2.27091e+07	2.84543e+07	1.61888e+07	1.91839e+07	5.72273e+06	3.06703e+07	2.42207	0.00209823	0.0153292	0.577983	510.157	100.362	1.67	--	--	--	--	--	--	--	--	--	-	-	-	-
POS_M510T771	8.62417e+06	6.08724e+06	8.06068e+06	4.12394e+06	8.04796e+06	8.18374e+06	2.06236e+06	2.67162e+06	2.16678e+06	3.58341e+06	2.36399e+06	4.82205e+06	7.18796e+06	2.94504e+06	-1.2873	0.000474012	0.00573046	0.243625	510.317	770.671	12.84	--	--	--	--	--	--	--	--	--	-	-	-	-
POS_M511T707	9.97925e+06	3.15867e+06	9.44065e+06	1.811e+06	3.83299e+06	3.19741e+06	1.48954e+06	1.51986e+06	1.43142e+06	1.81737e+06	2.08094e+06	2.0846e+06	5.23666e+06	1.73729e+06	-1.59181	0.0361395	0.106171	0.187794	511.185	707.234	11.79	--	--	--	--	--	--	--	--	--	-	-	-	-
POS_M511T525	3.04156e+07	2.74023e+07	1.61207e+07	2.9752e+07	1.13293e+07	4.29072e+06	183354	1.01346e+06	151042	219659	228451	91084	1.98851e+07	314508	-5.98245	0.00135372	0.0114878	0.53537	511.248	524.549	8.74	--	--	--	--	--	--	--	--	--	-	-	-	-
POS_M512T525	1.90006e+06	1.1999e+06	1.84028e+06	1.09776e+06	747384	1.57154e+06	229266	267857	188959	207101	291002	141598	1.39282e+06	220964	-2.65613	9.15669e-05	0.00204365	0.132124	512.253	524.705	8.75	--	--	--	--	--	--	--	--	--	-	-	-	-
POS_M512T728	5.95543e+06	7.17877e+06	8.42391e+06	4.37359e+06	6.6375e+06	5.14588e+06	1.18678e+06	1.02046e+06	1.52005e+06	5.56633e+06	5.17323e+06	4.33908e+06	6.28585e+06	3.13432e+06	-1.00395	0.01318	0.0540777	0.191992	512.332	727.525	12.13	--	--	--	--	--	--	--	--	--	-	-	-	-
POS_M513T614	9.09986e+06	1.42586e+07	5.76602e+06	7.61889e+06	1.61515e+06	4.29139e+06	2.25172e+06	1.22165e+06	1.44611e+06	2.03527e+06	1.66331e+06	2.19734e+06	7.10831e+06	1.80257e+06	-1.97945	0.0142022	0.0567442	0.256069	513.265	613.542	10.23	--	--	--	--	--	--	--	--	--	-	-	-	-
POS_M516T391	5.04841e+06	3.63903e+06	3.89897e+06	4.25968e+06	4.81922e+06	5.88543e+06	3.7936e+06	3.29229e+06	890754	1.86828e+06	1.50147e+06	1.78271e+06	4.59179e+06	2.18818e+06	-1.06932	0.00172174	0.0135014	0.17941	516.084	391.469	6.52	--	--	--	--	--	--	--	--	--	-	-	-	-
POS_M516T564	6.43303e+06	5.86852e+06	5.01518e+06	6.58167e+06	3.98493e+06	7.24627e+06	395308	1.40866e+06	1.53219e+06	404932	367357	383778	5.85493e+06	748705	-2.96718	2.4136e-06	0.000188539	0.286822	516.227	564.01	9.4	--	--	--	--	--	--	--	--	--	-	-	-	-
POS_M516T638	2.15695e+06	3.52224e+06	2.05331e+06	4.24336e+06	227025	1.78856e+06	825222	176046	853770	258215	258225	276752	2.33191e+06	441372	-2.40144	0.00928477	0.0426316	0.154924	516.283	638.348	10.64	--	--	--	--	--	--	--	--	--	-	-	-	-
POS_M516T825_2	5.66292e+06	3.71462e+06	6.12889e+06	4.36018e+06	1.03075e+07	5.77877e+06	9.95718e+06	1.96479e+07	1.27203e+07	1.12879e+07	1.85552e+07	1.37457e+07	5.99215e+06	1.4319e+07	1.25679	0.00119668	0.0104311	0.345248	516.314	825.201	13.75	--	Cucurbitacin D	--	10.0447	C30H44O7	MS1	Steroids and steroid derivatives	3877-86-9	HMDB0034695	-	-	-	-
POS_M517T310	848559	988075	1.26392e+06	670579	458735	483888	492394	343753	75566.7	57542.5	500979	336495	785626	301122	-1.3835	0.00900779	0.0418646	0.0764413	517.151	310.011	5.17	--	--	--	--	--	--	--	--	--	-	-	-	-
POS_M517T247	9.0754e+06	2.24976e+06	7.80912e+06	6.97035e+06	346807	3.71603e+06	772358	1.26432e+06	286226	909753	4.59598e+06	215081	5.02791e+06	1.34062e+06	-1.90706	0.0394034	0.112663	0.191883	517.2	246.886	4.11	--	Arctiin	--	4.72769	C27H34O11	MS1	--	--	--	-	-	-	-
POS_M517T526	1.00015e+07	1.07352e+07	1.08567e+07	1.34205e+07	1.10224e+07	1.62915e+07	5.54027e+06	6.41834e+06	4.68195e+06	8.94687e+06	3.71054e+06	3.77478e+06	1.20546e+07	5.51212e+06	-1.12891	0.000412699	0.00528273	0.307978	517.239	526.063	8.77	--	--	--	--	--	--	--	--	--	-	-	-	-
POS_M517T514	7.51502e+06	7.34365e+06	6.68666e+06	2.70414e+06	2.0309e+06	943647	700026	797136	864095	262829	1.02798e+06	192369	4.53734e+06	640739	-2.82404	0.00949626	0.0433738	0.221675	517.239	513.73	8.56	--	--	--	--	--	--	--	--	--	-	-	-	-
POS_M518T804	1.49969e+09	1.37265e+09	1.29321e+09	1.24261e+09	8.73808e+08	2.02687e+08	8.84372e+07	4.5584e+08	2.994e+08	8.94597e+07	4.46011e+08	3.95461e+08	1.08078e+09	2.95768e+08	-1.86953	0.0035651	0.0221655	3.27509	518.326	804.139	13.4	--	--	--	--	--	--	--	--	--	-	-	-	-
POS_M519T488	682209	2.28803e+06	2.47774e+06	1.61105e+06	1.95431e+06	3.05112e+06	163636	1.21014e+06	166350	1.32752e+06	106734	202965	2.01075e+06	529557	-1.92487	0.00450653	0.0260762	0.13671	519.253	487.89	8.13	--	--	--	--	--	--	--	--	--	-	-	-	-
POS_M519T623	325564	410851	307897	519192	611968	1.08742e+06	2.15763e+07	2.46242e+07	1.51721e+07	8.82932e+06	5.62783e+06	7.66653e+06	543815	1.3916e+07	4.67749	0.00192761	0.0145179	0.423916	519.255	622.899	10.38	--	--	--	--	--	--	--	--	--	-	-	-	-
POS_M519T647	426918	341469	353989	415111	474526	472149	4.9395e+06	769187	3.55246e+06	4.33896e+06	3.74238e+06	2.92278e+06	414027	3.37754e+06	3.02818	0.0005402	0.00634188	0.205362	519.255	646.679	10.78	--	--	--	--	--	--	--	--	--	-	-	-	-
POS_M519T574	1.9129e+07	4.89737e+06	1.66202e+07	1.28462e+07	9.01164e+06	9.95209e+06	4.1245e+06	998151	2.58274e+06	4.28147e+06	3.37044e+06	2.13262e+06	1.20761e+07	2.91498e+06	-2.05059	0.00189888	0.0144106	0.35144	519.256	574.484	9.57	--	--	--	--	--	--	--	--	--	-	-	-	-
POS_M519T813_1	2.2041e+08	3.4619e+08	1.80278e+08	2.17305e+08	4.71936e+08	3.51736e+08	8.35568e+07	8.25368e+07	1.16163e+08	5.20229e+07	1.98985e+08	2.31439e+08	2.97976e+08	1.27451e+08	-1.22526	0.010216	0.0454766	1.41381	519.321	813.368	13.56	--	--	--	--	--	--	--	--	--	-	-	-	-
POS_M519T804	4.5076e+08	2.89e+08	4.27981e+08	4.06108e+08	3.20412e+08	8.60777e+07	3.97541e+07	1.95016e+08	7.7611e+07	3.77103e+07	1.09794e+08	1.27146e+08	3.30056e+08	9.78386e+07	-1.75424	0.00320748	0.0206588	1.77471	519.325	804.161	13.4	--	--	--	--	--	--	--	--	--	-	-	-	-
POS_M520T812	8.42764e+07	6.50252e+07	5.08125e+07	6.64015e+07	5.25826e+07	3.25826e+07	1.6715e+07	2.15092e+07	1.86e+07	1.94903e+07	1.61209e+07	1.98699e+07	5.86135e+07	1.87175e+07	-1.64684	0.00024744	0.00390273	0.785552	520.263	812.225	13.54	--	--	--	--	--	--	--	--	--	-	-	-	-
POS_M520T45_1	1.35481e+07	1.3295e+07	1.21422e+07	1.19113e+07	1.05078e+07	2.21157e+07	6.83249e+07	6.68873e+07	4.09214e+07	3.69202e+07	3.06058e+07	1.95381e+07	1.392e+07	4.38663e+07	1.65595	0.00459656	0.0264215	0.617728	520.328	45.0609	0.75	--	--	--	--	--	--	--	--	--	-	-	-	-
POS_M520T834_1	6.91749e+09	3.82969e+09	5.20417e+09	2.88023e+09	2.1487e+09	6.69184e+09	1.85882e+09	9.44499e+08	9.51016e+08	2.11671e+09	1.2312e+09	5.53196e+09	4.61202e+09	2.1057e+09	-1.1311	0.0425441	0.119182	4.80237	520.326	834.139	13.9	--	--	--	--	--	--	--	--	--	-	-	-	-
POS_M520T486	1.4271e+06	2.58156e+06	1.03525e+06	2.86666e+06	2.54401e+06	2.27616e+06	8.27423e+06	7.60719e+06	1.13873e+07	2.51489e+06	962926	6.70015e+06	2.12179e+06	6.24111e+06	1.55652	0.027887	0.0890543	0.209257	520.333	486.342	8.11	--	--	--	--	--	--	--	--	--	-	-	-	-
POS_M520T402_1	8.33134e+07	3.38249e+07	5.94128e+07	9.69243e+07	4.4561e+08	1.71504e+08	5.01798e+08	5.1038e+08	1.07027e+09	3.09557e+09	7.35844e+08	6.68786e+08	1.48432e+08	1.09711e+09	2.88584	0.0445955	0.122784	2.98456	520.334	401.718	6.7	--	--	--	--	--	--	--	--	--	-	-	-	-
POS_M521T813	2.41816e+07	2.1848e+07	2.55234e+07	2.91628e+07	2.64527e+07	2.70799e+07	5.05472e+06	1.39826e+07	4.78079e+06	1.23208e+07	4.52795e+06	1.03733e+07	2.57081e+07	8.50671e+06	-1.59555	6.51229e-06	0.000372043	0.524402	521.271	812.603	13.54	--	--	--	--	--	--	--	--	--	-	-	-	-
POS_M521T33_1	6.48893e+08	2.42448e+08	1.13929e+09	4.58924e+08	8.91284e+08	5.61268e+08	1.85281e+09	3.34847e+09	2.10197e+09	1.13502e+09	2.92597e+09	2.96916e+09	6.57017e+08	2.3889e+09	1.86234	0.000785519	0.00797694	5.07377	521.332	32.7312	0.55	--	--	--	--	--	--	--	--	--	-	-	-	-
POS_M521T834_3	1.06753e+09	1.11621e+09	1.45786e+09	3.46148e+08	3.35082e+08	2.76876e+08	2.057e+08	2.24826e+08	2.12034e+08	2.32661e+08	2.95902e+08	3.2206e+08	7.66619e+08	2.48864e+08	-1.62315	0.032411	0.0985431	2.34606	521.356	834.106	13.9	--	--	--	--	--	--	--	--	--	-	-	-	-
POS_M527T385	2.01843e+06	2.48583e+06	1.83647e+06	2.02628e+06	1.21919e+06	1.94803e+06	159003	367017	839191	1.33204e+06	859796	1.4186e+06	1.92237e+06	829275	-1.21297	0.00205224	0.0151875	0.12207	527.182	384.982	6.42	--	Daunorubicin	--	4.65651	C27H29NO10	MS1	Anthracyclines	20830-81-3	HMDB0014832	C01907	ko01130//Biosynthesis of antibiotics	Global and overview maps	Metabolism
POS_M528T310	2.42092e+06	2.9385e+06	2.33367e+06	2.23957e+06	249278	1.92973e+06	240484	348346	223010	961117	1.02592e+06	557749	2.01861e+06	559437	-1.85131	0.00486061	0.0272454	0.137397	528.109	309.945	5.17	--	--	--	--	--	--	--	--	--	-	-	-	-
POS_M528T589	1.51381e+06	365397	1.12319e+06	401196	1.63128e+06	296028	1.39539e+06	1.89277e+06	1.88241e+06	1.36921e+06	2.46631e+06	2.57762e+06	888484	1.93062e+06	1.11964	0.00940405	0.0430819	0.114342	528.291	588.942	9.82	--	--	--	--	--	--	--	--	--	-	-	-	-
POS_M530T467	409243	935141	526890	542986	896870	1.27797e+06	2.11512e+06	1.34444e+06	1.89728e+06	1.80304e+06	1.4849e+06	1.367e+06	764851	1.66863e+06	1.12542	0.000670952	0.00719738	0.113688	530.085	467.351	7.79	--	--	--	--	--	--	--	--	--	-	-	-	-
POS_M532T764	6.78005e+07	7.16868e+07	6.59722e+07	2.57246e+07	3.68512e+07	1.15645e+08	1.34683e+08	2.25965e+08	1.26733e+08	1.57169e+08	6.76363e+07	1.23733e+08	6.39467e+07	1.3932e+08	1.12346	0.0122741	0.0517909	0.95292	532.278	764.094	12.73	--	--	--	--	--	--	--	--	--	-	-	-	-
POS_M533T82	7.10755e+06	8.99294e+06	1.42223e+06	3.56695e+06	2.0132e+06	2.82786e+06	1.30554e+06	965358	1.16787e+06	1.15352e+06	354464	421371	4.32179e+06	894688	-2.27217	0.020851	0.073349	0.203089	532.7	81.8513	1.36	--	--	--	--	--	--	--	--	--	-	-	-	-
POS_M533T512_1	1.70675e+07	1.87208e+07	3.24938e+07	5.03678e+07	1.12387e+07	1.84374e+07	4.88924e+06	2.28451e+06	2.48195e+06	6.88775e+06	2.2495e+06	1.83312e+06	2.4721e+07	3.43768e+06	-2.84623	0.00492683	0.0274398	0.527033	533.224	511.972	8.53	--	--	--	--	--	--	--	--	--	-	-	-	-
POS_M533T512_2	4.53077e+07	5.17765e+07	3.03432e+07	1.19289e+08	2.50361e+07	1.42784e+08	1.82394e+07	3.41927e+07	3.21322e+07	2.06807e+07	2.17737e+07	1.19748e+07	6.90894e+07	2.31656e+07	-1.57648	0.0490645	0.130556	0.656964	533.237	511.769	8.53	--	--	--	--	--	--	--	--	--	-	-	-	-
POS_M533T524_2	1.44299e+08	1.31543e+08	1.00809e+08	2.25199e+08	2.49019e+08	2.03372e+08	8.71936e+07	1.34051e+08	1.03711e+08	5.61089e+07	9.54331e+07	5.03201e+07	1.75707e+08	8.78029e+07	-1.00083	0.00877443	0.041245	1.03982	533.237	524.481	8.74	--	--	--	--	--	--	--	--	--	-	-	-	-
POS_M534T525_1	4.04117e+07	4.60221e+07	4.61888e+07	3.68119e+07	5.14805e+07	3.0094e+07	2.97348e+07	2.89226e+07	9.86803e+06	2.23415e+07	5.9333e+06	3.32808e+06	4.18348e+07	1.6688e+07	-1.32589	0.00136927	0.0115893	0.603905	534.233	524.529	8.74	--	N-Demethyl-desepoxymaytansinol	--	1.37113	C27H35ClN2O7	MS1	--	--	--	C20136	ko01130//Biosynthesis of antibiotics	Global and overview maps	Metabolism
POS_M535T112	2.8262e+06	4.08878e+06	3.10175e+06	3.63179e+06	8.3274e+06	4.68709e+06	6.18837e+06	1.11832e+07	1.09644e+07	9.85961e+06	1.00703e+07	1.17483e+07	4.44384e+06	1.00024e+07	1.17047	0.000727107	0.00759908	0.28291	535.058	112.269	1.87	--	--	--	--	--	--	--	--	--	-	-	-	-
POS_M535T137	198892	224159	306067	241033	1.08158e+06	315486	2.27738e+06	964668	2.40736e+06	636586	2.10946e+06	2.92625e+06	394536	1.88695e+06	2.25783	0.00329327	0.0210998	0.142629	535.058	137.309	2.29	--	--	--	--	--	--	--	--	--	-	-	-	-
POS_M535T540	3.24489e+06	842791	3.99419e+06	1.39657e+06	7.32885e+06	1.5295e+06	9.7118e+06	1.61583e+07	1.16429e+07	3.16857e+06	7.46831e+06	3.54623e+06	3.05613e+06	8.61602e+06	1.49531	0.0336092	0.101077	0.241156	535.248	539.885	9	--	--	--	--	--	--	--	--	--	-	-	-	-
POS_M535T451_1	2.59542e+07	2.77503e+07	2.51968e+07	1.50484e+07	2.32028e+07	1.88169e+07	7.3148e+06	6.12335e+06	5.54449e+06	6.5914e+06	6.39999e+06	4.54533e+06	2.26616e+07	6.08656e+06	-1.89655	8.86585e-06	0.000442784	0.517224	535.249	451.459	7.52	--	--	--	--	--	--	--	--	--	-	-	-	-
POS_M535T574	1.96884e+06	600059	537440	701414	443989	392161	2.75356e+06	1.36505e+06	870496	3.00604e+06	3.30208e+06	1.83529e+06	773983	2.18875e+06	1.49974	0.0126825	0.0528973	0.127982	535.249	574.157	9.57	--	--	--	--	--	--	--	--	--	-	-	-	-
POS_M536T451	5.39365e+06	2.87893e+06	5.46629e+06	1.92629e+07	1.8131e+07	1.1595e+07	6.56281e+06	1.36008e+06	6.2563e+06	4.1357e+06	3.06519e+06	505194	1.04546e+07	3.64755e+06	-1.51914	0.0488854	0.130354	0.262621	536.254	451.452	7.52	--	--	--	--	--	--	--	--	--	-	-	-	-
POS_M536T508	4.18174e+06	3.73787e+06	4.08881e+06	3.06457e+06	2.18727e+06	2.20763e+06	404527	1.64221e+06	1.197e+06	2.3332e+06	1.63391e+06	1.17091e+06	3.24465e+06	1.39696e+06	-1.21577	0.00218642	0.0157655	0.160221	536.252	507.933	8.47	--	--	--	--	--	--	--	--	--	-	-	-	-
POS_M536T771_1	1.93587e+07	2.78316e+07	4.71622e+07	3.84567e+07	4.15612e+07	2.44373e+07	2.09143e+07	4.82538e+06	1.22401e+07	6.19813e+06	2.26883e+07	8.80655e+06	3.31346e+07	1.26121e+07	-1.39353	0.0035042	0.0219888	0.51744	536.33	770.61	12.84	--	--	--	--	--	--	--	--	--	-	-	-	-
POS_M537T310	1.42037e+06	1.54768e+06	2.13407e+06	1.41213e+06	520601	568756	74397.8	409954	37073.6	325180	86176.3	368815	1.26727e+06	216933	-2.5464	0.00249143	0.01727	0.119565	537.061	309.873	5.16	--	--	--	--	--	--	--	--	--	-	-	-	-
POS_M537T484	1.06952e+07	2.56399e+07	9.63951e+06	1.81492e+07	2.35538e+07	6.90323e+06	1.56791e+06	1.36675e+06	1.1302e+06	528410	420563	1.48084e+06	1.57635e+07	1.08244e+06	-3.86422	0.000994493	0.00923696	0.466988	537.265	484.427	8.07	--	--	--	--	--	--	--	--	--	-	-	-	-
POS_M539T541	5.82537e+06	6.80173e+06	5.34713e+06	2.95772e+06	2.62524e+06	3.53587e+06	1.02308e+06	900554	677710	985974	786582	1.42857e+06	4.51551e+06	967079	-2.22318	0.000514239	0.00609638	0.227836	539.281	540.967	9.02	--	Cucurbitacin E	--	27.4453	C32H44O8	MS1	--	--	--	-	-	-	-
POS_M540T421	3.344e+06	2.32597e+06	2.02674e+06	2.25587e+06	3.40898e+06	2.50122e+06	1.1407e+06	1.96475e+06	1.83659e+06	872163	1.24672e+06	541956	2.6438e+06	1.26715e+06	-1.06103	0.00185636	0.0142366	0.138222	540.165	421.395	7.02	--	Oleuropein	--	8.61786	C25H32O13	MS1	Prenol lipids	32619-42-4	HMDB0035872	-	-	-	-
POS_M540T813_2	2.37462e+08	8.42073e+07	3.05341e+08	2.61502e+08	1.8897e+08	4.08727e+08	1.04091e+08	5.87611e+07	8.05491e+07	1.16296e+08	2.04492e+08	1.70045e+08	2.47702e+08	1.22372e+08	-1.01732	0.0310137	0.0954377	1.08326	540.313	813.36	13.56	--	--	--	--	--	--	--	--	--	-	-	-	-
POS_M542T210	8.83699e+06	7.74952e+06	7.56483e+06	8.11473e+06	5.73451e+06	5.74968e+06	2.64843e+06	3.29439e+06	909455	2.82874e+06	4.40218e+06	4.31816e+06	7.29171e+06	3.06689e+06	-1.24948	0.000196328	0.0033045	0.251541	542.056	209.981	3.5	--	Adenosine diphosphate ribose	--	14.8629	C15H23N5O14P2	MS1	Purine nucleotides	20762-30-5	HMDB0001178	C00301	ko00230//Purine metabolism	Nucleotide metabolism	Metabolism
POS_M542T426	2.22921e+06	3.26993e+06	2.4966e+06	1.10462e+07	4.37108e+06	6.57111e+06	2.5246e+07	1.47473e+07	1.27982e+07	1.00843e+07	6.9733e+06	5.73167e+06	4.99735e+06	1.25968e+07	1.33382	0.0386706	0.111352	0.274121	542.31	425.75	7.1	--	--	--	--	--	--	--	--	--	-	-	-	-
POS_M542T402_2	7.78042e+07	5.2076e+07	9.33891e+07	8.80665e+07	9.96201e+07	8.63882e+07	9.83236e+07	1.40676e+08	4.58798e+08	1.48681e+08	1.48038e+08	4.31785e+08	8.28907e+07	2.37717e+08	1.51996	0.0422375	0.118651	1.27627	542.32	402.466	6.71	--	--	--	--	--	--	--	--	--	-	-	-	-
POS_M542T33_2	6.1897e+08	5.1426e+08	1.41815e+09	2.21077e+09	1493.84	1493.84	1493.84	1493.84	1493.84	1493.84	1493.84	1493.84	7.93691e+08	1493.84	-19.0192	0.0490078	0.130556	2.85315	542.323	32.8075	0.55	--	--	--	--	--	--	--	--	--	-	-	-	-
POS_M542T212	8.87372e+06	1.9341e+07	1.23856e+07	1.00146e+07	1.64655e+06	2.69702e+06	1.17625e+06	2.84771e+06	5.6808e+06	2.38551e+06	2.44985e+06	1.58066e+06	9.15975e+06	2.6868e+06	-1.76942	0.0399705	0.113857	0.266127	542.318	211.574	3.53	--	--	--	--	--	--	--	--	--	-	-	-	-
POS_M543T81_1	8.36453e+06	7.77765e+06	6.86502e+06	3.62634e+06	3.84185e+06	5.65902e+06	1.68415e+06	2.59976e+06	1.54847e+06	4.65029e+06	2.65289e+06	1.26089e+06	6.0224e+06	2.39941e+06	-1.32766	0.00362127	0.0224232	0.219973	542.89	80.9297	1.35	--	--	--	--	--	--	--	--	--	-	-	-	-
POS_M543T147	1.48165e+07	1.54322e+07	1.0973e+07	8.17209e+06	1.10221e+07	1.16759e+07	6.30565e+06	6.61146e+06	6.7446e+06	4.48305e+06	4.32854e+06	6.09209e+06	1.20153e+07	5.7609e+06	-1.06051	0.00036307	0.00496006	0.304061	543.127	146.746	2.45	--	--	--	--	--	--	--	--	--	-	-	-	-
POS_M543T347	3.38339e+07	1.45167e+07	3.03467e+07	5.462e+07	4.32681e+06	2.9219e+07	2.01287e+06	1.43707e+07	8.88207e+06	1.97875e+07	3.11908e+06	8.90736e+06	2.78105e+07	9.51327e+06	-1.54762	0.0362239	0.106214	0.437585	543.322	346.729	5.78	--	--	--	--	--	--	--	--	--	-	-	-	-
POS_M543T390	3.60124e+07	3.06017e+07	1.29382e+07	3.97458e+07	1.05029e+07	1.56672e+07	5.36699e+06	2.80864e+07	6.9691e+06	7.80415e+06	5.19527e+06	5.44558e+06	2.42447e+07	9.81124e+06	-1.30516	0.0467756	0.1265	0.392455	543.329	390.45	6.51	--	--	--	--	--	--	--	--	--	-	-	-	-
POS_M543T312	1.06125e+06	2.17682e+06	813974	710308	530615	2.7981e+06	824000	4.48308e+06	6.35824e+06	4.0955e+06	5.77225e+06	1.80638e+06	1.34851e+06	3.88991e+06	1.52837	0.0251422	0.0831205	0.167517	543.324	312.458	5.21	--	--	--	--	--	--	--	--	--	-	-	-	-
POS_M544T834_1	2.38454e+08	2.68455e+08	2.63381e+08	8.21649e+07	7.5318e+07	1.38957e+08	3.19931e+07	1.05363e+08	6.34211e+07	3.11434e+07	9.31014e+07	8.72485e+07	1.77789e+08	6.87118e+07	-1.37153	0.0187166	0.0682482	1.10211	544.322	834.14	13.9	--	--	--	--	--	--	--	--	--	-	-	-	-
POS_M545T82_2	8.82346e+07	7.26666e+07	7.22959e+07	8.64436e+07	6.38982e+07	5.8426e+07	2.62137e+07	3.60459e+07	2.90264e+07	3.6588e+07	3.96668e+07	4.91957e+07	7.36608e+07	3.61228e+07	-1.02799	8.02784e-05	0.0018458	0.762122	544.735	82.0412	1.37	--	--	--	--	--	--	--	--	--	-	-	-	-
POS_M545T95	8.16036e+06	8.20961e+06	6.32182e+06	6.15854e+06	7.15098e+06	2.8148e+06	2.68133e+07	2.5596e+07	2.07526e+07	5.47959e+06	1.89954e+07	1.64571e+07	6.46935e+06	1.90157e+07	1.5555	0.00315326	0.0204754	0.407452	545.165	95.0155	1.58	--	Flavonol 3-O-beta-D-glucosyl-(1->2)-beta-D-glucoside	--	7.89949	C27H30O13	MS1	--	--	--	-	-	-	-
POS_M546T782	2.60188e+07	4.56837e+07	2.69318e+07	9.4701e+07	2.39906e+07	3.93389e+06	1.16249e+06	4.51747e+06	8.48179e+06	6.14675e+06	1.12561e+07	7.76799e+06	3.68766e+07	6.55543e+06	-2.49195	0.0399184	0.113762	0.579396	546.349	781.919	13.03	--	--	--	--	--	--	--	--	--	-	-	-	-
POS_M547T747	8.2421e+06	3.96455e+06	5.30177e+06	5.89383e+06	7.3412e+06	6.06696e+06	1.66138e+07	2.31624e+07	9.22956e+06	4.69225e+06	2.23915e+07	6.3524e+06	6.13507e+06	1.37403e+07	1.16327	0.0474505	0.127701	0.278762	547.194	746.654	12.44	--	--	--	--	--	--	--	--	--	-	-	-	-
POS_M549T834_1	2.50257e+07	1.81035e+07	2.03938e+07	1.21047e+07	1.94475e+07	1.42538e+07	6.72532e+06	6.81668e+06	1.0527e+07	7.06449e+06	4.23162e+06	9.73831e+06	1.82215e+07	7.51723e+06	-1.27737	0.000459353	0.00563616	0.395646	548.8	834.14	13.9	--	--	--	--	--	--	--	--	--	-	-	-	-
POS_M549T101	2.3028e+06	1.29266e+06	2.74667e+06	4.68984e+06	2.68168e+06	1.83285e+06	8.83555e+06	1.0888e+07	7.71331e+06	1.00612e+07	1.00534e+07	1.3701e+07	2.59108e+06	1.02088e+07	1.97818	1.2544e-05	0.000528813	0.3496	549.09	101.488	1.69	--	dTDP-6-deoxy-beta-L-talose	--	3.6613	C16H26N2O15P2	MS1	--	--	--	C03187	ko01130//Biosynthesis of antibiotics	Global and overview maps	Metabolism
POS_M549T525	3.48839e+07	1.99831e+07	1.09809e+07	1.92963e+07	1.00848e+07	1.47876e+07	1.13447e+07	1.08761e+07	2.97981e+06	9.2918e+06	3.05243e+06	5.16246e+06	1.83361e+07	7.11788e+06	-1.36517	0.0192528	0.0696281	0.364664	549.215	524.533	8.74	--	Flavanone 7-O-[alpha-L-rhamnosyl-(1->2)-beta-D-glucoside]	--	7.09471	C27H32O12	MS1	--	--	--	-	-	-	-
POS_M549T834_2	3.62684e+07	4.11915e+07	2.58432e+07	2.66199e+07	1.08397e+07	2.59006e+07	1.09475e+07	1.18269e+07	3.66039e+06	9.21417e+06	1.64704e+07	1.44071e+07	2.77772e+07	1.10877e+07	-1.32494	0.00489275	0.0273751	0.463994	549.295	834.132	13.9	--	Cymarin	--	19.8748	C30H44O9	MS1	--	--	--	-	-	-	-
POS_M550T834	1.41977e+07	1.98066e+07	1.45613e+07	1.36469e+07	1.46746e+07	8.70143e+06	7.33291e+06	7.87182e+06	7.18337e+06	9.0841e+06	7.97263e+06	2.18313e+06	1.42648e+07	6.93799e+06	-1.03986	0.0018544	0.0142366	0.327337	549.796	834.138	13.9	--	--	--	--	--	--	--	--	--	-	-	-	-
POS_M551T451	3.05656e+06	2.46122e+06	2.95417e+06	1.38824e+06	454962	1.1541e+06	354674	400790	520221	484647	442606	380455	1.91154e+06	430566	-2.15043	0.00676366	0.0341716	0.13679	551.222	451.438	7.52	--	--	--	--	--	--	--	--	--	-	-	-	-
POS_M554T713	571548	670140	688342	1.52711e+06	2.16945e+06	4.34943e+06	1493.84	1493.84	1493.84	1493.84	1493.84	1.11153e+06	1.66267e+06	186500	-3.15625	0.0393263	0.112562	0.116664	554.085	712.989	11.88	--	--	--	--	--	--	--	--	--	-	-	-	-
POS_M554T479	2.07935e+06	3.75236e+06	1.54192e+06	710222	2.74969e+06	2.32965e+06	1.27967e+06	1.53766e+06	285094	1.59803e+06	521381	376649	2.19386e+06	933081	-1.2334	0.0279114	0.0890854	0.1193	554.168	478.864	7.98	--	--	--	--	--	--	--	--	--	-	-	-	-
POS_M556T813	3.77328e+07	1.5341e+07	2.6284e+07	1.54653e+07	4.14011e+06	5.07642e+06	999452	1.64883e+06	2.55965e+06	3.28405e+06	1.78241e+06	1.55371e+06	1.73399e+07	1.97135e+06	-3.13684	0.0153138	0.0597357	0.426515	556.286	813.083	13.55	--	--	--	--	--	--	--	--	--	-	-	-	-
POS_M558T102	7.63086e+06	9.29452e+06	9.97263e+06	7.48968e+06	7.256e+06	3.98758e+06	7.40486e+07	7.06276e+07	4.72557e+07	2.62072e+07	2.27649e+07	2.41392e+07	7.60521e+06	4.41739e+07	2.53813	0.00359514	0.022284	0.685858	558.086	102.112	1.7	--	--	--	--	--	--	--	--	--	-	-	-	-
POS_M559T81_2	1.02062e+07	1.22245e+07	1.09815e+07	1.53258e+07	6.516e+06	1.24873e+07	1.62465e+06	1.64105e+06	1.2379e+06	5.08236e+06	3.80136e+06	1.33335e+06	1.12902e+07	2.45344e+06	-2.20219	6.90322e-05	0.00170095	0.369739	558.875	81.1242	1.35	--	--	--	--	--	--	--	--	--	-	-	-	-
POS_M560T468	739963	786059	988869	242682	264604	487483	113976	472797	122915	401057	121102	216089	584943	241323	-1.27733	0.0331897	0.100211	0.0599689	560.054	467.51	7.79	--	--	--	--	--	--	--	--	--	-	-	-	-
POS_M562T82_1	9.7727e+06	1.56714e+07	1.64264e+07	8.30187e+06	6.96827e+06	5.82478e+06	2.78981e+06	3.25475e+06	3.09858e+06	2.80475e+06	3.40888e+06	3.87055e+06	1.04942e+07	3.20455e+06	-1.7114	0.00274851	0.018403	0.314085	561.714	81.8519	1.36	--	--	--	--	--	--	--	--	--	-	-	-	-
POS_M564T768	305301	1.63446e+06	685076	1.53492e+06	1.85953e+06	2.20768e+06	863358	1.14916e+06	341322	537039	468668	471031	1.37116e+06	638429	-1.1028	0.0460601	0.125624	0.0848017	564.391	767.803	12.8	--	Canthaxanthin	--	10.5815	C40H52O2	MS1	Prenol lipids	514-78-3	HMDB0003154	C08583	ko01110//Biosynthesis of secondary metabolites;ko00906//Carotenoid biosynthesis	Global and overview maps;Metabolism of terpenoids and polyketides	Metabolism
POS_M565T471	3.02803e+06	4.36642e+06	4.02419e+06	7.04843e+06	2.12649e+06	2.50272e+06	151313	859637	768632	895984	887715	598927	3.84938e+06	693701	-2.47224	0.00164304	0.0131223	0.211495	564.954	470.625	7.84	--	--	--	--	--	--	--	--	--	-	-	-	-
POS_M567T303	9.40514e+06	8.14437e+06	3.97255e+06	5.172e+06	1.28509e+06	3.27428e+06	532553	79320	455222	183154	729493	969336	5.2089e+06	491513	-3.40568	0.00377711	0.0232229	0.252231	567.188	303.221	5.05	--	--	--	--	--	--	--	--	--	-	-	-	-
POS_M568T82_1	8.40184e+06	1.51158e+07	8.13366e+06	1.09394e+07	7.03359e+06	7.02956e+06	5.01088e+06	4.38165e+06	5.61348e+06	4.51572e+06	1.19556e+06	5.6028e+06	9.44231e+06	4.38668e+06	-1.10601	0.00568045	0.0302279	0.260845	567.828	82.0712	1.37	--	--	--	--	--	--	--	--	--	-	-	-	-
POS_M569T509	1.55957e+08	1.01436e+08	1.90127e+08	1.31846e+08	5.29704e+07	1.04573e+08	2.25296e+07	6.279e+07	4.96106e+07	2.76266e+07	4.17337e+07	2.5833e+07	1.22818e+08	3.83539e+07	-1.67908	0.00209213	0.0153029	1.06091	569.325	508.57	8.48	--	--	--	--	--	--	--	--	--	-	-	-	-
POS_M570T82	1.71886e+06	4.78937e+06	6.1106e+06	9.12742e+06	5.08614e+06	9.41989e+06	2.48477e+06	2.92968e+06	3.16185e+06	3.51794e+06	690267	2.54283e+06	6.04205e+06	2.55456e+06	-1.24196	0.0192669	0.0696281	0.195482	569.829	82.0112	1.37	--	--	--	--	--	--	--	--	--	-	-	-	-
POS_M570T508_1	2.68e+06	2.6218e+06	2.62229e+06	4.52617e+06	2.17995e+06	7.98373e+06	2.94894e+06	1.24586e+07	1.02722e+07	1.09442e+07	1.18643e+07	1.16663e+07	3.76899e+06	1.00258e+07	1.41146	0.00438663	0.0256997	0.290894	570.315	507.996	8.47	--	Avermectin B1b aglycone	--	7.37508	C33H46O8	MS1	--	--	--	C11963	ko01130//Biosynthesis of antibiotics	Global and overview maps	Metabolism
POS_M571T298	255621	128461	331381	130425	654450	147086	1.85917e+06	452076	375116	528133	651032	1.82952e+06	274571	949176	1.7895	0.0466611	0.126246	0.0833884	571.143	297.923	4.97	--	--	--	--	--	--	--	--	--	-	-	-	-
POS_M571T452_2	2.04897e+06	848132	1.22549e+06	318079	2.44284e+06	2.15369e+06	7.05728e+06	2.26274e+06	1.07682e+07	8.14187e+06	1.43432e+06	4.44875e+06	1.5062e+06	5.68553e+06	1.91638	0.0199864	0.0712965	0.212768	571.169	451.661	7.53	--	--	--	--	--	--	--	--	--	-	-	-	-
POS_M571T809	264348	273770	817431	360310	5.7689e+06	344260	1.28434e+07	1.56938e+07	1.21715e+07	1.06796e+07	1.4363e+07	8.44237e+06	1.30484e+06	1.23656e+07	3.24439	1.2089e-05	0.000528813	0.418014	571.405	809.418	13.49	--	--	--	--	--	--	--	--	--	-	-	-	-
POS_M574T525	3.14344e+07	2.84079e+07	7.65405e+06	3.18326e+07	6.36046e+06	9.69882e+06	6.82731e+06	2.02895e+06	1.8249e+06	5.0009e+06	2.29176e+06	1.51358e+06	1.92314e+07	3.2479e+06	-2.56588	0.0115609	0.0495014	0.452531	574.261	524.556	8.74	--	8-Ethyl-12-methylbacteriochlorophyllide d	--	4.11955	C33H34MgN4O4	MS1	--	--	--	C21431	ko00860//Porphyrin and chlorophyll metabolism	Metabolism of cofactors and vitamins	Metabolism
POS_M577T475	166110	181307	193967	455343	151565	900532	1.02368e+06	1.81954e+06	1.27956e+06	332004	528256	1.25654e+06	341471	1.03993e+06	1.60665	0.0199775	0.0712965	0.0912108	577.313	475.332	7.92	--	--	--	--	--	--	--	--	--	-	-	-	-
POS_M578T553	1.13541e+06	909554	1.39769e+06	1.08082e+06	1.20746e+06	1.09241e+06	657673	256248	145005	233098	784017	593173	1.13722e+06	444869	-1.35407	0.000277062	0.00412645	0.0994444	578.175	553.384	9.22	--	--	--	--	--	--	--	--	--	-	-	-	-
POS_M580T311	28549.5	551403	628263	33581.4	181707	359509	535857	2.69122e+06	1.2173e+06	848851	1.09003e+06	1.10923e+06	297169	1.24875e+06	2.07113	0.0146063	0.057865	0.106442	580.018	310.658	5.18	--	--	--	--	--	--	--	--	--	-	-	-	-
POS_M583T566	2.84907e+06	1.29807e+06	1.76348e+06	957710	509719	120063	75488	479640	107967	438581	396901	130327	1.24969e+06	271484	-2.20263	0.0361158	0.106164	0.102898	582.827	566.452	9.44	--	--	--	--	--	--	--	--	--	-	-	-	-
POS_M585T383_2	2.03458e+06	1.92687e+06	2.58395e+06	1.4209e+06	980873	383284	474255	659863	235820	727586	301279	697773	1.55507e+06	516096	-1.59127	0.0112731	0.0486542	0.113439	585.216	383.258	6.39	--	--	--	--	--	--	--	--	--	-	-	-	-
POS_M586T97	1.11112e+06	2.221e+06	3.74076e+06	3.31377e+06	4.89217e+06	1.44879e+06	1.50315e+07	6.66902e+06	5.53535e+06	1.31188e+07	1.97455e+07	2.62518e+07	2.78793e+06	1.4392e+07	2.368	0.00524041	0.0285598	0.391518	586.194	96.6047	1.61	--	--	--	--	--	--	--	--	--	-	-	-	-
POS_M586T412	1.98669e+06	3.38518e+06	2.63542e+06	4.14884e+06	3.11948e+06	1.3044e+06	1.50242e+06	1.68865e+06	1.37878e+06	73398.7	60437.6	996997	2.76333e+06	950113	-1.54024	0.00517184	0.0282681	0.156254	586.375	411.575	6.86	--	--	--	--	--	--	--	--	--	-	-	-	-
POS_M588T828	2.77154e+06	2.79621e+06	1.08067e+06	5.6123e+06	1493.84	1493.84	1493.84	1493.84	1493.84	1493.84	1493.84	1493.84	2.04395e+06	1493.84	-10.4181	0.0422212	0.118651	0.14988	587.546	827.571	13.79	--	--	--	--	--	--	--	--	--	-	-	-	-
POS_M589T303	3.18279e+06	6.71365e+06	6.24874e+06	3.04737e+06	2.95596e+06	3.39676e+06	1.99531e+06	211407	331612	1.63695e+06	1.41618e+06	1.68451e+06	4.25755e+06	1.21266e+06	-1.81185	0.00276013	0.01842	0.202081	589.17	303.215	5.05	--	Novclobiocin 104	--	1.74104	C29H32ClNO10	MS1	--	--	--	C12473	ko01130//Biosynthesis of antibiotics	Global and overview maps	Metabolism
POS_M591T359	214145	342209	1.86664e+06	1.04501e+06	1.24731e+06	588176	8.95768e+06	1.13369e+07	2.83661e+06	8.76254e+06	1.43845e+07	2.22106e+06	883916	8.0832e+06	3.19295	0.00430804	0.0253613	0.304972	591.139	359.084	5.98	--	--	--	--	--	--	--	--	--	-	-	-	-
POS_M595T477	1.73104e+06	741195	1.13493e+06	1.11152e+06	3.12035e+06	2.5138e+06	1.29894e+07	1.49893e+07	1.55234e+07	2.52682e+06	2.3751e+07	1.07089e+06	1.72547e+06	1.18085e+07	2.77476	0.0170421	0.0640578	0.34272	595.16	476.741	7.95	Isovitexin 2-O-beta-D-glucoside	--	0.0142482	10.2956	C27H30O15	MS2	--	--	--	C04199	ko00944//Flavone and flavonol biosynthesis	Biosynthesis of other secondary metabolites	Metabolism
POS_M597T82_1	2.79615e+06	3.02586e+06	3.93397e+06	3.08253e+06	4.6048e+06	4.03274e+06	9.09784e+06	1.02484e+07	9.70452e+06	7.45756e+06	7.40539e+06	6.98726e+06	3.57934e+06	8.4835e+06	1.24497	1.53844e-05	0.000616693	0.278806	596.736	82.3251	1.37	--	--	--	--	--	--	--	--	--	-	-	-	-
POS_M597T450	743877	756932	768762	988054	40246	1.1321e+06	1.26893e+06	2.59797e+06	2.86266e+06	676203	3.20299e+06	2.21657e+06	738328	2.13755e+06	1.53363	0.00835559	0.0400241	0.134656	597.165	450.13	7.5	--	Delphinidin 3-O-beta-D-sambubioside	--	3.11415	C26H29O16	MS1	--	--	--	C20491	ko00942//Anthocyanin biosynthesis	Biosynthesis of other secondary metabolites	Metabolism
POS_M597T627	1.00127e+06	1.44274e+06	2.47746e+06	1.76806e+06	1.49112e+06	716710	1.38269e+06	292129	812602	43237	47957	757465	1.48289e+06	556013	-1.41522	0.0185791	0.067908	0.10313	597.326	627.379	10.46	--	--	--	--	--	--	--	--	--	-	-	-	-
POS_M600T506	3.65456e+07	1.00401e+07	3.37519e+06	1.26987e+07	1.25898e+07	9.13243e+06	796619	1.26853e+06	677619	3.25828e+06	4.02226e+06	1.0323e+06	1.40636e+07	1.8426e+06	-2.93215	0.0275324	0.0881991	0.369652	600.277	506.321	8.44	--	--	--	--	--	--	--	--	--	-	-	-	-
POS_M602T508	2.24912e+06	1.7633e+06	6.85607e+06	4.21941e+06	4.97272e+06	2.27476e+06	7.45583e+06	9.72731e+06	7.47132e+06	1.10668e+07	1.09182e+07	3.87466e+06	3.72256e+06	8.41901e+06	1.17735	0.00675053	0.0341336	0.240217	602.289	507.933	8.47	--	--	--	--	--	--	--	--	--	-	-	-	-
POS_M610T781	2.33988e+06	2.87153e+06	5.46719e+06	1.29535e+06	5.27443e+06	1.79579e+07	1493.84	1493.84	1493.84	1493.84	1493.84	1493.84	5.8677e+06	1493.84	-11.9396	0.0415463	0.117358	0.22983	610.271	780.857	13.01	--	--	--	--	--	--	--	--	--	-	-	-	-
POS_M612T310	5.23689e+06	6.70882e+06	8.65041e+06	5.5164e+06	2.0309e+06	4.46178e+06	1.92552e+06	1.44453e+06	270232	1.51261e+06	930326	1.18625e+06	5.4342e+06	1.21158e+06	-2.16518	0.00110548	0.00984749	0.242951	612.081	310.452	5.17	--	--	--	--	--	--	--	--	--	-	-	-	-
POS_M613T359_1	769124	990619	5.78277e+06	3.25843e+06	2.67895e+06	5.11402e+06	9.99659e+07	1.06552e+08	7.15798e+07	2.06341e+07	8.08749e+07	2.41608e+07	3.09899e+06	6.72945e+07	4.44062	0.0017109	0.0134684	0.94031	613.123	359.084	5.98	--	--	--	--	--	--	--	--	--	-	-	-	-
POS_M613T348	31766.3	20738.4	141810	139924	68248.1	45267.4	4.53828e+06	2.91671e+06	3.92208e+06	1.29284e+06	7.261e+06	3.33351e+06	74625.7	3.8774e+06	5.69927	0.000866428	0.00848737	0.235005	613.123	348.072	5.8	--	Cyanidin-3-rhamnoglucoside chloride	--	6.8799	C27H31O15. Cl	MS1	--	--	--	-	-	-	-
POS_M614T359	726543	290220	1.94785e+06	428320	1.22655e+06	699371	1.17178e+07	1.35738e+07	3.59723e+06	8.96204e+06	1.05117e+07	1.61146e+06	886476	8.32902e+06	3.23199	0.0033425	0.0212721	0.311	614.126	359.041	5.98	--	--	--	--	--	--	--	--	--	-	-	-	-
POS_M623T601	4.21701e+06	6.76244e+06	2.00388e+06	1.92557e+06	3.47894e+06	3.11208e+06	546386	983197	1.03807e+06	1.16521e+06	1.00593e+06	798229	3.58332e+06	922837	-1.95715	0.00470692	0.0267281	0.188926	623.243	601.369	10.02	--	--	--	--	--	--	--	--	--	-	-	-	-
POS_M627T82_2	4.97892e+07	3.45665e+07	3.07778e+07	3.80129e+07	1.69799e+07	2.63669e+07	1.2141e+07	1.52183e+07	7.05947e+06	1.60282e+07	1.61794e+07	1.2631e+07	3.27489e+07	1.32096e+07	-1.30986	0.00207721	0.0152488	0.520042	626.699	82.0907	1.37	--	--	--	--	--	--	--	--	--	-	-	-	-
POS_M627T81_2	7.43622e+06	5.30686e+06	4.88404e+06	4.27991e+06	3.57359e+06	4.49559e+06	3.28503e+06	1.13535e+06	1.29137e+06	1.19332e+06	2.27045e+06	2.76285e+06	4.99603e+06	1.98973e+06	-1.32821	0.00104696	0.00952107	0.204913	626.864	81.0105	1.35	--	--	--	--	--	--	--	--	--	-	-	-	-
POS_M628T82	2.93502e+06	5.07178e+06	1.99503e+06	2.93328e+06	1.25316e+06	486060	618718	686518	685042	296111	866578	1.21062e+06	2.44572e+06	727265	-1.74971	0.027342	0.0878201	0.14158	627.704	81.9466	1.37	--	--	--	--	--	--	--	--	--	-	-	-	-
POS_M628T507	51105.7	32077	114319	996909	84568.4	44114.6	1.1899e+06	2.02549e+06	1.55942e+06	1.48709e+06	2.37385e+06	494818	220516	1.52176e+06	2.78679	0.00181894	0.0140466	0.132045	628.207	506.899	8.45	--	--	--	--	--	--	--	--	--	-	-	-	-
POS_M629T82_1	3.19899e+07	4.50786e+07	1.81035e+07	6.20603e+07	2.68224e+07	4.19737e+07	1.35151e+07	1.54442e+07	1.18794e+07	1.43416e+07	1.52483e+07	2.0393e+07	3.76714e+07	1.51369e+07	-1.3154	0.00571423	0.0303812	0.540342	628.683	82.0756	1.37	--	--	--	--	--	--	--	--	--	-	-	-	-
POS_M631T82_1	1.44604e+07	1.62853e+07	1.35083e+07	1.56771e+07	4.0632e+06	4.22446e+06	1.00482e+06	1.53245e+06	1.53213e+06	1.7562e+06	1.8197e+06	2.20245e+06	1.13698e+07	1.64129e+06	-2.79231	0.0018711	0.0143044	0.371625	630.683	82.1015	1.37	--	--	--	--	--	--	--	--	--	-	-	-	-
POS_M635T381_1	1.4543e+06	1.61651e+06	1.78421e+06	1.66551e+06	1.83585e+06	1.83609e+06	675421	1.24649e+06	582241	649614	1.03762e+06	171208	1.69875e+06	727100	-1.22424	0.000153885	0.00284991	0.120579	635.172	380.564	6.34	--	--	--	--	--	--	--	--	--	-	-	-	-
POS_M635T381_2	776220	635816	1.10307e+06	355010	330999	413066	87834.3	557433	95394	218104	206967	137859	602364	217265	-1.47118	0.0219879	0.075905	0.0648934	635.184	380.673	6.34	--	--	--	--	--	--	--	--	--	-	-	-	-
POS_M638T82	5.43998e+06	5.50665e+06	6.96095e+06	5.63328e+06	4.71776e+06	3.63629e+06	1.98002e+06	2.00349e+06	1.92951e+06	635608	1.46066e+06	1.99328e+06	5.31582e+06	1.66709e+06	-1.67296	2.65466e-05	0.000884009	0.239688	637.816	82.3227	1.37	--	--	--	--	--	--	--	--	--	-	-	-	-
[truncated: 1,421 more rows]
