# Supplementary material for: Transcriptome and Metabolome Analysis Provides Insights into the Heterosis of Yield and Quality Traits in Two Hybrid Rice Varieties (Oryza sativa L.)
Source: Int J Mol Sci. 2022 Oct 26;23(21):12934. doi: 10.3390/ijms232112934 (PMC9654843; doi:10.3390/ijms232112934)
Supplement: Supplementary file 1 [file ijms-23-12934-s001.zip › Table S10.xlsx]

## Sheet: GH-vs-TY398
Table S10. DEGs between GH and TY398.
id	GH-1_fpkm	GH-2_fpkm	GH-3_fpkm	TY398-1_fpkm	TY398-2_fpkm	TY398-3_fpkm	GH-1_count	GH-2_count	GH-3_count	TY398-1_count	TY398-2_count	TY398-3_count	Description
MSTRG.10046	0	0	0	2.14	1.13	0.86	0	0	0	51	32	19	-
MSTRG.10047	0	0.07	0	0.62	0.28	0.47	0	2	0	17	9	12	OSJNBb0039L24.20 [Oryza sativa Japonica Group]
MSTRG.10187	0	0	0	2.46	1.05	1.45	0	0	0	61	31	33.54	expressed protein [Oryza sativa Japonica Group]
MSTRG.10254	1.01	0.75	1.67	0.26	0.51	0.32	139	113	221.64	39	90	45	serine/arginine repetitive matrix protein 2 [Oryza sativa Japonica Group]
MSTRG.10633	0	0	0	2.68	1.7	1.09	0	0	0	58	44	22	-
MSTRG.10697	0	0	0	0.9	0.59	0.32	0	0	0	9	7	3	Os02g0632900 [Oryza sativa Japonica Group]
MSTRG.1266	0.14	0	0	4.17	3.61	3.74	3	0	0	97	100	81	Os01g0354150 [Oryza sativa Japonica Group]
MSTRG.1363	4.06	5.22	4.47	1.26	1.31	1.36	124	176	132	42	52	42	Os01g0824350, partial [Oryza sativa Japonica Group]
MSTRG.13663	4.91	4.89	6.27	1.67	1.87	0.94	532	584	656	197	263	103	protein binding protein isoform X1 [Zea mays]
MSTRG.13679	6.32	6.62	3.87	1.75	3.84	1.79	590	682	349	178	465	169	Ankyrin repeat family protein [Prunus dulcis]
MSTRG.13764	0.07	0	0	0.48	0.27	0.09	4.5	0	0	35.56	23.74	6.38	Os07g0248900, partial [Oryza sativa Japonica Group]
MSTRG.13978	1.4	1.53	1.36	0.09	0.14	0	15	18	14	1	2	0	Os01g0386500, partial [Oryza sativa Japonica Group]
MSTRG.14127	3.45	2.56	3.12	0.5	1.41	1.04	50	42	44	8	27	15	hypothetical protein LOC_Os03g41662 [Oryza sativa Japonica Group]
MSTRG.14157	0.63	0.71	0.72	2.02	1.39	0.98	21	26	23	73	60	33.11	Os03g0625500 [Oryza sativa Japonica Group]
MSTRG.1436	1.03	1.54	1.27	0.06	0.32	0.06	32	44	19	2	13	2	Os09g0129800, partial [Oryza sativa Japonica Group]
MSTRG.1503	0.06	0.08	0.49	0.81	1.22	1.07	2	3	16	30	54	37	membrane-associated protein-like [Oryza sativa Japonica Group]
MSTRG.15171	5.4	9.25	3.96	1.85	4	1.6	177.38	334.8	125.68	66.14	170.22	53.29	OSIGBa0115J08.4 [Oryza sativa]
MSTRG.15479	4.73	3.73	3.41	11.1	7.85	9.88	283	246	197	722	608	599	OSJNBa0084K20.2 [Oryza sativa Japonica Group]
MSTRG.1557	0.14	0.01	0	13.38	7.49	7.47	9	1	0	913	610	475	Os01g0538200 [Oryza sativa Japonica Group]
MSTRG.15634	3.95	3.63	2.07	11.39	11.15	6.51	38.4	38.87	19.44	120.4	140.52	64.14	Os02g0616600, partial [Oryza sativa Japonica Group]
MSTRG.15952	2.28	2.03	1.73	0.85	1.19	0.47	123	121	90	50	83	25.96	Os09g0404300 [Oryza sativa Japonica Group]
MSTRG.16887	51.47	36.85	33.97	95.01	85.45	76.01	840	663	535	1686	1807	1257	Os04g0505300 [Oryza sativa Japonica Group]
MSTRG.18247	0	0	0	1.09	0.51	0.36	0	0	0	16	9	5	hypothetical protein DAI22_05g015250 [Oryza sativa Japonica Group]
MSTRG.18473	0.06	0	0	2.12	0.59	1.26	1	0	0	36	12	20	Os08g0146001 [Oryza sativa Japonica Group]
MSTRG.18877	12.46	14.5	11.51	5.26	5.59	5.07	148	190	132	68	86	61	Os08g0271600 [Oryza sativa Japonica Group]
MSTRG.18930	1.24	1.27	1.66	0.51	0.57	0.22	45	51	58	20	27	8	hypothetical protein OsI_19361 [Oryza sativa Indica Group]
MSTRG.18985	2.66	3.68	2.61	0.64	1.4	0.76	38	58	36	10	26	11	Os05g0315501 [Oryza sativa Japonica Group]
MSTRG.19064	0.19	0.51	0.03	0.97	1.69	0.37	6	18	1	34	70.82	12	Os05g0342600 [Oryza sativa Japonica Group]
MSTRG.1909	0	0.08	0.16	0.73	0.22	0.62	0	3.93	6.66	35.06	12.6	27.72	PREDICTED: protein FAR1-RELATED SEQUENCE 5-like [Oryza brachyantha]
MSTRG.20111	0.38	0.33	0.2	0.96	0.65	0.63	24	23	12	66	53	40	OSJNBa0084K20.2 [Oryza sativa Japonica Group]
MSTRG.21333	0	0	0	0.27	0.56	0.5	0	0	0	4	10	7	hypothetical protein OsI_22473 [Oryza sativa Indica Group]
MSTRG.21375	0.52	0.39	0.29	0.65	0.96	1.47	28.98	24	16	40	70	84	Os06g0282900, partial [Oryza sativa Japonica Group]
MSTRG.21407	0	0	0	0.22	0.54	0.84	0	0	0	3	9	11	Os02g0616600, partial [Oryza sativa Japonica Group]
MSTRG.21621	5.06	4.22	3.4	12.14	5.44	11.54	74	68	48	193	103	171	Os06g0366632 [Oryza sativa Japonica Group]
MSTRG.21648	7.74	7.33	5.74	1.76	2.25	2.66	68.96	71.99	49.36	17	25.94	24	OSJNBa0061A09.12 [Oryza sativa Japonica Group]
MSTRG.21699	6.8	8.08	6.69	3.12	4.84	2.64	569	745	540	284	525	224	Os06g0493000 [Oryza sativa Japonica Group]
MSTRG.21819	0.87	1.17	0.85	0.14	0	0.15	17	25	16	3	0	3	Os06g0537800 [Oryza sativa Japonica Group]
MSTRG.21822	1.44	1.62	0.71	2.38	2.66	2.61	25	31	12	45	60	46	PREDICTED: ribosomal protein S10, mitochondrial [Oryza brachyantha]
MSTRG.22062	0	0	0	0.78	0.6	0.39	0	0	0	13	12	6	Os06g0608901 [Oryza sativa Japonica Group]
MSTRG.22661	4.03	4.54	2.98	15.59	11.2	9.44	262.9	326.06	187.46	1104.69	945.74	623.73	Os06g0718800 [Oryza sativa Japonica Group]
MSTRG.22883	0.39	0.09	0	47.72	36.7	39.52	4	1	0	539	494	416	Os07g0136100 [Oryza sativa Japonica Group]
MSTRG.22894	0	0.19	0.07	1.19	0.86	0.81	0	6	2	36	31	23	transcription factor JUNGBRUNNEN 1 [Oryza sativa Japonica Group]
MSTRG.23377	16.68	13.44	16.46	7.09	7.36	6.22	254.6	226.25	242.5	117.75	145.65	96.23	Os02g0616600, partial [Oryza sativa Japonica Group]
MSTRG.23536	0.72	1.44	1.03	1.23	3.21	2.85	21	46	29	39	121	84	hevamine-A [Oryza sativa Japonica Group]
MSTRG.23823	4.23	4.36	4.97	2	2.77	1.71	302	343	343	155	256	124	OSJNBb0062H02.17 [Oryza sativa Japonica Group]
MSTRG.23859	1.54	1.19	1.22	0.34	0.31	0.2	46	39	35	11	12	6	OSJNBa0017P10.11 [Oryza sativa Japonica Group]
MSTRG.23900	0.08	0.08	0.04	0.81	1.24	0.25	2	2	1	21	38	6	protein ALP1-like [Zea mays]
MSTRG.25150	14.33	14.61	17.2	3.28	8.75	3.98	664	746	768.9	165.43	525	187	Os07g0417766, partial [Oryza sativa Japonica Group]
MSTRG.25287	0.03	0	0	1.33	0.78	0.93	1	0	0	47	32	33	Os08g0199900 [Oryza sativa Japonica Group]
MSTRG.25322	21.55	20.98	17.17	8.71	9.32	8.81	355	381	273	156	199	147	Os10g0122500 [Oryza sativa Japonica Group]
MSTRG.25829	0.65	0.78	0.93	1.69	2.13	1.52	16.61	22.03	22.82	47.02	70.31	39.29	hydroxyproline-rich glycoprotein-like [Oryza sativa Indica Group]
MSTRG.25842	3.69	5.31	1.98	34.95	16.11	17.84	58	92	30	597	328	284	Os08g0396100, partial [Oryza sativa Japonica Group]
MSTRG.26003	0	0	0	1.26	0.48	0.37	0	0	0	22	10	6	uncharacterized protein LOC112936166 [Oryza sativa Japonica Group]
MSTRG.26100	0	0	0	0.78	2.46	1.18	0	0	0	17	64	24	hypothetical protein OsJ_27604 [Oryza sativa Japonica Group]
MSTRG.26283	8.49	8.61	9.36	0.33	3.7	1.52	94	105	100	4	53	17	Os11g0115532 [Oryza sativa Japonica Group]
MSTRG.26332	0.24	0.57	0.43	4.98	2.15	3.54	8.72	23.79	15.55	211.43	109.74	141.03	Os09g0291000 [Oryza sativa Japonica Group]
MSTRG.26747	0.41	0.89	0.46	5.46	2.18	3.96	5	10	5	59	28	40	Os09g0121600 [Oryza sativa Japonica Group]
MSTRG.26769	0	0.19	0	11.43	6.52	9.59	0	3.04	0	186	126	144.75	Os05g0267732, partial [Oryza sativa Japonica Group]
MSTRG.26824	0.17	0.22	0.04	4.36	3.34	2.51	8.45	12.35	1.78	236.43	215.34	126.8	HGWP repeat containing protein-like [Oryza sativa Japonica Group]
MSTRG.26900	0.06	0	0	2.15	0.47	0.44	1	0	0	42	11	8	OSJNBa0004B13.21 [Oryza sativa Japonica Group]
MSTRG.26906	0	0.19	0	16.35	7.02	8.42	0	4.43	0	372.33	190.49	178.77	Os08g0422500, partial [Oryza sativa Japonica Group]
MSTRG.26911	0	0	0	0.45	1.39	0.52	0	0	0	3.74	13.79	4.04	Os08g0314933, partial [Oryza sativa Japonica Group]
MSTRG.26919	25.06	13.3	18.2	50.09	42.45	26.91	328	192	230	713	720	357	Os09g0272250 [Oryza sativa Japonica Group]
MSTRG.26958	0.9	0.41	0.83	0.05	0.12	0	18	9	16	1	3	0	hypothetical protein [Oryza sativa Japonica Group]
MSTRG.27019	0	0	0.04	0.98	0.24	1.05	0	0	1	27	8	27	bromodomain-containing protein 4A-like [Oryza sativa Japonica Group]
MSTRG.27143	1.02	0.53	2.41	3.21	2.77	6.07	21	12	48	72	74	127	Os03g0561415, partial [Oryza sativa Japonica Group]
MSTRG.27743	0	0	0	0.67	0.7	1.25	0	0	0	8	10	14	PREDICTED: protein NSP-INTERACTING KINASE 3-like [Oryza brachyantha]
MSTRG.27872	0.04	0	0	2.17	0.69	0.6	1	0	0	58	22	15	E3 ubiquitin-protein ligase PRT1 isoform X2 [Oryza sativa Japonica Group]
MSTRG.3217	0.33	0.17	0.24	1.12	0.71	0.77	7	4	5	26	20	17	Os11g0183200, partial [Oryza sativa Japonica Group]
MSTRG.3254	0	0.14	0	0.48	1.33	1.41	0	2	0	7	23	19	subtilisin inhibitor CLSI-I-like [Panicum miliaceum]
MSTRG.3557	0	0	0	0.64	0.38	0.79	0	0	0	7	5	8	50S ribosomal protein L13, mitochondrial-like [Zea mays]
MSTRG.3683	0.64	0.67	1.18	0.07	0.2	0.28	27	31	48	3	11	12	transposase [Oryza sativa Japonica Group]
MSTRG.4186	0	0	0	0.74	0.17	0.58	0	0	0	11	3	8	hypothetical protein EJB05_40707, partial [Eragrostis curvula]
MSTRG.4212	11.84	10.65	8.63	3.33	5.43	2.25	239	237	168	73	142	46	hypothetical protein OsJ_23568 [Oryza sativa Japonica Group]
MSTRG.4214	2.07	2.07	1.55	0.64	1	0.31	171	188	123	57	107	26.21	OSIGBa0161P06.2 [Oryza sativa]
MSTRG.4215	0	0	0	1.47	0.94	1.61	0	0	0	54	41	55	Os10g0141400, partial [Oryza sativa Japonica Group]
MSTRG.4356	2.12	6.27	2.54	5.44	7.49	9.52	38	124	44	106	174	173	Zinc knuckle family protein [Oryza sativa Japonica Group]
MSTRG.4503	0.17	0.23	0.3	0.53	1.25	0.98	4	6	7	14	39	24	Os10g0378500, partial [Oryza sativa Japonica Group]
MSTRG.4754	2.02	3.66	1.19	0.87	0.59	0.19	219	437	124	103	83	21	expressed protein [Oryza sativa Japonica Group]
MSTRG.5538	2.41	2.58	2.48	0.52	1.02	1.27	115	130	110	25	61	59	expressed protein [Oryza sativa Japonica Group]
MSTRG.5943	14.02	15.95	13.72	4.71	8.49	5.55	394	494	372	144	309	158	F-box/LRR-repeat protein At3g59190 [Oryza sativa Japonica Group]
MSTRG.6046	0	0.05	0.18	3.44	2.36	4.22	0	3	10	211.97	173	242	OSJNBb0062H02.17 [Oryza sativa Japonica Group]
MSTRG.6280	0	0.16	0.06	1.74	1.41	2.43	0	3	1	33	32	43	Os06g0333600 [Oryza sativa Japonica Group]
MSTRG.6285	0.54	0.19	0.17	1.11	0.87	1.09	13	5	4	29	27	26.46	expressed protein [Oryza sativa Japonica Group]
MSTRG.6319	3.81	2.54	0.97	0.37	0.84	0.44	87.98	66.04	22.25	9.3	26.42	10.02	Os08g0230450 [Oryza sativa Japonica Group]
MSTRG.6461	0.07	0.1	0.04	1.96	1.31	1.03	2	3	1	59	47	29	Os02g0569800 [Oryza sativa Japonica Group]
MSTRG.6495	3.93	4.47	3.33	0.84	1.68	1.11	368	461	301	85	204	105	expressed protein [Oryza sativa Japonica Group]
MSTRG.6733	0.06	0.1	0.15	1.73	0.38	0.44	1.03	2.11	2.69	34.44	9.1	8.16	Os11g0596400 [Oryza sativa Japonica Group]
MSTRG.6842	0.24	0	0.14	2.09	0.98	1.39	7	0	4	66	37	41	expressed protein [Oryza sativa Japonica Group]
MSTRG.6848	1.98	1.29	1.04	2.55	4.37	1.97	60.25	43.04	30.48	84	171.75	60.53	HGWP repeat containing protein-like [Oryza sativa Japonica Group]
MSTRG.6853	0.13	0	0.13	1.93	0.75	1.03	1	0	1	17	8	8	hypothetical protein OsJ_23128 [Oryza sativa Japonica Group]
MSTRG.6895	0	0	0	0.77	0.89	1.97	0	0	0	11	15	26	hypothetical protein [Oryza minuta]
MSTRG.6896	0	0	0	0.2	0.47	0.82	0	0	0	5	14	19	-
MSTRG.697	4.66	2.37	3.08	1.85	1.45	0.78	105	59	67	45.45	42.47	17.8	crocetin glucosyltransferase 3 [Oryza sativa Japonica Group]
MSTRG.698	0	0	0	1.05	1.11	0.97	0	0	0	23.55	29.53	20.2	crocetin glucosyltransferase 3 [Oryza sativa Japonica Group]
MSTRG.7258	0	0	0	1.03	1	0.94	0	0	0	13	15	11	Os12g0126500 [Oryza sativa Japonica Group]
MSTRG.7484	3.45	4.36	3.7	0.94	1.94	1.22	81	113	84	24	59	29	Os12g0171350, partial [Oryza sativa Japonica Group]
MSTRG.7725	0	0	0	0.03	0.77	0.77	0	0	0	1	32	25	Os12g0266800 [Oryza sativa Japonica Group]
MSTRG.7944	0	0	0	0.73	0.61	0.67	0	0	0	7	7	6	OSJNBb0016D16.9 [Oryza sativa Japonica Group]
MSTRG.7945	0	0	0	1.3	0.62	0.53	0	0	0	21	12	8	OSJNBb0016D16.9 [Oryza sativa Japonica Group]
MSTRG.8017	0	0	0	1.19	1.27	1.05	0	0	0	62	79	51	NB-ARC domain containing protein [Oryza sativa Japonica Group]
MSTRG.8028	2.16	2.09	1.66	0.28	0.54	0.1	43	46	32	6	14	2	membrane-associated phospholipid phosphatase [Zea mays]
MSTRG.8062	0.11	0	0	1.75	0.04	1	2	0	0	36	1	19	Os12g0505100 [Oryza sativa Japonica Group]
MSTRG.8527	0.9	0.94	0.9	2.68	1.85	1.3	26	30	25	84	69	38	Os12g0620900 [Oryza sativa Japonica Group]
MSTRG.8563	0.28	0.06	0.36	1.75	1.41	2.08	4	1	5	27	26	30	Os12g0626901 [Oryza sativa Japonica Group]
MSTRG.907	0	0	0	1.44	1.42	0.45	0	0	0	17	20	5	cytochrome P450-like protein [Oryza sativa Japonica Group]
MSTRG.9626	0	0	0	0.41	0.15	0.45	0	0	0	9.13	4.1	9.41	cyclic nucleotide-gated cation channel beta-1-like [Oryza sativa Japonica Group]
MSTRG.9666	4.24	3.4	1.55	0.11	0.75	1.31	105	93	37	3	24	33	OSJNBb0069N01.3 [Oryza sativa Japonica Group]
MSTRG.9808	3.24	4.1	2.82	0.55	1.63	1.22	79.37	110.69	66.77	14.72	51.67	30.33	Os03g0398400 [Oryza sativa Japonica Group]
MSTRG.9920	0.67	0.56	0.16	2.78	1.11	2.12	13	12	3	59	28	42	Os02g0452850, partial [Oryza sativa Japonica Group]
MSTRG.9928	0.4	0.34	0.27	1.48	0.86	1.27	14	13	9	56	39	45	Os03g0453301, partial [Oryza sativa Japonica Group]
MSTRG.9938	4.79	5.43	4.03	0.95	2.25	0.57	68	78	58	14	41	11	OSJNBb0033G08.4 [Oryza sativa Japonica Group]
MSTRG.9990	10.38	13.94	4.56	3.77	5.17	2.88	135	196.52	57	52	87	37	Os01g0512001, partial [Oryza sativa Japonica Group]
Os01g0101800	0.25	0.59	0.07	1.11	1.23	0.47	10	26	2.57	48	63	19	Conserved hypothetical protein
Os01g0106400	2.34	3.72	0.76	7	9.56	6.98	48	84	15	156	254	145	Similar to Isoflavone reductase homolog IRL (EC 1.3.1.-)
Os01g0110100	0.11	0.35	0.13	0	0.02	0	5	18	6	0	1	0	Phosphate (Pi) transporter, Pi homeostasi
Os01g0118400	0.86	0.89	0.26	1.15	1.66	1.51	31	35	9	45	77	55	Similar to HGA6
Os01g0133100	3.09	3.88	1.56	1.72	0.92	0.67	109	151	53	66	42	24	Conserved hypothetical protein
Os01g0135700	21.64	16.51	32.7	7.3	11.13	9.53	327	275	477	120	218	146	EF-HAND 2 domain containing protein
Os01g0140500	0.83	0.96	0.24	3.25	4.46	3.72	7	9	2	30	49	32	Similar to 60S ribosomal protein L26B
Os01g0142300	0.77	0.85	1.05	1.69	3.93	2.18	23	26	28	50	143	61	Glycosyl transferase, group 1 domain containing protein
Os01g0152800	0	0.15	0	0.41	0.42	0.58	0	9.76	0	26	32	34	Protein kinase, core domain containing protein
Os01g0152850	0.32	0.26	0.45	0	0	0	17	15.24	23	0	0	0	Hypothetical protein
Os01g0155200	2.54	2.2	2.53	1.19	0.8	0.93	110	105	106	56	45	41	Similar to H0525E10.8 protein
Os01g0159000	1.49	1.39	2.22	0.51	0.32	0.46	32	33	46	12	9	10	Similar to cDNA clone:J023049H21, full insert sequence
Os01g0159600	16.59	9.91	12.1	34.71	25.13	58.6	240	158	169	546	471	859	Small hydrophilic plant seed protein family protein
Os01g0175600	2.54	2.93	1.72	1.32	1.3	0.62	100.68	127.97	65.79	56.87	66.97	24.85	Boron (B) transporte
Os01g0175700	4.76	4.76	3.87	2.58	1.69	1.73	163.27	180.03	128.21	96.13	75.03	60.15	Boron (B) transporte
Os01g0179600	1.03	1.34	1.41	0.61	0.4	0.25	28	40	37	18	14	7	UDP-glucuronosyl/UDP-glucosyltransferase family protein
Os01g0185500	5.91	5.4	4.9	3.31	2.85	1.82	125	126	100	76	78	39	Protein of unknown function DUF1637 domain containing protein
Os01g0188900	5.26	6.73	3.71	1.78	2.89	1.66	162.96	229.99	111	60	115.91	52	Similar to Ankyrin-like protein-like protein
Os01g0189800	8.58	8.53	8.86	3.02	5.62	2.21	272	298	271	104	231	71	Protein of unknown function DUF1618 domain containing protein
Os01g0191100	40.32	37.57	33.24	92.9	82.67	87.54	475	488	378	1190	1262	1045	Similar to Acidic ribosomal protein P2a-4 (Fragment)
Os01g0203800	1.99	3.48	2.7	0.86	1.7	0.84	66	127.21	80.64	35.03	71.98	32.15	Protein of unknown function DUF641, plant domain containing protein
Os01g0213800	0.92	1.72	1.1	0.5	0.5	0.17	37.25	77	43	22	26	7	Plant-specific transcription factor, miR319 target gen
Os01g0217500	0.24	0.07	0.12	0.66	0.4	1.85	6	2	3	18	13	47	ThiJ/PfpI domain containing protein
Os01g0218100	1.92	2.73	2.07	1.04	0.89	1.08	68	107	71	40	41	39	Helix-loop-helix DNA-binding domain containing protein
Os01g0220900	0	0	0	0.41	0.44	0.43	0	0	0	35	45	34	Hypothetical conserved gene
Os01g0223300	0	0.02	0	0.1	0.22	0.29	0	1	0	4	11	11	Protein of unknown function DUF1677, Oryza sativa domain containing protein
Os01g0225600	14.24	16.31	16.87	35.73	42.54	60.06	154	194.4	176	420	596	658	Similar to Dehydrin
Os01g0259900	0.15	0.2	0.08	0.82	1.45	1.76	2.02	3	1	12	25.22	24	Conserved hypothetical protein
Os01g0262500	1.5	1.42	1.48	7.63	6.09	8.93	22	23	21	122	116	133	TRAM/LAG1/CLN8 homology domain domain containing protein
Os01g0266400	13.65	7.87	14.03	4.87	2.61	2.4	129	82	128	50	32	23	Conserved hypothetical protein
Os01g0281301	0.55	0.86	1.06	2.98	1.46	2.73	7	12	13	41	24	35	Protein of unknown function DUF1645 domain containing protein
Os01g0283300	8.94	9.56	9.85	5.39	2.34	3.99	168	198	180	110	57	76	Conserved hypothetical protein
Os01g0295600	0.04	0.1	0	0.57	0.37	0.33	1	3	0	17	13	9	Hypothetical conserved gene
Os01g0297200	0.1	0.06	0.03	1.2	0.33	0.71	3	2	1	40	13	22	ATPase, AAA-type, core domain containing protein
Os01g0305900	3.4	3.13	3.34	0.71	1.23	0.9	75	76	71	17	35	20	Similar to R2R3 Myb transcription factor MYB-IF35
Os01g0348900	2.24	2.03	1.25	7.75	4.31	6.7	26	26	14	98	65	79	Jacalin-related mannose-binding lectin, Salinity toleranc
Os01g0350300	1.88	2.2	2.01	0.91	0.9	0.77	63	81	65	33	39	26	Disease resistance protein domain containing protein
Os01g0353900	0	0	0	0.67	0.61	0.46	0	0	0	18	19	12	Similar to cDNA clone:J023055K12, full insert sequence
Os01g0354200	1.42	1.93	1.13	0.45	0.5	0.52	35	52.51	27	12	16	13	Similar to Sterol C-14 reductase
Os01g0359800	0	0	0	0.12	0.05	0.18	0	0	0	9	4	12	Similar to NB-ARC domain containing protein
Os01g0364450	12.98	18.99	13.35	4.18	5.92	2.99	137	221	136	48	81	32	Hypothetical gene
Os01g0364800	4.14	4.37	2.79	1.53	1.7	1.46	154	179	100	62	82	55	Protein kinase, catalytic domain domain containing protein
Os01g0369700	6.88	7.04	6.14	2.13	1.37	1.48	101	114	87	34	26	22	Similar to Glutathione S-transferase GST 8 (EC 2.5.1.18)
Os01g0372100	0.32	0.06	0.14	18.31	16.21	18.12	5	1	2.17	308.94	325.96	284.98	Hypothetical gene
Os01g0372350	0	0.06	0.07	0.4	0.53	0.36	0	2	2	13	20.56	10.78	Conserved hypothetical protein
Os01g0386500	5.5	5.77	6.45	1.4	1.66	1.18	166	192	188	46	65	36	Conserved hypothetical protein
Os01g0388000	2.39	4.18	4.48	0.97	1.41	0.16	43	83	78	19	33	3	Similar to Cytochrome P450 monooxygenase CYP72A5 (Fragment)
Os01g0391100	13.2	13.52	9.53	27.02	17.02	30.05	341	389	242	778	591	784	Hypothetical gene
Os01g0498802	10.94	12.73	10.56	3.88	5.19	2.69	205	263	191	79	126	51	Non-protein coding transcript
Os01g0520600	0	0.03	0.02	1.17	1.07	1.11	0	2	1	87	95	77	NB-ARC domain containing protein
Os01g0530300	0.45	0.65	0.28	2.87	1.99	1.32	5	8	3	35	29	15	SANT associated domain containing protein
Os01g0532300	3.23	3.63	4.1	1.51	1.49	1.86	67	83	82	34	40	39	Conserved hypothetical protein
Os01g0538000	0.19	0.09	0.08	14.8	13.33	14.53	5	2	2	396	427	374	Conserved hypothetical protein
Os01g0571100	0.71	1	0.51	2.96	3.81	4.4	10.72	16.62	7.46	48.58	74.56	67.31	Similar to gibberellin responsive1
Os01g0571166	0.04	0.16	0.04	0.67	0.33	1.14	1	4	1	17	10	26.79	Similar to gibberellin responsive1
Os01g0580000	3.86	6.24	3.45	2.18	2.75	1.23	98	164	80	53	87	30	Esterase/lipase/thioesterase domain containing protein
Os01g0590200	52.35	59.27	46.42	24.92	32.28	19.4	1478	1845	1265	765	1181	555	Conserved hypothetical protein
Os01g0590700	2.24	3.71	1.56	1.17	0.89	0.35	103	137	55	34	41	15	Peptidase M41 domain containing protein
Os01g0594500	70.39	65.4	57.79	29.85	30.39	30.72	1108	1135	878	511	620	490	Conserved hypothetical protein
Os01g0596300	0.59	0.66	0.19	1.35	1.59	1.31	17	21	5.28	42	59	38	Cyclin-like F-box domain containing protein
Os01g0599550	0	0	0	0.32	0.23	0.43	0	0	0	15	13	19	Hypothetical gene
Os01g0604000	4.04	5.17	6.6	1.28	2.17	1.28	95.26	134.53	150.31	32.74	66.42	30.52	Hypothetical protein
Os01g0604100	2.1	1.82	2.98	0.9	1.11	0.82	101.74	97.47	139.69	47.26	69.58	40.48	Conserved hypothetical protein
Os01g0605400	0.22	0.33	0.32	1.05	0.66	0.85	7	12	10	37	28	28	Quinonprotein alcohol dehydrogenase-like domain containing protein
Os01g0610800	2.46	1.65	0.77	4.81	4.12	2.95	23	17	7	49	50	28	Thrombospondin, type 1 repeat domain containing protein
Os01g0615050	0	0	0	1.6	0.42	0.54	0	0	0	19	6	6	Proteinase inhibitor I13, potato inhibitor I family protein
Os01g0631400	0.19	0.52	0.05	1.22	2.52	1.22	4	12	1	28	69	26	Six-hairpin glycosidase domain containing protein
Os01g0633500	0.16	0.69	0.12	2.51	1.67	2.61	4	19	3	68	54	66	Dihydroflavonol-4-reductase (DFR), Proanthocyanidin synthesi
Os01g0634600	0.28	0.36	0.47	1.87	1.22	1.73	5	7	8	36	28	31	Pectin lyase fold/virulence factor domain containing protein
Os01g0644200	20.01	18.52	16.34	32.72	34.71	43.79	198	202	156	352	445	439	Similar to Little protein 1
Os01g0658300	0.27	0.49	0.96	1.75	1.02	3.02	7	14	24	49	34	79	Conserved hypothetical protein
Os01g0665400	6.35	7.88	7.69	3.03	4.22	2.74	160	219	187	83	138	70	Ribokinase family protein
Os01g0667900	6.81	7.87	8.93	3.49	3.44	3.21	113	144	143	63	74	54	CC-type glutaredoxin, Homeostatic regulation of nitrogen use, Hormone signalin
Os01g0672800	8.78	8.35	11.17	4.13	4.04	4.85	250	262	307	128	149	140	Protein of unknown function DUF1421 domain containing protein
Os01g0687800	3.45	2.42	5.13	8.9	7.16	13.95	106	82	152	297.26	284.85	434	FAD linked oxidase, N-terminal domain containing protein
Os01g0697100	0.75	1.02	0.64	0.28	0.13	0.2	22	33	18	9	5	6	UDP-glucuronosyl/UDP-glucosyltransferase family protein
Os01g0700300	2.96	3.23	3.48	1.14	1.45	0.78	60	72	68	25	38	16	Similar to JMT
Os01g0710700	0.29	0.21	0.1	0.9	1	0.71	9	7	3	30	40	22	Lipase, class 3 family protein
Os01g0711800	0.33	0.12	0.14	1.94	0.71	0.71	5	2	2	32	14	11	Nucleosome assembly protein (NAP) family protein
Os01g0711900	1.08	1.07	2.12	4.95	3.24	3.72	10	11	19	50	39	35	Conserved hypothetical protein
Os01g0725900	3.55	5.43	5.86	0.24	1.88	1.82	54	91	86	4	37	28	Similar to arabinogalactan protein
Os01g0729900	56.89	49.97	64.04	25.45	28.57	30.6	1677	1606.89	1832	818	1075	923	Conserved hypothetical protein
Os01g0733200	10.53	13.42	13.78	5.8	3.01	3.74	197	277	249	118	73	71	Similar to Heat shock transcription factor 29 (Fragment)
Os01g0733500	0.65	0.82	0.11	2.34	0.98	2.05	18	25	3	70	35	57	Similar to Dehydration-induced protein RD22-like protein 1
Os01g0735900	0.34	1.16	0.7	0	0.11	0	9.32	35	18.29	0	4	0	UDP-glucuronosyl/UDP-glucosyltransferase family protein
Os01g0736100	1.24	1.19	1.32	0.44	0.32	0.44	36	38	37	14	12	13	UDP-glucuronosyl/UDP-glucosyltransferase family protein
Os01g0739200	9.65	9.33	6.93	4.2	4.94	3.56	241	257	167	114	160	90	Protein-tyrosine phosphatase, dual specificity domain containing protein
Os01g0739500	17.57	19.38	17.23	5.77	5.61	5.87	319	388	302	114	132	108	Conserved hypothetical protein
Os01g0741900	2.77	2.08	3.61	0.56	0.9	0.47	104	86	131	23	44	18	Auxin-responsive protein, Drought tolerance, Control of tiller outgrowt
Os01g0743200	2.35	2.99	1.44	0.99	1.13	0.47	55	76	32	25	34	11	Pectin lyase fold/virulence factor domain containing protein
Os01g0746400	0.17	0.19	0.11	1.36	0.8	1.02	5	6	3	43	30	30	Carotenoid cleavage dioxygenase 8, Control of lateral bud outgrowth, Regulation of tillering, Strigolactones biosynthesi
Os01g0748150	1.45	1.63	1.5	6.02	7.56	11.72	25	31	25	113	169	205	Cupredoxin domain containing protein
Os01g0749400	18.71	18.29	16.73	7.52	7.18	9.02	1091	1176	942	477	543	533	HAD-superfamily hydrolase subfamily IIB protein
Os01g0750300	18.72	16.51	24.02	40.78	31.44	49.22	964	916	1084	2268	1926	2622	Similar to Cellulose synthase (Fragment)
Os01g0750500	3.95	2.65	6.26	0.85	0.83	0.91	77	57	118	18	21	18	Protein of unknown function DUF814 domain containing protein
Os01g0756300	21.22	22.13	24.2	6.24	5.47	9.66	347	399	382	111	116	160	Conserved hypothetical protein
Os01g0760400	0.81	0.91	1.15	0.44	0.3	0.29	50	62	69	30	24	18	Toll-Interleukin receptor domain containing protein
Os01g0761400	7.33	9.29	8.81	19.06	15.43	23.98	228.51	319.16	265.19	646.1	623.25	757.63	TGF-beta receptor, type I/II extracellular region family protein
Os01g0764800	2.49	3.41	1.86	5.35	5.64	6.89	100	151.12	72.27	234	294	281	Indole-3-acetic acid (IAA)-amido synthetase, Disease resistance, Abiotic stress toleranc
Os01g0778500	1.44	0.89	1.1	2.44	2.45	3.21	19	13	14	35	42	43	Similar to predicted protein
Os01g0782800	3.29	3.43	4.25	1.73	1.67	1.71	114	131	142	65	75.07	60	Similar to Cyclic nucleotide-gated ion channel 4 (AtCNGC4) (Cyclic nucleotide-and calmodulin-regulated ion channel 4) (AtHLM1)
Os01g0785900	1.23	1.86	1.15	0.65	0.43	0.53	33.85	58.42	31.34	19	16.2	14.45	Zinc finger, C2H2-type domain containing protein
Os01g0789200	0.96	1.36	1.59	4.37	3.17	4.46	28	44	45	139	120	132	Similar to Serine/threonine-protein kinase PBS1 (EC 2.7.1.37) (AvrPphB susceptible protein 1)
Os01g0793800	9.98	6.4	14.14	3.38	3.56	4.18	106	75	145	39	49	45	Conserved hypothetical protein
Os01g0795000	0.42	0.38	0.23	0.64	0.75	1.48	17.25	17	9	28.1	39.5	61	Subtilase
Os01g0803900	0.55	0.94	1.11	0.06	0.37	0.03	16	30	31	2	14	1	Cytochrome P450 family protein
Os01g0816100	1.19	1.25	1.81	0.3	0.28	0.18	26	30	38	7	8	4	Similar to NAC domain protein
Os01g0822800	3.91	3.71	4.43	1.55	1.4	1.12	86	90	94	37	40	25	Similar to RING-H2 finger protein ATL3C
Os01g0834600	4.08	4.12	4	10.12	9.98	10.17	19	21.14	18	51.27	60.22	48	40S ribosomal protein S23
Os01g0844900	0.62	0.66	0.54	0.09	0.17	0.1	25	29	21	4	9	4	Homeodomain-like containing protein
Os01g0846800	1.12	0.48	1.17	2.04	4.36	3.74	14	6.62	14.14	27.71	70.5	47.31	Regulator of chromosome condensation, RCC1 domain containing protein
Os01g0851100	2.38	1.35	1.91	4.72	2.91	5.39	86	53	65	177	131	183	GDP-fucose protein O-fucosyltransferase domain containing protein
Os01g0853000	2.46	2.68	0.86	3.81	4.43	4.24	41.77	50.26	14.13	70.28	97.51	73.01	Conserved hypothetical protein
Os01g0854000	2.14	2.68	2.68	0.26	0.67	0.11	76	105	92	10	31	4	Similar to AER
Os01g0855400	5.17	5.83	3.66	1.57	3.32	1.03	148	184	101	49	123	30	SANT domain, DNA binding domain containing protein
Os01g0855600	6.63	10.36	5.85	3.66	2.99	4.22	210.76	363	179.34	126.53	123.16	136	Similar to Hs1pro-1 protein
Os01g0859100	2.84	4.69	4.45	1.62	1.2	1.47	84	153	127	52	46	44	Similar to WIP1 protein (Fragment)
Os01g0868000	4.12	3.64	5.71	1.74	1.25	1.76	74	72	99	34	29	32	AP2/ERF transcription factor, Abiotic stress response, Salt stress respons
Os01g0874300	6.38	4.8	8.08	2.3	2.81	2.87	112	93	137	44	64	51	Similar to MybHv5 (Fragment)
Os01g0878400	0.43	0.58	1.11	0.11	0.15	0.13	13	19	32	3.51	6	4	Amino acid transporter, transmembrane domain containing protein
Os01g0888600	0.83	0.56	0.42	1.28	1.24	1.93	21	17	9	50	46	58	Similar to Seven transmembrane protein Mlo5 (Fragment)
Os01g0895200	3.61	3.25	3.63	1.08	0.6	2.1	102	101	99	33	22	60	DOMON related domain containing protein
Os01g0899000	7.24	6.25	6.52	3.23	3.84	2.88	208	198	181	101	143	84	Similar to Pti1 kinase-like protein
Os01g0900800	0.99	1.26	1.95	0.45	0.53	0.37	26	37	50	13	18	10	Helix-loop-helix DNA-binding domain containing protein
Os01g0902100	0.05	0.11	0.1	0.26	0.62	0.71	3.01	6.71	5.34	16.42	46.09	41.56	Similar to MRP-like ABC transporter
Os01g0906450	4.37	5.22	5.18	1.22	1.95	0.62	76	100	87	23	44	11	Similar to OSIGBa0145C12.3 protein
Os01g0907600	0	0.03	0	1.27	1.07	2.76	0	1	0	36	36	73	Cysteine protease, Negative regulator of cell deat
Os01g0923000	13.21	14.52	22.22	5.15	8.21	8.14	165	200	268	70	133	103	Conserved hypothetical protein
Os01g0923200	0	0	0	1.34	0.17	0.66	0	0	0	13	2	6	Similar to AT.I.24-6 protein (Fragment)
Os01g0934500	0.03	0.08	0.08	3.31	0.7	2.58	1.11	4	3	222.32	52.38	162.61	Hypothetical protein
Os01g0959100	0.62	0.38	0.86	2.09	2.31	3.16	6	4	8	22	29	31	Similar to Abscisic stress ripening protein 1
Os01g0960800	0.63	0.95	0.79	3.26	2.15	2.54	9	15	11	51	40	37	Protein Transporter, Pam16 family protein
Os01g0962100	1.58	2.75	1.08	3.17	3.52	5	38	73	25	83	110	122	Conserved hypothetical protein
Os02g0104500	3.5	3.86	2.64	1.59	1.24	1.59	111	135	81	55	51	51	MYB-like domain containing protein
Os02g0117700	0.7	0.97	0.48	2.14	2.21	0.99	21	32	14	70	86	30	UDPas
Os02g0124501	0	0.03	0	0.47	0.29	0.47	0	1	0	15.64	11.53	14.53	Hypothetical protein
Os02g0129000	0.6	0.74	0.38	1.67	1.31	0.62	29.98	40.74	18.41	90.66	84.73	31.31	Hypothetical conserved gene
Os02g0130200	9.38	7.32	10.54	17.98	14.83	21.69	308	265	334	642	631	722	Pectin lyase fold/virulence factor domain containing protein
Os02g0132200	3.94	4.02	2.95	9.68	4.73	8.77	137	154	99	366	213	309	Conserved hypothetical protein
Os02g0140200	0.39	0.32	0.3	1.13	0.6	1.22	12	11	9	38	24	38	Similar to cycloartenol synthase
Os02g0185400	9.36	10.69	8.73	2.66	6.06	4.9	262	330	236	81	220	139	Cytochrome P450 domain containing protein
Os02g0189400	6.11	3.48	4.44	10.75	7.06	11.58	137	86	96	262	205	263	Defence response, Rin4 domain containing protein
Os02g0189700	0	0	0	0.97	0.64	0.41	0	0	0	12.63	10	5	Similar to Felis catus multi-drug resistance related (Fragment)
Os02g0205500	5.28	4.53	7.81	2.5	2.45	3.43	173	163.72	246.92	89	104	114	Similar to Fatty acid elongase 1
Os02g0210700	0.51	0.4	0.5	0.1	0.1	0.08	34.24	29.48	32.34	7.12	8.72	5.72	Protein kinase, core domain containing protein
Os02g0211800	0.02	0	0	0.26	0.09	0.09	1	0	0	15	6	5	Hypothetical conserved gene
Os02g0212500	0.26	0.23	0	1.5	1.32	1.35	3	3	0	19	20	16	Conserved hypothetical protein
Os02g0224100	6.97	8.05	9.84	3.95	3.81	3.61	229	285	304	143	170	121	Protein phosphatase 2C domain containing protein
Os02g0229600	0.67	0.54	1.45	4.51	3	5.18	19	17	40	140	111	150	Similar to ATP binding / microtubule motor
Os02g0230250	1.49	2.43	0.48	2.4	7.58	3.65	21.05	38	6.57	37	139	52.41	Non-protein coding transcript
Os02g0249500	14.09	14.96	15.78	51.72	33.71	40.43	311	364	336	1241	964	904	Conserved hypothetical protein
Os02g0249600	75.58	75.33	66.48	194.81	148.55	179.43	2053.09	2256.12	1743.12	5754.31	5229.26	4939.16	Similar to Glutelin
Os02g0252400	65.83	55.61	73.91	206.26	124.4	155.35	1720	1602	1864	5860	4212	4113	Dof zinc finger transcriptional activator, Dof zinc finger transcription factor, Grain filling, GA response in aleurone cel
Os02g0259850	3	2.29	2.99	5.8	4.59	7.23	50	42	48	105	99	122	Hypothetical gene
Os02g0267900	0.07	0	0	0.31	0.37	1.08	1	0	0	5	7	16	Similar to Expansin-A24
Os02g0272800	0.06	0.05	0.12	2.78	0.97	1.86	1	1	2	53	22	33	Conserved hypothetical protein
Os02g0272850	0.12	0.22	0.25	3.35	1.31	0.96	1	2	2	30	14	8	Conserved hypothetical protein
Os02g0273900	0.84	1.31	0.12	3.1	2.6	3.33	7	12	1	28	28	28	Conserved hypothetical protein
Os02g0276200	0	0.1	0.06	1.84	1.11	1.64	0	2	1	36	26	30	Similar to Isochorismatase family protein rutB
Os02g0282900	0.09	0.14	0.2	0.54	0.32	0.68	4	7	9	27	19	32	Similar to 68 kDa protein HP68
Os02g0306401	12.72	14.91	9.77	3.35	8.22	2.97	321	415	238	92	269	76	Similar to Nicotianamine aminotransferase A
Os02g0316900	4.24	5.24	3.33	1.52	2.69	2.15	353	465	266	122	290	175	B-block binding subunit of TFIIIC domain containing protein
Os02g0322251	1.37	0.7	0.26	1.61	3.02	3.61	26.32	14.9	4.79	33.64	75.31	70.41	Hypothetical protein
Os02g0454300	2.65	3.1	2.24	5.65	3.82	8.33	38	49	31	88	71	121	Conserved hypothetical protein
Os02g0477300	15.15	14.87	11.31	2.78	10.21	5.89	576	623	415	115	503	227	Hypothetical conserved gene
Os02g0493200	3.76	5.08	3.8	0.84	1.98	1.27	41	61	40	10	28	14	Non-protein coding transcript
Os02g0495400	2.2	2.68	1.73	0.49	1.25	0.52	87	117	66	21	64	21	Armadillo-like helical domain containing protein
Os02g0497600	1.63	1.03	1.91	0.2	0.22	0.14	46	32	52	6	8	4	Conserved hypothetical protein
Os02g0528100	4.37	5.46	8.18	2.04	2.41	2.84	78	107	135	43	62	53	Protein of unknown function DUF662 family protein
Os02g0528900	0.25	0.35	0.38	0.06	0.1	0.09	16	25	24	4	8	6	Similar to PDR-like ABC transporter
Os02g0532300	7.07	9.26	10.94	4.37	4.95	3.54	164	242	237	111	141	83	Hypothetical conserved gene
Os02g0532900	1.04	1.34	0.85	0.41	0.19	0.34	24	34	22	10	6	8	Glycoside hydrolase, family 17 protein
Os02g0534400	0.42	0.43	0	1.78	0.8	1.82	15	17	0	69	37	66	Cell wall invertase (EC 3.2.1.26)
Os02g0537400	2.05	1.46	1.24	3.26	4.55	3.29	54.58	43	32	94.55	157.4	88.93	Similar to Heat shock protein
Os02g0546600	0.65	0	1.72	0.05	0.05	0	11	0	28	1	1	0	Similar to AP2 domain containing protein RAP2.2 (Fragment)
Os02g0548700	3.28	4.65	2.4	1.43	1.65	0.66	78	122	55	37	51	16	Similar to ubiquitin-protein ligase
Os02g0554100	4.73	3.44	0.83	5.02	8.24	6.42	136	109	23	157	307	187	Similar to UVB-resistance protein UVR8
Os02g0570400	0.13	0.16	0.06	0.42	0.59	0.68	7	9	3	24	40	36	Similar to Ent-kaurene synthase 1A
Os02g0572400	7.87	7.68	5.57	3.57	2.37	3.66	249	261	173	115	93	121	Similar to Riboflavin biosynthesis protein ribA, chloroplast precursor [Includes: GTP cyclohydrolase II (EC 3.5.4.25); 3,4-dihydroxy-2-butanone 4- phosphate synthase (DHBP synthase)]
Os02g0572600	1.75	1.88	1.49	0.55	0.35	0.83	50	59	41	17	13	24	Protein kinase PKN/PRK1, effector domain containing protein
Os02g0577300	0.71	0.91	0.58	2.78	1.59	1.68	22.82	32.12	18.07	96.92	66.03	54.45	Similar to predicted protein
Os02g0580500	1.89	2.48	2.34	3.86	6.24	8.5	36	52	43	80	154	164	Similar to Prohibitin
Os02g0586900	4.56	7.67	6.74	25.26	40.31	65.47	54	100	77	325	618	785	Hypothetical conserved gene
Os02g0587000	7.82	8.06	4.17	45.44	16.11	36.4	103	117	53	651	275	486	Similar to Glycine rich protein (Fragment)
Os02g0590400	0	0	0	0.24	0.67	0.62	0	0	0	7	24	17	Lecithin:cholesterol acyltransferase family protein
Os02g0597300	0.1	0.02	0	1.29	1.73	0.71	4	1	0	58	93	30	Leucine-rich repeat domain containing protein
Os02g0601500	6.37	9.03	5.22	1.6	3.23	2.66	201	314	159	55	132	85	Cytochrome P450 family protein
Os02g0612700	0.62	0.77	0.97	0.24	0.14	0.24	65	89	99	27	19	26	BTB domain containing protein
Os02g0616300	2.27	2.88	2.05	0.59	1.66	0.63	78	109	68	22	74	22	Similar to Protein argonaute MEL1
Os02g0627100	0.71	0.89	0.25	2.09	0.94	1.5	29	40	10	93	50	62	Similar to Phenylalanine ammonia-lyase (EC 4.3.1.5)
Os02g0627800	0	0	0	0.5	0.27	0.24	0	0	0	11	7	5	Similar to Isoform 2 of Cyclin-B1-3
Os02g0629000	8.99	14.06	11.27	3.3	2.34	4.44	148	255	179	59	50	74	Protein of unknown function DUF584 family protein
Os02g0649300	1.68	1.12	1.65	0.16	0.31	0.31	38	28	36	4	9	7	HD-ZIP I protein, Transcription activator, Stress response, Panicle developmen
Os02g0654600	0.79	1.37	1.26	0.21	0.23	0.26	24	46	37	7	9	8	Domain of unknown function DUF632 domain containing protein
Os02g0654700	4.17	8.3	4.03	2.5	1.92	2.15	92	202	86	60	55	48	AP2/ERF family protein, Abiotic stress respons
Os02g0657700	1.61	2.56	1.56	3.36	3.3	5.19	33	58	31	75	88	108	Uncharacterised conserved protein UCP012943 domain containing protein
Os02g0658800	1.53	3.86	0.48	6.48	10.01	3.79	35.91	99.58	10.81	164.99	303.79	90	Beta-expansin
Os02g0665500	0.48	0.16	0.8	2.52	1.73	3.04	12.28	4.5	19.98	70.65	57.79	79.38	Similar to U-box domain containing protein, expressed
Os02g0671100	18.46	18.22	34.37	11.02	10.73	10.03	385	419	692	250	290	212	Cyclin-like F-box domain containing protein
Os02g0673000	2.24	1.36	2.28	3.08	3.34	5.4	57	38	56	85	110	139	Uncharacterised protein family UPF0005 domain containing protein
Os02g0673100	0.67	0.54	1.41	0.1	0.3	0.22	24	22	49	4	14	8	Aluminum-activated malate transporter, Maintenance of panicle size and grain yiel
Os02g0674800	6.87	8.05	4.56	3.31	3.56	2.77	401	518	257	210	269	164	Similar to OCL1 homeobox protein
Os02g0682200	1.97	2.17	0.75	3.63	3.21	4.87	38	46	14	76	80	95	MADS-box transcription factor, Regulation of floral organ identity and meristem fate, Endosperm developmen
Os02g0684400	12.01	13.41	17.95	3.97	4.75	4.03	156	192	225	56	80	53	Similar to OXS
Os02g0701300	2.32	3.5	2.68	1.17	1.13	0.8	60	100	67	33	38	21	Growth-regulating factor, Regulation of grain shape and panicle length, Negative regulation of seed shatterin
Os02g0713700	0.69	0.63	0.75	0.19	0.16	0.14	20	20	21	6	6	4	Protein of unknown function DUF296 domain containing protein
Os02g0720100	1.82	2.74	1.42	7.49	5.05	5.28	32	53	24	143	115	94	Cupredoxin domain containing protein
Os02g0731300	0.64	0.55	0.2	1.38	1.48	1.13	20	19	6	47	60	36	Non-protein coding transcript
Os02g0738600	1.49	1.54	2.2	2.66	3.86	4.46	50	57.17	71.33	97.19	168	152	Similar to CEL5=CELLULASE 5 (Fragment)
Os02g0740400	0.75	1.06	0.19	2.29	2.08	3.39	17	28	5	64	66	92	Similar to GSDL-motif lipase
Os02g0748800	4.08	4.31	4.96	1.89	2.52	1.86	121	141	142	61	97	56	Thioredoxin fold domain containing protein
Os02g0753300	12.13	21.83	6.25	4.7	4.86	4.47	185	367	92	78	96	69	Lipoxygenase, LH2 domain containing protein
Os02g0755600	1.27	1.51	1.58	0.46	0.49	0.56	36	47	43	14	18	16	UDP-glucuronosyl/UDP-glucosyltransferase domain containing protein
Os02g0761100	5.26	5.63	5.39	2.64	3.01	2.13	154	181.59	152.08	84	114	63	Similar to Cyclophilin-40 (Expressed protein)
Os02g0763800	0.99	0.39	1.34	4.19	3.48	6.54	23	10	30	106	105	154	Xyloglucan fucosyltransferase domain containing protein
Os02g0767600	1.09	1.37	2.91	3.89	3.82	5.38	26	36	67	101	118	130	Similar to RHC1A
Os02g0768300	0.55	1.45	0.96	0.08	0.16	0.08	13	38	22	2	5	2	Protein of unknown function DUF6, transmembrane domain containing protein
Os02g0787600	0.32	0.66	1.21	0.11	0.15	0.14	18.46	41.21	67.31	7	11	8	Glutamate receptor-related domain containing protein
Os02g0787700	0.14	0.36	1.62	0	0.05	0	4.54	12.79	50.69	0	2	0	Hypothetical protein
Os02g0787966	1.25	1.07	1.53	0.27	0.51	0.23	37.04	34.96	44	8.76	19.77	6.92	Hypothetical protein
Os02g0790500	31.55	32.91	42.35	11.05	11.24	13.51	1312	1514	1694	500	585	559	Hypothetical protein
Os02g0796600	2.84	2.81	3.66	7.64	4.95	9.09	66	72	82	193	149	214	Esterase/lipase/thioesterase domain containing protein
Os02g0798900	1.49	1.93	1.74	0.43	0.76	0.5	29.32	41.86	33	9.14	19.47	10	Similar to F-box domain containing protein
Os02g0799700	9.68	9.02	11.47	4.79	3.76	5.27	147	151	168	79	74	81	Similar to serine-rich protein
Os02g0802200	1.06	1.41	1.13	0.53	0.38	0.45	37	54	38	20	17	16	Glycoside hydrolase family 79, N-terminal protein
Os02g0805100	1.98	2.01	4.04	5.14	6.15	13.03	34	38	67	96	137	227	Similar to Auxin-responsive protein IAA12 (Indoleacetic acid-induced protein 12) (BODENLOS protein)
Os02g0812000	0	0	0	1.2	0.88	1.49	0	0	0	25	22	29	NAD(P)-binding domain containing protein
Os02g0813600	0.21	0.16	0.11	0.95	0.48	1.53	6	5	3	30	18	45	Thiolase-like, subgroup domain containing protein
Os02g0816900	29.87	30.19	33.84	65.97	53.68	81.51	2135	2379	2335	5128	4972	5904	Myosin XI (Fragment)
Os02g0825600	0.32	0.23	0.21	8.11	2.81	4.69	17	15	11	421.52	181.34	226.91	Similar to signal peptide peptidase family protein
Os03g0104800	0	0.06	0.02	0.56	0.12	0.18	0	3	1	26.61	7	8	Hypothetical conserved gene
Os03g0112950	7.98	4.01	5.88	18.92	18.62	11	83	46	59	214	251	116	Non-protein coding transcript
Os03g0114800	5.27	4.87	4.75	1.85	2.01	2.43	150	148	132	65	74	79	Protein of unknown function DUF791 family protein
Os03g0118500	0.05	0.04	0	0.95	0.3	1.07	1	1	0	21	8	22	Non-protein coding transcript
Os03g0124900	2.76	3.32	3.29	6.35	6.37	6.19	74	98	85	185	221	168	Pectin lyase fold/virulence factor domain containing protein
Os03g0132200	3.89	3.76	4.24	1.45	1.66	1.81	73.99	79	77.92	30	41	35	Expansin-like protein A
Os03g0132900	9.37	7.12	9.6	0.45	1.25	1.82	173	145	171	9	30	34	Similar to Chitinase 11
Os03g0133000	1.81	2.1	1.2	0.34	0.36	0.37	39	50	25	8	10	8	NAC transcription factor, Drought and salt stress tolerance, Modulation of ABA-mediated pathwa
Os03g0133800	1.74	1.82	2.11	0.69	0.46	0.95	62.64	72.31	73.61	27.23	21.7	34.9	Similar to predicted protein
Os03g0136400	0	0	0	0.21	0.25	0.18	0	0	0	10	14	8	Similar to Inorganic phosphate transporter 1
Os03g0140200	1.42	1.81	0.71	3.67	3.24	3.47	27	38	13	76	80	67	Similar to Cytochrome P450 86A1 (EC 1.14.-.-) (CYPLXXXVI) (P450-dependent fatty acid omega-hydroxylase)
Os03g0152000	17.02	16.73	23.33	7.92	10.96	9.08	405	439	536	205	338	219	Heavy metal transport/detoxification protein domain containing protein
Os03g0162500	8	10.79	5.81	3.93	4.35	3.42	188.16	279.9	132	100.59	132.52	81.43	Protein of unknown function DUF506, plant family protein
Os03g0165000	1.03	1.42	0.72	0.34	0.38	0.26	31	47	21	11	14.66	8	Similar to DNA topoisomerase family protein, expressed
Os03g0178066	8.4	6.72	8.81	4	3.59	3.51	211.32	186.47	213.99	109.4	116.95	89.45	Hypothetical gene
Os03g0179100	0.26	0.35	0.2	1.53	1.38	2.08	4	6	3	26	28	33	Similar to predicted protein
Os03g0183900	0.2	0.41	0.17	0.64	0.8	0.98	6	13.68	5	20.94	31	29.87	Similar to Plasma membrane H+-ATPase
Os03g0191900	2.18	1.88	2.53	0.75	0.22	0.38	49.02	46.69	54.98	18.36	6.54	8.56	Pathogenesis-related transcriptional factor and ERF domain containing protein
Os03g0192300	1.28	2.19	0.61	0.5	0.3	0.1	26	49	12	11	8	2	Hypothetical conserved gene
Os03g0203200	11.14	13.16	13.39	5.07	5.68	5.54	281	367	326	139	188	143	Alpha/beta hydrolase, Strigolactone receptor, Strigolactone perception, Reguration of shoot branchin
Os03g0218400	0.3	0.16	0.18	1.48	0.73	1.64	10	6	6	54	32	56	Similar to Hexose transporter
Os03g0221200	1.19	0.91	1	2.32	1.83	2.3	32	27	26	68	64	63	Similar to Homocysteine S-methyltransferase 1 (EC 2.1.1.10) (S- methylmethionine:homocysteine methyltransferase 1) (SMM:Hcy S- methyltransferase 1) (ZmHMT-1)
Os03g0221600	0.68	0.73	1.4	0	0.24	0.25	31.46	37.29	62.68	0	14.18	11.88	Hypothetical protein
Os03g0223301	9.64	13.54	8.51	4.01	6.86	2.5	270	418	230	122	249	71	Hypothetical gene
Os03g0231150	1.41	1.6	3.52	0.07	0.22	0.28	20	25	48	1	4	4	Similar to Hox19 (Fragment)
Os03g0231950	1.7	1.72	4.29	6.43	6.86	7.34	34	38	83	140	178	149	Similar to Helix-loop-helix DNA-binding domain containing protein, expressed
Os03g0259100	24.48	35.67	15.71	10.11	14.74	4.75	305	490	189	137	238	60	Similar to Basic blue protein (Cusacyanin) (Plantacyanin) (CBP)
Os03g0261800	3.48	4.85	1.66	1.6	1.51	0.87	110	157	47	53	59	28	Protein of unknown function DUF3049 domain containing protein
Os03g0266100	30.39	24.24	23.38	56.86	47.76	57.75	497	437	369	1011	1012	957	Zinc finger, LIM-type domain containing protein
Os03g0268600	17.23	18.16	18.83	7.16	7.4	8	487.53	566.7	514.47	220.39	271.27	229.38	Similar to Protein phosphatase type 2C
Os03g0290900	9.25	7.02	11.54	18.6	18.01	25.93	220	184	265	481	555	625	Protein of unknown function DUF231, plant domain containing protein
Os03g0297600	3.01	3.68	2.7	1.38	1.32	1.48	60	81	52	30	34	30	Streptomyces cyclase/dehydrase family protein
Os03g0297800	1.03	1.1	0.61	0.13	0.27	0.11	29	34	16.55	4	10	3	Similar to Leucine Rich Repeat family protein, expressed
Os03g0318400	0.89	0.46	0.68	0.07	0.21	0.11	23	13	17	2	7	3	Peptidase A1 domain containing protein
Os03g0323100	1.49	1.08	1.91	0.33	0.37	0.12	25	20	31	6	8	2	Conserved hypothetical protein
Os03g0327100	10.03	10.79	8.9	4.82	3.95	5.89	306	363	262	160	156	182	Similar to CUC1
Os03g0330200	0.45	0.44	0.76	1.34	2.77	3.5	13	14	21	42	103	102	2,3-bisphosphoglycerate-independent phosphoglycerate mutase (EC 5.4.2.1) (Phosphoglyceromutase) (BPG-independent PGAM) (PGAM-I)
Os03g0351300	20.78	21.59	31.67	10.54	10.23	10.7	569	652	837	314	363	297	Similar to beta-amylase
Os03g0351700	0	0.19	0.07	2.07	0.98	1.45	0	3	1	32	18	21	Conserved hypothetical protein
Os03g0374575	4.4	4.29	4.22	8.88	9.31	9.67	93	100	86	204	255	207	Similar to RNA recognition motif family protein, expressed
Os03g0378000	3.13	4.33	1.96	1.31	1.82	1.16	101	154	61	46	76	38	Nucleoside phosphatase GDA1/CD39 family protein
Os03g0379500	0.48	0	0	6.13	2.52	4.58	8	0	0	112	55	78	Similar to 40S ribosomal protein S9
Os03g0407100	6.54	6.79	6.77	3.32	4.05	2.38	76	87	76	42	61	28	Protein of unknown function DUF1677, plant family protein
Os03g0439000	1.07	0.22	1.17	1.85	2.06	4.21	18	4	19	34	45	72	Conserved hypothetical protein
Os03g0448500	0	0	0	0.25	0.1	0.09	0	0	0	19	9	6	Similar to Calcineurin B-like protein 7
Os03g0561400	2.31	2.56	5.2	8.17	10.55	15.27	109	133	236.85	418.85	645	730	Conserved hypothetical protein
Os03g0578500	1.93	2.37	3.16	0.11	1.2	0.49	31	42	49	2	25	8	Hypothetical conserved gene
Os03g0582000	48.76	43.91	51.98	19.52	22.11	22.81	1211	1177	1201	495	696	548	Similar to Glutamate formiminotransferase
Os03g0645900	2.83	3.89	2.51	0.89	1.04	1.41	99	150	85	34	47	50	Carotenoid oxygenase family protein
Os03g0652050	0.62	0.73	0.61	0.21	0.16	0.23	28.67	36.84	27	10.44	9.63	10.6	Hypothetical protein
Os03g0659300	8.13	6.35	5.8	18.44	14.26	15.5	88.63	76.33	61.04	218.43	201.29	171.18	Glyoxalase/bleomycin resistance protein/dioxygenase domain containing protein
Os03g0661800	3.23	2.4	2.03	18.73	10.12	9.72	133	109	81	840	541	406	PDZ/DHR/GLGF domain containing protein
Os03g0663400	5.16	7.03	3.25	16.24	16.32	25.41	74	111	45	253	303	369	Similar to Thaumatin-like protein
Os03g0672400	0.86	1.01	0.7	0.39	0.24	0.17	41	53	32	20	15	8	Conserved hypothetical protein
Os03g0722000	1.32	1.29	1.66	3.09	2.3	3.53	29	30	35	71	61	73	Hyccin domain containing protein
Os03g0722700	9.66	10.04	9.96	3.07	5.09	3.38	240	275	239	83	164	85	Conserved hypothetical protein
Os03g0726500	6.53	6.98	5.25	2.89	2.54	2.59	224	264	174	108	113	90	Protein of unknown function DUF81 domain containing protein
Os03g0727800	1.02	0.96	1.29	6.16	4.18	4.42	27	28	33	178	144	119	Cyclin-like F-box domain containing protein
Os03g0743800	0.15	0.14	0.11	0.36	0.35	0.48	16	17	12	43	49	53	Similar to predicted protein
Os03g0748100	2.13	2.14	1.19	0.42	0.67	0.34	37	41	20	8	15	6	Similar to Short-chain type dehydrogenase/reductase (EC 1.-.-.-)
Os03g0759000	2.98	2.84	1.76	1.18	0.61	0.82	79	83	45	34	21	22	Similar to F16A14.19
Os03g0760000	0.47	0.63	0.49	0.07	0.06	0.04	13	19	13	2	2	1	Cytochrome P450 family protein
Os03g0764600	14.39	20.01	15.07	5.89	4.25	5.47	366	561	370	163	140	141	Homeodomain-like containing protein
Os03g0776400	1.26	0.95	1.13	2.38	2.47	2.12	31	26	27	64	79	53	Conserved hypothetical protein
Os03g0788500	5.82	5.22	4.78	2.71	2.56	2.49	261	258	207	132	149	113	Calcium-dependent protein kinase, Regulaton of immune responses, Disease resistanc
Os03g0789466	0.41	0.35	0.28	1.32	0.6	1.3	17	16	11	59	32	54.24	Similar to Protein argonaute MEL1
Os03g0789500	1.23	0.89	0.8	2.18	2.94	2.49	24	19	15	46	74	49	Similar to Protein argonaute 13
Os03g0789600	0.05	0.1	0.03	0.52	0.33	0.34	2	4	1	21	16	13	Conserved hypothetical protein
Os03g0790600	4.92	7.79	4.98	2.18	2.71	2.66	191.08	334.67	183.12	93.16	137.16	83.43	Glutamate carboxypeptidase, Hormone homeostasis, Regulation of developmental processe
Os03g0796600	14.98	19	11.51	5.74	8.79	6.62	315	425	257	215	235	216	Protein of unknown function DUF506, plant family protein
Os03g0800000	12.36	15.53	11.43	5.24	6.22	4.86	399	558	393	188	265	178	Similar to Nitrate and chloride transporter
Os03g0802500	18.03	22.3	20.98	7.01	7.85	6.88	558	760.93	626.82	235.93	314.82	215.95	ATPase, AAA-type, core domain containing protein
Os03g0804200	0.82	1.99	0.51	3.12	3.97	2.92	15	40	9	62	94	54	Bifunctional inhibitor/plant lipid transfer protein/seed storage domain containing protein
Os03g0804700	0.35	0.94	0	7.98	2.48	5.31	4	12	0	100	37	62	Germin-like protein 3-8
Os03g0806800	3.16	2.5	4.33	17.76	11.09	16.8	31	27	41	190	141	168	Conserved hypothetical protein
Os03g0808900	1.05	0.71	0.16	2.7	1.82	2	47	35	7	132	106	91	Similar to Seed imbibition protein (Fragment)
Os03g0811800	1.62	0.78	0.78	15.85	11.64	13.5	15	8	7	160	140	127	Ribosomal protein L36 family protein
Os03g0820300	4.29	2.57	7.52	0.7	1.39	2.25	62	41	105	11	26	33	TFIIIA-type zinc finger protein, Transcription activator, Abiotic stress toleranc
Os03g0828500	3.3	3.21	2.64	0.84	1.06	0.77	127	136	98	35	53	30	Similar to (1-4)-beta-mannan endohydrolase precursor (EC 3.2.1.78)
Os03g0830900	10.59	11.66	9.58	4.35	5.71	3.32	346.72	420.85	302.76	154.91	242.44	110	Lipase, class 3 family protein
Os03g0835300	0.67	0.72	0.67	0.17	0.17	0.11	18.18	21.29	17.41	5.08	6.1	3	Hypothetical protein
Os03g0841100	0	0	0	0.87	0.51	0.7	0	0	0	56	39	42	Serine/threonine protein kinase-related domain containing protein
Os04g0105400	1.7	1.86	0.81	2.99	3.3	2.9	48	58	22	92	121	83	Similar to B0616E02-H0507E05.3 protein
Os04g0113800	7.9	9.76	6.03	3.03	3.64	2.49	72	98	53	30	43	23	Hypothetical conserved gene
Os04g0116800	0	0	0	1.3	0.75	0.88	0	0	0	38	26	24	Similar to 3-ketoacyl-CoA synthase
Os04g0117100	7.15	10.13	6.37	43.72	45.59	45.8	57	89	49	379	471	370	ATPase, F0 complex, subunit E, mitochondrial domain containing protein
Os04g0126900	0	0	0	0.99	0.69	1.24	0	0	0	12	10	14	Similar to H0124E07.4 protein
Os04g0127200	0	0	0	0.09	0.05	0.39	0	0	0	4	3	17	Hypothetical conserved gene
Os04g0160600	0.45	0.42	1.55	5.8	3.52	6.18	9	9.34	30	126.63	91.67	125.79	Similar to OSIGBa0096I22.5 protein
Os04g0229100	0.17	0.31	0.04	1.1	1.19	0.93	4	8	1	28	36	22	Similar to Sinapyl alcohol dehydrogenase
Os04g0349300	0.13	0.24	0.09	1.14	0.44	0.52	3	6	2	28	13	12	Non-protein coding transcript
Os04g0349700	0.06	0.08	0.04	0.29	0.2	0.4	3	5	2	17	14	22	Leucine-rich repeat, typical subtype containing protein
Os04g0350100	0	0	0	1.48	1.45	0.53	0	0	0	18	21	6	Proteinase inhibitor I25, cystatin domain containing protein
Os04g0350700	2.88	1.95	4.08	9.29	7.91	14.4	79	59	108	277	281	400	Basic helix-loop-helix protein, Regulation of awn development, grain size, and grain numbe
Os04g0354200	0	0	0	1.05	0.57	1.25	0	0	0	46	30	51	Similar to OSIGBa0092G14.5 protein
Os04g0372400	10.27	11.12	8.38	3.34	4.64	2.93	263	314	207	93	154	76	Conserved hypothetical protein
Os04g0378400	3.79	3.91	2.98	1.65	2.13	0.87	95	108	72	45	69	22	Non-protein coding transcript
Os04g0379400	2.6	4.18	2.83	1.13	1.5	0.77	40	71	42	19	30	12	Similar to Nuclear pore complex component (sc Seh1) (ISS)
Os04g0382300	24.46	24.35	30.12	12.56	13.57	12.39	570	617	660	322	407	309	Similar to SNF1-related protein kinase regulatory gamma subunit 1 (AKIN gamma1) (AKING1)
Os04g0388000	0	0	0	0.4	0.24	0.43	0	0	0	11	8	11	Similar to OSIGBa0075F02.5 protein
Os04g0413500	5.33	7.62	3.77	2.44	2.65	2.5	189	298	129	94	122	90	Cell-wall invertase, Carbon partitioning during early grain fillin
Os04g0413900	8.34	7.44	11.18	2.05	3.1	1.67	187	184	242	50	90	38	Protein of unknown function DUF584 family protein
Os04g0445700	5.56	6.37	6.2	11.41	11.81	17.63	180	222	186	390	483	572	Similar to OSIGBa0140O07.8 protein
Os04g0447800	0.17	0.12	0.14	0.8	0.96	1.62	5	4	4	26	37	49	Glutamate decarboxylase (EC 4.1.1.15)
Os04g0449500	0.42	0.75	0.5	1.49	1.02	1.44	18	36	21	70	57	63	Similar to H0818E04.12 protein
Os04g0453400	1.66	2.5	1.98	1.03	1.08	0.56	53	88	62.98	36	45	18	Similar to H0505F09.6 protein
Os04g0463500	29.79	30.06	33.62	15.49	18.46	10.78	559	622	609	316	449	205	Similar to Anthranilate synthase beta chain
Os04g0465700	3.4	6.29	3.76	1.96	2.66	2.02	93.62	190.8	99.74	58.47	94.91	56.26	RNA-dependent RNA polymerase, eukaryotic-type domain containing protein
Os04g0490800	2.35	1.98	2.04	4.45	4.06	7.35	55	51	46	113	123	174	Haloacid dehalogenase-like hydrolase domain containing protein
Os04g0498900	0	0.2	0	2.46	2.92	1.79	0	5.12	0	60.67	85.84	41.15	Similar to N-acetyltransferase ESCO1
Os04g0516600	55.74	52.32	57.09	20.6	28.01	22.15	1316	1362	1301	529	857	530	Pyridoxal phosphate-dependent transferase, major region, subdomain 1 domain containing protein
Os04g0524600	0.27	0.42	0.14	1.22	0.94	0.79	9.58	16.75	5	48	43.94	29	Oligopeptide transporter OPT superfamily protein
Os04g0527000	32.63	43.94	37.5	13.49	14.45	10.84	594	882	659	267	341	200	GRAM domain containing protein
Os04g0531750	0.24	0.27	0.06	0.92	0.68	0.99	4	5	1	17	15	17	Similar to OSIGBa0125M19.13 protein
Os04g0536500	0.62	0.6	0.69	0.15	0.06	0.04	15	16	16	4	2	1	Similar to H0502G05.5 protein
Os04g0538400	37.62	36.16	42.24	11.82	20.42	11.6	752	797	815	257	529	235	Similar to Nodulin 21 (N-21)
Os04g0543900	52.83	52.73	88.03	18.5	20.8	18.36	1710	1889	2752	650	871	603	Similar to glutamic dehydrogenase1
Os04g0546800	7.72	11.7	4.73	2.93	2.46	2.8	201	335.98	119	83	83	74	Pathogenesis-related transcriptional factor and ERF domain containing protein
Os04g0550800	0	0	0.05	0.84	0.12	0.75	0	0	1	18	3	15	Major intrinsic protein family protein
Os04g0555300	5.02	5.32	4.75	17.98	18.69	19.19	172	215	168	717	888	713	Similar to glycerol 3-phosphate permease
Os04g0559700	10.35	16.21	7.48	23.13	28.25	25.96	205	354	143	498	725	521	Similar to Aquaporin PIP1.1
Os04g0560600	1.7	3	3.17	8.17	4.4	8.12	54	105	97	282	181	261	Calcium-dependent protein kinase, Salt-stress tolerance, Blast disease resistanc
Os04g0562800	0.57	1.13	0.59	0.16	0.17	0	16	35	16	5	6	0	Similar to H0211B05.8 protein
Os04g0568400	8.26	7.9	8.19	3.82	4.1	3.63	350	369	335	176	225	156	WD40 repeat-like domain containing protein
Os04g0576900	1.96	1.73	0.9	0.8	0.4	0.49	79	77	35	35	21	20	Protein kinase, core domain containing protein
Os04g0581700	7.78	3.69	6.97	2.36	1.3	1.4	88	46	76	29	19	16	Similar to predicted protein
Os04g0583200	10.98	16.68	17.31	3.03	2.82	3.19	179.67	301	273.57	54	59.81	53	Conserved hypothetical protein
Os04g0583900	2.42	2.85	3.5	0.88	1.24	0.95	82.73	107.5	115.62	32.63	54.79	32.83	Similar to LHY protein
Os04g0599300	1.13	0.71	1.92	5.22	3.41	4.24	36	25	59	181	141	137	Basic helix-loop-helix transcription factor, Regulator of tapetal programmed cell death, Male reproductive developmen
Os04g0604300	7.15	3.09	7.52	11.78	13.02	16.49	130	62	132	233	307	304	Similar to Xyloglucan endotransglucosylase/hydrolase protein 24 precursor (EC 2.4.1.207) (At-XTH24) (XTH-24) (Meristem protein 5) (MERI-5 protein) (MERI5 protein) (Endo-xyloglucan transferase) (Xyloglucan endo-1,4-beta-D-glucanase)
Os04g0606000	0.54	0.7	0.6	0.07	0.06	0	14	20	15	2	2	0	Transferase family protein
Os04g0624500	0	0.11	0	1.15	0.46	0.4	0	4	0	40	19	13	Similar to Polyphenol oxidase (EC 1.10.3.1) (Fragment)
Os04g0641200	0.38	0.33	0.24	1.37	0.7	1.15	21	20	12.66	82	50	64	Similar to Pectin methylesterase-like protein
Os04g0648950	2.91	2.54	4.13	0.25	0.12	0.53	54	52	73.99	5	3	10	Non-protein coding transcript
Os04g0662600	2.41	4.81	1.35	9.39	8.96	9.08	50	110	27	212	241	191	Similar to Naringenin,2-oxoglutarate 3-dioxygenase
Os04g0678200	5.29	7.59	5.66	2.05	4.04	2.8	93	147	96	39.24	92	49.96	Protein of unknown function DUF1218 family protein
Os04g0678300	2.11	2.58	3.22	1.14	1.57	0.85	106	143	156	62	102	43	WD40 repeat-like domain containing protein
Os04g0684800	4.64	5.66	3.46	2.33	2.02	1.57	64	86	46	35	36	22	Similar to CROC-1-like protein (Fragment)
Os04g0687900	14.02	18.69	13.46	7.09	8.01	7.39	433	638	402	239	321	212	Similar to T24D18.17 protein (Tubby-like protein TULP8)
Os05g0104700	0.9	0.75	1	3.17	1.77	2.44	25	23	27	96	64	69	Leucine-rich repeat (LRR) protein, Inhibitor of fungal polygalacturonase, Defence respons
Os05g0130600	0	0	0	0.84	0.39	0.7	0	0	0	9	5	7	Conserved hypothetical protein
Os05g0145100	18.6	10.88	26.72	5.81	6.26	5.1	259	167	359	88	113	72	Conserved hypothetical protein
Os05g0151200	7.81	7.02	6.91	10.25	16.1	21.15	110	109	94	157	294	302	TspO/MBR-related protein family protein
Os05g0155000	2.03	3.37	1.92	1.18	1.42	0.78	95	174	87	60	86	37	Similar to Protein MFP-b
Os05g0155800	0	0	0	1.73	0.33	0.43	0	0	0	48	11	11	Similar to OSIGBa0157A06.5 protein
Os05g0157600	0	0	0.04	1.68	0.38	0.66	0	0	1.02	52.45	14.07	19.21	Hypothetical conserved gene
Os05g0179450	4.03	3.66	3.26	0.37	1.29	1.81	73.82	73.97	57.65	7.32	30.75	33.59	Hypothetical protein
Os05g0179950	3.7	3.39	9.33	0.92	1.72	0.99	103	104	251	28	62	28	Similar to cDNA, clone: J100088D24, full insert sequence
Os05g0181700	0	0	0	0.08	0.52	1.24	0	0	0	1	8	15	Conserved hypothetical protein
Os05g0182201	2.05	2	0.69	2.93	3.21	3.55	40	43	13	62	81	70	Similar to bifunctional protein tilS/hprT
Os05g0186300	0.63	0.5	0.6	1.57	0.81	11.09	24	21	22	65	40	61	Similar to NADP-malic enzyme
Os05g0208500	0.2	0.13	0.07	16.2	10.73	11.23	6	2	1	517	408	334	Hypothetical protein
Os05g0222200	3.82	4.84	1.67	6.06	8.12	7.9	169	236	72	293	468	354	ABC transporter-like domain containing protein
Os05g0247800	0.05	0.37	0.05	6.2	2.45	3.78	1	8	1	132	62	75	Glycoside hydrolase, family 18 protein
Os05g0273800	9.68	8.61	9.73	4.68	5.75	2.58	200	196	194	105	154	54	Similar to Soluble epoxide hydrolase
Os05g0278500	0.38	0.58	0.16	1.67	1.76	1.91	10	17	4	47.87	60	51	Transferase family protein
Os05g0302600	6.82	9.72	8.99	17.48	15.1	19.44	158	248	201	440	453	456	TRAM, LAG1 and CLN8 homology domain containing protein
Os05g0327000	3.21	4.11	3.34	1.49	1.36	0.84	94	133	95	48	52	25	Similar to cDNA clone:J033051A05, full insert sequence
Os05g0328333	2.19	2.33	2.56	14.62	19.11	27.19	23	27	26	167.06	260.13	289.47	Similar to Prolamin
Os05g0329200	7.69	5.54	8.25	2.26	2.14	2.52	81.44	64.63	84.35	26.03	29.31	27.09	Similar to Prolamin
Os05g0329700	1508.08	1467.04	1567.07	676.59	455.18	621.84	15150.8	16249.5	15195.8	7391.26	5925.88	6330.68	Similar to Prolamin
Os05g0330600	337.03	464.05	427.88	682.65	817.96	1256.13	3202.59	4861.72	3924.44	7053.69	10072.2	12095.7	Similar to Prolamin
Os05g0337500	6.45	6.27	5.31	3.55	2.64	2.21	176	188.59	139.89	105.46	93.44	61.18	Hypothetical conserved gene
Os05g0341300	0.1	0.13	0.17	0.58	0.72	0.64	5.01	7.01	8.02	31.14	46.22	32.26	Similar to guanine nucleotide-binding protein alpha-1 subunit
Os05g0343400	18.9	21.3	18.9	11.09	6.92	11.13	630	783	608	402	299	376	WRKY transcription factor, Disease resistance, Defense respons
Os05g0344200	161.36	173.3	207.87	74.04	82.89	81.96	2411	2855	2998	1203	1605	1241	Conserved hypothetical protein
Os05g0355800	0.18	0.42	0.19	1.52	1.2	1.45	2	5	2	18	17	16	Similar to Lipoxygenase
Os05g0367900	37.85	40.79	41.05	14.18	12.11	16.31	680	808	712	277	282	297	Harpin-induced 1 domain containing protein
Os05g0369300	1.35	1.25	1.36	0.47	0.3	0.03	42	43	41	16	12	1	Exo70 exocyst complex subunit domain containing protein
Os05g0369500	1.56	0.81	2.18	0.53	0.49	0.34	54	31	73	20	22	12	Exo70 exocyst complex subunit domain containing protein
Os05g0370100	1.45	1.62	1.08	0.71	0.49	0.41	73.26	90	52.63	39	31.94	21.01	Conserved hypothetical protein
Os05g0381400	47.99	50.62	52.38	79.13	92.27	137.75	700	814	737.43	1255	1744	2036	AWPM-19-like protein, Stress tolerance through ABA-dependent pathewa
Os05g0402900	0.68	0.76	0.45	2.2	1.69	3.07	17	21	11	60	55	78	Similar to EDGP
Os05g0404400	0.23	0.59	0.42	1.12	1.23	1.02	4	12	7	26	34	22	Similar to RPH1 (RESISTANCE TO PHYTOPHTHORA 1)
Os05g0405400	0.65	0.59	0.78	2.68	1.83	2.24	6	6	7	27	22	21	Hypothetical conserved gene
Os05g0406100	0.08	0.05	0.08	0.79	0.62	1.44	2	2	3	31.86	26	58.61	Inosine/uridine-preferring nucleoside hydrolase domain containing protein
Os05g0406550	0	0	0	0.31	0.43	0.29	0	0	0	8	13	7	Protein of unknown function DUF3475 domain containing protein
Os05g0418600	7.23	8.91	10.94	2.81	4	2.74	78	106	114	33	56	30	Hypothetical conserved gene
Os05g0428100	0.02	0.04	0.03	0.38	0.26	0.17	1	2	1	17	14	7	Similar to Beta-galactosidase
Os05g0438600	3.41	3.42	4.84	1.55	1.35	1.66	140	155	192	69	72	69	Fructose-1,6-bisphosphatase class 1/Sedoheputulose-1,7-bisphosphatase domain containing protein
Os05g0442400	13.73	9.12	23.2	1.86	2.49	2.31	217	159	354	32	51	37	R-R-type MYB-like transcription factor, Response to drought stress during reproductive developmen
Os05g0442550	0.01	0.03	0.02	0.35	0.13	0.4	1	2	1	26	12	28	Similar to H0801D08.16 protein
Os05g0453500	4.44	3.07	5.06	1.14	0.67	0.76	201	153	221	56	39	35	Guanylyl cyclase domain containing protein
Os05g0474600	47.65	55.65	33.37	113.47	84.81	153.55	1069	1377	729	2715	2441	3434	Similar to Aldose reductase-related protein (EC 1.1.1.21)
Os05g0475700	2.66	2.5	1.67	1.02	1	0.97	89	91	54	37	43	33	Nodulin-like domain containing protein
Os05g0476350	0	0	0	0.47	1.28	0.13	0	0	0	11.47	37	2.91	Similar to CBL-interacting protein kinase 28
Os05g0498851	2.04	0.88	0.71	2.3	3.17	2.01	61.25	29.33	20.66	75.2	123.38	61.12	Hypothetical protein
Os05g0537100	6.24	7.19	5.51	2.3	1.81	2.98	122	155	104	49	46	59	WRKY transcription factor 10
Os05g0539300	0.22	0.4	0.68	0.03	0	0.04	6	12	18	1	0	1	Protein of unknown function DUF295 family protein
Os05g0541100	0.2	0.11	0.25	1.23	1.09	1.75	5	3	6	33	35	44	IQ calmodulin-binding region domain containing protein
Os05g0545300	1.95	2.77	2.37	0.74	0.78	1.13	46	72	54	19	24	27	Serine/threonine protein kinase domain containing protein
Os05g0550300	3.95	2.13	2.63	0.78	0.65	0.28	42	25	27	9	9	3	Similar to Lipid transfer protein (Fragment)
Os05g0550800	0.92	0.9	1.31	0.39	0.44	0.23	35.38	38.03	48.22	16.02	22	9	Serine/threonine protein kinase domain containing protein
Os05g0552400	0.05	0.38	0.05	0.77	0.84	1.39	1	8	1	16	21	27	Zinc finger, RING/FYVE/PHD-type domain containing protein
Os05g0555800	9.47	11.71	7.3	25	20.05	21.81	54.56	74.42	40.61	156.68	149.7	127.36	Similar to 60S ribosomal protein L35a-3
Os05g0568100	6.79	5.72	5.52	9.74	13.04	17.94	111	103	87	173	276	297	Similar to Iron sulfur cluster assembly protein 1, mitochondrial precursor (Iron sulfur cluster scaffold protein 1)
Os05g0574600	3.45	2.68	4.61	1.82	0.83	1.82	131	112	169	75	41	70	Similar to 3-ketoacyl-CoA synthase
Os05g0575000	1.62	1.47	0.78	3.17	3.49	3.83	15	15	7	32	42	36	Similar to predicted protein
Os05g0576300	0.77	0.86	0.53	2.05	2.29	3.22	21	26	14	61	81	89	Zinc finger, CCCH-type domain containing protein
Os05g0580550	0	0	0	1.14	1.01	0.68	0	0	0	16.22	17	9	Similar to 10A19I.15
Os05g0580900	1.9	1.53	1.97	8.88	6.28	6.09	54	48	54	274	231	175	Conserved hypothetical protein
Os05g0587300	2.24	5.29	3.65	2.04	1.22	0.54	123	162	74	56	72	30	Molecular chaperone, heat shock protein, Hsp40, DnaJ domain containing protein
Os05g0591500	0.23	0.32	0.14	0.8	0.97	1.03	12	18	7	45	65	54	Similar to Cysteine synthase
Os06g0105700	0.51	0.47	0.2	1.31	0.97	0.94	13	13	5	36	32	24	Protein of unknown function DUF6, transmembrane domain containing protein
Os06g0115700	1.17	1.01	0.51	2.89	5.8	1.88	19	18	8	50	122	31	Conserved hypothetical protein
Os06g0116500	0.68	0.79	0.54	2.22	1.53	2.26	35	45	27	124	102	118	Pleckstrin homology-type domain containing protein
Os06g0122500	0	0	0	0.71	0.15	0.26	0	0	0	12	3	4	Conserved hypothetical protein
Os06g0122800	0.71	0.9	0.39	3.2	2.01	2.24	37.95	52.17	20.24	182.1	134.43	117.74	Hypothetical conserved gene
Os06g0124900	31.68	36.57	25.36	108.1	65.32	66.68	308	392	238	1143	823	657	Conserved hypothetical protein
Os06g0136600	1.82	2.08	0.92	4.42	4.79	3.28	49	58	24	137	177	92	Similar to Enolase 1 (EC 4.2.1.11) (2-phosphoglycerate dehydratase 1) (2-phospho- D-glycerate hydro-lyase 1)
Os06g0138400	0.16	0.19	0.65	0	0	0	3	4	12	0	0	0	Hypothetical conserved gene
Os06g0138700	1.06	1.31	0.81	6.6	3.63	4.09	25.91	35.08	18.95	174.6	114.43	100.79	Cyclin-like F-box domain containing protein
Os06g0138900	0	0	0	2.57	0.83	0.43	0	0	0	63.5	24.5	10	Conserved hypothetical protein
Os06g0139150	0	0	0	2.57	0.83	0.43	0	0	0	63.5	24.5	10	Conserved hypothetical protein
Os06g0140200	0.02	0	0	2.35	0.79	0.9	1	0	0	170	68	61	Leucine-rich repeat, plant specific containing protein
Os06g0143700	1.42	2.18	0.54	3.7	2.75	3.93	60	102	22	170.67	151	169	Similar to Sulfate transporter 2
Os06g0147100	0.1	0	0	3.57	4.42	3.66	1	0	0	46	68	44	Similar to cDNA clone:J023088C01, full insert sequence
Os06g0147400	16.48	13.71	12.68	38.8	28.81	24.61	224.71	206.1	166.84	575.18	508.95	339.97	Conserved hypothetical protein
Os06g0147800	1.54	2.1	1.88	6.85	3.63	3.84	40	60	47	193	122	101	Similar to Mitogen-activated protein kinase kinase 2
Os06g0161100	3.41	2.95	2.58	1.49	1.5	0.75	63	60	46	30	36	14	Protein of unknown function DUF569 domain containing protein
Os06g0166500	0.35	0.48	0.49	1.79	0.59	2.15	6	9	8	33	13	37	Similar to Auxin-responsive protein IAA20 (Indoleacetic acid-induced protein 20)
Os06g0168500	1.11	1.74	0.78	3.2	1.48	3.21	25	43	17	78	43	73	Similar to Syntaxin-like protein (Fragment)
Os06g0179000	1.15	2.48	1.38	0.59	0.63	0.3	38	90	44	21	27	10	Glycoside hydrolase family 79, N-terminal protein
Os06g0181566	4.08	3.7	2.51	42.42	33.03	25.07	27	27	16	305	283	168	Similar to 60S ribosomal protein L39
Os06g0189600	0.07	0	0	2.22	1.06	1.82	2	0	0	70	39	53	Hypothetical conserved gene
Os06g0190500	2.59	2.79	1.67	0.91	1.25	0.86	88	104.57	54.9	33.71	54.95	29.64	Similar to Glutamate receptor
Os06g0210000	13.94	18.01	7.44	3.04	5.83	6.07	299	426	154	71	162	132	Protein of unknown function DUF6 domain containing protein
Os06g0226000	3.07	3.44	2.17	1.03	1.6	1.31	130	155	81	52	87	50	Similar to Transposase (Fragment)
Os06g0254300	0.42	0.06	0.34	1.1	0.92	2.25	7	1	5	18	18	35	Similar to EF-hand calcium bining protein
Os06g0255100	0	0.08	0	0.66	0.43	0.75	0	2	0	17	13	18	2OG-Fe(II) oxygenase domain containing protein
Os06g0260000	0.74	0.9	0.77	1.55	1.3	2.25	30	40	30	68	68	92	Conserved hypothetical protein
Os06g0270950	0	0	0	0.8	0.32	0.37	0	0	0	21	10	9	Conserved hypothetical protein
Os06g0284900	0.49	0.9	0.64	3.86	2.77	4.63	4	8	5	34	29	38	Hypothetical protein
Os06g0295300	0	0	0	0.24	0.2	0.16	0	0	0	8	8	5	Conserved hypothetical protein
Os06g0295900	1.72	1.83	2.72	0.84	1.01	0.7	51	60	78	27	39	21	Hypothetical conserved gene
Os06g0317200	3.26	1.63	0.44	5.76	6.02	10.37	38	21	5	73	91	122	Similar to glycine-rich cell wall structural protein
Os06g0340200	2.19	1.88	0.93	5.73	3.4	4.46	103.76	131.03	65.63	261.04	179.55	215.49	Zinc finger, RING-CH-type domain containing protein
Os06g0347100	37.06	39.05	31.79	13.93	19.03	11.07	935	1086	774	382	622	283	Similar to Acyl-coenzyme A oxidase 4, peroxisomal (EC 1.3.3.6) (AOX 4) (Short- chain acyl-CoA oxidase) (SAOX) (AtCX4) (G6p) (AtG6)
Os06g0351500	0.83	0.35	0.05	0.85	2.56	2.74	17	8	1	19	68	57	Lipase, GDSL domain containing protein
Os06g0352200	1.68	1.29	1.74	3.88	3.77	3.97	33	28	33	83	96	79	Protein of unknown function DUF679 family protein
Os06g0356800	0.91	0.63	1.05	2.94	3.46	6.26	17	13	19	60	84	119	Similar to Xylanase inhibitor protein I precursor
Os06g0470000	0.23	0.21	0	0.49	0.7	1.09	7	7	0	16	27	33	Glycosyltransferase AER61, uncharacterized domain containing protein
Os06g0483500	0.15	0.52	0.31	1.36	1.06	0.74	9	33	17	89	82	45	Similar to H0124B04.15 protein
Os06g0491901	0	0	0	0.4	0.17	0.49	0	0	0	8	4	9	Non-protein coding transcript
Os06g0492000	0	0	0	0.76	0.19	0.77	0	0	0	20	6	19	Similar to Phosphatidylinositol synthase
Os06g0494000	4.36	3.33	3.28	10.38	9.99	15.91	51	43	37	132	153	189	Paired amphipathic helix domain containing protein
Os06g0495500	2.91	3.16	2.34	1.48	1.64	0.88	85	102	66	47	62	26	Multi antimicrobial extrusion protein MatE family protein
Os06g0498150	154.98	161.12	200.34	68.44	83.56	94.5	2018	2313	2518	969	1410	1247	Regulation of seed developmen
Os06g0514700	0.05	0.09	0	4.31	2.59	2.66	2	4	0	179	128	103	Hypothetical conserved gene
Os06g0539066	0.9	1.67	1.02	2.89	2.91	2.37	20	41	22	70	84	53.59	Conserved hypothetical protein
Os06g0547201	0	0	0	1.71	1.71	2.01	0	0	0	21	25	23	Non-protein coding transcript
Os06g0548200	0.17	0.09	0.14	1.35	0.88	1.32	5	3	4.16	44	34	40	FAD linked oxidase, N-terminal domain containing protein
Os06g0559400	0.97	0.87	1.44	0.1	0.47	0	18.8	18.07	26.85	2.01	11.36	0	Conserved hypothetical protein
Os06g0572000	0	0	0	0.29	0.14	0.28	0	0	0	10.01	6	9	Hypothetical protein
Os06g0575400	0.15	0.22	0.43	0.02	0.05	0.02	7	11	19	1	3	1	Serine/threonine protein kinase-related domain containing protein
Os06g0575500	0	0.03	0	0.23	0.25	0.17	0	1	0	9	11.59	6	Similar to HAT family dimerisation domain containing protein
Os06g0597000	4.55	6.17	6.95	1.94	2.29	2.41	95	142	140	44	62	51	Similar to Auxin responsive protein IAA-Re
Os06g0606100	0.05	0.09	0	4.31	2.59	2.66	2	4	0	179	128	103	Hypothetical conserved gene
Os06g0625700	1.71	1.93	1.4	0.72	0.78	0.78	61	76	48	28	35.9	28	Glycosyl transferase, family 2 domain containing protein
Os06g0636600	1.09	0.41	1.84	0.14	0.16	0.3	36	15	59	5	7	10	Protein kinase, core domain containing protein
Os06g0646100	9.29	10.03	11	3.25	5.05	2.53	105	125	120	40	74	29	Conserved hypothetical protein
Os06g0653000	0.69	1.05	0.19	1.33	1.3	2.34	26	44	7	55	64	90	Glossy1(GL1) homolog, Cuticular wax biosynthesis, Drought toleranc
Os06g0657500	2.13	2.6	0.82	1.09	0.41	0.4	66	87.92	27	36	17	12	Hypothetical conserved gene
Os06g0667100	4.98	6.4	4.86	2.25	2.66	2.54	120	170	113	59	83	62	Similar to Nuclear Y/CCAAT-box binding factor C subunit NF-YC
Os06g0670300	0.08	0.08	0	0.58	0.29	0.66	2	2	0	15	9	16	Homeodomain-like containing protein
Os06g0676700	0.53	1.36	0.57	0.17	0.31	0	25.02	72.11	26.04	9.01	19.02	0	Similar to High pI alpha-glucosidase
Os06g0681200	2.7	1.86	3.41	5.5	8.2	13.2	50	38	61	111	197	248	Cupredoxin domain containing protein
Os06g0682700	0.79	3.29	1.35	0.36	0.37	0.81	26.51	122.44	44.1	13.17	16.31	27.84	Similar to SWAP (Suppressor-of-White-APricot)/surp domain-containing protein
Os06g0683950	1.9	2.43	1.31	0.93	0.8	0.54	66	93	44	35	36	19	Armadillo-like helical domain containing protein
Os06g0690600	1.04	2.35	1.18	2.95	4.48	3.99	10	25	11	31	56	39	Conserved hypothetical protein
Os06g0697200	0.36	0.38	0.37	1.69	2.04	0.99	12	14	12	62	89	34	DEAD-box protein abstrakt
Os06g0707800	0.74	0.63	0.88	0.22	0.17	0.21	26	27	26	7	9	10	Non-protein coding transcript
Os06g0716100	4.07	5.54	4.17	1.78	2.41	2.01	82	123	81	39	63	41	Similar to Chaperone protein dnaJ
Os06g0718300	4.19	3.56	5.8	8.96	9.44	15.03	96.05	89.75	128.22	223.12	280.15	348.74	Putative UPF0496 protein 2
Os06g0718400	0	0.23	0.06	0.63	1.45	1.61	0	4	1	11	30	26	Hypothetical conserved gene
Os06g0720700	10.67	11.88	8.76	33.79	33.51	22.69	341.48	418.93	270.4	1175.36	1389.17	735.66	Domain of unknown function DUF1618 domain containing protein
Os06g0721600	5.65	6.29	3.84	1.95	3.24	2.62	307.1	376.94	201.54	115.31	228.26	144.27	Hypothetical conserved gene
Os06g0721900	0.95	0.59	0.65	2.76	3.19	6.68	13.47	9.12	8.89	42.44	58.43	95.63	Conserved hypothetical protein
Os06g0723650	0.95	0.59	0.65	2.76	3.19	6.68	13.47	9.12	8.89	42.44	58.43	95.63	Conserved hypothetical protein
Os06g0726200	0.68	1.1	0.8	2.8	3.36	3.82	14	25	16	63	90	80	Similar to Chitinase 1
Os06g0726300	0.33	0.43	1.98	0.22	0.04	0.05	7	10	40	5	1	1	NAC transcription factor, Drought and cold stress toleranc
Os06g0726501	11.89	5.25	5.14	16.51	15.7	16.07	208.64	101.63	87.01	315.01	356.95	285.76	Non-protein coding transcript
Os06g0728200	0.45	0.68	0.54	0.18	0.07	0.17	19.65	32.4	22.63	8.28	4.04	7.34	Hypothetical conserved gene
Os06g0731200	2.48	2	2.3	1.26	0.92	0.84	145	129	130	80	70	50	Similar to ABC transporter-like protein
Os07g0105200	0.52	0.83	1.44	3.58	1.63	4.08	13	23	35	98	53	104	Conserved hypothetical protein
Os07g0106200	0.44	0.5	0.13	2.03	0.53	1.62	12	13	3	69	20	47	Similar to Hexose transporter
Os07g0107100	0.36	0.58	0.3	0	0	0	5	9	4	0	0	0	Plant disease resistance response protein family protein
Os07g0115200	1.37	2.9	1.55	0.11	0.9	0.25	33	77	36	3	28	6	Conserved hypothetical protein
Os07g0140633	0	0	0	0.74	0.88	0.9	0	0	0	7	10	8	Hypothetical gene
Os07g0148200	0.81	0.86	1.22	3.17	1.42	2.39	22	26	32	94	50	66	Similar to Flavonol 3-O-glucosyltransferase (EC 2.4.1.91) (UDP-glucose flavonoid 3-O-glucosyltransferase) (Bronze-1) (Bz-McC allele)
Os07g0154100	0.31	0.4	0.32	0	0.08	0	11.28	16	11.42	0	4	0	Similar to Viviparous-14
Os07g0164700	0.09	0.03	0	4.45	3.12	4.34	3	1	0	178	145	157	Similar to Helicase-like protein [Oryza sativa (japonica cultivar-group)]
Os07g0180300	0.34	0.57	0.15	1.07	0.64	1.3	14	26	6	48	34	54	Protein of unknown function DUF594 family protein
Os07g0204400	1.78	1.88	1.43	3.36	3.2	4.98	18	21	14	37	42	51	Conserved hypothetical protein
Os07g0211500	0.21	0.3	0.06	1.5	0.89	1.29	7	11	2	55	39	44	Basic helix-loop-helix (bHLH) protein, Proanthocyanidin synthesis, Regulation of proanthocyanidin pigmentation, (Nipponbare: loss-of-function mutation of Rc
Os07g0212400	0.28	0.21	0	1.21	1.24	1.23	14.13	11.64	0	65.6	79.95	61.97	Transposase, Ptta/En/Spm, plant domain containing protein
Os07g0225300	9.73	11.98	8.81	2.25	2.28	2.92	207	281	181	52	63	63	OsNAC3 protein
Os07g0248900	2.74	2.89	2.67	1.04	1.84	0.96	148.61	172.93	140.08	61.44	129.14	52.55	Transposase, MuDR, plant domain containing protein
Os07g0267200	14.53	14.8	16.61	5.02	6.86	4.47	422.99	475	466.91	159	258.8	132	Conserved hypothetical protein
Os07g0442900	0.12	0.11	0.06	0.51	0.53	1.47	2	2	1	9	11	24	Uncharacterised protein family UPF0497, trans-membrane plant subgroup domain containing protein
Os07g0448400	1.24	2.5	1.58	0.35	0.44	0.19	13	29	16	4	6	2	Similar to Aquaporin PIP2-5
Os07g0474700	1.73	1.24	1.53	5.44	3.39	4.85	90	70.98	77	308	229	256	Similar to cDNA, clone: J090064H24, full insert sequence
Os07g0485000	0.23	0.06	0.38	2.49	0.91	2.28	13	4	21	156	68	133	Similar to Trehalose-6-phosphate phosphatase
Os07g0490100	0.93	1.68	0.89	0.54	0.37	0.17	27	54	25	17	14	5	UDP-glucuronosyl/UDP-glucosyltransferase family protein
Os07g0499800	6.48	7.61	9.32	16.19	12.89	18.72	289	374	401	785	745	846	Ubiquitin-protein ligase E3 MDM2 domain containing protein
Os07g0504200	1.2	1.78	1.62	3.53	2.62	4.38	30	49	39	96	85	111	Hypothetical conserved gene
Os07g0521500	0	0	0	0.21	0.04	0.17	0	0	0	12.3	3	9	NB-ARC domain containing protein
Os07g0522600	7.46	8.85	5.82	3.4	4.5	2.58	471	598	367	238	367	157	Similar to glutamate-gated kainate-type ion channel receptor subunit GluR5
Os07g0529000	0.68	0.87	1.17	2.43	3.73	5.33	24	34	40	94	172	192	Similar to Isocitrate lyase (Fragment)
Os07g0529600	24.43	32.51	11.08	58.99	56.02	44.89	586	861	258	1542	1744	1092	Similar to Thiazole biosynthetic enzyme 1-1, chloroplast precursor
Os07g0549300	0	0	0	0.52	0.32	0.6	0	0	0	26	19	28	Conserved hypothetical protein
Os07g0550500	0.62	0.49	0.3	1.37	0.92	1.51	30	26	14	72	58	74	Hypothetical conserved gene
Os07g0551700	0	0.09	0	0.4	0.17	0.23	0	5	0	22	11.41	12	Similar to Cellulose synthase (Fragment)
Os07g0559100	8.55	6.09	12.23	2.34	2.43	1.91	84	66	116	25	31	19	Hypothetical conserved gene
Os07g0559700	9.38	10.45	10.87	3.84	3.99	4.12	254	312	284	113	140	113	Similar to Monosaccharide transporter 3
Os07g0561800	2.56	2.57	4.24	0.88	0.55	0.47	43	48	69	16	12	8	Similar to carbohydrate transporter/ sugar porter
Os07g0563000	1.79	3.78	1.85	4.29	5.74	5.29	18	42	18	47	75	54	Similar to D-erythro-sphingosine kinase/ diacylglycerol kinase
Os07g0564100	2.51	1.77	2.6	0.45	0.79	0.79	72	56	72	14	29.24	23	UDP-glucuronosyl/UDP-glucosyltransferase family protein
Os07g0564200	8.97	10.55	6.64	3.44	4.56	2.63	91	118	65	38	60	27	Conserved hypothetical protein
Os07g0570550	0.37	0	0	9.64	10	10.67	2.45	0	0	68.94	85.23	71.12	Cupredoxin domain containing protein
Os07g0570575	19.59	25.97	26.19	62.81	50.83	75.89	163.55	239	211	570.06	549.77	641.88	Hypothetical protein
Os07g0570600	0.41	0.29	0.25	8.97	6.96	11.87	5	4	3	120	111	148	Cupredoxin domain containing protein
Os07g0573450	0.58	0.22	0.11	0	0	0	15.28	6.43	2.77	0	0	0	Hypothetical protein
Os07g0574400	0.5	0.2	0.23	1.03	0.85	1.42	8.95	4	4	20	19.78	25.86	Hypothetical gene
Os07g0575900	1.39	0.74	1.87	2.33	2.56	3.67	53	31	69	97	127	142	Protein of unknown function DUF946, plant family protein
Os07g0580900	4.69	4.67	5.36	1.79	2.16	2.14	123	137	136	51	74	57	Similar to GGDP synthase
Os07g0583600	24.26	19.83	25.85	10.84	11.91	11.83	892	826	943	439	583	453	Chitin-inducible gibberellin-responsive protein
Os07g0584100	2.43	2.87	2.64	1.02	1.24	0.89	59	77	62	27	39	22	Similar to MAP kinase-like protein
Os07g0587450	0	0.78	0.06	10.14	9.2	7.8	0	20.57	1.42	262.24	283.64	187.99	Non-protein coding transcript
Os07g0588900	0.75	1.74	1.26	2.73	2.73	3.26	11.66	30.01	19.05	46.35	55.24	51.59	Glycosyl transferase, family 43 protein
Os07g0594400	0.31	0.51	0.84	3.6	1.44	4.42	5	9	13	63	30	72	Hypothetical conserved gene
Os07g0597100	8.58	11.23	7.55	4.21	5.65	3.48	131.83	190.33	112.04	70.28	112.55	54.25	Similar to Saccharopine dehydrogenase
Os07g0597200	1.52	1.4	1.05	0.74	0.62	0.62	98	100	65	52	52	41	Protein kinase, core domain containing protein
Os07g0599700	4.48	5.86	3.86	2.1	2.4	2.03	59	85	49	30	41	27	Similar to Surface protein PspC
Os07g0599900	26.64	25.73	15.91	9.65	10.31	8.99	307	327	177	121	154	105	Conserved hypothetical protein
Os07g0604300	19.22	13.39	22.79	40.79	37.38	43.05	557.74	428.24	638.17	1287	1405.75	1265.79	Similar to Phytochelatin synthetase (Fragment)
Os07g0606600	3.28	3.43	4.64	1.34	0.83	0.81	52	60	71	23	17	13	Similar to Nuclear factor Y transcription factor subunit B homolog
Os07g0613800	0	0	0.33	0.97	1.22	1.66	0	0	3	10	15	16	Protein of unknown function DUF1677, plant domain containing protein
Os07g0622400	5.04	4.26	8.56	12.97	11.4	14.53	89	83	146	249	261	260	Hypothetical protein
Os07g0624700	8.76	8.25	6.34	18.27	16.03	14.35	156	162	109	354	370	259	UMP/CMP kinase a (EC 2.7.1.48)
Os07g0628600	0.88	0.4	0.11	2.07	1.73	1.08	16	8	2	41	41	20	Origin recognition complex subunit 6 family protein
Os07g0629500	1.63	2.17	2.87	6.11	7.19	10.03	56	82	95.15	228.15	319.86	348.95	Similar to cDNA clone:002-114-B06, full insert sequence
Os07g0648000	0.07	0.06	0.14	0.43	0.24	0.53	3	3	6	21	14	24	Armadillo-like helical domain containing protein
Os07g0650000	0.95	0.85	0.73	2.06	1.29	2.17	47.98	47.09	35.35	113	84.34	110.99	Hypothetical protein
Os07g0650300	0	0	0	0.38	0.24	0.64	0	0	0	12	8.94	19	Hypothetical protein
Os07g0661000	1.24	1.95	0.69	2.73	3.4	2.22	26	45	14	62	92	47	Adenosine/AMP deaminase domain containing protein
Os07g0673400	38.12	27.53	57.16	17.9	22.55	16.78	554	441	802	284	424	247	Rossmann-like alpha/beta/alpha sandwich fold domain containing protein
Os07g0675166	0.09	0.09	0.1	0.48	0.45	0.59	2.18	2.4	2.23	12.01	13.56	13.72	Non-protein coding transcript
Os07g0680000	4.3	3.77	4.23	9.12	6.27	9.36	179	173	170	413	338	395	Similar to Vacuolar sorting receptor 1 precursor (AtVSR1) (Epidermal growth factor receptor-like protein 1) (AtELP1) (AtELP) (BP80-like protein b) (AtBP80b) (Spot 3 protein)
Os07g0683200	1.32	2.1	2.14	0.66	0.8	0.77	37	65	58	20	29	22	Similar to NAC domain transcription factor
Os07g0684100	24.88	20.84	29.79	7.25	5.52	6.48	508	469	587	161	146	134	Similar to Thioredoxin-like 1
Os08g0103000	8.11	6.73	6.37	3.43	3.34	3.48	165	150	119	76	91	74	Similar to serine/threonine-protein kinase CTR1
Os08g0104400	6.62	5.26	5.73	11.92	12.31	17.62	73	64	61	143	176	197	Conserved hypothetical protein
Os08g0104900	3.3	3.85	3.55	8.91	6.69	10.52	95	118	95	269	244	297	Protein of unknown function DUF6, transmembrane domain containing protein
Os08g0106700	0.75	1.13	0.27	4.1	3.98	4.67	9.77	16.28	3.38	58.14	67.24	61.7	Similar to 10A19I.15
Os08g0106801	0.06	0.46	0.47	1.81	2.52	2.28	1.56	13.15	11.91	51.24	85.06	60.12	Hypothetical protein
Os08g0111200	0.23	0.21	0.31	0.75	0.69	0.51	10	12	7	43	34	25	Beta-glucosidase, GBA2 type domain containing protein
Os08g0112700	0.51	0.83	0.42	1.58	1.68	2.55	10	18	8	34	43	51	MADS-box transcription factor, Regulator of both biotic and abiotic stress response
Os08g0122800	0	0	0	0.5	0.09	0.14	0	0	0	17	4	6	Conserved hypothetical protein
Os08g0127100	2.63	1.87	0.42	4.5	2.79	6.6	78	61	12	145	107	198	Amino acid transporter, transmembrane family protein
Os08g0129600	0.58	0.53	0.72	0.12	0.19	0.1	30	30	36	7	13	5	Conserved hypothetical protein
Os08g0150700	10.23	13.7	7.58	4.35	5.25	4.92	197	291	141	91	131	96	Cyclin-like F-box domain containing protein
Os08g0154250	0.18	0.31	0.09	0.78	0.79	0.4	6	11.68	3	29	35	14	Similar to monocopper oxidase
Os08g0158600	5.13	4.65	5.02	0.7	2.2	2.34	54	54	51	8	30	25	Similar to Cell wall invertase (EC 3.2.1.26)
Os08g0169100	14.64	14.76	17.01	1.04	6.13	2.78	1353.98	1504.98	1518.86	104.79	734.9	260.98	Hypothetical gene
Os08g0176200	1.59	2.7	1.16	0.53	0.81	0.31	41	77	29	15	27	8	Serine/threonine protein kinase-related domain containing protein
Os08g0185300	0	0.08	0	2.8	2.28	2.32	0	1.29	0	43.6	42.32	33.58	Conserved hypothetical protein
Os08g0185701	0	0	0	4.19	0.64	3.54	0	0	0	33	6	26	Non-protein coding transcript
Os08g0188151	0	0	0	0.81	0.42	0.54	0	0	0	8	5	5	Hypothetical gene
Os08g0189100	1588.12	1912.94	370.66	2401.02	3581.8	3076.33	23136	30725	5212	38035	67618	45415	Germin-like protein 8-2, Disease resistanc
Os08g0189200	1.22	1.98	0.73	2.54	3.02	7.47	19	34	11	43	61	118	Germin-like protein 8-3, Disease resistanc
Os08g0193600	1.06	1.77	1.37	3.29	2.79	2.52	32	59	40	108	109	77	Hypothetical conserved gene
Os08g0193900	0.04	0	0	1.18	0.57	0.88	1	0	0	33	19	23	Cyclin-like F-box domain containing protein
Os08g0195400	0	0	0	3.33	1.63	3.48	0	0	0	72	42	70	Protein of unknown function DUF3778 domain containing protein
Os08g0197950	5.67	6.77	5.18	1.53	4.11	2.09	160.5	211.5	141.5	47	151	60	Hypothetical conserved gene
Os08g0198700	36.58	38.13	23.69	9.68	21.81	15.09	792	893	494	224	604	326	Similar to Glycolate oxidase (EC 1.1.3.15) (Fragment)
Os08g0198900	0.29	0.23	0.05	0.75	0.83	0.47	17	15	3	48	63	28	Conserved hypothetical protein
Os08g0208400	7.61	8.27	5.99	2.3	4	3.67	501.61	592.11	367	162.12	340.1	240.16	Conserved hypothetical protein
Os08g0209000	12	14.95	8.91	3.59	6.99	3.07	166	228	119	54	125.29	43	Conserved hypothetical protein
Os08g0226000	0	0	0	0.83	0.21	0.16	0	0	0	16.66	5	3	Similar to speckle-type POZ protein
Os08g0285600	1.62	1.55	1.79	0.56	0.62	0.57	87	92	93	33	43	31	Similar to phytosulfokine receptor
Os08g0300501	9.61	10.97	5.05	22.34	15.24	20.51	197	248	100	498	405	426	Conserved hypothetical protein
Os08g0324300	0.53	0.94	0.64	1.45	1.3	3.35	19	37	22	56	60	121	Transcriptional factor B3 family protein
Os08g0326900	0.34	0.24	0.24	0.67	0.61	0.87	13	10	9	28	30	34	Similar to WRKY DNA binding domain containing protein, expressed
Os08g0393900	0	0	0	1.02	0.16	0.7	0	0	0	11	2	7	Hypothetical gene
Os08g0396200	0	0	0	2.4	0.52	1.33	0	0	0	31	8	16	Hypothetical gene
Os08g0397800	0	0	0	0.63	0.24	1.13	0	0	0	9	4	15	Conserved hypothetical protein
Os08g0414700	2.53	3.05	4.23	0.87	1.15	0.53	137	182	221	51	81	29	Similar to Trehalose-6-phosphate synthase (Fragment)
Os08g0445700	40.94	44.71	49.53	20.37	22.85	18.45	1944	2349	2274	1053	1411	889	Class II trehalose-phosphate-synthase (TPS) gene family member, Salt stress tolerance, Control of yield-related trait
Os08g0453200	3.34	4.22	4.18	0.73	1.32	1	39	58	50	11	23	14	Similar to Auxin-repressed protein
Os08g0473600	27.09	68.15	21.75	8.3	14.53	2.7	769	2138	598	256	536	78	Alpha-amylase isozyme 3E precursor (EC 3.2.1.1) (1,4-alpha-D-glucan glucanohydrolase)
Os08g0504700	38.66	44.24	41.23	17.12	16.99	22.32	646	815	665	311	368	378	Gibberellin-induced A20/AN1 zinc-finger protein, Negative regulation of GA (gibberellin) -mediated cell elongatio
Os08g0509100	0.31	0.2	0.06	0.41	0.47	0.86	17	6	1	24	32.94	45	Similar to Lipoxygenase, chloroplast precursor (EC 1.13.11.12)
Os08g0518800	0.27	0.73	0.55	1.56	1.86	1.85	3	9	6	19	27	21	Similar to Class III chitinase homologu
Os08g0521600	87.59	116.14	85.87	42.92	61.03	33.86	1340	1959	1268	714	1210	525	Similar to Dehydration responsive element binding protein 2C (DREB2C protein)
Os08g0526200	0.13	0.03	0.13	0.8	0.45	0.6	4	1	4	27	18	19	Conserved hypothetical protein
Os08g0527300	0.05	0.08	0.16	1.29	0.49	0.81	4	7	13	116	52	68	Peptidase C19, ubiquitin carboxyl-terminal hydrolase 2 domain containing protein
Os08g0527600	0.08	0.02	0.07	1.11	0.27	0.58	5	1	4	72	21	35	Similar to Ubiquitin carboxyl-terminal hydrolase
Os08g0529400	0	0.05	0	0.29	0.55	0.42	0	1	0	6.33	14	8.52	F-box domain, cyclin-like domain containing protein
Os08g0536150	0	0	0	0.23	0.09	0.11	0	0	0	10.2	4.65	4.83	Hypothetical protein
Os08g0537900	6.29	7.03	7.45	3.17	2.84	1.86	209	251	238	133	137	73	Similar to predicted protein
Os08g0543050	0	0	0	0.66	0.19	0.24	0	0	0	44	15	15	Similar to NBS2-RDG2A
Os08g0545000	1.93	2.83	3.16	1.05	0.65	0.92	83	134	131	49	36	40	Pyridoxal phosphate-dependent transferase, major region, subdomain 1 domain containing protein
Os08g0545500	1.14	0.92	1.93	0.22	0.05	0.24	19	17	31	4	1	4	Similar to Dehydration-responsive element-binding protein 1J
Os09g0112100	0.07	0	0.02	9.71	5.41	5.28	2	0	1	358	221	177	Hypothetical protein
Os09g0116600	0	0	0	1.7	1.61	1.35	0	0	0	23	26	17	Hypothetical gene
Os09g0122500	17.34	25.32	10.55	8.45	8.11	8.1	194.26	312.75	114.1	102.98	117.69	91.97	Similar to H0124E07.4 protein
Os09g0123500	0.17	0	0.03	1.18	0.55	0.77	5	0	1	38	21	23	Tetratricopeptide-like helical domain containing protein
Os09g0241700	0.03	0.05	0	6.62	2.85	3.51	2	4	0	519	266	256	Homeodomain-like containing protein
Os09g0242600	0	0	0	2.17	1.08	0.82	0	0	0	37	22	13	Hypothetical protein
Os09g0243200	10.27	10.23	18.92	3.33	2.47	2.49	122	134	217	43	38	30	Zinc finger, RING/FYVE/PHD-type domain containing protein
Os09g0244600	17.49	23.32	18.65	3.47	10.01	8.41	236	347	243	51	175	115	Conserved hypothetical protein
Os09g0250700	2.12	2.13	1.35	4.18	4	3.06	93	103	57	199	227	136	ABC-1 domain containing protein
Os09g0250800	0.21	0.26	0.22	0.63	0.65	0.91	8	11	8	26	32	35	Similar to ABC-2 type transporter family protein
Os09g0287000	0.05	0	0.17	1.37	0.7	1.78	1	0	3	28	17	34	Similar to Ethylene-responsive transcription factor 5 (Ethylene-responsive element binding factor 5) (EREBP-5) (AtERF5)
Os09g0292350	6.15	6.87	4.39	2.06	3.98	2.62	176.32	217.22	121.59	64.25	147.79	76.16	Hypothetical protein
Os09g0309900	0	0	0	7.67	3.03	4.09	0	0	0	143.27	67.59	71.24	Similar to cDNA clone:J033099F01, full insert sequence
Os09g0313600	0.47	1.08	0.23	1.46	1.4	1.12	25.05	63.23	12.03	84.25	96.37	60.49	Disease resistance protein domain containing protein
Os09g0327500	0.14	0	0.1	0.43	0.58	0.74	3	0	2	10	16	16	Conserved hypothetical protein
Os09g0331900	0.17	0.04	0.04	1.23	0.06	1.56	4	1	1	32	2	38	Hypothetical conserved gene
Os09g0345500	0	0.33	0	0.83	1.11	1.42	0	4	0	10	16	16	HSP20-like chaperone domain containing protein
Os09g0357250	0.53	0.57	0.24	3.39	2.01	2.41	23.79	27.9	10.2	164.62	116.15	109.21	Conserved hypothetical protein
Os09g0357300	0	0	0	1.75	1.3	1.73	0	0	0	62	55	57	Hypothetical protein
Os09g0358000	0	0	0	8.92	2.18	3.99	0	0	0	96	28	40	Similar to OsD305
Os09g0397300	7.35	10.41	6.98	4.74	3.02	4.42	514	802	471	360	274	313	HAD-superfamily hydrolase subfamily IIB protein
Os09g0408300	19.2	20.12	26.08	8.22	12.12	11.4	316	365	414.26	147	258.34	190.05	Similar to Agenet domain containing protein
Os09g0417800	0.15	0.22	0.3	1.08	1.16	1.93	3	5	6	24	32	41	WRKY transcription factor, Transcriptional repressor, Pathogen defens
Os09g0426100	0.24	0.08	0	1.1	0.79	0.51	5	2	0	32	30	14	Similar to cDNA, clone: J075189B12, full insert sequence
Os09g0426800	0.52	0.59	0.67	1.92	1.42	2.06	21	26	26	84	74	84	Homologue of WAX2/GL1, Synthesis of leaf cuticular wa
Os09g0427551	6.69	6.48	7.44	2.91	3.17	1.36	341	364	366	161	209.27	70.43	Hypothetical gene
Os09g0434000	3.49	4.11	3.61	11.23	6.64	10.44	30	39	30	105	74	91	Zinc finger, FYVE/PHD-type domain containing protein
Os09g0436000	0	0	0.03	2.37	1.29	2.65	0	0	1	92	60	96	Peptidase cysteine/serine, trypsin-like domain containing protein
Os09g0436200	0	0	0.04	0.53	0.19	1.05	0	0	1	16.11	7	29.85	Hypothetical protein
Os09g0436300	1.14	0.71	0.29	4.12	2.25	3.9	32	22	8	125.89	82	111.15	Peptidase, trypsin-like serine and cysteine domain containing protein
Os09g0436500	0.02	0.02	0	2.84	1.23	2.81	1	1.02	0	147	74.16	130	Conserved hypothetical protein
Os09g0436600	0	0	0	0.75	0.55	0.54	0	0	0	28	20	16	Conserved hypothetical protein
Os09g0442700	1.81	2.17	1.47	0.63	1.04	0.62	92	122	72	35	68.57	32	Chromatin remodeling factor, Genome-wide DNA methylatio
Os09g0451000	35.82	61.67	17.07	4.83	13.44	3.34	807.51	1532.54	371.33	118.49	392.58	76.38	ACC oxidase, Ethylene biosynthesi
Os09g0451400	0.35	0.8	0.58	0	0.08	0.11	8.49	21.46	13.67	0	2.42	2.62	ACC oxidase, Ethylene biosynthesi
Os09g0457400	0	0	0	0.07	3.64	0.53	0	0	0	2	131	15	Alpha-amylase isozyme 3A precursor (EC 3.2.1.1) (1,4-alpha-D-glucan glucanohydrolase)
Os09g0458700	3.1	2.1	2.35	7.18	5.42	9.9	45.46	33.93	33.31	114.73	103.23	147.34	EF hand domain containing protein
Os09g0472700	0	0	0	1.09	0.7	1.26	0	0	0	13	10	14	Similar to blight-associated protein p12
Os09g0472900	0	0.29	0.25	2.85	1.53	2.82	0	4	3	39	25	36	Similar to Blight-associated protein p12 precursor
Os09g0476800	3.62	5.36	3.76	13.13	7.79	6.33	65	106	65	256	181	115	FAS1 domain domain containing protein
Os09g0478100	0.39	0.63	0.15	2.39	0.76	2.13	15	15	5	83	38	84	Cellulose synthase family protein
Os09g0482300	1.86	1.93	2.5	3.61	3.6	6.04	54.47	62.32	70.57	115.02	136.47	179.39	Late embryogenesis abundant protein, LEA-18 domain containing protein
Os09g0482550	1.86	1.93	2.5	3.61	3.6	6.04	54.47	62.32	70.57	115.02	136.47	179.39	Late embryogenesis abundant protein, LEA-18 domain containing protein
Os09g0500300	0.64	0.59	0.38	0.1	0.13	0.22	35	36	20	6	9	12	Similar to Type II inositol-1,4,5-trisphosphate 5-phosphatase 12 (EC 3.1.3.36) (At5PTase12) (FRAGILE FIBER3 protein)
Os09g0501700	2.75	3.53	2.02	5.58	7.33	6.89	24	34	17	53	83	61	Ribosomal protein L32e family protein
Os09g0501850	6.53	8.21	4.87	35.13	22.23	25.59	75	104	54	439	331	298	Similar to FK506-binding protein 2-1 precursor (EC 5.2.1.8) (Peptidyl-prolyl cis- trans isomerase) (PPIase) (Rotamase) (15 kDa FKBP) (FKBP-15-1)
Os09g0504000	0.97	0.82	0.87	0.09	0.12	0.09	30.99	29	26.99	2.98	4.99	3	Similar to Nucleotide sugar epimerase-like protein (UDP-D-glucuronate 4- epimerase) (EC 5.1.3.6)
Os09g0508951	0	0	0	3.07	3.16	2.56	0	0	0	40	49	31	Hypothetical gene
Os09g0512200	0.15	0.14	0.28	0.78	0.95	0.57	4	4	7	22	32	15	AMP-dependent synthetase/ligase domain containing protein
Os09g0514500	1.11	1.37	1.07	5.22	4.04	2.85	31.94	43.25	29.52	162.89	150.03	82.83	Conserved hypothetical protein
Os09g0514550	1.17	0.77	0.87	4.31	3.03	3.02	23.06	16.75	16.48	92.11	76.97	60.17	Hypothetical protein
Os09g0522800	0.57	0.48	0.03	4.93	3.52	3.02	17	16	1	161	137	92	Protein of unknown function DUF1618 domain containing protein
Os09g0533200	5.71	5.46	9.56	24.47	16.56	26.96	112	118	181	522	421	536	Glycoside hydrolase, family 17 domain containing protein
Os09g0539000	6.2	4.3	8.64	13.81	10.53	16.41	131	100	176	317	288	351	Hypothetical conserved gene
Os10g0103700	1.75	1.8	1.74	0.29	0.68	0.48	25	32	26	5	13	7	Similar to Homeobox-leucine zipper protein HOX15
Os10g0116800	1.03	1.7	1.12	4.57	2.13	4.03	21	38	22	101	56	83	Similar to Purple acid phosphatase
Os10g0122000	0	0	0	0.32	0.24	0.11	0	0	0	9	8	3	UDP-glucuronosyl/UDP-glucosyltransferase family protein
Os10g0124100	42.71	37.77	43.96	15.63	22.99	12.51	1379.32	1344.99	1370.58	549.1	962.15	409.32	Conserved hypothetical protein
Os10g0124150	6.83	7.73	5.15	3.83	3.27	2.66	191.68	239.01	139.42	116.9	118.85	75.68	Non-protein coding transcript
Os10g0127900	2.45	4.53	9.37	1.12	1.41	0.68	53	113.03	208.21	32	40	16	Similar to F-box domain containing protein, expressed
Os10g0130701	2.4	2.84	3.48	0.64	1.17	0.67	127	166	178	37	80	36	Hypothetical conserved gene
Os10g0136100	0	0	0	0.76	0.61	0.76	0	0	0	48	43	43	Similar to Hv1LRR2
Os10g0136200	0	0	0	2.16	1.18	1.88	0	0	0	64	41	52	Cyclin-like F-box domain containing protein
Os10g0147200	1.51	2.66	3.13	0.41	0.89	0.18	17	33	34	5	13	2	Similar to Thaumatin-like protein
Os10g0154700	0	0.12	0	2.75	2.01	3.58	0	2	0	47	41	57	Similar to Cyclophilin Dicyp-2
Os10g0158700	0	0	0	0.34	0.09	0.22	0	0	0	10	3	6	Conserved hypothetical protein
Os10g0159300	0	0	0	4.16	1.93	4.92	0	0	0	52	26	48	Conserved hypothetical protein
Os10g0163130	25.96	23.97	21.96	11.13	12.32	9.4	605	616	494	282	372	222	Similar to Integral membrane protein DUF6 containing protein, expressed
Os10g0204400	0.03	0	0	0.63	0.24	0.18	1	0	0	26	12	7	Similar to Phosphoenolpyruvate carboxykinase (Fragment)
Os10g0207400	9.67	8.6	13	3.25	5.02	3.48	104	102	135	38	70	38	Conserved hypothetical protein
Os10g0208500	4.05	5.6	6.12	2.6	2.38	2.81	303.47	460.62	451.36	203	254	227.44	Hypothetical protein
Os10g0325400	2.52	1.95	3.67	13.26	7.52	14.5	54	46	76	309	209	315	Remorin, C-terminal domain containing protein
Os10g0374700	0.57	0.33	0.45	0.95	0.84	0.92	36.93	23.18	27.99	67	70.72	60.43	Hypothetical protein
Os10g0382400	0.08	0.03	0	0.95	0.27	0.34	2	1	0	27	9	9	Conserved hypothetical protein
Os10g0382600	0	0	0	0.9	0.23	1.13	0	0	0	23	7	27	Conserved hypothetical protein
Os10g0392400	11.33	7.39	11.35	5.04	3.73	4.34	178	128	172	86	76	69	Tify domain containing protein
Os10g0392600	6.53	6.77	9.43	12.62	17.57	17.98	119	136	165.79	250	415	332	SPX domain-containing protein, Negative regulation of phosphate signaling, Pi homeostasi
Os10g0407500	8.34	7.76	11.65	17.17	15.24	24.47	267	274	360	597.53	631.99	793.58	Similar to exonuclease
Os10g0416800	2.28	3.39	0.91	7.25	5.4	10.19	44	72	17	152	135	199	Similar to Chitinase 2 (EC 3.2.1.14) (Tulip bulb chitinase-2) (TBC-2)
Os10g0417800	2.41	3.68	2.66	0.84	1.54	0.98	63	106	67	24	52	26	Protein of unknown function DUF506, plant family protein
Os10g0420000	5.83	5.56	6.41	3.01	3.26	2.11	98	103	104	55	71	36	Conserved hypothetical protein
Os10g0466800	4.7	7.97	7.64	1.23	2.12	1.32	70	131	110	20	41	20	Conserved hypothetical protein
Os10g0467000	1.99	2.65	3.02	0.3	0.77	0.13	30	44	44	5	15	2	Conserved hypothetical protein
Os10g0471100	0.13	0.11	0.1	1.34	0.41	0.72	5	5	4	58	21	29	Protein with high similarity to proteins involved in wax production, Cuticular wax biosynthesi
Os10g0472400	6.31	4.77	9.76	13.5	11.11	18.8	114	95	170	265	260	344	Similar to Thioredoxin
Os10g0479001	35.54	34.3	34.08	16.12	18.25	15.64	296	315	274	146	197	132	Hypothetical gene
Os10g0509401	3.11	2.82	2.41	4.08	5.14	8.87	28	28	21	40	60	81	Conserved hypothetical protein
Os10g0542400	31.09	20.66	45.38	11.66	15.03	14.4	557.83	410.87	792.84	225.92	360.99	265.98	Expansin/Lol pI family protein
Os10g0542900	0.88	0.15	0.11	1.82	0.76	2.76	16	3	2	36	18	51	Similar to chitinase
Os10g0550900	42.08	46.95	47.87	18.68	26.38	22.49	1274	1567	1399	615	1035	690	Proline oxidase domain containing protein
Os10g0554200	2.11	2.5	1.55	0.81	0.93	0.22	77	100	54	32	44	8	TGF-beta receptor, type I/II extracellular region family protein
Os10g0555100	4.45	4.89	5.9	1.63	2.84	2.44	151	183	193	60	125	84	Similar to DNA chromosome 4, ESSA I CONTIG fragment NO. 6 (Glucosyltransferase like protein)
Os10g0558700	0.8	1.04	0.58	1.86	1.81	3.57	20	28.75	13.82	50.85	58.77	83.8	Similar to Oxidoreductase, 2OG-Fe oxygenase family protein, expressed
Os10g0565150	19.1	25.42	26.35	6.33	8.62	7.07	676.89	993.47	901.5	244	395.8	254	Hypothetical gene
Os10g0578200	0.13	0.21	0.39	0.04	0.02	0.05	8	15	24	3	2	3	Glycosyltransferase family 2 (GT2) protein, Root hair morphogenesi
Os10g0580400	0.91	0.36	0.49	1.29	1.52	2.17	39	17	20	60	84	94	High-affinity urea transporter, Effective urea acquisition and utilisation, Effective use of low external urea as a N sourc
Os11g0102200	0	0	0	0.81	0.54	1.52	0	0	0	50.21	39.66	87.68	Similar to NPH1-1
Os11g0102700	0.96	0.49	0.84	4.86	3.53	2.97	15.82	8.95	13.34	87.35	75.5	49.76	Peptidase C48, SUMO/Sentrin/Ubl1 family protein
Os11g0102800	0.15	0.06	0	7.42	4.96	5.9	10.17	4.5	0	565.48	451.14	418.92	RING-C2 type protein, E3 ligas
Os11g0102900	0.02	0	0.02	2.7	2.02	1.72	1.1	0	1.08	155.54	138.43	92.3	Similar to predicted protein
Os11g0104150	0.04	0	0.02	0.68	0.27	0.4	2	0	1	38	18	21	Conserved hypothetical protein
Os11g0104220	0	0	0	1.66	0.38	1.31	0	0	0	14.98	4.14	11	Hypothetical conserved gene
Os11g0104300	0	0	0	1.31	1.03	1.03	0	0	0	82.35	77	60	Substrate of the SCF<sup>D3</sup> ubiquitination complex, Repressor of strigolactone (SL) signallin
Os11g0104400	0.17	0.07	0.04	3.42	1.02	2.09	4.75	2.13	1.1	104.86	37.2	59.57	Similar to W-3 fatty acid desaturase
Os11g0104800	0.09	0	0	1.57	2.26	1.45	2.62	0	0	51.54	88.4	44.45	Hypothetical conserved gene
Os11g0104866	0	0	0.06	6.83	3.8	7.45	0	0	1.62	219.14	145.42	222.77	Similar to Clathrin heavy chain
Os11g0105400	3.33	3.58	2.45	7.41	7.79	5.73	61.13	72.5	43.49	148.11	185.53	106.78	Ribosomal protein L10 family protein
Os11g0105750	0	0	0	0.36	0.1	0.15	0	0	0	21	6.64	8.2	Quinonprotein alcohol dehydrogenase-like domain containing protein
Os11g0105800	0	0	0	1.6	0.98	0.83	0	0	0	33	24	16	Phosphatidate cytidylyltransferase family protein
Os11g0106000	0	0	0	1.03	0.33	0.37	0	0	0	30	11	10	Conserved hypothetical protein
Os11g0106083	0	0	0	1.48	1.14	2.09	0	0	0	38	35	50	Hypothetical gene
Os11g0106200	0.25	0.08	0.23	3.54	1.89	2.94	6.19	2.07	7.39	119.65	80.46	89.69	Similar to cDNA clone:J013071M22, full insert sequence
Os11g0106700	0.98	0.65	1.25	4.09	2.91	4.91	22.09	16.13	27.25	96.5	79.53	108.45	Similar to Ferritin 1, chloroplast precursor (EC 1.16.3.1) (ZmFer1)
Os11g0107000	0.03	0	0	1	0.71	0.88	1	0	0	33	27.83	26.97	Xylan acetyltransferase, Resistance to bacterial leaf blight diseas
Os11g0112050	5.94	3.89	6.52	2.23	1.87	1.77	93.9	67.72	99.52	38.4	38.37	28.31	Conserved hypothetical protein
Os11g0119700	0.53	0.32	0.34	1.23	0.79	0.83	18.47	12.36	11.29	46.5	35.55	29.26	Hypothetical conserved gene
Os11g0126400	33.69	29.11	33.9	16.71	22.16	8.32	799	761	776	431	681	200	Similar to GDA1/CD39 family protein
Os11g0126900	4.34	6.52	5.21	1.87	2.72	2.18	122	202	141.4	57	99	62	NAC-domain protein, Drought toleranc
Os11g0138600	1.66	1.17	1.53	3.74	4.15	4	18	14	16	44.17	58.39	44	Similar to Phosphoglycerate mutase family protein
Os11g0141100	0	0	0	0.44	0.48	0.81	0	0	0	10	13	17	Hypothetical conserved gene
Os11g0145200	0.04	0.03	0.08	0.38	0.23	0.74	1	1	2	11	8	20	UDP-glucuronosyl/UDP-glucosyltransferase family protein
Os11g0146000	0	0	0	0.67	0.81	1.65	0	0	0	7	10	16	Conserved hypothetical protein
Os11g0146100	0	0	0	0.17	0.22	0.32	0	0	0	5	8	8.96	Similar to AtPIP5K1
Os11g0146200	0	0	0	0.92	0.26	0.67	0	0	0	32	10	20	Ankyrin repeat domain containing protein
Os11g0151700	6.02	6.7	9.24	14.66	14.43	18.85	181	222	268	479	562	574	Purple acid phosphatase (EC:3.1.3.2), Improvement in phosphate acquisition and utilizatio
Os11g0175800	0	0.16	0	0.78	0.7	0.9	0	2.94	0	14	15	15	Hypothetical conserved gene
Os11g0178200	0.94	0.83	0.74	0	0	0	16.18	15.7	12.17	0	0	0	Conserved hypothetical protein
Os11g0181200	5.43	3.55	5.14	6.4	11.85	16.56	57	41	52	73	161	176	Hypothetical protein
Os11g0182200	2.09	1.93	2.58	0.58	1.07	0.89	53	54	63	16	35	22	Transferase family protein
Os11g0184900	1.73	1.54	1.3	0.72	0.54	0.6	55	51	40	25	20	17	Similar to OsNAC5 protein [imported]-rice
Os11g0195600	21.1	21.43	24.92	8.81	13.13	8.81	638.49	714.85	727.75	289.75	515	270.02	Similar to Amino acid carrier (Fragment)
Os11g0197400	1.65	2.1	1.66	0.52	0.81	0.79	134	188	130.65	46	85	65	Protein of unknown function DUF803 domain containing protein
Os11g0202400	4.13	3.59	4.29	1.4	1.93	1.69	83.23	79.76	83.37	30.69	50.42	34.42	Similar to F-box domain containing protein
Os11g0211800	3.63	4.04	4.18	63.57	36.18	55.29	44	54	49	839	569	680	Similar to Specific abundant protein-like protein 1
Os11g0226700	0	0	0	0.69	0.29	0.42	0	0	0	56	28	32	Hypothetical conserved gene
Os11g0226800	0.02	0	0	0.75	0.2	0.45	1	0	0	43	14	24	Similar to NB-ARC domain containing protein, expressed
Os11g0226933	0.41	0.21	0.15	1.54	0.74	0.86	14	8	5	58	33	30	NB-ARC domain containing protein
Os11g0227800	0	0	0	0.11	0.12	0.19	0	0	0	7	9	11	NB-ARC domain containing protein
Os11g0229600	1.89	1.32	0.91	0.27	0.65	0.11	82	70.84	41.98	13.83	33	4.4	Hypothetical gene
Os11g0233400	0.11	0	0.06	10.48	4.84	4.53	2	0	1	200.73	110.41	80.76	Similar to cDNA clone:J033099F01, full insert sequence
Os11g0234200	0.86	0.91	1.2	1.9	1.56	2.67	34.07	39.61	45.58	81.78	79.91	106.92	Zinc finger, RING/FYVE/PHD-type domain containing protein
Os11g0247000	5.63	5.59	5.56	1.54	3.41	1.41	99	108	94	30	78	25	Similar to Auxin-inducible protein
Os11g0282700	0	0	0	0.3	0.14	0.14	0	0	0	9	5	4	Homeodomain-like containing protein
Os11g0283500	0.52	0.69	0.28	1.04	1.15	1.11	17	25	9	37	49	37	TGF-beta receptor, type I/II extracellular region family protein
Os11g0289700	1.67	1.3	0.39	3.82	4.39	3.73	49	42	11	122	167	111	Cytochrome P450 family protein
Os11g0297000	3.36	3.66	3.26	1.3	2.18	1.09	64	77	60	27	54	21	Conserved hypothetical protein
Os11g0308100	0.04	0	0.02	5.53	2.58	2.94	2	0	1	288	160	143	Similar to Transposase of Tn10 [Oryza sativa (japonica cultivar-group)]
Os11g0417800	0	0	0	6.73	1.62	4.15	0	0	0	101	29	58	Non-protein coding transcript
Os11g0425300	0.86	0.59	0.36	1.4	1.53	1.11	24	19	10	44	58	32	Similar to predicted protein
Os11g0429900	5.45	4.61	3.51	0.56	1.12	1.19	45	42	28	5	12	10	Non-protein coding transcript
Os11g0433600	6.09	5.24	5.52	3.16	2.92	2	177	168	155	100	110	59	Tetratricopeptide-like helical domain containing protein
Os11g0440866	0.17	0	0.18	2.27	1.25	1.6	2	0	2	29	19	19	Non-protein coding transcript
Os11g0442380	1.67	1.13	2.82	0.41	0.4	0.31	82.84	62.02	135	22	26	15.58	Hypothetical gene
Os11g0450050	1.24	1.87	1.42	0.23	0.7	0.69	45.22	75.21	50.09	9.23	32.97	25.51	Conserved hypothetical protein
Os11g0453900	0.62	0.56	0.93	3.3	3.52	3.88	9	9	13.03	52	66	57	Dehydrin RAB 16D
Os11g0454000	4.14	5.4	5.87	5.75	9.53	16.91	55.86	80.33	76.48	84.35	166.69	231.24	Dehydrin RAB 16C
Os11g0454200	15.32	14.36	18.63	27.28	36.51	55.17	227.14	234.67	266.52	439.65	701.37	828.76	Dehydri
Os11g0460700	0	0	0	0.48	0.35	0.41	0	0	0	24	21	19	Pentatricopeptide repeat domain containing protein
Os11g0485200	0.04	0.17	0	0.94	0.73	0.56	2	10	0	56	52	31	ATPase, P-type, K/Mg/Cd/Cu/Zn/Na/Ca/Na/H-transporter family protein
Os11g0488400	0	0.14	0	1.44	0.72	0.46	0	3	0	30	18	9	Conserved hypothetical protein
Os11g0491600	0.13	0.04	0.07	1.22	0.8	0.51	6	2	3	59	46	23	Hypothetical conserved gene
Os11g0513000	0	0.03	0	2.11	0.82	1.24	0	1	0	80	37	44	Hypothetical conserved gene
Os11g0513500	0	0	0.1	3.03	1.75	1.4	0	0	1	35	24	15	Conserved hypothetical protein
Os11g0513700	0.06	0.03	0	6.71	4.4	4.38	2	1	0	248	194	151	Protein kinase-like domain containing protein
Os11g0513900	0.14	0.01	0.03	7.13	3.78	4.72	9	1	2	489	309	302	Conserved hypothetical protein
Os11g0515700	0.29	0.16	0.42	1.64	1.29	0.62	5	3	7	31	29	11	Non-protein coding transcript
Os11g0516800	0.06	0	0	3.55	1.45	1.47	3	0	0	197	96	76	Hypothetical protein
Os11g0517200	0	0	0	0.57	0.16	0.3	0	0	0	12	4	6	Hypothetical conserved gene
Os11g0517400	0.04	0	0	2.88	1.06	1.35	1	0	0	89	39	39	Conserved hypothetical protein
Os11g0517800	0	0	0	0.59	0.27	0.29	0	0	0	22	12	10	Conserved hypothetical protein
Os11g0518300	0	0	0	0.47	0.13	0.25	0	0	0	12	4	6	Hypothetical protein
Os11g0518600	0.22	0.2	0.23	1.62	1.36	0.69	5	5	5	40	40	16	Conserved hypothetical protein
Os11g0555600	1.6	1.63	1.07	0.34	0.78	0.39	61.51	68.73	39.65	14.25	39.01	15.19	Protein kinase, core domain containing protein
Os11g0562100	0	0.02	0	1.19	0.52	0.26	0	1	0	50	26	10	Squalene cyclase domain containing protein
Os11g0564800	0	0	0	0.04	0.05	0.06	0	0	0	5.3	7	7.19	Hypothetical protein
Os11g0569600	0	0	0	0.38	0.16	0.23	0	0	0	25	13	14	Similar to Receptor kinase-like protein
Os11g0592000	0.24	0.72	0.16	1.97	1.22	2.19	3	10	2	27	20	28	Similar to Barwin
Os11g0593700	0.03	0	0	1.46	0.34	0.7	1	0	0	54	15	24	Cyclin-like F-box domain containing protein
Os11g0593900	0	0	0	0.68	0.18	0.37	0	0	0	28	9	14	Hypothetical conserved gene
Os11g0600900	3.79	2.91	5.62	0.86	1.21	1.5	65	55	93	16	27	26	Similar to Mannose-6-phosphate isomerase (ManA)
Os11g0615700	14.1	15.11	15.14	35.7	27.02	29.6	259	302	269	714	660	551	Proteasome subunit alpha type 5 (EC 3.4.25.1) (20S proteasome alpha subunit E) (20S proteasome subunit alpha-5)
Os11g0615800	0.64	1.77	1.45	9.42	6.43	7.13	15	46	33	241	196	170	DNA repair protein RAD51, Homologous pairin
Os11g0615900	0	0	0	0.88	0.28	0.64	0	0	0	37	14	25	Conserved hypothetical protein
Os11g0636050	0.03	0.03	0	1.27	0.62	1.31	1	1.1	0	43.97	25.58	42.26	Hypothetical protein
Os11g0644650	1.24	2	4.38	0.16	0.93	0.2	17.71	31.45	60.3	2.49	17.28	2.95	Hypothetical protein
Os11g0648700	31.75	36.86	30.81	11.8	24.4	12.85	1014	1298	950	410	1010	416	Protein of unknown function DUF3615 domain containing protein
Os11g0650600	0.38	0.53	0.68	0.03	0.16	0	11	17	19	1	6	0	Similar to von Willebrand factor type A domain containing protein, expressed
Os11g0654100	5.66	4.22	8.78	0.32	1.11	0.81	312.07	256.74	467.82	19.34	79.65	45.1	NB-ARC domain containing protein
Os11g0655000	4.49	3.37	1.95	0.95	1.97	0.97	179	148	75	41	102	39	Conserved hypothetical protein
Os11g0660400	0.08	0.03	0.05	5	1.83	3.11	5.61	2.27	3.46	231.77	93.7	117.03	Hypothetical protein
Os11g0672600	0.04	0.09	0.06	0.65	0.49	0.57	2	5	3	34	31	28	Reverse transcriptase domain containing protein
Os11g0677400	0	0	0.04	0.32	0.88	1.58	0	0	1	9	29	41	Pectinesterase inhibitor domain containing protein
Os11g0686900	0	0	0	0.16	0.15	0.2	0	0	0	7.32	7.9	8.63	Similar to NB-ARC domain containing protein, expressed
Os11g0691800	0.02	0	0.02	0.38	0.18	0.18	1	0	1	25.71	14	11.07	Similar to Leucine Rich Repeat family protein, expressed
Os11g0693800	0.12	0.05	0.24	5.64	2.11	4.28	3.16	1.54	6.35	168.09	75.02	118.66	Similar to ATP-citrate synthase
Os11g0694500	0	0	0	0.37	0.16	0.05	0	0	0	16	8	2	Hypothetical protein
Os11g0696600	0.2	0	0	5.45	1.7	3.61	6	0	0	175	65	108	Heat shock protein Hsp70 domain containing protein
Os11g0697100	0.02	0	0.03	0.47	0.17	0.26	1	0	1	21	9	11	Non-protein coding transcript
Os11g0698567	0	0	0	37.28	12.88	24.7	0.01	0.01	0	685	282	423	Conserved hypothetical protein
Os11g0700900	0.14	0.04	0	10.48	3.82	10.57	3	1	0	248	108	233	Glycoside hydrolase, subgroup, catalytic core domain containing protein
Os11g0701100	5.23	4.87	8.17	46.68	45.54	72.57	91	92	135	967	1133	1416	Similar to Class III chitinase homologu
Os11g0704500	0.64	1.35	0	2.93	1.89	4.2	6	14	0	30	23	40	Metallothionein-like protein type 1
Os11g0706200	1.36	1.73	0.87	0.62	0.28	0.41	41.31	57.62	25.34	20.33	11.09	12.45	GRAS transcription factor domain containing protein
Os12g0100100	0.05	0.05	0	2.16	2.55	2	1.05	1.04	0	45.41	63.68	38.98	RNA binding domain (RBD) containing protein, Abiotic stress toleranc
Os12g0102300	1.54	3.01	0.48	4.6	5.07	4.34	43	93	13	140	184	123	Similar to WRKY transcription factor 57
Os12g0104400	1.89	2.71	1.18	6.61	4.99	6.43	58.25	91.87	34.9	221.14	198.8	200.43	Fatty acid desaturase, type 1 domain containing protein
Os12g0105600	5.94	5.84	5.77	1.9	2.58	1.99	144	156	135	50	81	49	Similar to Phosphate starvation regulator protein (Regulatory protein of P- starvation acclimation response Psr1)
Os12g0107700	0.34	0.78	0.62	0.18	0.13	0.03	14	35.09	24.3	8	7	1.22	Similar to Leucine Rich Repeat family protein, expressed
Os12g0111500	0.06	0	0.06	2.24	1.54	1.61	1	0	1.03	44	36	29.41	BTB domain containing protein
Os12g0111600	35.77	33.34	38.03	109.56	53.18	71.57	406.13	417.34	416.81	1352.84	782.52	823.52	Hypoxia induced protein conserved region family protein
Os12g0112500	1.85	1.54	1.12	4.06	3.37	5.16	53	48.67	31.05	126.63	125.22	150.08	Protein-tyrosine phosphatase, dual specificity domain containing protein
Os12g0113500	7.47	6.98	6.4	3.49	3.57	2.65	257.48	260.32	210.06	130.88	159.44	92.75	Similar to CBL-interacting protein kinase 14
Os12g0115150	60.35	52.65	61.33	182.82	142.58	257.6	358.01	344.4	351.17	1179.39	1096.16	1548.69	Hypothetical gene
Os12g0115300	13.1	14.64	11.86	3.93	4.15	4.31	190	234	166	62	78	63.28	Plant lipid transfer protein and hydrophobic protein, helical domain containing protein
Os12g0115500	19.96	23.2	7.01	29.42	50.19	36.54	244.98	313.98	83	392.6	798.2	454.49	Similar to nonspecific lipid-transfer protein 3
Os12g0123500	0.59	0.34	0.72	0	0.08	0.14	17	11	20	0	3	4	Similar to Apyrase precursor (EC 3.6.1.5) (ATP-diphosphatase) (Adenosine diphosphatase) (ADPase) (ATP-diphosphohydrolase)
Os12g0123700	3.51	2.8	4.28	1.08	1.49	1.46	116	102	136.6	39	64	49	NAC domain containing transcription factor, Abiotic and biotic stress respons
Os12g0124100	4.14	3.71	2.49	1.75	1.97	1.37	366	362	213	168	226	123	Conserved hypothetical protein
Os12g0131900	1.22	2.84	0.73	0.31	0.65	0.4	33	85	19	9	23	11	Similar to LG27/30-like
Os12g0145500	10.51	12.63	8.66	4.54	7.1	4	249	330	198	117	218	96	Peptidyl-prolyl cis-trans isomerase, FKBP-type domain containing protein
Os12g0149300	0.23	0.1	0.87	0	0	0.04	6	3	22	0	0	1	Similar to galactosyl transferase GMA12/MNN10 family protein
Os12g0156866	1.71	2.15	2.39	0.8	0.79	0.59	57	79	77	29	34	20	Similar to Amino acid permease family protein, expressed
Os12g0164800	7.62	7.8	6.02	3.68	3.53	2.9	430	485	328	226	258	166	Hypothetical conserved gene
Os12g0166700	0.95	1.69	1.72	0.16	0.6	0.17	28	55	49	5	23	5	Conserved hypothetical protein
Os12g0172400	0.06	0	0	0.79	0.19	0.84	1	0	0	14	4	14	Hypothetical conserved gene
Os12g0183100	68.35	70.68	77.94	23.21	40.01	31.89	1859	2142	2073	684	1421	910	Similar to Branched chain alpha-keto acid dehydrogenase E1-alpha subunit (Fragment)
Os12g0204800	0.33	0.33	0.23	0.79	0.7	0.74	12	13	8	31	33	27	Disease resistance protein domain containing protein
Os12g0206950	0	0	0	0.5	0.08	0.23	0	0	0	16	3	7	Non-protein coding transcript
Os12g0236800	0.66	0.2	0.23	3.47	1.77	4.86	12	4	4	69	42	90	Conserved hypothetical protein
Os12g0255850	33.72	34.57	18.33	16.45	8.65	11.34	461.94	522.22	242.4	245.11	153.53	157.49	Conserved hypothetical protein
Os12g0284800	0.14	0	0.07	0.58	0.91	0.89	2	0	1	9	17	13	Hypothetical gene
Os12g0299300	0.08	0.04	0	0.3	0.42	0.39	2	1	0	9	14	11	Conserved hypothetical protein
Os12g0405400	0.1	0.07	0	0.41	0.31	0.37	4	3	0	18	16	15	Conserved hypothetical protein
Os12g0408800	0	0	0	0.35	0.32	0.75	0	0	0	10	12	21	Conserved hypothetical protein
Os12g0410150	0	0	0	0.11	0.51	0.41	0	0	0	2	11	7	Hypothetical gene
Os12g0418600	25.44	30.35	18.42	9.32	6.6	7.85	339	446	237	135	114	106	Hypothetical conserved gene
Os12g0437800	8.46	9.21	12.14	2.63	5.12	3.85	65	78	90	22	51	30	Similar to MPI
Os12g0484600	0.04	0.03	0	0.32	0.18	0.37	1	1	0	12	8	13	Nodule-specific protein-like
Os12g0495525	5.19	3.55	11.8	1.17	1.25	1.68	61	46	134	15	19	20	Conserved hypothetical protein
Os12g0497300	5.46	6.67	5.33	2.74	3.17	2.14	121	163	114	66	91	48	DNA repair protein RAD51, Homologous pairing, DNA double strand break (DSB) repair and homologous recombinatio
Os12g0502800	3.75	5.22	2.27	6.99	6.74	8.83	111	166	60	227	252	263	Similar to Ureide permease 2
Os12g0532600	0	0	0	0.26	0.86	0.17	0	0	0	5	20	3	Conserved hypothetical protein
Os12g0541300	10.84	7.6	14.33	5.38	4.03	4.17	587.59	454	750	317	283	229	NADPH oxidase, Respiratory burst oxidase homolog, Ethylene-induced aerenchyma formation in roots under oxygen-deficient condition
Os12g0547600	2.85	2.79	2.42	0.88	0.43	0.8	97	102	81	32	19	27	Calmodulin binding protein-like domain containing protein
Os12g0584200	2.41	2.26	2.04	0.7	0.51	0.66	49	56	42	15	17	11	Similar to cDNA clone:J013075O22, full insert sequence
Os12g0604000	0.11	0.14	0.09	0.32	0.46	0.43	5	7	4	16	27	20	Non-protein coding transcript
Os12g0606600	3.72	2.79	3.08	12.02	10.23	10.59	140	116	112	492	499	404	DNA-binding HORMA domain containing protein
Os12g0609050	0	0	0	1.55	1.64	1.58	0	0	0	19	24	18	Hypothetical conserved gene
Os12g0609200	0	0	0	0.35	0.03	0.41	0	0	0	10	1	11	Conserved hypothetical protein
Os12g0610800	1.57	2.39	1.57	5.99	3.94	6.37	28	47	27	116	91	115	Uncharacterised protein family UPF0497, trans-membrane plant subgroup domain containing protein
Os12g0621300	0.29	0.06	0.07	1.77	2.07	1.24	9	2	2	63	88.31	40	Hypothetical conserved gene
Os12g0621900	15.65	14.09	14.72	55.69	36.01	36.53	478	478	428	2144	1561	1298	Similar to Mov34/MPN/PAD-1 family protein, expressed
Os12g0622500	2.45	3.77	1.42	6.98	6.16	4.01	82	139	46	254	267	136	Spo11/DNA topoisomerase VI, subunit A family protein
Os12g0622900	6.91	6.82	7.5	2.21	2.93	1.84	193	210	202	67	106	52	Mov34/MPN/PAD-1 family protein
Os12g0624100	0	0.04	0	1.63	0.85	1.79	0	1	0	45	28	46	Similar to Small heat shock-like protein
Os12g0626500	8.84	9.42	6.73	17.09	15.03	21.78	109	128	80	229	240	272	Similar to late embryogenesis abundant protein D-34
Os12g0628300	0.05	0.62	0.2	1.75	2.71	1.35	1	14	4	39	72	28	Conserved hypothetical protein
Os12g0628400	0.93	2.19	0.83	3.44	3.68	1.62	22	57	19	91	113	39	Fatty acid 2-hydroxylase, Resistance to rice blast fungus infectio
Os12g0637300	2.6	3.1	2.01	0.52	1.29	1.15	94.78	124.79	70.91	20.77	61.03	42.49	Conserved hypothetical protein
gene-psbC	0.58	0.53	0.21	1.1	1.15	1.76	14	14	5	29	36	43	-
