# Supplementary material for: Transcriptome and Metabolome Analysis Provides Insights into the Heterosis of Yield and Quality Traits in Two Hybrid Rice Varieties (Oryza sativa L.)
Source: Int J Mol Sci. 2022 Oct 26;23(21):12934. doi: 10.3390/ijms232112934 (PMC9654843; doi:10.3390/ijms232112934)
Supplement: Supplementary file 1 [file ijms-23-12934-s001.zip › Table S11.xlsx]

## Sheet: TY398-vs-TY871
Table S11. DEGs betweenTY398 and TY871.
id	TY398-1_fpkm	TY398-2_fpkm	TY398-3_fpkm	TY871-1_fpkm	TY871-2_fpkm	TY871-3_fpkm	TY398-1_count	TY398-2_count	TY398-3_count	TY871-1_count	TY871-2_count	TY871-3_count	Description
MSTRG.10070	0.84	0.43	0.59	1.39	1.35	1.31	41	25	27	61	59	56	OSJNBb0056F09.9 [Oryza sativa Japonica Group]
MSTRG.10254	0.26	0.51	0.32	1.07	0.91	0.6	39	90	45	143.97	121	78	serine/arginine repetitive matrix protein 2 [Oryza sativa Japonica Group]
MSTRG.11017	0.09	0.68	0.51	0	0	0	2	19	11	0	0	0	Os01g0617650, partial [Oryza sativa Japonica Group]
MSTRG.12128	0.21	0.14	0.24	2.01	2.52	1.35	5.28	4.33	5.67	45.88	57.21	29.95	Os03g0398400 [Oryza sativa Japonica Group]
MSTRG.12129	0.13	0	0	2.8	1.15	2.35	2	0	0	39.18	16	32	Os08g0326300, partial [Oryza sativa Japonica Group]
MSTRG.1363	1.26	1.31	1.36	0.03	0.03	0	42	52	42	1	1	0	Os01g0824350, partial [Oryza sativa Japonica Group]
MSTRG.13679	1.75	3.84	1.79	0.6	0.8	0.49	178	465	169	55	72	44	Ankyrin repeat family protein [Prunus dulcis]
MSTRG.13751	0.14	0.15	0.29	1.68	0.98	1.41	3	4	6	33	19	27	OSJNBa0084K01.23 [Oryza sativa Japonica Group]
MSTRG.13764	0.48	0.27	0.09	7.4	5.33	4.66	35.56	23.74	6.38	491.86	351.02	301.66	Os07g0248900, partial [Oryza sativa Japonica Group]
MSTRG.14044	0	0	0	2.43	0.61	1.04	0	0	0	36	9	15	hypothetical protein DAI22_03g244400 [Oryza sativa Japonica Group]
MSTRG.14082	0.46	0.04	0.05	4.73	3.89	2.75	10	1	1	92	75	52	OSJNBa0095E20.7 [Oryza sativa Japonica Group]
MSTRG.14127	0.5	1.41	1.04	0	0	0	8	27	15	0	0	0	hypothetical protein LOC_Os03g41662 [Oryza sativa Japonica Group]
MSTRG.14694	0.04	0	0	2.02	1.45	1.31	1	0	0	49	35	31	Os03g0733332 [Oryza sativa Japonica Group]
MSTRG.14813	0	0	0	5.44	5.49	5.06	0	0	0	53	53	48	Os03g0749400 [Oryza sativa Japonica Group]
MSTRG.14950	0	0	0	1.16	1.17	1.03	0	0	0	29	29	25	hypothetical protein DAI22_03g353500 [Oryza sativa Japonica Group]
MSTRG.15087	0.08	0.19	0.08	1.36	1.45	1.13	1	3	1	16	17	13	Os02g0300000 [Oryza sativa Japonica Group]
MSTRG.15171	1.85	4	1.6	0.09	0.14	0.04	66.14	170.22	53.29	3	4.46	1.12	OSIGBa0115J08.4 [Oryza sativa]
MSTRG.15409	1.27	0.52	0.88	1.97	3.34	2.82	73.66	35.94	47.42	103.08	173.35	143.54	Os03g0834632 [Oryza sativa Japonica Group]
MSTRG.15410	0.76	0.41	0.65	1.44	1.99	1.96	53.79	33.27	42.54	89.84	123.28	114.7	OSIGBa0145N07.3 [Oryza sativa]
MSTRG.1564	0.03	0	0	2.53	1.89	2.04	1	0	0	89	66	70	Os01g0541500 [Oryza sativa Japonica Group]
MSTRG.15737	2.43	2.81	1.15	1.07	0.88	0.48	93	128	41	37	30	16	OSIGBa0136O08-OSIGBa0153H12.5 [Oryza sativa]
MSTRG.15892	2.06	1.97	2.68	3.1	5.15	5.29	72	83	87	99	157	158	OSJNBb0026I12.7 [Oryza sativa Japonica Group]
MSTRG.15902	9.41	9.76	7.19	4.68	4.18	3.29	159.77	197.55	113.88	71.44	63.27	48.96	OSJNBa0032B23.3 [Oryza sativa Japonica Group]
MSTRG.15903	9.41	9.76	7.19	4.68	4.18	3.29	159.77	197.55	113.88	71.44	63.27	48.96	OSJNBa0032B23.3 [Oryza sativa Japonica Group]
MSTRG.15926	0.05	0	0.05	1.75	2.87	1.17	3.35	0	3	50.67	70.82	22.11	OSIGBa0107A02.6 [Oryza sativa]
MSTRG.15931	0.08	0.05	0.04	1.34	0.46	1.39	4	3	2	43	18	39	phospholipase SGR2 isoform X1 [Oryza sativa Japonica Group]
MSTRG.1620	0	0	0.01	0.3	0.56	0.61	0	0	2.02	51.9	96	103	OSJNBa0085C10.2 [Oryza sativa Japonica Group]
MSTRG.16246	2.2	3.39	2.66	5.28	5.65	8.5	31	57	35	67	71	105	cysteine-rich and transmembrane domain-containing protein WIH2-like [Oryza sativa Japonica Group]
MSTRG.17212	0.11	0	0.03	3.85	1.44	3.02	3.34	0	0.82	47.02	18	46.17	OSJNBa0084K11.21 [Oryza sativa Japonica Group]
MSTRG.17352	0.3	0.43	0.5	1.76	1.14	0.88	24	40.45	37	125	80	61	OSJNBb0016D16.9 [Oryza sativa Japonica Group]
MSTRG.17353	0	0	0	0.99	0.37	0.38	0	0	0	19	7	7	Os04g0587900, partial [Oryza sativa Japonica Group]
MSTRG.17354	0	0	0	1.11	0.61	0.42	0	0	0	22	12	8	OSJNBb0016D16.10 [Oryza sativa Japonica Group]
MSTRG.18771	0	0.06	0.15	1.24	1.33	1.11	0	1	2	16	17	14	Os05g0241700 [Oryza sativa Japonica Group]
MSTRG.18984	4.58	4.11	3.68	0.62	0.25	0.5	271	290	203	33	13	26	Os05g0315401 [Oryza sativa Japonica Group]
MSTRG.18985	0.64	1.4	0.76	0.14	0	0.07	10	26	11	2	0	1	Os05g0315501 [Oryza sativa Japonica Group]
MSTRG.19087	0.2	0.43	0.16	3.21	1	2.16	6.57	16.64	5.04	94.62	29.25	61.98	Os05g0269800 [Oryza sativa Japonica Group]
MSTRG.20631	0.54	0.4	0.1	1.39	0.54	1.43	10	6	2	26	10	26	hypothetical protein [Oryza sativa Japonica Group]
MSTRG.20925	3.55	5.22	3.99	0	0.07	0	108	189	113	0	2	0	PREDICTED: zinc finger BED domain-containing protein RICESLEEPER 3-like [Oryza brachyantha]
MSTRG.21273	3.78	2.75	4.01	7.17	8.83	9.24	270.16	235.37	269.16	459.26	561.25	580.99	Os06g0248900 [Oryza sativa Japonica Group]
MSTRG.21617	2.2	2.07	2.82	0.18	0.36	0.73	30.07	35.76	37.48	2.05	4.04	8.74	Os08g0422500, partial [Oryza sativa Japonica Group]
MSTRG.22050	1.61	2.42	1.94	0.96	0.51	0.28	49.46	88.59	55.52	26.48	13.93	7.49	HGWP repeat containing protein-like [Oryza sativa Japonica Group]
MSTRG.22149	0.54	0.72	0.52	0	0	0	10	16	9	0	0	0	H0811D08.9 [Oryza sativa]
MSTRG.22567	0.41	0.2	0.03	1.88	1.12	0.86	16.61	9.76	1.06	67.95	40.05	30.33	nucleolin-like isoform X1 [Oryza sativa Japonica Group]
MSTRG.23823	2	2.77	1.71	0.26	0.23	0.49	155	256	124	18	16	33	OSJNBb0062H02.17 [Oryza sativa Japonica Group]
MSTRG.23861	2.17	1.82	1.35	0.46	0.75	0.32	78	78	45	15	24	10	cytochrome P450 716B1 isoform X2 [Oryza sativa Japonica Group]
MSTRG.24533	0.22	0.06	0.16	0.58	1.25	1.36	3	1	2	7	15	16	OSJNBb0065L13.10 [Oryza sativa Japonica Group]
MSTRG.25150	3.28	8.75	3.98	1.63	2.34	1.47	165.43	525	187	74	105	65	Os07g0417766, partial [Oryza sativa Japonica Group]
MSTRG.25278	1.58	1.11	1.64	4.36	3.94	2.09	31	26	30	77	69	36	Os05g0533350 [Oryza sativa Japonica Group]
MSTRG.25323	0.72	1.16	0.64	0.01	0	0.01	58	112	48	1	0	1	OSJNBb0011N17.2 [Oryza sativa Japonica Group]
MSTRG.25345	0.98	1.05	1.02	0	0	0	15	19	15	0	0	0	-
MSTRG.25569	0	0.02	0	1.65	0.55	0.28	0	1	0	56.14	18.6	9.22	Os01g0516800 [Oryza sativa Japonica Group]
MSTRG.26059	0.06	0	0	4.1	5.96	1.94	1	0	0	63	91	29	Os08g0307601, partial [Oryza sativa Japonica Group]
MSTRG.26206	5.4	4.19	4.73	2.61	1.62	0.47	215.27	202.06	174.53	92.95	57.74	16.02	Os09g0291000 [Oryza sativa Japonica Group]
MSTRG.26283	0.33	3.7	1.52	0	0	0	4	53	17	0	0	0	Os11g0115532 [Oryza sativa Japonica Group]
MSTRG.26702	0.37	1.15	1.38	0	0	0	8	30	28	0	0	0	-
MSTRG.26747	5.46	2.18	3.96	6.79	10.42	7.7	59	28	40	67	102	73	Os09g0121600 [Oryza sativa Japonica Group]
MSTRG.27142	13.18	10.82	9.99	5.23	3.25	4.48	541	529	382	193	119	161	calponin homology domain-containing protein DDB_G0272472 [Oryza sativa Japonica Group]
MSTRG.27143	3.21	2.77	6.07	10.85	9.7	7.03	72	74	127	219	194	138	Os03g0561415, partial [Oryza sativa Japonica Group]
MSTRG.3010	1.01	0.5	0.18	7.04	7.77	6.56	12	7	2	75	82	68	Os01g0324200 [Oryza sativa Japonica Group]
MSTRG.3217	1.12	0.71	0.77	5.4	5.85	3.18	26	20	17	110	117	63	Os11g0183200, partial [Oryza sativa Japonica Group]
MSTRG.4212	3.33	5.43	2.25	0.56	0.61	0.1	73	142	46	11	12	2	hypothetical protein OsJ_23568 [Oryza sativa Japonica Group]
MSTRG.4214	0.64	1	0.31	0.14	0.2	0.08	57	107	26.21	11	16	6	OSIGBa0161P06.2 [Oryza sativa]
MSTRG.4291	0.18	0.04	0.17	2.78	1.42	1.35	7	2	6	96.97	49	45.97	Os10g0186800 [Oryza sativa Japonica Group]
MSTRG.4356	5.44	7.49	9.52	1.2	3.68	1.35	106	174	173	21	64	23	Zinc knuckle family protein [Oryza sativa Japonica Group]
MSTRG.4469	0.07	0	0.03	1.44	0.68	0.67	6	0	2	68	33	31	Os10g0368650 [Oryza sativa Japonica Group]
MSTRG.4517	0.95	0.88	0.67	0.15	0.26	0.15	29	32	19	4	7	4	Os10g0387150 [Oryza sativa Japonica Group]
MSTRG.4606	0	0	0	1.12	0.29	0.25	0	0	0	23	6	5	Os03g0714750 [Oryza sativa Japonica Group]
MSTRG.5538	0.52	1.02	1.27	0.21	0.07	0.1	25	61	59	10	3	5	expressed protein [Oryza sativa Japonica Group]
MSTRG.5943	4.71	8.49	5.55	0.25	0.07	0.3	144	309	158	7	2	8	F-box/LRR-repeat protein At3g59190 [Oryza sativa Japonica Group]
MSTRG.5993	0.68	0.53	0.28	0	0	0	13	12	5	0	0	0	hypothetical protein DAI22_11g072100 [Oryza sativa Japonica Group]
MSTRG.6295	1.77	1.87	3.4	4.4	5.79	5.16	47	59	84	105	137	120	Rtac1 [Oryza sativa Japonica Group]
MSTRG.6495	0.84	1.68	1.11	0.6	0.51	0.21	85	204	105	55	46	19	expressed protein [Oryza sativa Japonica Group]
MSTRG.6545	4.61	4.02	4.12	2.63	1.46	0.74	78	81	65	40	22	11	-
MSTRG.6842	2.09	0.98	1.39	2.68	4.12	2.93	66	37	41	76	116	81	expressed protein [Oryza sativa Japonica Group]
MSTRG.6946	0.16	0.17	0.17	1.07	1.01	0.47	11	13.41	11	65	61	28	OSJNBa0091C07.2 [Oryza sativa Japonica Group]
MSTRG.7008	0	0	0	0.81	0.65	0.17	0	0	0	15	12	3	transposon protein, putative, CACTA, En/Spm sub-class [Oryza sativa Japonica Group]
MSTRG.7251	0.77	0.73	1.34	2.84	4.04	1.65	55.55	62.56	80.43	173.08	248.2	102.66	Os12g0125700 [Oryza sativa Japonica Group]
MSTRG.7369	0.21	0.06	0.09	1.89	2.06	0.72	9.39	3.24	3.94	77.05	82.95	28.67	nucleolin-like isoform X1 [Oryza sativa Japonica Group]
MSTRG.7662	0.73	0.32	0.45	2.49	2.63	2.44	21	11	12	64	67	61	-
MSTRG.7712	5.18	6.79	4.54	2.91	1.82	1.32	177.42	270.22	138.89	86.78	56.31	38.68	Os08g0473300 [Oryza sativa Japonica Group]
MSTRG.7920	0.07	0	0	2.81	0.97	0.88	3	0	0	107.86	36.85	32.98	hAT family dimerisation domain containing protein [Oryza sativa Japonica Group]
MSTRG.7921	0	0	0	1.34	0.57	0.15	0	0	0	18	7.55	2	H0811D08.9 [Oryza sativa]
MSTRG.7941	0	0	0	2.04	1.74	1.69	0	0	0	26	22	21	Os12g0463400 [Oryza sativa Japonica Group]
MSTRG.7947	0.64	0.48	0.4	3.71	0.6	1.28	20.06	18.04	11.53	104.37	16.68	35.05	OSJNBa0084K11.21 [Oryza sativa Japonica Group]
MSTRG.7974	2.84	2.06	1.98	0.81	0.99	0.35	74	64	48	19	23	8	Os08g0153500 [Oryza sativa Japonica Group]
MSTRG.8307	2.59	2.18	2.33	0.37	0.28	0.38	31	31	26	4	3	4	Os12g0573700 [Oryza sativa Japonica Group]
MSTRG.8416	0.98	1.09	0.17	8.02	2.3	5.5	27.03	41.33	8.61	230.44	78.93	159.8	protein ALP1-like isoform X2 [Oryza sativa Japonica Group]
MSTRG.9626	0.41	0.15	0.45	1.22	2.01	0.96	9.13	4.1	9.41	24.52	40.18	18.81	cyclic nucleotide-gated cation channel beta-1-like [Oryza sativa Japonica Group]
MSTRG.9629	0	0	0	0.56	0.44	0.52	0	0	0	7.77	6	7	Os02g0262500 [Oryza sativa Japonica Group]
MSTRG.9701	0.17	0	0.12	0.69	0.72	0.32	6	0	4	22	23	10	Os03g0104901, partial [Oryza sativa Japonica Group]
MSTRG.9736	0	0	0	0.7	0.41	1.57	0	0	0	12	7	26	Os07g0694200, partial [Oryza sativa Japonica Group]
Os01g0105300	0.48	0.58	0.28	0.05	0	0	21.88	31.33	12	2	0	0	Similar to HAT family dimerisation domain containing protein, expressed
Os01g0152500	0.05	0	0	0.6	0.77	1.02	2	0	0	23	29	38	Hypothetical conserved gene
Os01g0166800	7.02	8.15	3.95	3.23	1.77	1.13	263	364	138	109	59	37	Similar to ETG1 (E2F TARGET GENE 1)
Os01g0180600	1.79	2.14	1.06	0.8	0.77	0.23	132	189	73	53	51	15	Similar to MutS homolog 7 (Fragment)
Os01g0183100	14.2	10.72	11.92	8.45	4.8	3.77	538	484	421	288	162	125	Cytochrome cd1-nitrite reductase-like, C-terminal haem d1 domain containing protein
Os01g0212900	2.18	1.78	1.54	3.25	4.37	4.38	38	37	25	51	68	67	Hypothetical conserved gene
Os01g0235400	50.91	50.11	31.5	30.17	15.67	9.95	1887	2228	1090	1013	516	329	Similar to predicted protein
Os01g0282800	36.98	42.47	26.01	25.29	17.11	7.54	1210	1656	793	744	499	216	Similar to Tubulin beta-5 chain (Beta-5 tubulin)
Os01g0331100	4.19	4.63	2.17	2.36	1.27	0.66	122.26	161	59.07	62	33	17	Similar to Alpha-L-fucosidase 2
Os01g0386500	1.4	1.66	1.18	0	0	0	46	65	36	0	0	0	Conserved hypothetical protein
Os01g0532700	2.33	2.56	2.28	1.46	1.24	0.54	103	135	94	58	49	21	Conserved hypothetical protein
Os01g0536400	0.93	1.12	0.72	1.74	2.5	1.7	25	36	18	42	60	40	Isopenicillin N synthase family protein
Os01g0537250	0	0	0.1	1.01	0.36	0.26	0	0	2	20	7	5	Protein of unknown function DUF3778 domain containing protein
Os01g0539400	0.04	0	0.04	5.7	4.22	2.83	1	0	1	124	91	61	Hypothetical protein
Os01g0539900	0.02	0	0	1.12	0.59	0.44	1	0	0	52	27	20	Conserved hypothetical protein
Os01g0540800	0.08	0	0.02	4.69	3	2.09	5	0	1	270	171	117	Conserved hypothetical protein
Os01g0541000	0.26	0	0.09	13.83	9.83	7.45	6	0	2	288	203	151	Transcriptional factor B3 family protein
Os01g0543100	0.23	0.13	0.5	1.08	1.88	1.51	6	4	12	25	43	34	Similar to Peroxidase 72 precursor (EC 1.11.1.7) (Atperox P72) (PRXR8) (ATP6a)
Os01g0544450	4.77	5.94	2.77	2.2	1.23	0.51	248	368	134	103	57	23	Similar to DNA replication licensing factor mcm4
Os01g0544700	0.07	0	0.17	3.82	4.05	2.56	2	0	4	89	94	59	Hypothetical conserved gene
Os01g0548900	8.03	9.01	5.82	2.15	2.71	2.21	83	111	56	20	25	20	Hypothetical conserved gene
Os01g0549300	0	0.05	0.02	1.3	1.01	1.17	0	2	0.5	40	31	35	Homeodomain-like domain containing protein
Os01g0552500	0	0	0	0.83	0.42	0.04	0	0	0	20	10	1	Conserved hypothetical protein
Os01g0552850	0	0	0	0.81	0.54	0.09	0	0	0	20.47	13.45	2.3	Similar to E3 SUMO-protein ligase SIZ2
Os01g0553200	0	0	0	1.2	1.4	0.61	0	0	0	19.53	22.55	9.7	Conserved hypothetical protein
Os01g0553400	0	0.03	0.03	1.86	1.77	1.53	0	1	1	56	53	45	Cyclin-like F-box domain containing protein
Os01g0553600	0.02	0	0.07	1.96	1.12	0.82	1	0	4	106	60	43	Conserved hypothetical protein
Os01g0556201	0.18	0.72	2.05	0	0	0	4.14	19.67	43.85	0	0	0	Hypothetical gene
Os01g0585300	2.01	2.77	2	3.43	6.04	6.48	28	46	26	43	75	79	Protein of unknown function DUF1118 family protein
Os01g0601700	0.83	1.32	0.45	0	0	0	47	89	24	0	0	0	Leucine-rich repeat domain containing protein
Os01g0603000	24.91	31.15	18.07	16.17	8.35	6.36	716	1067	484	418	214	160	Similar to Nuclear RNA binding protein A
Os01g0603800	0.37	0.54	0.35	0	0.05	0	22.6	39.12	19.99	0	2.69	0	Similar to Triticum sp. (pAWJL3) leucine rich repeat region mRNA (Fragment)
Os01g0615500	0.76	0.49	0.97	1.59	2	1.5	26	20	31	49	61	45	ABC transporter-like domain containing protein
Os01g0634600	1.87	1.22	1.73	3.88	2.68	3.15	36	28	31	67	46	53	Pectin lyase fold/virulence factor domain containing protein
Os01g0680500	1.23	1.52	2.02	2.77	4.08	2.8	41.52	61.11	63.47	83.9	122.58	82.67	Hypothetical protein
Os01g0686100	0.03	0	0	1.56	1.03	1.37	2	0	0	69	43	52	Hypothetical conserved gene
Os01g0693466	1.02	1.37	1.75	0	0	0	10	16	16	0	0	0	Hypothetical gene
Os01g0748150	6.02	7.56	11.72	25.19	20.33	10.9	113	169	205	425	340	179	Cupredoxin domain containing protein
Os01g0750500	0.85	0.83	0.91	2.04	1.69	3.18	18	21	18	39	32	59	Protein of unknown function DUF814 domain containing protein
Os01g0787600	0.06	0.27	0.04	1.01	0.22	0.48	2	7	2	39	8	21	Similar to Salicylic acid-binding protein 2
Os01g0788800	5.71	5.61	2.73	1.9	1.02	1.6	168	199	64	38	21	29	Similar to Isoform 2 of Homeobox-leucine zipper protein TF1
Os01g0793800	3.38	3.56	4.18	5.97	6.31	10.98	39	49	45	62	65	111	Conserved hypothetical protein
Os01g0794900	0.16	0.06	0.07	0.82	0.82	0.44	8.57	3.53	3.46	39.39	38.98	20.24	Hypothetical protein
Os01g0798100	2.9	1.65	1.42	6.21	5.26	2.96	179	119.84	83.18	284.19	272.56	153.42	Similar to cDNA clone:J023120H23, full insert sequence
Os01g0805400	3.96	3.86	5	11.5	7.84	7.15	124	144	146	324	219	196	UDP-glucuronosyl/UDP-glucosyltransferase family protein
Os01g0810401	0.07	0.04	0	0.94	0.74	1.07	3	2	0	35.38	27.59	39.17	Non-protein coding transcript
Os01g0810700	0.01	0.19	0.14	1.05	0.73	0.5	0.28	7	4	28.76	19.8	13.2	Hypothetical gene
Os01g0829600	1.26	1.95	2.03	2.32	3.85	4.83	32	59	48	53	87.27	107.56	Protein of unknown function DUF688 domain containing protein
Os01g0838100	0.05	0.04	0	0.95	0.96	0.33	3	3	0	50	50	17	Conserved hypothetical protein
Os01g0846000	1.02	1.16	1.35	3.62	3.53	2.37	54.07	73.33	67	172.94	166.87	110	Nucleic acid-binding, OB-fold domain containing protein
Os01g0846500	1.11	0.78	1.15	3.43	2.77	3.31	43	36	41	119	94	112	Hypothetical conserved gene
Os01g0851600	2.78	2.37	1.78	5.69	5.3	4.28	57	58	34	105	97	77	3-oxo-5-alpha-steroid 4-dehydrogenase, C-terminal domain containing protein
Os01g0852650	0	0	0	0.4	0.71	0.57	0	0	0	13	23	18	FAR1 DNA binding domain domain containing protein
Os01g0859500	0.11	0.24	0.21	0.95	0.7	0.45	4	10	7	30	22	13.84	Similar to Basic leucine zipper protein (Liguleless2)
Os01g0863100	0.04	0.14	0.11	0.58	0.45	0.51	2	8.02	5	26	20.02	22	Similar to H0423H10.6 protein
Os01g0866200	11.71	17.68	7.44	7.41	3.32	2.85	126.65	227.79	75	72	32	27	Similar to Histone H3
Os01g0896300	3.96	4.85	2.39	1.62	0.95	0.28	206.42	301.57	116	76	44	12.94	Hypothetical conserved gene
Os01g0904400	2.34	2.45	1.15	1.12	0.61	0.27	177	221	81	76	41	18	Similar to Chromosome assembly protein homolog
Os01g0906450	1.22	1.95	0.62	0	0	0	23	44	11	0	0	0	Similar to OSIGBa0145C12.3 protein
Os01g0915800	71.2	83.01	45.25	37.61	25.49	34.72	937	1302	555	445	299	400	Similar to FK506-binding protein 2-2 precursor (EC 5.2.1.8) (Peptidyl-prolyl cis- trans isomerase) (PPIase) (Rotamase) (15 kDa FKBP) (FKBP-15-2)
Os01g0956700	5.59	6.93	4.71	3.36	2.04	2.19	172	254	135	93	56	59	Cadmium tolerance and accumulatio
Os01g0966700	0.82	0.76	0.66	1.98	1.47	1.65	32	34	24	69	48	56	Similar to Beta-fructofuranosidase (EC 3.2.1.26) (Fragment)
Os01g0974100	0.28	0.12	0.3	0.69	1.01	1.66	4	2	4	9	13	21	Similar to amino acid selective channel protein
Os02g0100100	274.63	299.94	173.56	182.84	107.33	67.85	10376	13505	6111	6211	3614	2244	Thioredoxin domain domain containing protein
Os02g0103900	10.75	9.11	7.08	5.76	3.1	2.31	465	420	279	215	124	84	U3 small nucleolar RNA-associated protein 6 domain containing protein
Os02g0117700	2.14	2.21	0.99	0.95	0.34	0.17	70	86	30	28	10	5	UDPas
Os02g0118850	0.12	0	0	0.66	0.3	0.1	8.03	0	0	39.56	17.72	5.93	Hypothetical gene
Os02g0120900	6.59	6.29	4.68	4.22	2.75	1.76	210	239	139	121	78	49	Tetrahydrofolate dehydrogenase/cyclohydrolase family protein
Os02g0122700	0.62	0.57	0.66	0	0	0	10	11	10	0	0	0	Similar to SET domain protein
Os02g0129000	1.67	1.31	0.62	4.52	3.76	1.84	90.66	84.73	31.31	219.85	181.26	87.21	Hypothetical conserved gene
Os02g0140200	1.13	0.6	1.22	7.03	5.79	4.77	38	24	38	212	173	140	Similar to cycloartenol synthase
Os02g0145000	3.37	3.81	2.94	1.19	1.17	0.67	132	178	104	42	40	23	Hypothetical gene
Os02g0149700	6.33	6.46	4.49	3.6	2.37	2.21	248.23	302	164	127	83	76	Similar to ATEXO70G1 (exocyst subunit EXO70 family protein G1); protein binding
Os02g0154600	0.68	0.49	0.47	2.58	1.78	2.04	35.52	28.28	25.23	131.53	89.73	92.74	Domain of unknown function DUF250 domain containing protein
Os02g0156100	6.14	5.93	4.08	2.49	2.63	1.39	126	145	78	46	48	25	Conserved hypothetical protein
Os02g0156600	0	0	0.03	0.35	0.28	0.22	0	0	1	13	10	8	Hypothetical conserved gene
Os02g0195533	2.39	1.27	0.96	0.2	0	0.3	30.11	19.03	11.28	2.3	0	3.26	Hypothetical protein
Os02g0195800	15.89	18.26	10.89	8.48	7.98	5.04	371	508	237	178	166	103	Similar to Chaperone protein dnaJ 6 (AtJ6) (AtDjC6)
Os02g0218700	0.28	0.21	0.17	0.49	1.45	0.61	9	8	5	14	41	17	Allene oxide synthase (CYP74A3), Fatty acid 9-/13-hydroperoxide lyase (CYP74C), Biosynthesis of jasmonic acid (JA), Plant defens
Os02g0222100	2.84	3.21	1.96	1.04	0.8	0.56	115	155	74	38	29	20	Similar to Cysteine synthase (EC 4.2.99.8)
Os02g0231600	3.24	4.64	3.65	1.76	1.89	0.67	100	171	105	49	52	18	Similar to Transposase (Fragment)
Os02g0249500	51.72	33.71	40.43	101.98	94.61	85.94	1241	964	904	2200	2023	1805	Conserved hypothetical protein
Os02g0255900	0	0	0	0.51	0.31	1.9	0	0	0	5	3	18	Conserved hypothetical protein
Os02g0266100	10.62	16.07	9.3	6.29	3.28	1.85	229	413	187	122	63	35	Zinc finger, U1-C type domain containing protein
Os02g0271900	5.23	8.25	4.26	1.5	1.33	1.83	190	357	144	49	43	58	Myb transcription factor domain containing protein
Os02g0288700	0.06	0.02	0	0.42	0.44	0.36	3.97	1.25	0	24.91	25.87	21.04	Similar to MRP-like ABC transporter
Os02g0461600	4.85	7.21	4.09	2.73	1.27	1.35	109	196.78	85.29	54.6	22.29	30.41	Protein of unknown function DUF1777 domain containing protein
Os02g0467400	0.43	0.23	0.27	1.48	0.44	1.23	12	17	6	36	26	30	Hypothetical protein
Os02g0477300	2.78	10.21	5.89	0	0	0	115	503	227	0	0	0	Hypothetical conserved gene
Os02g0478300	1.1	1.23	0.73	0	0	0	21	28	13	0	0	0	Conserved hypothetical protein
Os02g0478700	22.86	50.52	26.19	11.22	8.03	9.2	281	740	300	124	88	99	Ribosomal protein S27
Os02g0492000	0.48	1.26	0.43	0	0	0	13	42	11	0	0	0	Ankyrin repeat containing protein
Os02g0493200	0.84	1.98	1.27	0	0.09	0	10	28	14	0	1	0	Non-protein coding transcript
Os02g0495400	0.49	1.25	0.52	0	0	0	21	64	21	0	0	0	Armadillo-like helical domain containing protein
Os02g0511900	4.43	3.8	3.8	2.43	1.7	0.6	170	174	136	84	58	20	Similar to DNA polymerase
Os02g0511901	6.33	7.19	4.8	4.56	2.19	1.51	259	351	183	168	80	54	Similar to DNA polymerase
Os02g0514150	0.33	2.03	0.95	0	0	0	3	22	8	0	0	0	Hypothetical conserved gene
Os02g0520100	0.16	0.24	0.18	0.91	0.92	0.75	4	7	4	20	20	16	NUDIX hydrolase domain containing protein
Os02g0536500	0.14	0.06	0	0.62	1.24	1.11	2	1	0	8	16	14	Similar to H0622F05.5 protein
Os02g0543000	8.07	2.05	7	1.01	0.71	0.62	89	27	72	10	7	6	Abscisic stress ripening protein 1
Os02g0590400	0.24	0.67	0.62	0	0	0	7	24	17	0	0	0	Lecithin:cholesterol acyltransferase family protein
Os02g0628200	0.83	1.11	1	0.18	0.28	0.28	24	32	26	4	5	5	Protein of unknown function DUF250 domain containing protein
Os02g0628900	0.34	0.31	0.21	0.82	1.1	0.67	14	15	8	30	40	24	Conserved hypothetical protein
Os02g0633200	3.25	3	2.52	1.7	1.26	0.7	95.45	105	68.99	44.74	33	18	Pentatricopeptide repeat domain containing protein
Os02g0670700	0.28	0.12	0.37	1.03	0.93	0.45	17	9	21	57	51	24	Pentatricopeptide repeat domain containing protein
Os02g0699700	7.87	9.16	4.73	4.57	3.95	1.83	394	541	220	207	176	78	Similar to DNA topoisomerase II
Os02g0714200	5.75	7.9	3	3.25	2.36	1.47	232	380	113	118	85	52	Similar to Pyrophosphate--fructose 6-phosphate 1-phosphotransferase alpha subunit (EC 2.7.1.90) (PFP) (6-phosphofructokinase, pyrophosphate dependent) (Pyrophosphate-dependent 6-phosphofructose-1-kinase) (PPi-PFK)
Os02g0767600	3.89	3.82	5.38	10.67	9.94	9.33	101	118	130	249	230	212	Similar to RHC1A
Os02g0770700	2.22	2.77	1.37	1.26	0.83	0.22	153	227	88	78	51	13	Peptidase C50, separase domain containing protein
Os02g0771450	0.04	0	0	0.55	0.59	0.24	1	0	0	13.69	14.57	5.86	Hypothetical conserved gene
Os02g0781400	5.51	6.18	3.45	3.31	1.86	1.17	113	151	66	61	34	21	Similar to 20 kDa chaperonin, chloroplast precursor (Protein Cpn21) (Chloroplast protein Cpn10) (Chloroplast chaperonin 10) (Ch-CPN10)
Os02g0782800	1.79	2.19	0.98	0.8	0.15	0.11	55	79.97	28	22	4	3	Leucine-rich repeat domain containing protein
Os02g0788500	7.87	9.37	8.21	4.84	3.21	3.52	143	203	139	79	52	56	Similar to DNA binding / nuclease
Os02g0796600	7.64	4.95	9.09	13.16	17.41	18.08	193	149	214	299	392	400	Esterase/lipase/thioesterase domain containing protein
Os02g0797400	7.11	8.88	4.52	2.46	1.57	0.62	341	508	202	106	67	26	MCM family protein
Os02g0804933	1.39	1.64	0.32	0.49	0.26	0.11	73	103	15.58	23	12	5	Non-protein coding transcript
Os02g0805200	15.68	19.93	10.68	7.97	4.42	2.64	326	494	207	149	82	48	Proliferating cell nuclear antigen (PCNA) (Cyclin)
Os02g0809900	3.72	5.37	3.25	1.49	1.89	1.47	75	129	61	27	34	26	Quinoprotein amine dehydrogenase, beta chain-like domain containing protein
Os02g0829100	2.9	3.84	1.36	1.31	0.25	0.16	64	101	28	26	5	3	Replication protein A 30kDa
Os03g0104400	9.44	15.44	6.48	5.72	4.91	3.37	296.95	579.8	190.65	157.8	138.5	91.57	Protein of unknown function DUF1677, Oryza sativa domain containing protein
Os03g0105600	17.1	13.61	11.4	10.54	6.26	3.94	536	508.58	333	297	175	108	Tubulin beta-1 chain (Beta-1 tubulin)
Os03g0107600	4	3.87	3.05	1.52	0.97	0.28	134	189.79	118.41	53.09	30.5	10.92	Similar to H0716A07.6 protein
Os03g0115800	0	0	0	0.61	0.48	0.19	0	0	0	13	11	4	Conserved hypothetical protein
Os03g0118500	0.95	0.3	1.07	2.86	2.13	1.44	21	8	22	56.88	42	28	Non-protein coding transcript
Os03g0119900	9.08	9.1	6.12	3.11	2.78	1.07	88.28	105.4	55.41	27.17	24.06	9.1	Similar to Histone H4
Os03g0143400	10.81	9.5	8.23	6.61	2.35	2.61	444	465	315	244	86	94	Similar to mitochondrial chaperonin-60 [Oryza sativa (japonica cultivar-group)]
Os03g0144000	2.81	2.44	1.55	1.32	0.58	0.37	163	169	84	69	30	19	Conserved hypothetical protein
Os03g0164100	0.99	2.06	0.94	0	0	0	65	161	57	0	0	0	Hypothetical protein
Os03g0164400	1.16	1.48	1.27	0.39	0.42	0.29	50	76	51	15	16	11	Hypothetical conserved gene
Os03g0166000	19.65	21.04	14.47	14.22	5.26	3.52	478	610	328	311	114	75	Alba, DNA/RNA-binding protein family protein
Os03g0188400	1.44	0.52	1.02	2.25	1.8	3.67	35	15	23	49	39	78	Helix-loop-helix DNA-binding domain containing protein
Os03g0214100	4.41	6.09	2.12	1.19	0.79	0.56	181	298	81	44	29	20	Replication protein A1
Os03g0231600	0.62	0.73	1.47	3.54	2.1	2.28	20	28	44	102	60	64	Similar to Branched-chain-amino-acid aminotransferase 3, chloroplast precursor (EC 2.6.1.42) (Atbcat-3)
Os03g0231950	6.43	6.86	7.34	12.51	15.25	14.74	140	178	149	245	296	281	Similar to Helix-loop-helix DNA-binding domain containing protein, expressed
Os03g0279200	23.78	33.88	13.34	15.02	10.39	6.16	330.96	561.97	172.99	187.93	128.88	75	Similar to Histone H2A
Os03g0304400	2.34	2.99	2.24	1.44	1.6	0.69	200	305	179	111	122	52	Zinc finger, RING/FYVE/PHD-type domain containing protein
Os03g0311000	0	0	0	0.74	0.75	0.28	0	0	0	13	13	4.82	Hypothetical protein
Os03g0328100	0.81	1.42	0.92	2.6	2.87	2.67	29	61	31	84	92	84	Similar to Axi 1 (Auxin-independent growth promoter)-like protein
Os03g0341000	1.53	1.09	1.99	4.14	3.81	4.14	33	28	40	80	73	78	Similar to AP2 domain containing protein RAP2.2 (Fragment)
Os03g0343300	8.35	7.47	6.31	4.96	3.33	2.46	481	513	339	257	171	124	Small-subunit processome, Utp14 domain containing protein
Os03g0351700	2.07	0.98	1.45	3.52	3.4	3.39	32	18	21	49	47	46	Conserved hypothetical protein
Os03g0370500	3.42	3.49	2.47	2.04	1.36	0.74	138	168	93	74	49	26	Similar to H/ACA ribonucleoprotein complex subunit 4 (EC 5.4.99.-) (Nucleolar protein NAP57 homolog) (Nopp-140 associated protein of 57 kDa homolog) (AtNAP57)
Os03g0382350	0.15	0	0	1.95	1.59	1.31	3	0	0	34.68	28.05	22.61	Hypothetical conserved gene
Os03g0385400	1.31	2.52	0.87	5.08	3.16	3.08	21	48	13	73	45	43	Bifunctional inhibitor/plant lipid transfer protein/seed storage domain containing protein
Os03g0431200	13.1	10.54	14.59	33.64	38.36	31.51	369	354	383	852	963	777	Similar to N-acetyl-glutamate synthase
Os03g0438400	1.89	1.95	2.22	0.45	0.49	0.5	60	74	66	13	14	14	Hypothetical protein
Os03g0439000	1.85	2.06	4.21	5.16	5.69	6.35	34	45	72	85	93	102	Conserved hypothetical protein
Os03g0439800	21.45	24.64	19.59	10.54	7.24	7.2	280	386	238	127	85	83	Protein of unknown function DUF1909 domain containing protein
Os03g0445700	0.16	0.13	0.17	0.54	0.66	1.41	3	3	3	9	11	23	LATERAL ORGAN BOUNDARIES DOMAIN (LBD) protein, Transcriptional activator, Regulation of heading date and yiel
Os03g0448500	0.25	0.1	0.09	3.79	3.18	1.57	19	9	6	256	206	99	Similar to Calcineurin B-like protein 7
Os03g0562000	1.32	0.64	0.84	3.65	2.26	1.26	54	31.07	32	134	82	45	DNA-binding pseudobarrel domain domain containing protein
Os03g0563300	9.35	10.45	7.53	6.62	4.92	1.88	256	341	192	163	120	45	Magnesium-chelatase subunit ChlI, Mg-chelatase I subunit, Chlorophyll biosynthesis, Chloroplast developmen
Os03g0565100	14.13	13.65	9.77	7.88	6.6	3.89	365	420	235	183	152	88	OST3/OST6 family protein
Os03g0573750	0	0	0	2.01	1.72	0.87	0	0	0	55.64	47	23.3	Conserved hypothetical protein
Os03g0575500	0	0.07	0	9.36	4.96	8.02	0	1	0	109	58	91	Conserved hypothetical protein
Os03g0583700	4.34	14.25	8.69	0.22	0	0	44	172	82	2	0	0	Similar to Proteasome maturation factor UMP1 family protein
Os03g0594700	2.99	3.63	1.9	1.75	0.98	0.52	192	278	114	101	56	29	Conserved hypothetical protein
Os03g0607600	0.98	1.04	0.47	0.13	0.26	0.07	34	43	15	4	8	2	Similar to Cyclin-A3-1
Os03g0625900	2.45	2.77	2.17	1.71	1.05	0.63	97	131	80	61	37	22	WD40 repeat-like domain containing protein
Os03g0656800	0.53	1.08	1.54	2.22	3.28	1.9	17.01	41.36	46.19	63.52	97	53	Similar to 3-glucanase
Os03g0698066	0.03	0	0.1	0.38	0.72	0.48	0.85	0	2.4	8.97	16.62	11	Non-protein coding transcript
Os03g0704100	23.63	21.23	26.71	35.81	44.77	64.17	466	499	491	635	787	1108	Similar to structural molecule
Os03g0708250	0.08	0	0	3.33	2.98	0.76	1	0	0	36	32	8	Conserved hypothetical protein
Os03g0712800	89.89	85.3	111.56	189.45	208.26	200.9	2484	2809	2873	4707	5129	4860	Cytosolic glutamine synthetas
Os03g0720400	7.5	5.73	5.12	2.29	3.1	2.18	291	265	185	80	107	74	Cyclin-like F-box domain containing protein
Os03g0732200	0	0	0	2.02	1.67	0.9	0	0	0	67	55	29	Similar to dynamin-2A
Os03g0733400	1.86	1.4	1.7	0.83	0.74	0.43	128.91	115.51	109.83	51.91	45.62	25.92	Zinc finger, BED-type predicted domain containing protein
Os03g0735400	0.05	0	0	0.65	0.59	0.21	2	0	0	22	20	7	Hypothetical gene
Os03g0737701	1.17	0.42	0.18	3.35	1.3	2.28	38.94	16.78	5.61	100.3	38.65	66.53	Myo-inositol kinase, Phytic acid (PA) biosynthesi
Os03g0750400	0.1	0	0.3	0.9	0.85	1.02	1.98	0	5.71	16.69	15.53	18.28	Hypothetical protein
Os03g0754200	0.02	0	0	1.42	0.64	0.33	1	0	0	58	33	17	Similar to Triosephosphate isomerase
Os03g0754300	0	0	0	0.62	0.62	0.3	0	0	0	30	30	14	Conserved hypothetical protein
Os03g0766800	3.2	4.64	2.39	5.82	7.4	10.19	33	57	23	54	68	92	Conserved hypothetical protein
Os03g0775300	6.6	7.03	5.7	4.18	2.54	2.44	260	330	209	148	89	84	Flavodoxin/nitric oxide synthase domain containing protein
Os03g0785800	4.78	5.82	2.97	2.56	1.83	1.26	164	238	95	79	56	38	Transcription factor , Cold toleranc
Os03g0811200	2.69	3.03	1.53	1.1	0.69	0.31	166	223	88	61	38	17	BRCT domain containing protein
Os03g0824300	3.99	4.5	1.92	1.99	1.27	0.75	116	156	52	52	33	19	Hypothetical conserved gene
Os03g0826800	4.95	3.88	6.57	16.59	12.12	6.49	89	83	110	268	194	102	Conserved hypothetical protein
Os03g0828500	0.84	1.06	0.77	0.05	0.11	0.19	35	53	30	2	4	7	Similar to (1-4)-beta-mannan endohydrolase precursor (EC 3.2.1.78)
Os03g0846200	2.08	3.38	0.74	0	0	0	15	29	5	0	0	0	Hypothetical conserved gene
Os03g0849600	4.04	6.67	3.08	1.4	1.08	0.6	193	380	137	60	46	25	COG complex component, COG2 family protein
Os04g0111500	0.12	0.31	0.15	1.83	0.78	0.82	7	19	7	86	36	37	Similar to OSIGBa0127D24.4 protein
Os04g0113800	3.03	3.64	2.49	0.56	0.79	0.69	30	43	23	5	7	6	Hypothetical conserved gene
Os04g0121900	0.4	0.67	0.38	0	0	0	17	34	15	0	0	0	Hypothetical conserved gene
Os04g0185100	3.06	4.12	2.19	1.39	0.66	0.2	120	193	80	49	23	7	DNA replication factor CDT1-like domain containing protein
Os04g0270100	51.4	48.88	37.3	30.59	22.33	15.06	1521	1681	1028	805	579	365	Similar to GTP-binding protein
Os04g0309600	0.97	1.11	1.61	1.73	3.48	3.36	50.71	68.74	77.91	80.95	161.12	152.85	Similar to Sucrose synthase
Os04g0337500	0.53	0.47	0.59	1.69	2.2	1.1	13	13	12	34	40	22	Aldo/keto reductase family protein
Os04g0348600	3.36	3.29	2.33	1.31	0.8	0.97	71	83	46	25	15	18	Hypothetical conserved gene
Os04g0370300	0.07	0	0	0.36	0.55	0.14	3	0	0	13	20	5	Similar to OSIGBa0107E14.10 protein
Os04g0371600	1.17	1.84	0.5	0.39	0.13	0.1	40	75	16	12	4	3	Leucine-rich repeat, cysteine-containing containing protein
Os04g0372400	3.34	4.64	2.93	0	0	0	93	154	76	0	0	0	Conserved hypothetical protein
Os04g0375900	0.75	1.13	0.48	0.29	0.24	0.02	35	63	21	12	10	1	Kinesin, motor region domain containing protein
Os04g0379300	5.31	5.84	3.96	3.91	2.22	1.35	219	290	149	141	75	45	Methyltransferase type 11 domain containing protein
Os04g0380800	18.09	19.22	11.64	8.64	5.47	7.68	312	395	187	134	84	116	Hypothetical conserved gene
Os04g0389100	0.08	0.21	0.15	0.69	0.52	0.5	3	9	5	22.77	17.13	16	OSIGBa0096P03.6 protein
Os04g0389500	0	0.27	0.06	0.66	0.96	0.67	0	11	2	20	29	20	Conserved hypothetical protein
Os04g0411800	36.85	44.97	35.9	24.87	15.22	10.62	880	1280	799	534	324	222	Similar to H0717B12.5 protein
Os04g0415401	0	0	0	0.39	0.71	0.4	0	0	0	10	18	10	Conserved hypothetical protein
Os04g0419600	0.96	1.21	0.55	0.16	0.04	0.17	26	39	14	4	1	4	Histone H3
Os04g0420500	0.03	0	0	0.67	0.59	0.4	1.7	0	0	29.15	25.45	16.84	Hypothetical protein
Os04g0420700	0	0	0	0.33	0.63	0.11	0	0	0	9	17	3	Hypothetical protein
Os04g0420801	0	0.03	0	0.84	0.18	0.08	0	1.5	0	31.86	6.95	2.95	Hypothetical protein
Os04g0429450	0.06	0.05	0	8.77	17.89	10.67	2	2	0	271	548	321	Conserved hypothetical protein
Os04g0429900	0.44	0.64	0.14	2.26	0.85	1.67	7	12	2	32	12	23	Conserved hypothetical protein
Os04g0454900	10.37	11.86	7.37	5.43	3.73	2.52	240	327	159	113	77	51	Similar to Mitotic spindle checkpoint component mad3
Os04g0459700	14.65	12.77	9.97	9.7	5.26	2.35	309	325	201	200	93	47	Similar to H0219H12.3 protein
Os04g0465750	3.04	2.43	0.85	0.24	0.38	0.38	52.53	50.09	13.74	3.73	5.78	5.74	Hypothetical gene
Os04g0476650	0	0	0.04	0.54	0.81	0.68	0	0	1.02	13.85	20.69	16.95	Hypothetical gene
Os04g0476800	20.84	19.13	18.69	54.79	54.97	25.58	1202	1315	1005	2842	2826	1292	Similar to TA5 protein (Fragment)
Os04g0480600	0.06	0.11	0	0.78	0.86	0.44	1	2	0	11	12	6	Similar to Cytochrome P450 71A1 (EC 1.14.-.-) (CYPLXXIA1) (ARP-2)
Os04g0481050	1.73	2.52	3.19	10.67	13.91	6.11	92.23	159.64	158.01	510.38	659.4	284.33	Hypothetical gene
Os04g0481200	14.97	18.1	33.06	54.37	64.49	52.79	615.77	887.36	1266.99	2010.62	2363.6	1900.67	Similar to H0510A06.2 protein
Os04g0489800	2.21	0.82	1.34	8.1	13.34	5.95	115	51	65	379	619	271	Zinc finger, RING/FYVE/PHD-type domain containing protein
Os04g0489900	0.08	0.03	0	0.62	0.67	0.36	2	1	0	14	15	8	Conserved hypothetical protein
Os04g0499200	0.44	0.84	0.72	2.18	1.91	1.48	12	27	18	53	46	35	Enhancer of rudimentary family protein
Os04g0512400	3.54	5.56	2.44	2.78	1.39	0.85	157	294	101	111	55	33	Similar to Midline 1 protein (Tripartite motif protein 18)
Os04g0534801	0	0	0	1.33	0.72	1.09	0	0	0	15	8	12	Conserved hypothetical protein
Os04g0560600	8.17	4.4	8.12	15.02	20.35	17.28	282	181	261	466	626	522	Calcium-dependent protein kinase, Salt-stress tolerance, Blast disease resistanc
Os04g0561900	0.57	0.48	0.59	1.37	2.09	2.22	20.96	21	20	45	68	71	Cupredoxin domain containing protein
Os04g0577800	1.95	0.9	1.15	5.23	3.47	2.53	29	16	16	70	46	33	Uncharacterised protein family UPF0136, Transmembrane domain containing protein
Os04g0581800	0.57	1.2	1.13	2.76	3.97	5.02	6	15	11	26	37	46	Heavy metal transport/detoxification protein domain containing protein
Os04g0583200	3.03	2.82	3.19	6.64	4.98	8.17	54	59.81	53	106.2	79	127.3	Conserved hypothetical protein
Os04g0583600	8.94	12.82	4.31	4.26	2.46	1.98	98.11	167.8	44.15	42.06	24.05	19	Similar to Histone H4
Os04g0598500	0	0	0	0.29	0.08	0.03	0	0	0	23	6	1	Similar to Wall-associated kinase-like protein
Os04g0599300	5.22	3.41	4.24	6.9	9.71	11.27	181	141	137	215	300	342	Basic helix-loop-helix transcription factor, Regulator of tapetal programmed cell death, Male reproductive developmen
Os04g0604500	21.76	22.79	14.12	8.65	4.54	7.81	210	262	127	75	39	66	Similar to OSIGBa0118P15.9 protein
Os04g0607400	0.08	0.05	0.22	1.84	1.65	1.02	3	2	7	61	54	33	Conserved hypothetical protein
Os04g0611700	14.69	14.54	13.49	6.59	6.67	4.62	603	711	516	243	244	166	Similar to Ent-kaurene synthase-like 3
Os04g0613600	0.08	0	0	37.32	13.24	15.67	1.23	0	0	489.37	172.06	200.09	Similar to 40S ribosomal protein S11
Os04g0616400	0	0	0.03	2.66	1.84	1.16	0	0	2	177	123	75	Similar to H0525G02.12 protein
Os04g0616900	0.14	0.12	0	1.68	0.85	1.41	4	4	0	44	22	36	Similar to H0525G02.14 protein
Os04g0682600	0.03	0	0	0.47	0.25	0.39	1	0	0	15	8	12	Similar to H0502G05.7 protein
Os05g0103800	1.83	2.34	2.17	4.93	6.16	4.07	19	29	21	46	57	37	Conserved hypothetical protein
Os05g0113900	2.8	4.75	2.34	1.06	1.38	0.16	41	83	32	14	18	2	Similar to Histone H2A
Os05g0145100	5.81	6.26	5.1	10.21	8.38	17.96	88	113	72	139	113	238	Conserved hypothetical protein
Os05g0146900	1.45	1.15	0.93	4.01	4.13	3.13	37	35	22	92	94	70	Hypothetical conserved gene
Os05g0147100	9.78	7.85	8	5.44	3.99	3.37	272	260.18	207.49	136	99	82	Conserved hypothetical protein
Os05g0179950	0.92	1.72	0.99	3.82	2.78	2.83	28	62	28	104	75	75	Similar to cDNA, clone: J100088D24, full insert sequence
Os05g0187100	25.84	22.31	16.17	15.93	7.93	6.88	866	891	505	480	237	202	Similar to Hexokinase
Os05g0199700	0.41	0.39	0.53	0	0	0	15	17	18	0	0	0	Non-protein coding transcript
Os05g0209000	0.68	1.38	1.24	2.95	2.71	3.25	14	34	24	55	50	59	Similar to Cytidine deaminase
Os05g0210500	1.77	2.47	1.2	0.79	0.37	0.2	119	198	75	48	22	12	Timeless protein domain containing protein
Os05g0235800	5.06	6.32	3.47	2.2	0.78	0.31	278	414	178	109	38	15	DNA-dependent ATPase MCM domain containing protein
Os05g0240200	1.36	1	0.76	0.12	0.05	0.11	115	101	60	8	3	8	Similar to NB-ARC domain containing protein, expressed
Os05g0326675	10.49	11.6	13.88	3.45	4.98	3.46	142	187	175	42	60	41	Ribonuclease H-like domain containing protein
Os05g0327000	1.49	1.36	0.84	0.1	0.14	0.04	48	52	25	3	4	1	Similar to cDNA clone:J033051A05, full insert sequence
Os05g0328333	14.62	19.11	27.19	38.38	44.11	61.25	167.06	260.13	289.47	394.19	449.06	612.52	Similar to Prolamin
Os05g0329001	0	0	0	16.48	15.51	0.79	0	0	0	166.5	155.36	7.74	Similar to Prolamin
Os05g0329200	2.26	2.14	2.52	0	0	0.21	26.03	29.31	27.09	0	0	2.15	Similar to Prolamin
Os05g0329700	676.59	455.18	621.84	14.18	15.05	18.75	7391.26	5925.88	6330.68	139.27	146.53	179.28	Similar to Prolamin
Os05g0330600	682.65	817.96	1256.13	2136.82	2501.69	3009.81	7053.69	10072.2	12095.7	19851.5	23037.2	27224.7	Similar to Prolamin
Os05g0331366	541.7	550.64	634.43	101.39	110.81	158.77	5797.56	7023.09	6327.76	975.61	1056.88	1487.48	Similar to Prolamin
Os05g0331532	1248.76	1113.27	1102	190.67	100.17	255.81	13411	14248.1	11029.2	1841.08	958.77	2405	Similar to Prolamin
Os05g0331800	512.13	369.92	606.49	16.41	4.59	14.25	5197.03	4473.66	5735.68	149.74	41.51	126.6	Similar to Prolamin
Os05g0331900	3.53	2.42	4.72	0.11	0.15	0.27	230.83	188.43	287.69	6.64	8.93	15.68	Conserved hypothetical protein
Os05g0332000	1217.91	924.87	1532.71	3.86	1.62	2.89	12809.5	11592.4	15023.1	36.49	15.14	26.59	Similar to Prolamin precursor
Os05g0349500	18.62	22.97	16.4	10.04	8.94	7.05	732.04	1076.31	600.79	354.89	313.3	242.72	Pleckstrin homology-type domain containing protein
Os05g0353400	14.26	12.86	9.51	8.83	3.86	3.22	830	892	516	462	200	160	Armadillo-like helical domain containing protein
Os05g0355500	60.09	65.31	58.85	16.17	15.84	19.79	562	728	513	136	132	162	Similar to Ribosomal protein L29
Os05g0358200	1.43	2.06	1	0.69	0.43	0.04	78	134	51	34	21	2	Similar to DNA primase
Os05g0367900	14.18	12.11	16.31	1.48	1.67	1.58	277	282	297	26	29	27	Harpin-induced 1 domain containing protein
Os05g0368300	32.18	39.22	26.87	21.52	12.5	13.52	690.51	1003	537.42	415.17	239	254	Similar to 40S ribosomal protein S4, X isoform (Single copy abundant mRNA protein) (SCR10)
Os05g0369500	0.53	0.49	0.34	0	0	0	20	22	12	0	0	0	Exo70 exocyst complex subunit domain containing protein
Os05g0370100	0.71	0.49	0.41	0	0	0	39	31.94	21.01	0	0	0	Conserved hypothetical protein
Os05g0376600	1.51	2.47	0.84	0.7	0.27	0.19	62	121	32	26	10	7	BRCT domain containing protein
Os05g0380400	1.14	1.12	1.02	0	0	0	12	14	10	0	0	0	Conserved hypothetical protein
Os05g0380850	0.53	0.35	0.78	0	0	0	19	15	26	0	0	0	Hypothetical protein
Os05g0380900	7.23	12.13	14.72	2.32	2.98	4.71	128	256	243	37	47	73	Similar to Polcalcin Jun o 2 (Calcium-binding pollen allergen Jun o 2)
Os05g0382550	1.55	2.08	0.66	0	0	0	25	40	10	0	0	0	Conserved hypothetical protein
Os05g0384600	0.52	0.56	0.8	1.6	1.55	1.25	23	28	33	61	60	48	ABC transporter-like domain containing protein
Os05g0402700	60.51	52.09	55.12	37.84	27.65	15.58	1419.35	1456.09	1205	798.04	578.02	320	Similar to Fructose-bisphosphate aldolase, cytoplasmic isozyme (EC 4.1.2.13)
Os05g0413200	10.44	13.16	6.05	5	2.79	1.07	311	467	168	134	74.05	28	Beta-tubulin , Responseto gebberellin (GA) and brassinolide (BL
Os05g0426000	0.54	1.72	1.68	3.08	3.21	3.32	12	46	35	62	64	65	MtN3 and saliva related transmembrane protein family protein
Os05g0438700	24.89	26.13	10.48	9.63	8.22	3.04	336.35	420.8	132	117	99	36	Similar to Histone H3
Os05g0442400	1.86	2.49	2.31	6.47	6.72	15.28	32	51	37	100	103	230	R-R-type MYB-like transcription factor, Response to drought stress during reproductive developmen
Os05g0466600	14.7	26.85	11.13	10.49	6.87	4.12	182.54	397.49	128.8	117.1	76.06	44.79	Similar to Histone H4
Os05g0476200	7	9.54	4.33	3.19	1.74	0.84	343	559	198	141	76	36	Similar to DNA replication licensing factor MCM3 homolog (Replication origin activator) (ROA protein) (Fragment)
Os05g0505383	0.38	0.41	0.7	0	0	0	7	9	12	0	0	0	Hypothetical gene
Os05g0512000	2.68	3.13	1.2	1.06	0.65	0.37	158	220	66	56	34	19	Zinc finger, RING/FYVE/PHD-type domain containing protein
Os05g0519500	6.89	7.6	4.78	5.14	2.25	1.42	388	510	251	260	113	70	Similar to Periodic tryptophan protein-associated region; WD40-like
Os05g0553800	7.01	9.05	5.55	3.7	1.59	1.87	170	282	132	75	32	37	Similar to Anti-silencing protein-like (Anti-silencing function 1b) (Anti- silencing factor 1-like protein)
Os05g0555600	1.85	2.56	2.93	7.49	7.02	6	76	119	106	257	236	197	Similar to Glutamate synthase [NADH], amyloplastic
Os05g0556300	0.31	0.13	0.26	0	0	0	11.7	5.88	9	0	0	0	Uncharacterised protein family UPF0089 domain containing protein
Os05g0556650	5.2	3.97	2.65	1.88	0.72	0.16	57.7	52.53	27.39	18.73	7.11	1.56	Hypothetical gene
Os06g0109400	7.1	6.1	6.16	4.53	2.67	2.39	349	357	282	200	117	103	ATPase, AAA-type, core domain containing protein
Os06g0115700	2.89	5.8	1.88	0.76	0.57	0.32	50	122	31	12	9	5	Conserved hypothetical protein
Os06g0116500	2.22	1.53	2.26	4.3	5.3	3.9	124	102	118	216	264	191	Pleckstrin homology-type domain containing protein
Os06g0128500	6.6	8.12	6.29	3.34	3.37	2.34	90	132	80	41	41	28	Ribosomal protein L47, mitochondrial family protein
Os06g0147100	3.57	4.42	3.66	14.91	12	15.58	46	68	44	173	138	176	Similar to cDNA clone:J023088C01, full insert sequence
Os06g0159450	5.59	6.55	2.95	2.07	2.1	1.14	89.57	125.17	44.01	29.87	30	16	Similar to Histone H3
Os06g0159600	9.13	7.99	7.25	20.67	18.75	16.89	258	269	191	525	472	418	Tetratricopeptide-like helical domain containing protein
Os06g0159900	0	0	0.04	1.56	1.34	2.68	0	0	1	34	29	57	Similar to Arm repeat containing protein
Os06g0160200	29.23	20.04	26.65	70.58	97.91	80.44	765	624.99	650	1661	2283.99	1843	Similar to Lanatoside 15'-O-acetylesterase precursor
Os06g0190500	0.91	1.25	0.86	0.09	0.06	0.03	33.71	54.95	29.64	3.05	2	1	Similar to Glutamate receptor
Os06g0221300	27.39	39.35	49.43	90.94	71.26	85.48	399	683	671	1191	925	1090	Similar to Dehydration stress-induced protein
Os06g0226700	0.14	0.11	0.07	0.34	0.65	0.78	4	4	2	9	17	20	Similar to PCF1
Os06g0297600	0.83	0.83	1.08	5.21	5.15	4.27	36	43	44	204	200	163	Similar to transporter-related
Os06g0300600	8.74	8.82	5.77	4.81	3.55	2.8	182	219	112	90	66	51	Similar to Decoy
Os06g0318533	0.07	0	0.14	2.16	1.58	1.23	1	0	2	29	21	16	Conserved hypothetical protein
Os06g0352200	3.88	3.77	3.97	6.92	8.56	8.34	83	96	79	133	163	156	Protein of unknown function DUF679 family protein
Os06g0508700	18.42	18.83	15.75	12.96	4.84	5.92	128	156	102	81	30	36	Similar to methionyl-tRNA synthetase-like protein (ISS)
Os06g0538900	8.84	15.89	11.8	3.64	2.89	2.23	127	272	158	47	37	28	Protein of unknown function DUF538 domain containing protein
Os06g0548200	1.35	0.88	1.32	2.43	2.97	2.92	44	34	40	71	86	83	FAD linked oxidase, N-terminal domain containing protein
Os06g0554100	0.71	0.85	1.12	4.11	2.5	2.71	14	20	20.64	73	44	47	Hypothetical conserved gene
Os06g0570000	0.11	0.09	0	3.3	2.33	1.47	2	2	0	53	37	23	Non-protein coding transcript
Os06g0587300	3.02	1.86	1.56	0.55	0.6	0.74	135	99	65	22	24	29	Hypothetical protein
Os06g0589700	3.69	4.49	1.76	1.91	0.8	0.68	98.75	143.29	44	46	19	16	Similar to Poly(A)-binding protein (Fragment)
Os06g0600301	7.71	5.8	5.66	22.8	18.9	15.16	97	87	66.34	258	212	167	Similar to GTP-binding nuclear protein Ran1B (Fragment)
Os06g0603000	16.23	15.39	21.56	36.92	43.5	32.29	399	451	494	816	953	695	Heme-oxygenase, Phytochrome chromophore biosynthesis, Nitric oxide- and auxin-induced lateral root formatio
Os06g0639550	1.41	1	0.5	0	0	0	21.28	17.93	7.08	0	0	0	Non-protein coding transcript
Os06g0650100	5.27	9	5.02	3.18	2.99	1.19	81	165	72	44	41	16	Similar to Ubiquitin-NEDD8-like protein RUB2
Os06g0651200	5.08	4	5.79	17.43	15.92	18.87	48	45	51	148	134	156	Conserved hypothetical protein
Os06g0658400	0.11	0.02	0	7.44	3.84	2.09	5.71	1	0	345.61	176.83	94.73	Similar to HAT dimerisation domain-containing protein-like
Os06g0673300	1.25	0.85	0.72	0.34	0.3	0.23	74	60	40	18	16	12	Conserved hypothetical protein
Os06g0682300	0.67	0.06	0	3.08	2.85	3.93	9	1	0	37	34	46	Conserved hypothetical protein
Os06g0699500	9.2	9.49	4.83	4.31	2.99	0.97	97	120	48	41	28	9	Tautomerase domain containing protein
Os06g0718400	0.63	1.45	1.61	2.69	3.23	3.82	11	30	26	42	50	58	Hypothetical conserved gene
Os06g0721600	1.95	3.24	2.62	0.71	0.38	0.06	115.31	228.26	144.27	37.6	20	3.36	Hypothetical conserved gene
Os07g0123700	0.44	0.12	0.2	0	0	0	19.77	6.55	8.27	0	0	0	PUL domain containing protein
Os07g0130400	0.25	0.32	0.27	0	0	0	10.47	16	10.55	0	0	0	Similar to Lectin-like receptor kinase 7;2
Os07g0157700	3.54	3.23	1.97	1.64	0.84	0.7	127	138	66	53	27	22	Conserved hypothetical protein
Os07g0168600	2.46	3.13	2.18	1.7	1.21	0.43	99	152	78	62	40	14	Similar to 3-glucanase
Os07g0184850	17.86	20.81	12.74	12.15	9.68	3.8	240.69	334.15	160	147.16	116.19	44.77	Similar to histone H1
Os07g0212400	1.21	1.24	1.23	3.34	3.23	2.7	65.6	79.95	61.97	162.77	155.88	127.84	Transposase, Ptta/En/Spm, plant domain containing protein
Os07g0224900	2.64	3.92	2.45	1.81	1.41	0.79	95	153	84	58	38	25	WD40 repeat-like domain containing protein
Os07g0242000	1.1	1.25	1.69	4.87	3.84	3.13	37	50	53	147	115	92	Cyclin-like F-box domain containing protein
Os07g0258400	3.82	10.31	3.09	0.94	0.55	0.47	127	435	96	31	18	12	OsNramp1 (Integral membrane protein)
Os07g0274300	7.49	7.25	3.59	2.76	1.62	1.12	130	150	58	43	25	17	Hypothetical conserved gene
Os07g0442800	0.63	1.23	0.31	0	0	0	14.62	34.22	6.73	0	0	0	Conserved hypothetical protein
Os07g0485000	2.49	0.91	2.28	4.8	4.52	5.68	156	68	133	270	252	311	Similar to Trehalose-6-phosphate phosphatase
Os07g0503200	0	0	0	0.11	0.48	0.23	0	0	0	3	13	6	Hypothetical protein
Os07g0503300	0.13	0.46	0.59	0	0	0	4	17	17	0	0	0	UDP-glucuronosyl/UDP-glucosyltransferase family protein
Os07g0510800	0.5	1.31	0.53	0	0	0	7	22	7	0	0	0	Hypothetical conserved gene
Os07g0521600	3.29	3.1	2.38	1.16	1.81	0.75	236	270	166	77	117	46	Similar to NBS-LRR protein (Fragment)
Os07g0521800	0.85	0.54	0.37	0.24	0.11	0.15	60	45	24	15	7	9	NB-ARC domain containing protein
Os07g0524200	2.95	3.31	5.11	7.25	7.81	7.88	47	63	76	104	111	110	Harpin-induced 1 domain containing protein
Os07g0529000	2.43	3.73	5.33	14.99	11.93	7.68	94	172	192	521	411	260	Similar to Isocitrate lyase (Fragment)
Os07g0549900	5.8	9.78	4.29	3	0.85	1.83	53.84	108.2	37.07	25	7	14.9	Similar to Histone H4
Os07g0559100	2.34	2.43	1.91	4.89	4.1	4.6	25	31	19	47	39	43	Hypothetical conserved gene
Os07g0559400	1.25	1.51	1.26	3.34	2.5	3.66	32	46	30	77	57	82	Similar to uncharacterized secreted protein
Os07g0587450	10.14	9.2	7.8	2.64	5.29	3.52	262.24	283.64	187.99	61.35	121.97	79.71	Non-protein coding transcript
Os07g0616800	553.71	740.42	327.77	376.99	228.48	141.02	28351	45178.9	15640	17354.9	10426	6320.91	Sucrose synthase, Regulation of cellulose and hemicelluloses biosynthese
Os07g0628600	2.07	1.73	1.08	0.5	0.06	0.17	41	41	20	9	1	3	Origin recognition complex subunit 6 family protein
Os07g0636000	12.27	11.64	8.41	8.28	4.22	2.5	476	538	304	289	146	85	Similar to H/ACA ribonucleoprotein complex subunit 4 (EC 5.4.99.-) (Nucleolar protein NAP57 homolog) (Nopp-140 associated protein of 57 kDa homolog) (AtNAP57)
Os08g0108200	3.07	3.5	2.05	1.84	0.68	0.5	106	144	66	57	21	15	G-protein, beta subunit family protein
Os08g0122800	0.5	0.09	0.14	0	0	0	17	4	6	0	0	0	Conserved hypothetical protein
Os08g0131200	6.43	4.81	3.5	2.31	1.44	1.36	65	58	33	21	13	12	Similar to Non-specific lipid-transfer protein
Os08g0158600	0.7	2.2	2.34	0	0	0	8	30	25	0	0	0	Similar to Cell wall invertase (EC 3.2.1.26)
Os08g0159000	1.49	2.47	2.91	0.77	0.56	0.13	39	77	71	18	13	3	Similar to DnaJ homolog subfamily C member 1
Os08g0161401	1.71	2.26	1.77	0	0	0	26	41	25	0	0	0	Hypothetical conserved gene
Os08g0169100	1.04	6.13	2.78	0.02	0.01	0	104.79	734.9	260.98	2	1	0	Hypothetical gene
Os08g0169800	2.13	5.12	3.74	1.31	1.08	0.65	49	140	80	27	22	13	HAD-superfamily hydrolase, subfamily IA, REG-2-like domain containing protein
Os08g0176200	0.53	0.81	0.31	0	0	0	15	27	8	0	0	0	Serine/threonine protein kinase-related domain containing protein
Os08g0182400	5.69	13.12	7.81	0	0	0.2	89.4	245.68	114.42	0	0	2.7	Conserved hypothetical protein
Os08g0185300	2.8	2.28	2.32	7.15	5.77	7.88	43.6	42.32	33.58	100	80	107.3	Conserved hypothetical protein
Os08g0192900	50.32	52.68	39.16	36.68	15.4	12.02	1720	2052	1203	1117	474	340	Nucleotide-binding, alpha-beta plait domain containing protein
Os08g0197950	1.53	4.11	2.09	0	0	0	47	151	60	0	0	0	Hypothetical conserved gene
Os08g0198700	9.68	21.81	15.09	0	0	0	224	604	326	0	0	0	Similar to Glycolate oxidase (EC 1.1.3.15) (Fragment)
Os08g0208400	2.3	4	3.67	0.09	0.15	0.08	162.12	340.1	240.16	5.09	8	4.04	Conserved hypothetical protein
Os08g0208700	0.38	0.57	0.31	0	0	0	24	43	18	0	0	0	Zinc finger, BED-type predicted domain containing protein
Os08g0209000	3.59	6.99	3.07	0	0	0	54	125.29	43	0	0	0	Conserved hypothetical protein
Os08g0226600	0.58	1.05	0.22	0	0	0	20	39	7	0	0	0	Hypothetical gene
Os08g0266700	2.39	3.26	1.53	0.63	0.32	0.11	126	205	75	30	15	5	Rad21/Rec8 like protein, C-terminal domain containing protein
Os08g0374000	0.55	0.92	0.66	4.86	4.29	4.75	8	16	9	64	56	61	Bet v I allergen family protein
Os08g0382800	1.26	1.72	1.17	0.33	0.26	0.08	38	62	33	9	7	2	Hypothetical conserved gene
Os08g0383250	0.78	1.14	0.58	0.1	0.1	0	26	45	18	3	3	0	Hypothetical conserved gene
Os08g0383750	4.95	5.17	0.36	0	0	0	51.07	63.56	3.44	0	0	0.02	Hypothetical genes
Os08g0388300	1.33	1.08	0.86	0.4	0.5	0.2	85	83	52	23	28	11	NB-ARC domain containing protein
Os08g0409900	0	0	0	0.22	0.25	0.22	0	0	0	7	8	7	Major facilitator superfamily protein
Os08g0451500	0	0	0	0.73	0.88	0.95	0	0	0	27	32	34	Conserved hypothetical protein
Os08g0457400	0.41	0.62	0.31	1.31	1.38	1.51	14	25	10	40	42	45	Similar to Avr9/Cf-9 induced kinase 1
Os08g0498600	0.19	0.24	0.2	0.55	1.07	0.5	7	10	7	18.15	35.16	16	Similar to Caffeoyl-CoA 3-O-methyltransferase (Fragment)
Os08g0522100	2.64	2.82	0.39	8.6	10.3	7.37	29	37	4	85	101	71	Hypothetical conserved gene
Os08g0532350	5.15	4.29	3.13	0	0.6	1.35	47.52	47.13	26.88	0	4.97	10.93	Hypothetical gene
Os08g0538000	24.36	26.87	17.39	18.59	8.45	6.85	995	1235	656	689	324	214	Similar to Glycyl-tRNA synthetase, mitochondrial precursor (EC 6.1.1.14) (Glycine--tRNA ligase) (GlyRS)
Os09g0241100	1.88	1.89	0.65	0.76	0.46	0.3	99.26	118.51	31.79	36.23	21.56	13.8	Similar to nucleotide binding
Os09g0243200	3.33	2.47	2.49	4.73	6.17	8.22	43	38	30	55	71	93	Zinc finger, RING/FYVE/PHD-type domain containing protein
Os09g0292300	0.5	1.38	0.57	0	0	0	11.08	36.61	11.84	0	0	0	Myb/SANT-like domain domain containing protein
Os09g0292350	2.06	3.98	2.62	0	0	0	64.25	147.79	76.16	0	0	0	Hypothetical protein
Os09g0313550	0.6	0.39	0.85	0.11	0.12	0	44.75	34.63	58.51	7.39	7.77	0	Hypothetical gene
Os09g0325300	5.36	4.39	3.63	2.17	1.97	1.11	165	161	104	60	54	30	Hypothetical protein
Os09g0327550	1.98	1.35	1.86	4.22	3.08	4.01	49	40	43	94	68	87	Similar to predicted protein
Os09g0327575	0.03	0	0.04	1.03	1.23	0.86	1	0	1	27	32	22	Similar to Pi5-1
Os09g0331900	1.23	0.06	1.56	14.97	17.77	11.56	32	2	38	351	413	264	Hypothetical conserved gene
Os09g0347800	3.41	4.07	2.99	1.86	1.25	0.34	104	148	85	51	34	9	Histone acetyltransferase type B, catalytic subunit domain containing protein
Os09g0369400	2.76	4.92	2.74	5.71	4.78	11.73	79	168	73	147	122	294	Similar to predicted protein
Os09g0417800	1.08	1.16	1.93	5.04	4.08	3.14	24	32	41	102	83	64	WRKY transcription factor, Transcriptional repressor, Pathogen defens
Os09g0457900	0.15	0.5	0.26	0.77	0.55	2.7	3	12	5	14	10	48	AP2/ERF transcription factor, Regulation of the internode elongatio
Os09g0479900	7.21	11.5	3.18	5.09	2.1	1.13	358	680	147	227	93	49	Similar to Subtilisin-like protease
Os09g0540600	1.07	2.51	0.84	0.4	0.2	0.08	30	84	22	10	5	2	Similar to WD-40 repeat protein MSI1
Os09g0571000	0.34	0.19	0.36	1.79	0.55	0.81	9	6	9	43	13	19	Protein of unknown function DUF966 family protein
Os10g0104900	1.06	1.55	0.58	0.49	0.41	0.17	63	110	32	26	22	9	Chromomethylase, Plant development, Silencing of transposable elements (TEs
Os10g0124500	0.03	0	0.11	2.22	1.72	1.06	1	0	3	60	46	28	Cyclin-like F-box domain containing protein
Os10g0130500	0.2	0	0	2.14	0.92	1.3	5	0	0	51	22	29	Hypothetical protein
Os10g0130701	0.64	1.17	0.67	0	0.02	0.02	37	80	36	0	1	1	Hypothetical conserved gene
Os10g0131200	0.12	0	0	2.55	2.78	1.53	5	0	0	99	107	58	Conserved hypothetical protein
Os10g0132700	0.77	0.55	0.52	4.06	3.06	2.41	37.38	31.63	23.48	176.72	132.18	102.17	Similar to NB-ARC domain containing protein, expressed
Os10g0132800	1.06	0.41	0.88	3.21	2.66	1.32	35	16	27	95	78	38	Hypothetical protein
Os10g0150800	0.99	5.58	0.56	0.19	0.13	0	17	113.98	9	3	2	0	Protein of unknown function DUF1210 family protein
Os10g0156300	1.11	2.06	0.66	0	0	0	9	20	5	0	0	0	Hypothetical conserved gene
Os10g0160700	1.29	1.92	0.77	0	0	0	9	16	5	0	0	0	Conserved hypothetical protein
Os10g0161100	0.51	0.68	0.37	0	0	0	12	19	8	0	0	0	Hypothetical gene
Os10g0165400	0	0	0	0.79	0.5	0.15	0	0	0	11	7	2	Hypothetical gene
Os10g0343500	0.07	0	0	0.68	0.48	0.13	3.6	0	0	30.2	20.92	5.7	Transposase, Ptta/En/Spm, plant domain containing protein
Os10g0366400	0	0	0.05	0.75	0.3	0.37	0	0	1	19	6	9	Conserved hypothetical protein
Os10g0382400	0.95	0.27	0.34	2.58	1.58	1.69	27	9	9	66	40	42	Conserved hypothetical protein
Os10g0382600	0.9	0.23	1.13	5.32	3.47	2.42	23	7	27	122	79	54	Conserved hypothetical protein
Os10g0402200	1.73	2.27	1	0.45	0.23	0.03	69	108	37	16	8	1	Origin recognition complex subunit 3, Lateral root developmen
Os10g0414700	1.66	1.43	0.99	0.51	0.63	0.14	68	70	38	19	23	5	K Homology domain containing protein
Os10g0418000	6.03	9.66	4.29	3.09	0.99	0.93	89	170	59	41	13	12	Similar to Histone H2A
Os10g0438500	2.48	3.91	1.66	1.21	0.78	0.22	64	120	40	28	18	5	Cyclin-like F-box domain containing protein
Os10g0479001	16.12	18.25	15.64	5.03	3.59	2.77	146	197	132	41	29	22	Hypothetical gene
Os10g0479100	2.62	2.2	1.19	0.56	0.11	0	26	26	11	5	1	0	Non-protein coding transcript
Os10g0483500	0.84	1.2	0.85	0.3	0.19	0.25	34	58	32	11	7	9	FAD linked oxidase, N-terminal domain containing protein
Os10g0578050	0.08	0	0	2.03	1.5	1.78	4	0	0	74	52	60	Conserved hypothetical protein
Os10g0578950	0.42	0.38	0.14	2.26	1.26	0.7	13	14	4	63	35	19	Similar to 4-coumarate--CoA ligase-like 2
Os10g0580001	0	0	0	2.63	1.57	3.14	0	0	0	49	29	57	Hypothetical gene
Os10g0580500	4.74	5.61	5.37	2.31	2.16	1.47	121.14	171	128	53	49.1	33	Essential protein Yae1, N-terminal domain containing protein
Os11g0102600	1.66	2.47	1.11	11.1	13.26	14.17	38.44	68.17	23.9	231.42	274.24	287.75	LisH dimerisation motif domain containing protein
Os11g0102700	4.86	3.53	2.97	10.45	10.31	5.64	87.35	75.5	49.76	168.73	165.08	88.72	Peptidase C48, SUMO/Sentrin/Ubl1 family protein
Os11g0102800	7.42	4.96	5.9	15.71	13.69	9.27	565.48	451.14	418.92	1076.76	930.17	618.8	RING-C2 type protein, E3 ligas
Os11g0103100	0.23	0.08	0.08	1.2	0.73	0.57	13	5	4.16	60.23	36.05	28	Hypothetical conserved gene
Os11g0103700	0.83	0.99	1.02	2.64	2.3	1.28	39.69	56.18	45.05	112.83	97.46	53.17	EF-Hand type domain containing protein
Os11g0103800	0.35	0.14	0.13	1.72	1.53	1.37	17	8	6	75	66	58	Conserved hypothetical protein
Os11g0104400	3.42	1.02	2.09	12.64	14.17	13.47	104.86	37.2	59.57	348.42	386.94	361.27	Similar to W-3 fatty acid desaturase
Os11g0104933	0.43	0	0.16	2.75	6.2	5.2	3.07	0	1.03	17.57	39.23	32.34	Non-protein coding transcript
Os11g0105750	0.36	0.1	0.15	0.8	1.42	0.42	21	6.64	8.2	42	74	21.56	Quinonprotein alcohol dehydrogenase-like domain containing protein
Os11g0106000	1.03	0.33	0.37	2.91	2.51	1.98	30	11	10	75	64	50	Conserved hypothetical protein
Os11g0106083	1.48	1.14	2.09	4.16	3.54	4.19	38	35	50	96	81	94	Hypothetical gene
Os11g0106700	4.09	2.91	4.91	12.42	10.12	8.26	96.5	79.53	108.45	254.27	204.21	164.38	Similar to Ferritin 1, chloroplast precursor (EC 1.16.3.1) (ZmFer1)
Os11g0126400	16.71	22.16	8.32	8.71	4.48	4.12	431	681	200	202	103	93	Similar to GDA1/CD39 family protein
Os11g0135400	41.79	33.75	25.47	21.76	10.01	8.29	969.42	933.1	550.53	453.76	207.01	168.31	60S acidic ribosomal protein P0
Os11g0161800	0.11	0.03	0.08	0.51	0.98	0.35	3	1	2	12	23	8	Conserved hypothetical protein
Os11g0162700	0.31	0.12	0.19	0.82	0.78	0.38	16	5	7	36	36	17	Hypothetical conserved gene
Os11g0172150	0.05	0	0	0.6	0.69	0.54	3	0	0	31	35	27	Similar to Leucine Rich Repeat family protein, expressed
Os11g0180600	1.2	1.19	0.71	0.54	0.42	0.19	120	141	66	48	37	17	Similar to Type III restriction enzyme, res subunit family protein, expressed
Os11g0186400	3.29	3.36	2.27	1.97	1.27	1.06	224	273	144	121	77	63	Similar to DNA polymerase delta catalytic subunit (EC 2.7.7.7)
Os11g0195800	1.55	1.76	2.3	3.2	4.15	6.51	34	46	47	63	81	125	Conserved hypothetical protein
Os11g0202400	1.4	1.93	1.69	0.27	0	0	30.69	50.42	34.42	5.22	0	0	Similar to F-box domain containing protein
Os11g0202600	1.73	2.3	0.97	0.13	0.25	0.32	61	97	32	4	8	10	Similar to OSIGBa0126J24.2 protein
Os11g0204600	0.9	1.68	0.5	0	0	0	27	60	14	0	0	0	Similar to Glucose-1-phosphate adenylyltransferase
Os11g0204800	0.48	0.56	0.7	0	0	0	23	32	31	0	0	0	Similar to Wali7 protein (Fragment)
Os11g0212000	0.07	0.32	0.14	0	0	0	4	23	8	0	0	0	Similar to Leucine Rich Repeat family protein, expressed
Os11g0227250	0.34	0.36	0.45	0	0	0	15	18.99	18.45	0	0	0	Hypothetical protein
Os11g0229600	0.27	0.65	0.11	0	0	0	13.83	33	4.4	0	0	0	Hypothetical gene
Os11g0286800	1.15	3.36	2	0.04	0	0	52	182	87	1	0	0	Squalene cyclase domain containing protein
Os11g0311100	2.05	5.68	2.87	0	0	0	46	152	60	0	0	0	Similar to Pantothenate kinase family protein
Os11g0429900	0.56	1.12	1.19	0	0	0	5	12	10	0	0	0	Non-protein coding transcript
Os11g0442380	0.41	0.4	0.31	0.84	1.46	0.67	22	26	15.58	40.75	70.33	31.47	Hypothetical gene
Os11g0444700	4.98	4.41	5.88	10.01	10.21	12.2	89	94	98	160.91	162.61	190.83	Octicosapeptide/Phox/Bem1p domain containing protein
Os11g0450050	0.23	0.7	0.69	0.02	0	0	9.23	32.97	25.51	0.86	0	0	Conserved hypothetical protein
Os11g0463600	4.91	7.73	6.13	2.84	0.83	1.07	73	137	85	38	11	14	Similar to FHA domain containing protein, expressed
Os11g0484300	11.16	13.59	7.5	4.19	2.44	0.83	663	962	415	224	129	43	Similar to Mcm2-prov protein
Os11g0513900	7.13	3.78	4.72	16.14	17.87	14.08	489	309	302	996	1093	846	Conserved hypothetical protein
Os11g0514100	1.42	1.09	1.22	2.37	4.01	1.52	128	117	102	192	322	120	Hypothetical conserved gene
Os11g0517400	2.88	1.06	1.35	6.08	5.7	3.62	89	39	39	169	157	98	Conserved hypothetical protein
Os11g0546750	0	0	0	0.49	0.7	0.21	0	0	0	6.16	8.74	2.64	Hypothetical gene
Os11g0549615	12.04	18.2	15.71	5.64	4.44	4.71	292	526	355	123	96	100	Metallophosphoesterase domain containing protein
Os11g0550300	0.39	0.07	0.08	0.67	0.77	0.32	32	7	6	49	56	23	Hypothetical protein
Os11g0555600	0.34	0.78	0.39	0	0	0	14.25	39.01	15.19	0	0	0	Protein kinase, core domain containing protein
Os11g0555866	0.52	1.16	0.65	0	0	0	19.75	51.99	22.81	0	0	0	Hypothetical protein
Os11g0562100	1.19	0.52	0.26	0	0	0	50	26	10	0	0	0	Squalene cyclase domain containing protein
Os11g0568300	5.84	6.34	3.17	2.74	2.25	1.35	178	230	90	75	61	36	Cell division cycle-associated protein domain containing protein
Os11g0568500	13.28	15.23	8.19	8.04	5.4	4.76	226	309	130	123	82	71	Prefoldin domain containing protein
Os11g0586300	20.72	21.04	13.74	9.72	6.69	3.46	623	750	377	275	170	96	Conserved hypothetical protein
Os11g0592000	1.97	1.22	2.19	10.04	7.11	8.48	27	20	28	124	87	102	Similar to Barwin
Os11g0592100	0.52	0.19	0.64	1.98	2.91	1.52	7	3	8	24	35	18	Similar to Barwin
Os11g0601950	0.67	1.11	1.61	1.86	3.32	2.26	21.52	42.42	48.14	53.73	94.79	63.34	Similar to cDNA clone:002-114-B06, full insert sequence
Os11g0608000	0.04	0	0	0.3	0.36	0.22	2	0	0	15	18	11	Nucleotide-binding, alpha-beta plait domain containing protein
Os11g0609600	0.73	0.6	0.76	1.58	1.59	1.06	33	32	32	64	64	42	Similar to 14-3-3-like protein
Os11g0633500	2.15	1.82	1.59	0.96	0.89	0.58	179	181	124	72	66	42	Similar to NBS-LRR disease resistance protein homologue (Fragment)
Os11g0640000	0	0	0.03	0.31	0.22	0.38	0	0	1	10	7	12	NB-ARC domain containing protein
Os11g0640300	0.05	0	0.02	0.8	0.71	0.29	3	0	1	42	37	15	NB-ARC domain containing protein
Os11g0641300	2.97	2.67	3.41	6.45	7.38	7.92	42	45	45	82	93	98	Conserved hypothetical protein
Os11g0648800	11.99	19.46	12.71	4.46	3.52	3	329	636	325	110	86	72	Hypothetical conserved gene
Os11g0655300	0.02	0.01	0	0.39	0.28	0.08	1	1	0	20	14	4	NB-ARC domain containing protein
Os11g0660400	5	1.83	3.11	11.42	12.09	5.17	231.77	93.7	117.03	413.75	430.5	183.92	Hypothetical protein
Os11g0660700	0.08	0	0	0.43	0.61	0.8	1	0	0	5	7	9	Conserved hypothetical protein
Os11g0661900	0.04	0	0	0.69	0.45	0.12	1	0	0	17	11	3	Conserved hypothetical protein
Os11g0664500	0.07	0	0	0.5	0.39	0.24	3	0	0	19	15	9	Hypothetical conserved gene
Os11g0684100	1.92	1.97	1.39	0.94	0.61	0.39	155.81	195.12	108.34	70	43	27	NB-ARC domain containing protein
Os11g0687100	0	0	0	0.1	0.21	0.13	0	0	0	4	8	5	von Willebrand factor, type A domain containing protein
Os11g0687800	0.06	0	0	0.75	0.71	0.61	4	0	0	43	40	34	NB-ARC domain containing protein
Os11g0689100	0.39	0.29	0.38	0	0	0	18	19	25	0	0	0	NB-ARC domain containing protein
Os11g0692000	0.72	0.81	0.31	0	0	0	60	80	24	0	0	0	Hypothetical protein
Os11g0697100	0.47	0.17	0.26	1.42	1.26	0.43	21	9	11	57	50	17	Non-protein coding transcript
Os11g0704100	0.14	0.2	0.15	0.41	0.69	0.63	9	15	9	23	39	35	Similar to NB-ARC domain containing protein
Os12g0102200	43.16	51.33	36.42	22.62	21.01	18.67	877.56	1243.83	690.1	413.58	380.76	332.25	LisH dimerisation motif domain containing protein
Os12g0102350	5.39	6.67	6.25	2.99	2.74	0.93	94.65	139.5	102.24	47.27	42.92	14.28	Similar to WRKY transcription factor 57
Os12g0102400	20.79	22.84	19.09	11.98	11.23	6.97	1567.52	2051.86	1341.08	812.24	754.83	460.2	RING-C2 type protein, E3 ligas
Os12g0102900	2.64	1.97	2.74	0.73	1.2	0.86	95	84.72	91.9	23.79	38.53	27	Similar to IBR domain containing protein
Os12g0103000	5.11	6.72	4.35	2.81	1.88	0.93	206.31	323.82	163.95	102.17	67.54	32.83	EF-Hand type domain containing protein
Os12g0103300	6.75	9.77	5.43	2.07	2.08	0.87	80	138	60	22	22	9	Preprotein translocase Sec, Sec61-beta subunit domain containing protein
Os12g0103500	4.06	2.96	2.4	0.88	0.69	0.87	76.53	66.61	42.23	15	11.59	14.28	Ribosome-inactivating protein domain containing protein
Os12g0103580	14.27	20.04	13.26	3.92	4.76	4.64	239	400	207	59	71	68	Peptidase C48, SUMO/Sentrin/Ubl1 domain containing protein
Os12g0104700	10.98	13.33	11.43	6.68	5.48	3.19	329.46	476.6	319.55	180.07	146.44	83.73	Protein of unknown function DUF231, plant domain containing protein
Os12g0104766	33.06	25.18	28.43	18.83	16.96	6.72	1061.34	963.37	850.6	543.65	485.34	188.89	Similar to Clathrin heavy chain
Os12g0105200	11.92	12.72	9.99	3.57	2.77	3.74	171.89	218.47	134.22	46.33	35.65	47.17	Similar to mRNA turnover protein 4
Os12g0106500	0.84	0.92	0.31	0	0.2	0	32.37	42	11.05	0	6.8	0	Similar to predicted protein
Os12g0115300	3.93	4.15	4.31	0.35	1	0.51	62	78	63.28	5	14	7	Plant lipid transfer protein and hydrophobic protein, helical domain containing protein
Os12g0142900	0.11	0	0.02	0.53	0.36	0.34	6	0	1	27	18	17	Similar to H0321H01.8 protein
Os12g0145500	4.54	7.1	4	2.5	2.53	2.04	117	218	96	58	58	46	Peptidyl-prolyl cis-trans isomerase, FKBP-type domain containing protein
Os12g0145566	0.8	1.29	0.68	0.19	0	0	24	46	19	5	0	0	Similar to cDNA clone:J033057N11, full insert sequence
Os12g0166700	0.16	0.6	0.17	0	0	0	5	23	5	0	0	0	Conserved hypothetical protein
Os12g0210800	10.1	10.74	6.73	5.68	3.97	3.91	234	296	145	118	82	79	Similar to 3-deoxy-D-manno-2-octulosonic acid-8-phosphate (EC 4.1.2.16) (Fragment)
Os12g0219700	0	0	0.08	0.93	0.51	0.7	0	0	1	11	6	8	Hypothetical protein
Os12g0235600	0.03	0.06	0	1.36	0.82	0.44	1	2	0	35	21	11	Conserved hypothetical protein
Os12g0236800	3.47	1.77	4.86	26.14	23.27	30.81	69	42	90	467	412	536	Conserved hypothetical protein
Os12g0242900	2.2	2.2	0.91	0.48	0.66	0.41	61.41	73.22	23.69	12	16.5	10	DNA polymerase alpha, subunit B domain containing protein
Os12g0250900	0.05	0	0	3.17	1.83	2.79	1	0	0	56	32	48	BRCT domain containing protein
Os12g0254400	0	0	0	1.77	1.18	0.62	0	0	0	41	27	14	Hypothetical protein
Os12g0254601	0	0	0	0.79	0.24	0.11	0	0	0	23	7	3	Hypothetical gene
Os12g0255850	16.45	8.65	11.34	2.48	2.28	2.69	245.11	153.53	157.49	33.19	30.33	35.02	Conserved hypothetical protein
Os12g0256000	1.02	1.18	1.03	3.62	2.78	1.01	37	51	35	118	90	32	Alpha/beta hydrolase fold-3 domain containing protein
Os12g0256400	0	0	0	0.72	0.61	0.08	0	0	0	19	16	2	Conserved hypothetical protein
Os12g0262100	0.13	0.11	0.06	0.65	0.42	0.3	5	5	2	22	14	10	HAT dimerisation domain containing protein
Os12g0265600	0	0	0	0.37	0.6	0.31	0	0	0	5	8	4	Conserved hypothetical protein
Os12g0266000	0.11	0.22	0.28	2.17	1.85	0.64	4	2	2	51	30	20	Similar to Glutaredoxin-C8
Os12g0269700	517.81	502.88	497.5	2871.05	2556.37	3918.69	6154.47	7122.82	5510.46	30680.7	27078	40772.2	Similar to 13 kDa prolamin precursor
Os12g0272500	0	0	0	0.85	0.94	0.71	0	0	0	33	36	27	Non-protein coding transcript
Os12g0284800	0.58	0.91	0.89	5.13	3.67	2.56	9	17	13	72	51	35	Hypothetical gene
Os12g0299300	0.3	0.42	0.39	6.09	3.84	2.78	9	14	11	167	103	72	Conserved hypothetical protein
Os12g0299700	5.14	6.34	5.01	16.02	10.39	12.84	130	191	118	364	234	284	NOP5, N-terminal domain containing protein
Os12g0405400	0.41	0.31	0.37	1.79	1.52	0.6	18	16	15	70	59	23	Conserved hypothetical protein
Os12g0408800	0.35	0.32	0.75	2.89	1.4	0.87	10	12	21	85	39	25	Conserved hypothetical protein
Os12g0410150	0.11	0.51	0.41	2.19	1.66	1.19	2	11	7	36	27	19	Hypothetical gene
Os12g0416050	3.5	2.56	1.67	0	0.3	0.01	28.2	24.57	12.58	0	2.14	0.1	Non-protein coding transcript
Os12g0420000	0.27	0.53	0	1.7	2.12	1.24	3	7	0	17	21	12	Similar to OSIGBa0130B08.3 protein
Os12g0435000	0	0	0	0.49	0.45	0.23	0	0	0	11	10	5	Hypothetical conserved gene
Os12g0437800	2.63	5.12	3.85	8.12	8.86	9.43	22	51	30	61	66	69	Similar to MPI
Os12g0487500	1.35	1.13	0.38	0.2	0	0	23	23	6	3	0	0	Hypothetical conserved gene
Os12g0496900	7.68	7.03	5.93	4.31	3.56	1.96	121	132	87	61	50	27	SSXT family protein
Os12g0497300	2.74	3.17	2.14	0.42	0.19	0	66	91	48	9	4	0	DNA repair protein RAD51, Homologous pairing, DNA double strand break (DSB) repair and homologous recombinatio
Os12g0503200	1.76	1.08	0.82	6.38	4.8	5.23	97	71	42	311	230	249	Similar to TRANSLATION INITIATION FACTOR IF-2P
Os12g0530000	10.37	16.07	8.87	6.45	4.07	4.97	143	264	114	80	50	60	Similar to Histone H2A
Os12g0554100	1.81	1.73	1.61	5.48	5.74	5.77	88	100	73	239	248	245	Conserved hypothetical protein
Os12g0560700	2.82	3.55	1.3	1.58	0.59	0.3	139	209	60	70	26	13	Similar to PROLIFERA protein
Os12g0561900	0.13	0.47	0.3	0	0	0	4	18	9	0	0	0	Similar to UDP-glucoronosyl and UDP-glucosyl transferase family protein, expressed
Os12g0565800	0.57	0.38	0.31	0	0	0	24	19	12	0	0	0	Conserved hypothetical protein
Os12g0573900	42.55	42.29	35.6	18.71	14.51	14.07	1171	1387	913	463	356	339	Conserved hypothetical protein
Os12g0576100	0.76	0.24	0	11.97	11.44	13.16	8	3	0	114	108	122	Conserved hypothetical protein
Os12g0584200	0.7	0.51	0.66	0	0	0	15	17	11	0	0	0	Similar to cDNA clone:J013075O22, full insert sequence
Os12g0601000	1.65	2.02	0.76	0.52	0.36	0.1	56	82	24	16	11	3	Similar to Leucine Rich Repeat family protein, expressed
Os12g0605500	7.74	7.69	4.82	4.74	3.66	1.53	434	514	252	239	183	75	Tesmin/TSO1-like, CXC domain containing protein
Os12g0634800	4.91	5.09	3.83	2.88	1.72	1.8	106	131	77	56	33	34	Protein of unknown function NUC189, C-terminal domain containing protein
Os12g0637300	0.52	1.29	1.15	0	0	0.06	20.77	61.03	42.49	0.14	0	2	Conserved hypothetical protein
