# Supplementary material for: Transcriptome and Metabolome Analysis Provides Insights into the Heterosis of Yield and Quality Traits in Two Hybrid Rice Varieties (Oryza sativa L.)
Source: Int J Mol Sci. 2022 Oct 26;23(21):12934. doi: 10.3390/ijms232112934 (PMC9654843; doi:10.3390/ijms232112934)
Supplement: Supplementary file 1 [file ijms-23-12934-s001.zip › Table S2.xlsx]

## Sheet: TF-vs-TY398.filter.annot
Table S2. DM identification information between TF and TY398.
name	TF-1	TF-2	TF-3	TF-4	TF-5	TF-6	TY398-1	TY398-2	TY398-3	TY398-4	TY398-5	TY398-6	control_mean	case_mean	log2_FC(case_mean/control_mean)	Pvalue	fdr	vip	mz	rt	rtmin	MS2_name	MS1_name	identify.pvalue	ppm	formula	MS_type	Class	CAS	HMDB	C_ID	Pathway	KEGG_B_class	KEGG_A_class
POS_M81T821	8.05467e+06	7.40662e+06	9.39412e+06	1.38116e+07	9.54828e+06	1.25907e+07	2.76608e+07	6.67033e+07	1.09721e+08	1.18119e+08	2.85224e+08	1.80538e+08	1.01343e+07	1.31328e+08	3.69585	0.0087122	0.0308625	1.32758	81.0693	820.558	13.68	--	--	--	--	--	--	--	--	--	-	-	-	-
POS_M82T690	8.73554e+07	1.09694e+08	7.67254e+07	2.8655e+07	3.06009e+07	3.2387e+07	1493.84	1493.84	1493.84	1493.84	1493.84	1493.84	6.09029e+07	1493.84	-15.3152	0.00163632	0.00983842	1.00713	81.5197	689.774	11.5	--	--	--	--	--	--	--	--	--	-	-	-	-
POS_M82T43	8.57919e+06	1.10719e+07	6.91941e+06	8.96628e+06	7.38309e+06	6.29497e+06	2.03975e+06	2.99112e+06	1.05404e+06	3.11241e+06	2.82123e+06	1.70606e+06	8.20247e+06	2.28743e+06	-1.84233	1.89489e-05	0.000554847	0.333684	82.0263	42.6544	0.71	--	--	--	--	--	--	--	--	--	-	-	-	-
POS_M83T94	2.55684e+07	2.07364e+07	4.93752e+07	2.24394e+07	1.79421e+07	2.44526e+07	2.38125e+06	7.92333e+06	7.69117e+06	5.92503e+06	7.94041e+06	9.43116e+06	2.67523e+07	6.88206e+06	-1.95875	0.00192038	0.0110281	0.559674	83.049	93.7238	1.56	--	--	--	--	--	--	--	--	--	-	-	-	-
POS_M83T838	7.13799e+08	6.39694e+08	1.11819e+08	1.23678e+08	1.2925e+09	2.54182e+09	3.44026e+07	1.97515e+07	6.16412e+07	2.77518e+06	1.80385e+07	3.22355e+07	9.03885e+08	2.81407e+07	-5.00541	0.0408691	0.0937096	3.366	83.0601	838.149	13.97	--	--	--	--	--	--	--	--	--	-	-	-	-
POS_M83T578	1.69796e+08	1.06517e+08	3.19533e+08	2.83092e+07	2.75923e+08	8.57328e+07	1493.84	1493.84	1493.84	1493.84	1493.84	1493.84	1.64302e+08	1493.84	-16.747	0.00534909	0.0223386	1.59323	83.0602	578.352	9.64	--	--	--	--	--	--	--	--	--	-	-	-	-
POS_M83T647	1.59768e+08	1.84532e+08	2.11367e+08	3.59973e+07	3.25561e+07	1.08639e+08	1493.84	1493.84	1493.84	1493.84	1493.84	1493.84	1.22143e+08	1493.84	-16.3192	0.00279562	0.014207	1.39006	83.0602	647.356	10.79	--	--	--	--	--	--	--	--	--	-	-	-	-
POS_M83T617	4.10704e+07	1.48916e+08	1.3319e+08	4.44625e+08	2.80953e+08	4.80211e+07	1493.84	1493.84	1493.84	1493.84	1493.84	1493.84	1.82796e+08	1493.84	-16.9009	0.0161168	0.0476697	1.56257	83.0602	616.547	10.28	--	--	--	--	--	--	--	--	--	-	-	-	-
POS_M83T660	1.06386e+08	3.29905e+07	1.02908e+08	1.1738e+08	2.95551e+08	1.62288e+08	1.05106e+07	4.88998e+07	4.42128e+07	9.36027e+06	2.48095e+07	3.2193e+07	1.36251e+08	2.8331e+07	-2.26581	0.0148168	0.0447813	1.26005	83.0602	659.916	11	--	--	--	--	--	--	--	--	--	-	-	-	-
POS_M83T626	1.39095e+08	1.00701e+08	1.09754e+08	2.03612e+07	7.27849e+07	8.66023e+07	1493.84	1493.84	1493.84	1493.84	1493.84	1493.84	8.82164e+07	1493.84	-15.8497	0.000308295	0.00337243	1.25968	83.0602	625.941	10.43	--	--	--	--	--	--	--	--	--	-	-	-	-
POS_M83T734	3.08597e+07	3.21432e+07	3.47585e+07	3.18271e+07	1.0763e+08	3.12313e+07	2.91116e+08	1.3485e+09	1.15085e+09	1.59613e+09	4.32552e+09	4.47967e+08	4.47417e+07	1.52668e+09	5.09263	0.0325051	0.0789687	4.35619	83.0602	733.64	12.23	--	--	--	--	--	--	--	--	--	-	-	-	-
POS_M84T178	2.4175e+08	6.73543e+08	1.87459e+08	2.01909e+08	3.61011e+08	5.19321e+08	1493.84	1493.84	1493.84	1493.84	1493.84	1493.84	3.64165e+08	1493.84	-17.8952	0.00106143	0.00749398	2.52183	84.0443	177.825	2.96	--	--	--	--	--	--	--	--	--	-	-	-	-
POS_M84T353	1.00936e+08	1.33196e+08	2.1446e+08	3.44231e+07	1.97067e+08	3.24914e+07	3.9935e+08	6.62801e+08	1.48493e+09	1.44557e+09	1.96564e+09	3.12899e+09	1.18762e+08	1.51455e+09	3.67274	0.00588168	0.0237332	4.5292	84.0442	353.139	5.89	--	--	--	--	--	--	--	--	--	-	-	-	-
POS_M84T373	1.02211e+08	1.07345e+08	2.13146e+07	3.30133e+08	7.04171e+07	5.23862e+07	1493.84	1493.84	1493.84	1493.84	1493.84	1493.84	1.13968e+08	1493.84	-16.2192	0.0302002	0.0749226	1.17596	84.0442	373.374	6.22	--	--	--	--	--	--	--	--	--	-	-	-	-
POS_M84T817_1	8.92099e+07	9.89667e+07	2.47074e+08	1.09397e+08	3.83534e+08	1.01667e+08	1493.84	1493.84	1493.84	1493.84	1493.84	1493.84	1.71641e+08	1493.84	-16.81	0.00556263	0.0229512	1.63389	84.0442	817.493	13.62	--	--	--	--	--	--	--	--	--	-	-	-	-
POS_M84T616	5.38646e+07	1.32761e+08	6.32883e+07	1.90721e+07	1.04689e+08	1.06926e+08	9.98065e+07	1.70778e+07	2.28064e+07	5.20514e+06	3.95054e+06	1.32386e+07	8.01002e+07	2.70142e+07	-1.56809	0.0411537	0.0941606	0.822836	84.0442	616.213	10.27	--	--	--	--	--	--	--	--	--	-	-	-	-
POS_M84T197	9.39679e+07	3.1156e+07	2.63553e+08	2.1876e+08	1.06504e+08	1.42281e+08	4.60109e+08	3.9007e+08	4.33053e+08	9.80396e+08	1.61399e+09	2.31241e+09	1.42704e+08	1.03167e+09	2.85389	0.0201751	0.0557491	3.46056	84.0443	197.368	3.29	--	--	--	--	--	--	--	--	--	-	-	-	-
POS_M84T826	3.45263e+07	4.02613e+07	6.93891e+06	2.43524e+07	7.21995e+06	3.17778e+07	4.72417e+06	1.24756e+07	1.82108e+07	4.58115e+06	3.53633e+06	3.83428e+06	2.41794e+07	7.89371e+06	-1.61501	0.0272578	0.0696652	0.471586	84.0442	826.482	13.77	--	--	--	--	--	--	--	--	--	-	-	-	-
POS_M84T700	1.95405e+07	8.68119e+07	7.93733e+07	7.21293e+07	6.23142e+07	2.33249e+07	1493.84	1493.84	1493.84	1493.84	1493.84	1493.84	5.7249e+07	1493.84	-15.2259	0.000673445	0.00558272	0.983753	84.0442	700.486	11.67	--	--	--	--	--	--	--	--	--	-	-	-	-
POS_M84T607	5.93883e+07	6.45599e+07	6.97074e+07	1.3996e+07	5.49221e+07	6.11671e+07	1493.84	1493.84	1493.84	1493.84	1493.84	1493.84	5.39568e+07	1493.84	-15.1405	6.52719e-05	0.00125855	1.00667	84.0442	606.867	10.11	--	--	--	--	--	--	--	--	--	-	-	-	-
POS_M84T401	4.87217e+07	4.40061e+07	7.50599e+07	5.21612e+07	2.90142e+07	2.16824e+07	1.92301e+07	2.00628e+07	3.64632e+06	1.44669e+07	1.41326e+07	1.79501e+07	4.51076e+07	1.49148e+07	-1.59662	0.00382156	0.0176534	0.666995	84.0805	400.554	6.68	--	--	--	--	--	--	--	--	--	-	-	-	-
POS_M84T347	2.03844e+07	7.05093e+07	6.04012e+07	1.23047e+07	9.66745e+06	8.18872e+06	1493.84	1493.84	1493.84	1493.84	1493.84	1493.84	3.02426e+07	1493.84	-14.3053	0.0236478	0.0628921	0.628834	84.0805	346.901	5.78	--	--	--	--	--	--	--	--	--	-	-	-	-
POS_M84T489	5.0018e+07	5.91184e+07	1.00271e+07	5.72254e+07	4.01118e+07	4.12368e+07	1493.84	1493.84	1493.84	1493.84	1493.84	1493.84	4.29563e+07	1493.84	-14.8116	0.000158706	0.00215847	0.887061	84.0805	489.072	8.15	--	--	--	--	--	--	--	--	--	-	-	-	-
POS_M84T327	5.26661e+07	3.34794e+07	5.94202e+06	6.89984e+06	5.14873e+07	5.5936e+06	1493.84	1493.84	1493.84	1493.84	1493.84	1493.84	2.60114e+07	1493.84	-14.0878	0.0189952	0.0533845	0.61944	84.0806	326.768	5.45	--	--	--	--	--	--	--	--	--	-	-	-	-
POS_M84T629	2.26106e+07	5.43515e+06	1.74752e+07	1.95408e+07	2.70247e+07	3.86657e+07	1493.84	1493.84	1493.84	1493.84	1493.84	1493.84	2.1792e+07	1493.84	-13.8325	0.000665116	0.00553226	0.611865	84.0805	628.897	10.48	--	--	--	--	--	--	--	--	--	-	-	-	-
POS_M84T187	6.72859e+07	7.973e+07	6.71487e+07	7.24911e+07	3.71067e+07	7.69873e+07	1493.84	1493.84	1493.84	1493.84	1493.84	1493.84	6.67916e+07	1493.84	-15.4484	9.09242e-07	7.38669e-05	1.13728	84.0807	186.845	3.11	--	--	--	--	--	--	--	--	--	-	-	-	-
POS_M84T362	1.76393e+07	2.92181e+07	2.8639e+07	7.59709e+06	6.89494e+07	3.23592e+07	1493.84	1493.84	1493.84	1493.84	1493.84	1493.84	3.07337e+07	1493.84	-14.3285	0.00478361	0.0206128	0.706955	84.0805	361.622	6.03	--	--	--	--	--	--	--	--	--	-	-	-	-
POS_M84T166	3.18594e+07	3.36862e+07	6.3079e+07	4.42024e+07	1.15295e+07	7.21453e+07	1.43573e+08	1.15016e+08	5.83249e+07	7.5489e+07	6.74463e+07	7.78298e+07	4.27503e+07	8.96132e+07	1.06778	0.0157662	0.0469061	0.830425	84.0809	165.95	2.77	--	--	--	--	--	--	--	--	--	-	-	-	-
POS_M84T376	2.11313e+07	2.10357e+07	8.32535e+06	3.99968e+07	3.55934e+07	5.38997e+07	1493.84	1493.84	1493.84	1493.84	1493.84	1493.84	2.9997e+07	1493.84	-14.2935	0.00113799	0.00787928	0.711088	84.0806	376.36	6.27	--	--	--	--	--	--	--	--	--	-	-	-	-
POS_M84T469	9.09827e+06	8.75126e+06	1.58289e+07	3.07292e+06	2.87013e+06	3.10134e+06	3.46857e+07	5.23808e+07	9.81739e+06	8.48388e+06	4.0335e+07	5.8461e+07	7.12047e+06	3.40273e+07	2.25665	0.0124008	0.0394147	0.607572	84.0805	469.277	7.82	--	--	--	--	--	--	--	--	--	-	-	-	-
POS_M84T619	4.6839e+07	3.54508e+07	5.10996e+07	2.12525e+07	6.08484e+06	5.48793e+06	8.31795e+06	1.2847e+06	7.24184e+06	6.8276e+06	5.78452e+06	3.90832e+06	2.77025e+07	5.56082e+06	-2.31664	0.0221005	0.0597686	0.530945	84.0805	618.995	10.32	--	--	--	--	--	--	--	--	--	-	-	-	-
POS_M84T387	3.13455e+07	2.82358e+07	7.91449e+06	8.197e+06	3.56344e+07	8.11266e+06	1493.84	1493.84	1493.84	1493.84	1493.84	1493.84	1.99066e+07	1493.84	-13.7019	0.00409916	0.018499	0.576088	84.0805	386.524	6.44	--	--	--	--	--	--	--	--	--	-	-	-	-
POS_M85T75	2.80689e+07	4.57206e+07	4.12539e+07	4.59016e+07	5.8353e+07	3.1292e+07	1.8352e+07	1.20398e+07	2.5949e+07	1.71618e+07	2.43018e+07	2.06096e+07	4.1765e+07	1.97357e+07	-1.08149	0.00122495	0.008224	0.612324	84.9596	75.1817	1.25	--	--	--	--	--	--	--	--	--	-	-	-	-
POS_M86T353	1.46603e+08	2.57802e+08	1.546e+08	8.42286e+07	1.68755e+08	6.03172e+08	1493.84	1493.84	1493.84	1493.84	1493.84	1493.84	2.3586e+08	1493.84	-17.2685	0.0119098	0.0383836	1.85062	86.0599	353.139	5.89	Diacetyl	--	0.00181135	6.31881	C4H6O2	MS2	Organooxygen compounds	431-03-8	HMDB0003407	C00741	ko00650//Butanoate metabolism	Carbohydrate metabolism	Metabolism
POS_M86T263	9.31795e+07	1.34443e+08	1.24848e+08	1.11922e+08	1.08e+08	1.35917e+08	3.63261e+07	7.72749e+07	1.02151e+07	2.48098e+07	2.94226e+07	7.30562e+06	1.18052e+08	3.08924e+07	-1.9341	3.53068e-05	0.000821084	1.2736	86.06	262.917	4.38	--	--	--	--	--	--	--	--	--	-	-	-	-
POS_M86T298	4.03237e+08	7.90635e+08	5.01265e+08	5.88494e+08	6.8198e+08	4.62603e+08	1493.84	1493.84	1493.84	1493.84	1493.84	1493.84	5.71369e+08	1493.84	-18.545	2.24421e-06	0.000142631	3.35255	86.0599	297.943	4.97	--	--	--	--	--	--	--	--	--	-	-	-	-
POS_M86T200	3.9257e+08	1.20148e+09	3.05552e+08	1.82771e+08	5.04299e+08	3.38809e+08	1.33894e+08	1.12769e+08	1.78529e+08	2.37098e+07	7.30709e+07	1.65125e+07	4.8758e+08	8.97476e+07	-2.44169	0.0252484	0.0659684	2.36701	86.06	200.093	3.33	--	--	--	--	--	--	--	--	--	-	-	-	-
POS_M86T274	1.88818e+08	7.27127e+07	2.91158e+08	2.54824e+08	2.70467e+08	3.8142e+08	1.04697e+08	1.70478e+07	1.68398e+07	4.67677e+07	5.28517e+07	4.44454e+07	2.43233e+08	4.71082e+07	-2.36829	0.00132574	0.00863312	1.77137	86.0599	273.709	4.56	--	--	--	--	--	--	--	--	--	-	-	-	-
POS_M86T641	2.03498e+07	1.07897e+08	1.34798e+08	1.22603e+08	1.34584e+08	1.75218e+08	4.37576e+07	7.01227e+07	2.02973e+07	2.46683e+07	2.24435e+07	1.75696e+07	1.15908e+08	3.31432e+07	-1.8062	0.00456123	0.0199366	1.12326	86.0599	640.809	10.68	--	--	--	--	--	--	--	--	--	-	-	-	-
POS_M86T684	1.91783e+08	1.16808e+08	1.71899e+08	1.36092e+08	4.79477e+07	4.06752e+07	4.71925e+06	1.90723e+07	1.3865e+07	3.35528e+06	1.46543e+07	1.46672e+07	1.17534e+08	1.17222e+07	-3.32576	0.00206679	0.0116374	1.29342	86.0599	683.818	11.4	--	--	--	--	--	--	--	--	--	-	-	-	-
POS_M86T657_1	5.60725e+07	1.4659e+07	1.39313e+07	4.16854e+07	4.80655e+07	6.89054e+07	1.43948e+07	8.37285e+06	1.0415e+07	7.39861e+06	8.61265e+06	8.1281e+06	4.05532e+07	9.55367e+06	-2.08569	0.00693431	0.0265895	0.686745	86.0599	656.889	10.95	--	--	--	--	--	--	--	--	--	-	-	-	-
POS_M86T189	3.37772e+08	6.84955e+07	6.62529e+07	1.94125e+08	9.99934e+07	3.35103e+08	3.114e+07	3.16528e+07	2.62656e+07	3.16959e+07	2.75605e+07	2.93382e+07	1.83624e+08	2.96088e+07	-2.63265	0.014132	0.0432261	1.46668	86.06	188.679	3.14	--	--	--	--	--	--	--	--	--	-	-	-	-
POS_M86T578	1.79179e+08	8.10765e+07	7.6952e+07	8.94627e+07	1.05048e+08	6.68354e+07	7.5624e+07	7.11659e+06	2.04018e+07	3.17053e+07	1.74572e+07	3.50099e+07	9.97589e+07	3.12191e+07	-1.67602	0.00538815	0.0224249	1.02104	86.0599	578.164	9.64	--	--	--	--	--	--	--	--	--	-	-	-	-
POS_M86T424	4.26046e+08	1.75647e+08	7.00564e+07	2.69213e+08	4.34789e+08	4.80114e+08	1.45581e+07	3.15766e+06	2.84813e+06	2.36918e+06	2.54015e+06	1.09724e+07	3.09311e+08	6.07426e+06	-5.67021	0.00111926	0.0078016	2.2915	86.0599	424.192	7.07	--	--	--	--	--	--	--	--	--	-	-	-	-
POS_M86T526	3.03566e+08	2.13071e+08	2.14618e+08	2.54415e+08	2.96399e+08	2.67872e+08	1493.84	1493.84	1493.84	1493.84	1493.84	1493.84	2.58324e+08	1493.84	-17.3998	1.59584e-08	4.05143e-06	2.28629	86.06	526.052	8.77	--	--	--	--	--	--	--	--	--	-	-	-	-
POS_M86T447	3.59584e+08	3.35661e+08	4.29804e+08	5.07966e+08	8.37023e+08	1.23959e+09	1.95947e+07	3.86032e+06	3.64359e+06	1.86797e+07	1.47315e+07	1.25469e+07	6.18272e+08	1.21761e+07	-5.66611	0.00186665	0.0107666	3.16263	86.0599	447.409	7.46	--	--	--	--	--	--	--	--	--	-	-	-	-
POS_M86T543	4.2936e+07	3.37683e+08	1.73836e+08	2.49432e+08	2.35046e+08	4.37371e+08	1.11421e+08	2.63413e+07	2.45911e+07	1.54649e+07	1.44856e+07	2.21395e+07	2.46051e+08	3.57405e+07	-2.78332	0.00432705	0.0192625	1.80408	86.0599	542.808	9.05	--	--	--	--	--	--	--	--	--	-	-	-	-
POS_M86T819	2.00192e+08	8.37165e+07	1.98901e+08	3.85158e+08	6.29729e+07	6.15729e+08	1.50067e+07	1.38271e+07	4.00074e+07	5.13111e+07	4.89857e+07	3.54571e+07	2.57778e+08	3.40992e+07	-2.91832	0.0261401	0.0675691	1.65975	86.0599	818.592	13.64	--	--	--	--	--	--	--	--	--	-	-	-	-
POS_M86T179	1.67107e+08	2.96396e+07	1.93696e+08	2.10876e+08	2.07645e+08	5.77725e+07	1493.84	1493.84	1493.84	1493.84	1493.84	1493.84	1.44456e+08	1493.84	-16.5612	0.00129349	0.00851491	1.53124	86.0599	178.933	2.98	--	--	--	--	--	--	--	--	--	-	-	-	-
POS_M86T618	4.58425e+08	2.13251e+08	2.26149e+08	3.33287e+08	4.76847e+08	7.36244e+08	1.89065e+07	1.09463e+07	1.14047e+07	1.48387e+07	2.30889e+06	8.16685e+06	4.07367e+08	1.10953e+07	-5.19831	0.00057304	0.00496662	2.6338	86.06	617.934	10.3	--	--	--	--	--	--	--	--	--	-	-	-	-
POS_M86T433	2.70719e+07	1.34383e+08	2.43638e+08	9.94113e+07	1.30608e+08	9.01533e+07	1493.84	1493.84	1493.84	1493.84	1493.84	1493.84	1.20877e+08	1493.84	-16.3042	0.00200595	0.0113905	1.38363	86.0599	432.735	7.21	--	--	--	--	--	--	--	--	--	-	-	-	-
POS_M86T696	2.23376e+07	8.62324e+07	8.96224e+07	8.44547e+07	1.43336e+08	3.79441e+08	1493.84	1493.84	1493.84	1493.84	1493.84	1493.84	1.34237e+08	1493.84	-16.4554	0.0261488	0.0675691	1.32739	86.06	696.123	11.6	--	--	--	--	--	--	--	--	--	-	-	-	-
POS_M86T565	2.59637e+07	1.66325e+08	9.11606e+07	3.49019e+07	1.47488e+08	2.15394e+08	2.96225e+06	7.30263e+06	2.18203e+06	6.93389e+06	1.49674e+07	5.57578e+06	1.13539e+08	6.654e+06	-4.09282	0.00621171	0.0245766	1.29402	86.0599	564.907	9.42	--	--	--	--	--	--	--	--	--	-	-	-	-
POS_M86T215	7.75032e+07	1.00622e+08	1.07741e+08	3.90861e+07	8.76018e+07	1.65343e+08	6.50968e+07	3.00331e+07	3.67386e+07	5.50976e+07	3.54331e+07	4.59988e+07	9.63163e+07	4.4733e+07	-1.10644	0.0159061	0.0472191	0.842804	86.06	214.798	3.58	--	--	--	--	--	--	--	--	--	-	-	-	-
POS_M86T382_2	1.07257e+07	5.74422e+07	2.96767e+07	3.95647e+07	1.67792e+07	3.84715e+07	1.17812e+07	9.53156e+06	3.18049e+06	7.50005e+06	6.06841e+06	7.67011e+06	3.211e+07	7.62198e+06	-2.07479	0.00584734	0.0236887	0.602757	86.0961	381.68	6.36	--	--	--	--	--	--	--	--	--	-	-	-	-
POS_M86T399	1.22675e+07	5.15677e+07	2.18193e+07	2.53838e+07	1.07864e+07	3.17385e+07	1493.84	1493.84	1493.84	1493.84	1493.84	1493.84	2.55939e+07	1493.84	-14.0645	0.00188194	0.0108278	0.646544	86.0962	398.567	6.64	--	--	--	--	--	--	--	--	--	-	-	-	-
POS_M86T372	6.45384e+06	6.79516e+06	6.58995e+06	1.07777e+07	3.16156e+07	1.98884e+07	3.71069e+07	4.13875e+07	8.82673e+07	3.04039e+07	7.66319e+07	9.91867e+07	1.36868e+07	6.2164e+07	2.1833	0.00341026	0.0163098	0.843651	86.0962	372.207	6.2	--	--	--	--	--	--	--	--	--	-	-	-	-
POS_M86T316	8.00112e+07	2.28647e+07	5.71897e+07	3.62011e+07	1.00091e+08	1.73248e+07	1493.84	1493.84	1493.84	1493.84	1493.84	1493.84	5.22805e+07	1493.84	-15.095	0.00302054	0.0149627	0.923504	86.0962	315.779	5.26	--	--	--	--	--	--	--	--	--	-	-	-	-
POS_M86T463	2.40151e+07	3.73507e+07	3.70862e+07	1.11902e+07	2.21503e+07	3.12212e+07	8.11053e+06	7.32208e+06	8.78245e+06	4.5987e+06	3.27555e+06	5.22204e+06	2.7169e+07	6.21856e+06	-2.12731	0.000559593	0.00489182	0.606104	86.0962	462.788	7.71	--	--	--	--	--	--	--	--	--	-	-	-	-
POS_M86T596	6.37609e+06	1.28916e+07	6.88656e+06	7.38197e+06	7.87663e+06	2.02375e+07	9.60805e+06	3.61001e+07	1.67891e+07	2.98765e+07	3.05076e+07	2.48885e+07	1.02751e+07	2.46283e+07	1.26117	0.0105503	0.0352238	0.45057	86.0962	595.779	9.93	--	--	--	--	--	--	--	--	--	-	-	-	-
POS_M86T756	3.1957e+06	9.54745e+06	1.63376e+07	4.05941e+06	1.13975e+07	5.29514e+06	1493.84	1493.84	1493.84	1493.84	1493.84	1493.84	8.30547e+06	1493.84	-12.4408	0.0024887	0.0131183	0.364497	86.0961	755.632	12.59	--	--	--	--	--	--	--	--	--	-	-	-	-
POS_M86T736_2	4.72469e+06	1.47497e+07	1.44925e+07	1.77338e+07	1.45138e+07	4.23674e+06	1493.84	1493.84	1493.84	1493.84	1493.84	1493.84	1.17419e+07	1493.84	-12.9404	0.000541705	0.00482189	0.446673	86.0962	735.837	12.26	--	--	--	--	--	--	--	--	--	-	-	-	-
POS_M86T564	3.76946e+07	2.33461e+07	7.504e+06	1.8349e+07	7.99154e+06	7.10822e+06	6.8326e+06	2.35958e+06	6.8823e+06	2.27069e+06	5.31945e+06	2.19637e+06	1.69989e+07	4.31016e+06	-1.97963	0.0308508	0.0760442	0.406054	86.0963	564.057	9.4	--	--	--	--	--	--	--	--	--	-	-	-	-
POS_M86T527	1.53832e+07	8.81938e+06	8.85396e+06	4.20635e+07	3.65264e+07	1.04909e+07	5.16262e+06	7.56646e+06	4.48871e+06	5.95779e+06	3.87102e+06	3.81934e+06	2.03562e+07	5.14432e+06	-1.98442	0.0326504	0.0791954	0.435731	86.0962	527.341	8.79	--	--	--	--	--	--	--	--	--	-	-	-	-
POS_M86T714	1.89305e+07	1.90574e+07	2.03494e+07	2.77485e+07	1.44504e+07	5.63656e+06	1.24288e+07	4.71178e+06	4.90408e+06	9.88547e+06	7.14894e+06	8.19424e+06	1.76954e+07	7.87888e+06	-1.16732	0.0123445	0.0392767	0.358736	86.0962	714.477	11.91	--	--	--	--	--	--	--	--	--	-	-	-	-
POS_M86T796	9.55122e+06	5.15951e+07	4.02836e+07	1.00335e+07	1.20719e+07	4.18045e+07	1.05887e+07	2.98469e+06	2.21164e+06	7.10866e+06	6.12113e+06	6.04345e+06	2.75566e+07	5.84304e+06	-2.23761	0.0201979	0.0557867	0.536563	86.0962	796.344	13.27	--	--	--	--	--	--	--	--	--	-	-	-	-
POS_M87T189	1.65976e+08	2.84706e+08	2.85676e+08	1.82684e+08	1.38782e+08	1.96566e+08	1.45171e+08	8.89191e+07	8.71611e+07	1.14673e+08	7.03575e+07	8.3407e+07	2.09065e+08	9.82816e+07	-1.08896	0.00248571	0.0131183	1.30535	87.0442	189.257	3.15	--	--	--	--	--	--	--	--	--	-	-	-	-
POS_M87T66	2.63285e+07	6.69404e+07	2.79987e+07	4.59801e+07	5.32484e+07	2.43801e+07	3.92523e+08	1.33135e+08	7.05667e+08	1.59096e+08	4.82602e+08	7.48415e+07	4.08127e+07	3.24644e+08	2.99177	0.0179903	0.0515836	1.94378	87.0442	66.4793	1.11	--	2-Butenoate	--	1.62951	C4H6O2	MS1	Fatty Acyls	3724-65-0	HMDB0010720	-	-	-	-
POS_M87T91_2	9.84227e+07	1.08559e+08	8.68157e+07	7.72378e+07	9.53443e+07	9.50885e+07	8.52484e+07	5.07894e+07	1.93706e+07	1.80494e+07	5.39094e+07	1.64514e+07	9.3578e+07	4.06364e+07	-1.2034	0.00137728	0.00883012	0.936717	87.0634	91.1012	1.52	--	--	--	--	--	--	--	--	--	-	-	-	-
POS_M88T189_1	4.1659e+06	5.11361e+06	5.88592e+06	6.99592e+06	4.40887e+06	7.02886e+06	2.03606e+07	1.56764e+07	1.4416e+07	2.25486e+07	1.39501e+07	1.63564e+07	5.59985e+06	1.7218e+07	1.62046	1.58396e-05	0.000507949	0.478773	88.0474	189.123	3.15	--	--	--	--	--	--	--	--	--	-	-	-	-
POS_M88T821	2.97638e+07	1.17455e+08	1.48703e+08	1.21076e+07	3.08159e+07	9.88345e+07	2.34597e+07	5.81015e+06	9.73562e+06	2.25655e+07	2.59952e+06	7.93985e+06	7.29467e+07	1.20184e+07	-2.6016	0.0252391	0.0659684	0.878446	88.0759	820.75	13.68	--	--	--	--	--	--	--	--	--	-	-	-	-
POS_M88T535	6.0007e+07	7.95073e+08	3.18285e+08	2.25635e+08	1.03556e+08	1.15881e+08	1493.84	1493.84	1493.84	1493.84	1493.84	1493.84	2.69739e+08	1493.84	-17.4622	0.0366315	0.086443	1.83829	88.0758	535.333	8.92	Morpholine	--	6.03e-05	1.53217	C4H9NO	MS2	Oxazinanes	110-91-8	HMDB0031581	-	-	-	-
POS_M88T700	6.50493e+07	6.60572e+07	7.40122e+07	5.23603e+08	2.35568e+08	5.53916e+07	1493.84	1493.84	1493.84	1493.84	1493.84	1493.84	1.69947e+08	1493.84	-16.7957	0.0494474	0.108322	1.37755	88.0759	700.162	11.67	--	--	--	--	--	--	--	--	--	-	-	-	-
POS_M88T515	1.10195e+07	4.08917e+07	1.28581e+07	1.525e+07	1.73671e+07	6.50548e+07	7.758e+07	7.11148e+07	1.48921e+08	5.96585e+07	3.27131e+08	2.7854e+08	2.70735e+07	1.60491e+08	2.56754	0.0195169	0.0545239	1.31385	88.0756	514.788	8.58	--	--	--	--	--	--	--	--	--	-	-	-	-
POS_M88T553	6.88263e+07	5.23201e+07	1.84108e+08	4.1168e+07	1.40914e+08	1.35757e+08	1493.84	1493.84	1493.84	1493.84	1493.84	1493.84	1.03849e+08	1493.84	-16.0851	0.00131679	0.00859484	1.31062	88.0758	553.439	9.22	--	--	--	--	--	--	--	--	--	-	-	-	-
POS_M88T383	2.93925e+07	1.67387e+08	1.35172e+08	1.8261e+08	2.11094e+08	3.21895e+08	1.31889e+07	1.27687e+07	1.20761e+07	8.92718e+07	9.84878e+06	5.76062e+07	1.74592e+08	3.24601e+07	-2.42725	0.00637273	0.0249865	1.45438	88.0756	383.129	6.39	2-Methylpropanal	--	1.18e-05	0.0289368	C4H9NO	MS2	Carbonyl compounds	78-84-2	HMDB0031243	C03219	ko01110//Biosynthesis of secondary metabolites;ko01210//2-Oxocarboxylic acid metabolism;ko00966//Glucosinolate biosynthesis;ko00460//Cyanoamino acid metabolism	Biosynthesis of other secondary metabolites;Global and overview maps;Metabolism of other amino acids	Metabolism
POS_M88T473	3.96418e+07	3.42227e+07	1.66939e+08	1.4121e+08	1.98756e+07	1.84316e+07	1493.84	1493.84	1493.84	1493.84	1493.84	1493.84	7.00534e+07	1493.84	-15.5171	0.026664	0.0684842	0.903567	88.0757	472.989	7.88	--	--	--	--	--	--	--	--	--	-	-	-	-
POS_M89T73	1.42626e+07	2.10603e+07	1.55598e+07	1.42913e+07	1.64419e+07	1.61734e+07	1.18475e+07	5.19278e+06	7.4465e+06	7.22363e+06	6.53767e+06	5.31934e+06	1.62982e+07	7.26124e+06	-1.16643	8.52864e-05	0.0014721	0.406242	88.9902	73.1833	1.22	--	--	--	--	--	--	--	--	--	-	-	-	-
POS_M89T583	3.80936e+06	3.79176e+06	1.20235e+07	1.12784e+07	1.20597e+07	9.72704e+06	1.60878e+06	1.88082e+06	1.58126e+06	1.99762e+06	427106	1.34873e+06	8.78164e+06	1.47405e+06	-2.5747	0.0011671	0.00799004	0.344267	89.0599	582.665	9.71	--	--	--	--	--	--	--	--	--	-	-	-	-
POS_M89T297	3.98047e+06	1.51377e+07	1.57404e+07	5.44886e+06	4.93324e+06	3.63707e+07	1493.84	1493.84	1493.84	1493.84	1493.84	1493.84	1.36019e+07	1493.84	-13.1525	0.0222009	0.0599867	0.423298	89.0601	296.662	4.94	Pyruvic acid	--	6.85e-06	0.0176912	C3H4O3	MS2	Keto acids and derivatives	127-17-3	HMDB0000243	C00022	ko01100//Metabolic pathways;ko01110//Biosynthesis of secondary metabolites;ko01120//Microbial metabolism in diverse environments;ko01130//Biosynthesis of antibiotics;ko01230//Biosynthesis of amino acids;ko01200//Carbon metabolism;ko00350//Tyrosine metabolism;ko01210//2-Oxocarboxylic acid metabolism;ko01220//Degradation of aromatic compounds;ko00330//Arginine and proline metabolism;ko00360//Phenyl…	Amino acid metabolism;Biosynthesis of other secondary metabolites;Carbohydrate metabolism;Drug resistance;Endocrine and metabolic diseases;Energy metabolism;Global and overview maps;Metabolism of cofactors and vitamins;Metabolism of other amino acids;Metabolism of terpenoids and polyketides	Human Diseases;Metabolism
POS_M90T73	3.79495e+07	4.74289e+07	2.24369e+07	2.50286e+07	2.50207e+07	8.01866e+06	1.33002e+07	9.05466e+06	1.11121e+07	3.02271e+06	1.11715e+07	6.21243e+06	2.76472e+07	8.97894e+06	-1.62252	0.00884128	0.0311387	0.532925	89.5451	73.2296	1.22	--	--	--	--	--	--	--	--	--	-	-	-	-
POS_M91T762	2.28336e+08	1.04883e+08	2.11139e+08	6.22425e+07	2.07009e+08	2.60781e+08	1493.84	1493.84	1493.84	1493.84	1493.84	1493.84	1.79065e+08	1493.84	-16.8711	0.000210601	0.00257669	1.80114	90.5061	761.948	12.7	--	--	--	--	--	--	--	--	--	-	-	-	-
POS_M91T112	1.60494e+08	1.27991e+08	9.98022e+07	1.32155e+08	8.33652e+07	9.01376e+07	5.65154e+07	7.47527e+07	2.56247e+07	3.62527e+07	2.24098e+07	9.93552e+07	1.15657e+08	5.24851e+07	-1.13988	0.00445024	0.0196345	0.995345	90.526	112.266	1.87	--	--	--	--	--	--	--	--	--	-	-	-	-
POS_M91T303_1	1.17791e+07	4.40537e+07	9.594e+07	1.36808e+07	1.5241e+07	1.18086e+08	1493.84	1493.84	1493.84	1493.84	1493.84	1493.84	4.97968e+07	1493.84	-15.0247	0.0252414	0.0659684	0.793652	90.5263	303.132	5.05	--	--	--	--	--	--	--	--	--	-	-	-	-
POS_M91T446	2.95937e+07	3.48864e+07	9.04973e+06	3.33459e+07	1.00902e+07	1.30106e+08	1.2928e+08	1.42564e+08	1.45987e+08	1.04441e+08	4.0954e+07	3.17302e+08	4.11786e+07	1.46755e+08	1.83344	0.0302376	0.0749849	1.12885	90.5261	445.755	7.43	--	--	--	--	--	--	--	--	--	-	-	-	-
POS_M91T197	2.02356e+07	7.06113e+06	5.18769e+07	3.01461e+07	4.01039e+07	6.31333e+07	2.73888e+07	1.20106e+08	1.57292e+08	3.30252e+08	1.5116e+08	5.17625e+07	3.54261e+07	1.3966e+08	1.97904	0.0414487	0.0945868	1.16381	90.5259	197.108	3.29	--	--	--	--	--	--	--	--	--	-	-	-	-
POS_M91T218	5.43101e+06	1.97121e+06	1.18343e+07	1.26832e+07	1.75834e+07	9.97924e+06	1493.84	1493.84	1493.84	1493.84	1493.84	1493.84	9.91374e+06	1493.84	-12.6962	0.00136887	0.00882595	0.403349	90.9479	217.91	3.63	--	--	--	--	--	--	--	--	--	-	-	-	-
POS_M91T799	1.85077e+08	1.60754e+07	3.60473e+07	8.98617e+07	1.54091e+07	1.67898e+07	1.29101e+08	3.06079e+08	2.75917e+08	3.54777e+08	6.84615e+07	4.07971e+08	5.98767e+07	2.57051e+08	2.10199	0.00861148	0.0306125	1.68614	90.9769	798.683	13.31	--	--	--	--	--	--	--	--	--	-	-	-	-
POS_M91T826	5.89284e+06	8.47718e+06	7.88916e+06	8.55728e+06	1.063e+07	9.07503e+06	2.45819e+06	404160	1.66248e+06	1.47369e+06	520938	241902	8.42024e+06	1.12689e+06	-2.90151	1.54342e-06	0.000110636	0.377056	91.0541	826.173	13.77	--	--	--	--	--	--	--	--	--	-	-	-	-
POS_M92T219	268337	5.35734e+06	2.48115e+06	2.85087e+06	3.33703e+06	6.44212e+06	600778	750139	149626	1.29369e+06	220775	180704	3.45614e+06	532620	-2.69798	0.00947405	0.0326909	0.20648	92.0575	219.48	3.66	--	--	--	--	--	--	--	--	--	-	-	-	-
POS_M94T760	1.79744e+08	3.38498e+08	3.56783e+07	1.07866e+08	8.62838e+07	8.59787e+07	1493.84	1493.84	1493.84	1493.84	1493.84	1493.84	1.39008e+08	1493.84	-16.5058	0.0104627	0.0351021	1.44791	94.0454	759.664	12.66	--	--	--	--	--	--	--	--	--	-	-	-	-
POS_M94T59	7.10223e+07	2.43658e+07	1.31387e+07	1.77563e+07	2.27583e+06	1.03041e+07	1493.84	1493.84	1493.84	1493.84	1493.84	1493.84	2.31438e+07	1493.84	-13.9193	0.0438568	0.0989702	0.531524	94.0452	59.447	0.99	--	--	--	--	--	--	--	--	--	-	-	-	-
POS_M96T39	2.80039e+06	7.59386e+06	3.18822e+06	2.92761e+06	5.55245e+06	1.49298e+07	1.08209e+06	3.64281e+06	778379	1.71507e+06	1.24924e+06	517414	6.1654e+06	1.4975e+06	-2.04164	0.0391997	0.0909882	0.243639	96.0558	38.7165	0.65	--	--	--	--	--	--	--	--	--	-	-	-	-
POS_M97T36	3.70976e+06	2.68475e+06	2.9527e+06	2.6276e+06	2.33063e+06	3.52238e+06	1.95179e+06	1.67216e+06	1.37771e+06	1.37281e+06	1.11911e+06	1.20252e+06	2.9713e+06	1.44935e+06	-1.03569	0.000135653	0.00192218	0.165066	96.9604	35.7407	0.6	--	--	--	--	--	--	--	--	--	-	-	-	-
POS_M97T144	3.26035e+07	2.58644e+07	3.66e+07	1.35584e+07	1.69373e+07	1.01139e+07	1493.84	1493.84	1493.84	1493.84	1493.84	1493.84	2.26129e+07	1493.84	-13.8858	0.000426258	0.00412908	0.626152	97.0079	144.043	2.4	--	--	--	--	--	--	--	--	--	-	-	-	-
POS_M97T100	7.39261e+08	5.91813e+08	6.49041e+08	5.55557e+08	5.13923e+08	6.2506e+08	1.32931e+09	1.14749e+09	9.70955e+08	1.25759e+09	1.93544e+09	9.49089e+08	6.12442e+08	1.26498e+09	1.04647	0.00151475	0.00936042	3.33789	97.029	100.433	1.67	2-Furancarboxaldehyde	--	7.2e-18	0.0802775	C5H4O2	MS2	Carbonyl compounds	1998-01-01	HMDB0032914	C14279	ko01120//Microbial metabolism in diverse environments	Global and overview maps	Metabolism
POS_M97T146	4.68998e+07	9.39962e+07	5.88754e+07	6.07955e+07	5.44871e+07	5.10134e+07	4.55771e+08	1.93444e+08	1.52338e+08	2.0302e+08	1.29533e+08	9.6207e+07	6.10112e+07	2.05052e+08	1.74884	0.0219392	0.0594113	1.42623	97.0291	146.061	2.43	--	--	--	--	--	--	--	--	--	-	-	-	-
POS_M97T209	1.01908e+08	9.56708e+07	1.76897e+08	7.48302e+07	7.25033e+07	2.3569e+07	1493.84	1493.84	1493.84	1493.84	1493.84	1493.84	9.08963e+07	1493.84	-15.8929	0.00128804	0.00851491	1.21438	97.0291	208.903	3.48	--	--	--	--	--	--	--	--	--	-	-	-	-
POS_M97T242	3.42901e+07	6.85173e+06	2.64385e+07	5.99879e+06	5.65101e+06	2.79164e+07	1493.84	1493.84	1493.84	1493.84	1493.84	1493.84	1.78578e+07	1493.84	-13.5452	0.00744504	0.0278928	0.51115	97.0291	242.112	4.04	--	--	--	--	--	--	--	--	--	-	-	-	-
POS_M97T121	7.12927e+07	5.00653e+08	1.47835e+08	5.19072e+07	1.4496e+08	3.12979e+08	1493.84	1493.84	1493.84	1493.84	1493.84	1493.84	2.04938e+08	1493.84	-17.0658	0.0151675	0.0455699	1.72318	97.0291	120.919	2.02	--	--	--	--	--	--	--	--	--	-	-	-	-
POS_M97T167	3.6387e+07	4.19605e+07	3.93956e+07	7.75342e+06	4.01359e+07	3.14247e+07	4.69095e+06	1.34056e+07	3.64068e+06	3.34494e+06	1.38841e+07	2.09148e+07	3.28428e+07	9.98017e+06	-1.71844	0.00344694	0.0164103	0.618874	97.0291	166.66	2.78	--	--	--	--	--	--	--	--	--	-	-	-	-
POS_M98T35	1.18458e+07	1.60453e+07	7.92907e+06	9.85224e+06	1.3555e+07	1.98266e+07	1493.84	1493.84	1493.84	1493.84	1493.84	1493.84	1.31757e+07	1493.84	-13.1066	2.10045e-05	0.000579098	0.503897	97.9685	34.7477	0.58	--	--	--	--	--	--	--	--	--	-	-	-	-
POS_M98T99	3.41362e+07	3.45205e+07	3.3165e+07	3.67685e+07	3.333e+07	3.26727e+07	8.71914e+07	6.57518e+07	8.08982e+07	1.09905e+08	1.43405e+08	8.954e+07	3.40988e+07	9.61153e+07	1.49504	0.000236071	0.00277026	1.06531	98.0604	99.3269	1.66	--	--	--	--	--	--	--	--	--	-	-	-	-
POS_M99T77	8.28641e+07	7.41093e+07	9.92077e+07	1.06208e+08	1.39694e+08	9.63915e+07	4.52166e+07	9.86031e+07	9.70786e+06	4.30656e+07	4.20209e+07	4.77089e+07	9.97457e+07	4.77205e+07	-1.06365	0.00587228	0.0237109	0.89253	98.5126	76.5853	1.28	--	--	--	--	--	--	--	--	--	-	-	-	-
POS_M99T68	8.49314e+07	1.79415e+07	8.46025e+07	7.38693e+07	3.06045e+08	1.673e+08	1493.84	1493.84	1493.84	1493.84	1493.84	1493.84	1.22448e+08	1493.84	-16.3228	0.0146448	0.0443425	1.33662	98.5127	67.7836	1.13	Maleic acid	--	5.12e-12	1.45098	C4H4O4	MS2	Carboxylic acids and derivatives	110-16-7	HMDB0000176	C01384	ko01120//Microbial metabolism in diverse environments;ko00350//Tyrosine metabolism;ko00760//Nicotinate and nicotinamide metabolism;ko00650//Butanoate metabolism	Amino acid metabolism;Carbohydrate metabolism;Global and overview maps;Metabolism of cofactors and vitamins	Metabolism
POS_M99T756_1	5.89639e+08	7.44515e+08	5.98368e+08	2.93881e+08	3.78291e+08	7.05387e+08	1.27772e+08	1.38285e+08	2.39147e+07	5.47822e+07	9.46298e+07	1.17045e+08	5.5168e+08	9.27381e+07	-2.5726	0.000119058	0.00180083	2.90334	98.5122	756.205	12.6	--	--	--	--	--	--	--	--	--	-	-	-	-
POS_M99T113	8.24487e+07	2.02827e+08	1.77211e+08	1.79137e+08	2.61194e+07	2.66969e+07	2.50496e+07	1.55622e+07	2.32806e+07	8.65449e+06	4.9272e+06	6.09396e+06	1.1574e+08	1.3928e+07	-3.05483	0.0116912	0.0379144	1.17605	98.5127	113.228	1.89	--	--	--	--	--	--	--	--	--	-	-	-	-
POS_M99T834	6.32956e+06	1.6242e+07	1.12546e+07	1.11743e+07	1.24862e+07	1.12031e+07	2.49271e+06	1.54087e+06	1.40681e+06	2.21207e+06	500977	3.05867e+06	1.14483e+07	1.86869e+06	-2.61504	3.27807e-05	0.000789457	0.424561	98.9839	834.115	13.9	--	--	--	--	--	--	--	--	--	-	-	-	-
POS_M99T295	2.12501e+07	9.92668e+06	2.27716e+07	2.61614e+07	9.20491e+06	2.6965e+07	1493.84	1493.84	1493.84	1493.84	1493.84	1493.84	1.93799e+07	1493.84	-13.6633	0.00012956	0.00186622	0.580723	98.9848	294.667	4.91	--	--	--	--	--	--	--	--	--	-	-	-	-
POS_M100T43	1.04991e+08	5.37518e+07	1.11245e+08	1.93381e+08	1.85255e+08	1.20363e+08	1493.84	1493.84	1493.84	1493.84	1493.84	1493.84	1.28164e+08	1493.84	-16.3886	0.00014184	0.00199131	1.51253	99.5313	43.1554	0.72	--	--	--	--	--	--	--	--	--	-	-	-	-
POS_M100T114	3.55336e+07	1.03042e+08	2.08001e+08	1.01093e+08	1.6674e+08	1.42587e+08	1493.84	1493.84	1493.84	1493.84	1493.84	1493.84	1.26166e+08	1493.84	-16.3659	0.000430182	0.00415297	1.47352	99.5313	114.303	1.91	--	--	--	--	--	--	--	--	--	-	-	-	-
POS_M100T299	2.9508e+08	2.1285e+08	4.32264e+07	3.19196e+08	1.58736e+08	1.0886e+08	1.24006e+07	1.31563e+07	1.22753e+07	3.97403e+07	9.67892e+07	4.35516e+07	1.89658e+08	3.63189e+07	-2.38461	0.00733592	0.0275873	1.50886	99.5313	299.337	4.99	--	--	--	--	--	--	--	--	--	-	-	-	-
POS_M100T354	9.30659e+07	6.31568e+07	2.43674e+07	6.72318e+07	7.19264e+07	3.22854e+07	1493.84	1493.84	1493.84	1493.84	1493.84	1493.84	5.86723e+07	1493.84	-15.2614	0.000236424	0.00277026	1.03442	99.5313	353.681	5.89	--	--	--	--	--	--	--	--	--	-	-	-	-
POS_M100T341	2.72608e+07	8.93856e+07	1.89925e+07	7.22126e+07	5.75526e+07	1.6704e+07	5.02007e+06	5.15116e+06	2.46339e+07	4.63116e+06	2.94243e+07	1.50286e+07	4.7018e+07	1.39815e+07	-1.74969	0.0313884	0.0770224	0.662151	99.5317	340.62	5.68	--	--	--	--	--	--	--	--	--	-	-	-	-
POS_M100T322	2.19789e+08	1.15133e+08	7.26727e+07	7.74912e+07	6.27527e+07	2.4362e+08	6.38374e+08	6.82541e+08	3.75962e+08	1.27838e+09	2.42193e+08	4.06099e+08	1.3191e+08	6.03924e+08	2.19482	0.012138	0.0388839	2.67435	99.5317	321.615	5.36	--	--	--	--	--	--	--	--	--	-	-	-	-
POS_M100T396	4.08774e+07	3.80706e+07	9.6993e+07	1.47331e+08	2.68505e+07	8.3708e+07	6.45854e+06	6.66896e+06	5.43366e+06	1.88775e+07	4.07861e+07	1.76579e+07	7.23051e+07	1.59804e+07	-2.17779	0.0165086	0.0485928	0.835618	99.5317	396.199	6.6	--	--	--	--	--	--	--	--	--	-	-	-	-
POS_M100T46	1.44342e+07	1.52778e+07	4.30434e+06	5.02882e+06	4.89921e+06	1.60809e+07	4.44355e+06	3.59631e+06	4.69205e+06	2.06966e+06	1.7021e+06	2.00729e+06	1.00042e+07	3.08516e+06	-1.69719	0.0171651	0.0498983	0.315706	100.024	46.1927	0.77	--	--	--	--	--	--	--	--	--	-	-	-	-
POS_M100T255	3.66252e+07	1.27327e+07	1.51853e+07	1.76596e+07	6.44891e+07	2.70575e+07	4.03665e+06	1.4319e+07	1.72067e+07	1.122e+07	2.98854e+06	9.97872e+06	2.89582e+07	9.95827e+06	-1.54001	0.0448898	0.100482	0.502056	100.076	254.617	4.24	--	--	--	--	--	--	--	--	--	-	-	-	-
POS_M100T391	1.07855e+07	8.21898e+06	6.06414e+06	5.82143e+06	4.69348e+06	4.56574e+06	1.99376e+06	2.15145e+06	3.20171e+06	1.83399e+06	2.03447e+06	6.73321e+06	6.69154e+06	2.99143e+06	-1.1615	0.0141949	0.0433486	0.233151	100.076	391.367	6.52	--	--	--	--	--	--	--	--	--	-	-	-	-
POS_M100T576	6.75857e+07	1.70906e+07	1.84742e+07	1.80574e+07	9.51733e+07	1.95169e+07	2.01782e+06	6.03147e+06	1.83514e+06	7.11509e+06	1.59971e+06	6.31222e+06	3.93163e+07	4.15191e+06	-3.24328	0.0290856	0.0728994	0.69719	100.076	575.804	9.6	--	--	--	--	--	--	--	--	--	-	-	-	-
POS_M100T33	5.19549e+07	2.07585e+07	3.63242e+07	3.23163e+07	3.64689e+07	4.4208e+07	1.87248e+07	1.1612e+07	1.72841e+07	1.43708e+07	1.7799e+07	1.53855e+07	3.70051e+07	1.58627e+07	-1.22209	0.000790622	0.0062541	0.598615	100.112	32.7856	0.55	--	Cyclohexylamine	--	3.62336	C6H13N	MS1	Organonitrogen compounds	108-91-8	HMDB0031404	C00571	ko01120//Microbial metabolism in diverse environments	Global and overview maps	Metabolism
POS_M101T34	2.36801e+07	2.4914e+07	2.16107e+07	2.95778e+07	1.7607e+07	2.00594e+07	1.12369e+07	1.06298e+07	3.27041e+06	1.32934e+07	1.5902e+07	1.12173e+07	2.29082e+07	1.0925e+07	-1.06823	0.00058376	0.00501671	0.442737	100.51	33.7102	0.56	--	--	--	--	--	--	--	--	--	-	-	-	-
POS_M101T700	3.50756e+06	1.56763e+07	3.9466e+06	3.3516e+06	1.78067e+07	4.38694e+06	2.80887e+06	3.91197e+06	583558	594894	474538	2.32877e+06	8.11261e+06	1.78377e+06	-2.18524	0.0479396	0.105832	0.288955	101.071	700.466	11.67	--	--	--	--	--	--	--	--	--	-	-	-	-
POS_M101T754	6.53655e+06	8.73432e+06	1.2382e+07	2.9658e+06	8.88772e+06	1.1549e+07	1493.84	1493.84	1493.84	1493.84	1493.84	1493.84	8.50922e+06	1493.84	-12.4758	0.00012135	0.00180779	0.394188	101.071	753.99	12.57	--	--	--	--	--	--	--	--	--	-	-	-	-
POS_M101T688	5.90031e+06	3.25325e+07	3.83503e+07	6.42452e+06	3.11655e+07	2.33729e+07	7.60107e+06	1.44518e+06	1.19565e+06	1.058e+06	3.89123e+06	1.06112e+06	2.29577e+07	2.70871e+06	-3.0833	0.00557709	0.0229913	0.557391	101.071	688.3	11.47	--	N-Nitroso-pyrrolidine	--	3.30315	C4H8N2O	MS1	Pyrrolidines	930-55-2	HMDB0031642	-	-	-	-
POS_M102T627	8.11308e+07	9.23334e+07	9.54974e+07	3.62488e+08	4.12418e+08	9.91993e+07	1493.84	1493.84	1493.84	1493.84	1493.84	1493.84	1.90511e+08	1493.84	-16.9605	0.0124544	0.0395232	1.64731	102.034	627.44	10.46	--	--	--	--	--	--	--	--	--	-	-	-	-
POS_M102T516	3.23724e+08	2.23493e+08	6.61672e+07	3.5841e+08	1.60471e+08	6.59676e+07	1493.84	1493.84	1493.84	1493.84	1493.84	1493.84	1.99705e+08	1493.84	-17.0285	0.00292878	0.0146873	1.7783	102.034	515.64	8.59	--	--	--	--	--	--	--	--	--	-	-	-	-
POS_M102T675	7.08905e+07	7.05008e+07	7.0154e+07	2.98556e+08	2.83731e+08	2.42788e+08	1493.84	1493.84	1493.84	1493.84	1493.84	1493.84	1.7277e+08	1493.84	-16.8195	0.00391837	0.0179257	1.63864	102.034	675.373	11.26	--	--	--	--	--	--	--	--	--	-	-	-	-
POS_M102T687_1	1.16174e+09	1.31589e+08	4.30508e+08	4.83415e+08	4.88024e+08	5.12613e+08	2.60086e+07	2.42941e+07	2.20287e+07	8.67948e+07	2.51324e+08	3.00713e+08	5.34647e+08	1.18527e+08	-2.17337	0.0179721	0.0515555	2.39059	102.034	686.607	11.44	--	--	--	--	--	--	--	--	--	-	-	-	-
POS_M102T461	6.264e+08	1.35248e+08	1.14415e+08	3.42786e+08	5.04266e+08	2.29829e+08	1493.84	1493.84	1493.84	1493.84	1493.84	1493.84	3.25491e+08	1493.84	-17.7332	0.00313181	0.0153393	2.3043	102.034	461.105	7.69	--	--	--	--	--	--	--	--	--	-	-	-	-
POS_M102T284	5.55087e+07	1.47027e+07	2.81583e+07	1.28514e+07	4.75076e+07	9.67279e+07	1493.84	1493.84	1493.84	1493.84	1493.84	1493.84	4.25761e+07	1493.84	-14.7987	0.00800884	0.0291331	0.803058	102.055	283.678	4.73	--	--	--	--	--	--	--	--	--	-	-	-	-
POS_M102T525	3.35396e+07	2.58796e+07	1.90802e+07	1.67733e+07	4.84591e+06	1.64536e+07	3.38165e+06	8.55324e+06	9.18252e+06	9.72581e+06	3.12939e+06	4.11003e+06	1.94287e+07	6.34711e+06	-1.61402	0.0103594	0.0348536	0.433695	102.092	524.56	8.74	--	--	--	--	--	--	--	--	--	-	-	-	-
POS_M102T216_2	4.48074e+07	1.83562e+07	1.77705e+07	1.86718e+07	1.85012e+07	3.31109e+07	6.36587e+06	1.74244e+07	1.27208e+07	4.75816e+06	1.05235e+07	1.1463e+07	2.5203e+07	1.05426e+07	-1.25736	0.01451	0.0440505	0.464625	102.092	216.094	3.6	--	--	--	--	--	--	--	--	--	-	-	-	-
POS_M102T124	5.14496e+07	7.77954e+07	2.68973e+07	9.2668e+07	1.63508e+07	3.5566e+07	7.25444e+06	1.91642e+07	4.95713e+06	1.11095e+07	1.1191e+07	1.07334e+07	5.01212e+07	1.07349e+07	-2.22311	0.00972921	0.0332849	0.745832	102.092	124.389	2.07	--	--	--	--	--	--	--	--	--	-	-	-	-
POS_M102T319	3.63149e+07	3.41342e+07	3.71566e+07	1.03918e+07	2.41823e+07	3.99396e+07	4.77474e+06	1.94856e+07	9.93772e+06	1.13449e+07	4.13035e+06	1.21086e+07	3.03532e+07	1.0297e+07	-1.55963	0.00282819	0.0143124	0.575144	102.092	319.128	5.32	--	--	--	--	--	--	--	--	--	-	-	-	-
POS_M102T326	3.4915e+07	2.06494e+07	2.3596e+07	2.85289e+07	1.70652e+07	1.7994e+07	6.35505e+06	5.59345e+06	1.29358e+07	5.06017e+06	3.39692e+07	4.29474e+06	2.37914e+07	1.13681e+07	-1.06546	0.0463649	0.10314	0.38094	102.092	325.75	5.43	--	--	--	--	--	--	--	--	--	-	-	-	-
POS_M102T394	2.9851e+07	2.23926e+07	9.82029e+06	2.40779e+07	4.11827e+07	1.78624e+07	3.73742e+06	4.99781e+06	9.56089e+06	7.46602e+06	1.07507e+07	2.33552e+07	2.41978e+07	9.97802e+06	-1.27805	0.0215867	0.0587178	0.455329	102.092	394.103	6.57	--	--	--	--	--	--	--	--	--	-	-	-	-
POS_M102T605	8.39211e+06	2.16582e+07	2.96669e+07	5.06522e+07	1.02085e+07	2.65143e+07	2.76812e+06	6.81809e+06	2.17028e+06	1.42892e+07	1.96354e+06	4.81018e+06	2.45154e+07	5.4699e+06	-2.1641	0.0159269	0.0472456	0.487322	102.092	605.434	10.09	--	5-Aminopentanal	--	1.98744	C5H11NO	MS1	Organooxygen compounds	-	HMDB0012815	C12455	ko01100//Metabolic pathways;ko01110//Biosynthesis of secondary metabolites;ko01120//Microbial metabolism in diverse environments;ko00960//Tropane, piperidine and pyridine alkaloid biosynthesis	Biosynthesis of other secondary metabolites;Global and overview maps	Metabolism
POS_M102T491	1.05935e+07	2.67052e+07	2.03876e+07	1.56386e+07	5.29029e+06	1.60733e+07	3.6551e+06	8.13694e+06	9.45331e+06	9.2409e+06	3.5556e+06	9.26944e+06	1.57814e+07	7.21855e+06	-1.12845	0.0251377	0.0658487	0.332025	102.092	491.059	8.18	--	--	--	--	--	--	--	--	--	-	-	-	-
POS_M102T189	4.91773e+07	3.09849e+07	1.08143e+07	2.84829e+07	2.33187e+07	4.87538e+07	4.4129e+06	1.26915e+07	3.98968e+06	1.76485e+07	1.34443e+07	1.59727e+07	3.1922e+07	1.13599e+07	-1.4906	0.0104312	0.0350372	0.550084	102.092	189.354	3.16	--	--	--	--	--	--	--	--	--	-	-	-	-
POS_M102T352	3.58594e+07	3.39955e+07	1.14315e+07	2.2244e+07	1.26264e+07	7.02962e+07	6.79213e+06	1.92186e+07	5.65605e+06	5.52735e+06	1.3027e+07	6.29733e+06	3.10755e+07	9.41973e+06	-1.72202	0.0400445	0.092514	0.521827	102.092	352.178	5.87	--	--	--	--	--	--	--	--	--	-	-	-	-
POS_M102T237	3.43536e+07	3.4825e+07	1.23844e+08	3.36911e+07	5.01166e+07	4.8036e+07	6.89922e+06	1.47105e+07	1.3507e+07	1.12799e+07	1.16894e+07	1.65502e+07	5.41444e+07	1.24394e+07	-2.1219	0.0154941	0.0463454	0.745162	102.092	237.299	3.95	--	--	--	--	--	--	--	--	--	-	-	-	-
POS_M103T675	3.09608e+06	1.25082e+07	2.97337e+06	2.21991e+06	3.22142e+06	2.87954e+06	1.43003e+07	3.07281e+07	3.40963e+07	7.80776e+06	7.93182e+06	3.17193e+07	4.48309e+06	2.10973e+07	2.23449	0.0108028	0.0358503	0.463929	102.536	675.316	11.26	--	--	--	--	--	--	--	--	--	-	-	-	-
POS_M103T763	1.15375e+08	6.7615e+06	5.48415e+07	5.34442e+07	2.07224e+07	2.08025e+07	1.70824e+06	929795	5.04753e+06	1.36157e+06	6.19056e+06	5.60864e+06	4.53244e+07	3.47439e+06	-3.70546	0.0265911	0.0683628	0.726943	102.536	763.422	12.72	--	--	--	--	--	--	--	--	--	-	-	-	-
POS_M103T75	1.40291e+07	5.95382e+06	1.1738e+07	1.59704e+07	9.39324e+06	9.89707e+06	4.17436e+07	3.97284e+07	2.61564e+07	2.51305e+07	5.43406e+07	5.03968e+07	1.11636e+07	3.95827e+07	1.82607	0.000250755	0.00287731	0.710673	102.97	75.2836	1.25	--	--	--	--	--	--	--	--	--	-	-	-	-
POS_M103T223_1	2.4101e+07	1.96906e+07	4.11861e+07	1.97536e+07	3.95973e+07	2.43405e+07	1493.84	1493.84	1493.84	1493.84	1493.84	1493.84	2.81115e+07	1493.84	-14.1999	3.40638e-05	0.000807591	0.724894	102.97	223.157	3.72	--	--	--	--	--	--	--	--	--	-	-	-	-
POS_M103T254	1.6325e+07	1.98435e+07	1.92645e+07	1.94407e+07	1.66078e+07	1.4758e+07	1.54445e+07	4.86801e+07	4.02661e+07	9.45507e+07	9.94966e+07	1.45418e+08	1.77066e+07	7.3976e+07	2.06277	0.0162113	0.0479027	0.878575	102.97	253.51	4.23	--	2-Aminoisobutyric acid	--	0.896544	C4H9NO2	MS1	Carboxylic acids and derivatives	62-57-7	HMDB0001906	-	-	-	-
POS_M103T126	6.89853e+07	7.23408e+07	8.96933e+07	1.32184e+08	8.39022e+07	3.30743e+07	1493.84	1493.84	1493.84	1493.84	1493.84	1493.84	8.00299e+07	1493.84	-15.7092	0.000120337	0.00180372	1.18951	103.039	125.8	2.1	--	--	--	--	--	--	--	--	--	-	-	-	-
POS_M103T282	9.21768e+06	2.64317e+07	4.10647e+07	1.25882e+08	3.10661e+07	7.34752e+07	2.86095e+08	5.57506e+08	1.30474e+08	4.40284e+07	1.07498e+08	2.3359e+08	5.11895e+07	2.26532e+08	2.14579	0.0464737	0.103269	1.41888	103.039	281.882	4.7	--	--	--	--	--	--	--	--	--	-	-	-	-
POS_M103T167	1.41255e+07	6.17959e+07	1.63374e+07	6.32764e+07	5.38806e+07	2.01916e+07	4.45085e+07	1.39545e+08	3.16298e+08	1.39607e+08	1.80075e+08	3.50179e+07	3.82679e+07	1.42509e+08	1.89684	0.0359813	0.0851786	1.10956	103.039	167.008	2.78	--	--	--	--	--	--	--	--	--	-	-	-	-
POS_M103T241	4.48644e+07	4.30071e+07	4.05131e+07	2.06833e+08	3.67199e+07	2.04192e+08	1493.84	1493.84	1493.84	1493.84	1493.84	1493.84	9.60215e+07	1493.84	-15.972	0.0197313	0.0549213	1.10784	103.039	241.006	4.02	--	--	--	--	--	--	--	--	--	-	-	-	-
POS_M103T234	2.5691e+08	7.51087e+07	1.7292e+08	9.86541e+07	1.14267e+08	8.50816e+07	1.01214e+07	8.36941e+06	1.9775e+07	7.2054e+06	2.19868e+07	6.13432e+06	1.33824e+08	1.22654e+07	-3.44767	0.00164666	0.00986536	1.41143	103.039	234.464	3.91	--	Acetoacetic acid	--	0.768037	C4H6O3	MS1	Keto acids and derivatives	541-50-4	HMDB0000060	C00164	ko01100//Metabolic pathways;ko01120//Microbial metabolism in diverse environments;ko00350//Tyrosine metabolism;ko00310//Lysine degradation;ko00650//Butanoate metabolism;ko00640//Propanoate metabolism;ko00280//Valine, leucine and isoleucine degradation;ko00072//Synthesis and degradation of ketone bodies	Amino acid metabolism;Carbohydrate metabolism;Global and overview maps;Lipid metabolism	Metabolism
POS_M103T91	5.47789e+06	1.15959e+07	7.46331e+06	7.18838e+06	1.03915e+07	2.43012e+06	1.2371e+07	7.07636e+07	1.15851e+08	2.56712e+08	2.87436e+08	2.8685e+08	7.42453e+06	1.71664e+08	4.53114	0.00751627	0.0279931	1.56772	103.058	91.0108	1.52	--	Benzamidine	--	28.2352	C7H8N2	MS1	--	--	--	-	-	-	-
POS_M103T220	2.53754e+06	3.93466e+06	2.51063e+06	1.19831e+06	3.94269e+06	4.67955e+06	1493.84	1493.84	1493.84	1493.84	1493.84	1493.84	3.1339e+06	1493.84	-11.0347	0.000132006	0.00189249	0.242258	103.054	219.757	3.66	--	--	--	--	--	--	--	--	--	-	-	-	-
POS_M104T347	1.13484e+06	2.81026e+06	1.89856e+06	1.66521e+06	2.76626e+06	3.10277e+06	6.19183e+06	4.07418e+06	2.86243e+06	1.21493e+07	3.20519e+06	8.44559e+06	2.22965e+06	6.15475e+06	1.46488	0.0262276	0.067713	0.233254	104.062	346.902	5.78	--	2,3-Diaminopropionic acid	--	28.0184	C3H8N2O2	MS1	Carboxylic acids and derivatives	4033-39-0	HMDB0002006	-	-	-	-
POS_M104T696	3.84246e+07	2.41772e+07	3.18676e+07	5.04772e+07	1.52825e+07	8.06601e+06	1.55899e+07	8.16884e+06	1.12141e+07	6.81669e+06	1.21748e+07	1.68349e+07	2.80492e+07	1.17999e+07	-1.24918	0.0321601	0.0784434	0.43866	104.107	696.377	11.61	--	--	--	--	--	--	--	--	--	-	-	-	-
POS_M104T238	5.90387e+07	8.45314e+07	5.0232e+07	5.25361e+07	8.983e+07	7.83165e+07	7.50961e+06	1.74699e+07	1.24792e+07	9.23588e+06	1.84209e+07	2.78498e+07	6.90808e+07	1.54942e+07	-2.15655	3.74661e-05	0.0008582	1.02194	104.107	237.684	3.96	--	--	--	--	--	--	--	--	--	-	-	-	-
POS_M104T669	2.51433e+07	3.81761e+07	6.55031e+07	2.75594e+07	2.50756e+07	6.95396e+06	5.61743e+06	1.63937e+07	1.0465e+07	3.46878e+06	8.92444e+06	1.24691e+07	3.14019e+07	9.55642e+06	-1.71631	0.0235247	0.0626468	0.53164	104.107	669.114	11.15	--	--	--	--	--	--	--	--	--	-	-	-	-
POS_M104T409	1.24789e+07	5.03783e+07	1.33286e+07	1.2863e+07	9.26824e+07	6.05338e+07	1493.84	1493.84	1493.84	1493.84	1493.84	1493.84	4.03775e+07	1493.84	-14.7222	0.0138195	0.0425731	0.781008	104.107	409.336	6.82	--	--	--	--	--	--	--	--	--	-	-	-	-
POS_M104T686	2.19942e+07	3.69864e+07	5.11469e+06	8.85538e+06	3.51432e+07	1.09793e+08	1493.84	1493.84	1493.84	1493.84	1493.84	1493.84	3.63144e+07	1493.84	-14.5692	0.0425853	0.0966736	0.677497	104.107	686.352	11.44	--	--	--	--	--	--	--	--	--	-	-	-	-
POS_M104T479	3.3846e+06	2.03678e+07	2.83104e+07	4.10009e+06	1.8531e+07	4.95377e+06	1493.84	1493.84	1493.84	1493.84	1493.84	1493.84	1.32746e+07	1493.84	-13.1174	0.0115365	0.0374889	0.436257	104.107	479.455	7.99	Hydroxypyruvic acid	--	0.000944241	4.5783	C3H4O4	MS2	Hydroxy acids and derivatives	1113-60-6	HMDB0001352	C00168	ko01100//Metabolic pathways;ko01110//Biosynthesis of secondary metabolites;ko01120//Microbial metabolism in diverse environments;ko01130//Biosynthesis of antibiotics;ko01200//Carbon metabolism;ko00260//Glycine, serine and threonine metabolism;ko00630//Glyoxylate and dicarboxylate metabolism	Amino acid metabolism;Carbohydrate metabolism;Global and overview maps	Metabolism
POS_M105T709	6.61786e+07	2.15822e+07	2.92388e+07	6.93402e+06	2.17364e+07	2.13436e+07	1.32797e+07	1.74255e+06	1.57656e+06	5.13085e+06	1.34214e+06	5.45008e+06	2.78356e+07	4.75364e+06	-2.54983	0.0208938	0.0574613	0.560104	105.043	708.923	11.82	--	--	--	--	--	--	--	--	--	-	-	-	-
POS_M106T339	689922	590089	1.35129e+06	1.4561e+06	291410	241376	274387	80473.3	300844	69613.9	47480.5	194805	770033	161267	-2.25547	0.0187659	0.0529599	0.0870261	106.028	339.435	5.66	--	--	--	--	--	--	--	--	--	-	-	-	-
POS_M108T35	1.35945e+07	4.81203e+06	2.94022e+07	1.37262e+07	1.52455e+07	1.00313e+07	3.4167e+06	603874	3.84198e+06	524612	4.94221e+06	438528	1.44686e+07	2.29465e+06	-2.65658	0.00549906	0.0227466	0.420614	107.517	34.7347	0.58	--	--	--	--	--	--	--	--	--	-	-	-	-
POS_M108T299	5.08682e+07	1.16335e+08	1.02923e+08	2.48739e+07	9.05642e+07	6.26444e+07	2.96309e+07	7.60208e+06	6.42815e+06	4.46135e+07	6.92469e+06	2.46143e+07	7.47016e+07	1.99689e+07	-1.90338	0.00543403	0.0225542	0.914458	107.967	298.95	4.98	--	--	--	--	--	--	--	--	--	-	-	-	-
POS_M109T43	8.08565e+06	1.59669e+07	1.06454e+07	1.78801e+07	1.30155e+07	1.83846e+07	1493.84	1493.84	1493.84	1493.84	1493.84	1493.84	1.39963e+07	1493.84	-13.1937	8.54346e-06	0.000325345	0.51579	108.536	42.6679	0.71	--	--	--	--	--	--	--	--	--	-	-	-	-
POS_M109T93	7.27708e+07	3.93604e+08	2.82065e+08	1.88894e+08	2.26068e+08	2.10115e+08	1.06042e+08	8.98486e+07	8.24018e+07	8.10387e+07	1.96417e+07	6.43978e+07	2.28919e+08	7.38951e+07	-1.63129	0.0062747	0.0247615	1.5326	109.028	93.2956	1.55	--	--	--	--	--	--	--	--	--	-	-	-	-
POS_M109T378	1.21977e+07	5.76573e+06	1.20821e+07	6.63998e+06	6.51164e+06	7.25713e+06	3.55586e+07	3.41806e+07	1.08593e+08	3.76574e+08	2.84378e+08	1.66022e+08	8.40905e+06	1.67551e+08	4.31651	0.0184042	0.0523936	1.51597	109.028	377.7	6.29	--	--	--	--	--	--	--	--	--	-	-	-	-
POS_M109T826	1.76111e+07	1.92931e+07	2.66978e+07	1.23867e+07	2.27426e+07	1.68101e+07	5.82518e+06	4.95525e+06	4.41198e+06	938666	7.86167e+06	3.98508e+06	1.92569e+07	4.66297e+06	-2.04605	6.57102e-05	0.001263	0.521426	109.101	826.364	13.77	--	--	--	--	--	--	--	--	--	-	-	-	-
POS_M110T463	1.72186e+08	7.93626e+08	1.82006e+08	4.67001e+08	1.31676e+09	6.9231e+08	1493.84	1493.84	1493.84	1493.84	1493.84	1493.84	6.03981e+08	1493.84	-18.6251	0.00653622	0.0254963	3.10211	110.02	462.808	7.71	--	--	--	--	--	--	--	--	--	-	-	-	-
POS_M110T431	1.5859e+09	1.87766e+09	2.42376e+08	1.25503e+09	1.88822e+08	2.14676e+08	1.62287e+08	6.62804e+07	2.88416e+08	5.97046e+07	2.33431e+08	2.08602e+08	8.94078e+08	1.69787e+08	-2.39668	0.0450568	0.100745	2.98138	110.02	431.454	7.19	--	--	--	--	--	--	--	--	--	-	-	-	-
POS_M110T801	5.7333e+08	1.95024e+09	1.27027e+09	9.12451e+08	9.57019e+08	3.46065e+08	9.6427e+07	2.03001e+08	3.59458e+08	2.95986e+08	1.89738e+08	1.78555e+08	1.00156e+09	2.20528e+08	-2.18322	0.00746637	0.0279096	3.42804	110.02	800.6	13.34	--	--	--	--	--	--	--	--	--	-	-	-	-
POS_M110T100	5.15797e+06	8.48437e+06	7.08781e+06	7.7818e+06	3.08044e+06	8.04074e+06	4.50827e+06	1.86936e+07	1.92022e+07	3.10548e+07	2.57625e+07	2.46024e+07	6.60552e+06	2.06373e+07	1.64351	0.00430758	0.0192436	0.469295	110.032	100.374	1.67	--	--	--	--	--	--	--	--	--	-	-	-	-
POS_M111T113	5.35205e+06	7.35566e+06	8.76897e+06	1.07367e+07	9.38e+06	9.03244e+06	1.45621e+07	1.82645e+07	3.22116e+07	3.28462e+07	3.02021e+07	1.69701e+07	8.43764e+06	2.41761e+07	1.51867	0.00120612	0.00816544	0.516954	111.023	113.394	1.89	--	Ammelide	--	25.4839	C3H4N4O2	MS1	--	--	--	C08734	ko01120//Microbial metabolism in diverse environments	Global and overview maps	Metabolism
POS_M111T819	5.16948e+09	3.06623e+09	3.27923e+09	3.82306e+09	1.41328e+10	4.16396e+09	5.54288e+08	7.7584e+08	5.17696e+08	8.18436e+08	2.55832e+08	1.33912e+09	5.60579e+09	7.10203e+08	-2.98061	0.0182993	0.0521994	8.43258	111.02	819.187	13.65	--	--	--	--	--	--	--	--	--	-	-	-	-
POS_M111T829	1.57882e+08	7.84355e+08	6.89455e+08	7.43377e+08	1.58685e+08	7.88704e+08	1493.84	1493.84	1493.84	1493.84	1493.84	1493.84	5.53743e+08	1493.84	-18.4998	0.00133889	0.00869117	2.97585	111.019	828.965	13.82	--	--	--	--	--	--	--	--	--	-	-	-	-
POS_M111T578	4.71184e+08	3.47313e+08	9.788e+08	3.25229e+08	6.00499e+08	3.30552e+08	9.27794e+07	6.96165e+07	5.7811e+07	6.8044e+07	1.43311e+07	5.45012e+07	5.0893e+08	5.95139e+07	-3.09617	0.00152813	0.00941444	2.69561	111.038	578.222	9.64	--	--	--	--	--	--	--	--	--	-	-	-	-
POS_M111T603	6.30548e+07	2.95152e+08	6.48221e+08	3.38868e+08	3.07148e+08	1.07287e+08	1493.84	1493.84	1493.84	1493.84	1493.84	1493.84	2.93289e+08	1493.84	-17.5829	0.00614757	0.0243861	2.05685	111.038	602.66	10.04	--	--	--	--	--	--	--	--	--	-	-	-	-
POS_M111T526	9.2506e+07	1.94125e+08	1.77626e+08	3.14603e+07	1.40627e+08	3.59554e+07	3.31231e+08	1.81771e+08	3.66541e+08	6.75762e+07	4.82098e+08	5.96977e+08	1.1205e+08	3.37699e+08	1.5916	0.0226135	0.0607514	1.67207	111.038	525.784	8.76	--	--	--	--	--	--	--	--	--	-	-	-	-
POS_M111T780	2.34741e+08	6.41298e+08	4.5337e+08	6.55309e+08	1.18113e+09	5.18144e+08	9.41681e+07	2.76937e+07	1.37879e+08	1.88453e+07	3.54216e+07	1.30747e+08	6.13999e+08	7.41258e+07	-3.05019	0.00210611	0.0117463	3.01417	111.039	780.101	13	--	--	--	--	--	--	--	--	--	-	-	-	-
POS_M111T702	1.27777e+08	3.33218e+08	3.48228e+08	1.96521e+08	5.36691e+07	4.95067e+07	6.39121e+07	1.79965e+07	1.64651e+07	7.50896e+07	7.39798e+07	5.36547e+07	1.8482e+08	5.0183e+07	-1.88085	0.0347242	0.0829705	1.25173	111.039	701.609	11.69	--	--	--	--	--	--	--	--	--	-	-	-	-
POS_M111T487_1	7.52531e+07	1.40604e+08	2.6527e+07	3.18858e+07	2.85934e+07	3.32185e+07	1.15372e+09	1.98639e+09	3.71231e+09	8.2686e+09	1.70708e+09	3.8457e+09	5.60135e+07	3.44563e+09	5.94285	0.00968135	0.0331955	7.15047	111.038	487.298	8.12	--	--	--	--	--	--	--	--	--	-	-	-	-
POS_M111T565	4.35201e+08	4.08962e+08	7.74801e+07	3.15228e+08	3.23295e+08	6.57334e+07	1493.84	1493.84	1493.84	1493.84	1493.84	1493.84	2.70983e+08	1493.84	-17.4688	0.00210304	0.0117451	2.13303	111.038	565.303	9.42	--	--	--	--	--	--	--	--	--	-	-	-	-
POS_M111T692	2.65586e+07	8.58686e+07	1.76405e+08	3.61996e+07	4.35031e+08	4.31229e+08	1493.84	1493.84	1493.84	1493.84	1493.84	1493.84	1.98549e+08	1493.84	-17.0201	0.0279372	0.0708076	1.63604	111.039	692.173	11.54	--	--	--	--	--	--	--	--	--	-	-	-	-
POS_M111T511	3.14353e+07	1.37594e+08	3.41308e+07	1.4074e+08	8.6842e+07	3.55718e+07	1493.84	1493.84	1493.84	1493.84	1493.84	1493.84	7.7719e+07	1493.84	-15.667	0.00432215	0.0192625	1.09856	111.038	510.93	8.52	--	--	--	--	--	--	--	--	--	-	-	-	-
POS_M111T93	6.78093e+07	6.04336e+07	5.81519e+07	7.21249e+07	1.14507e+08	6.60791e+07	1493.84	1493.84	1493.84	1493.84	1493.84	1493.84	7.31843e+07	1493.84	-15.5802	6.26957e-06	0.000265281	1.19624	111.044	93.2575	1.55	--	--	--	--	--	--	--	--	--	-	-	-	-
POS_M112T713	5.78382e+06	6.13184e+06	3.19497e+07	8.44328e+06	2.65719e+07	8.53619e+06	7.79356e+06	1.60586e+06	1.66168e+06	1.78545e+06	3.96495e+06	1.86622e+06	1.45695e+07	3.11295e+06	-2.22659	0.0390228	0.0907158	0.369482	111.541	712.966	11.88	--	--	--	--	--	--	--	--	--	-	-	-	-
POS_M112T802	8.23536e+07	3.59514e+08	3.38938e+08	8.33062e+07	8.89026e+07	8.63358e+07	1493.84	1493.84	1493.84	1493.84	1493.84	1493.84	1.73225e+08	1493.84	-16.8233	0.011091	0.036568	1.5679	112.017	801.528	13.36	--	--	--	--	--	--	--	--	--	-	-	-	-
POS_M112T148	1.7146e+07	1.00174e+07	1.35189e+07	9.87666e+06	1.46344e+07	9.21985e+06	2.74101e+07	2.65341e+07	3.29263e+07	3.31224e+07	7.26764e+07	4.72676e+07	1.24022e+07	3.99895e+07	1.68902	0.00367747	0.0171831	0.655374	112.05	148.026	2.47	--	--	--	--	--	--	--	--	--	-	-	-	-
POS_M113T35_1	1.80289e+07	1.96976e+07	1.90591e+07	2.05225e+07	3.27176e+06	2.20545e+07	2.1189e+06	6.71348e+06	5.50128e+06	1.68758e+06	8.34142e+06	6.69157e+06	1.71057e+07	5.17571e+06	-1.72465	0.00278069	0.0141891	0.431538	112.519	34.7205	0.58	--	--	--	--	--	--	--	--	--	-	-	-	-
POS_M113T819_1	3.74513e+08	3.57549e+08	9.00115e+07	1.53081e+08	7.92396e+07	1.99913e+08	8.01491e+06	8.30149e+06	5.82736e+07	1.90568e+07	1.80731e+07	1.00336e+07	2.09051e+08	2.02922e+07	-3.36485	0.00539749	0.0224484	1.72546	112.518	818.942	13.65	--	--	--	--	--	--	--	--	--	-	-	-	-
POS_M113T35_2	2.22892e+07	2.01996e+07	1.56433e+07	2.32255e+07	2.17561e+07	3.07607e+07	5.55304e+06	6.46638e+06	6.88225e+06	4.53909e+06	5.08043e+06	3.6842e+06	2.23124e+07	5.36756e+06	-2.05551	9.63986e-06	0.000355974	0.571302	112.967	34.8321	0.58	--	--	--	--	--	--	--	--	--	-	-	-	-
POS_M113T829	2.9855e+07	3.80638e+07	3.21056e+07	7.41662e+06	8.50758e+06	3.16596e+07	1493.84	1493.84	1493.84	1493.84	1493.84	1493.84	2.46014e+07	1493.84	-14.0074	0.00102637	0.00735724	0.64519	113.017	828.908	13.82	--	--	--	--	--	--	--	--	--	-	-	-	-
POS_M113T838	1.82863e+07	2.89364e+07	2.17886e+07	4.97573e+06	4.95722e+06	1.86553e+07	1493.84	1493.84	1493.84	1493.84	1493.84	1493.84	1.62666e+07	1493.84	-13.4106	0.00191475	0.0110062	0.516722	113.016	838.184	13.97	--	--	--	--	--	--	--	--	--	-	-	-	-
POS_M113T242	3.12793e+08	5.11185e+08	1.23132e+08	9.84665e+07	6.75765e+08	3.65127e+08	3.7885e+07	4.17269e+07	2.35661e+07	1.08644e+08	1.67497e+07	2.17123e+07	3.47745e+08	4.17141e+07	-3.05942	0.00769372	0.0284108	2.2097	113.034	242.356	4.04	--	--	--	--	--	--	--	--	--	-	-	-	-
POS_M113T409	1.83294e+08	2.40257e+07	1.28152e+08	8.81221e+07	1.19758e+08	1.0065e+08	6.38181e+07	1.84194e+07	1.4865e+07	1.70074e+07	3.91421e+07	4.33119e+07	1.07334e+08	3.27606e+07	-1.71207	0.00843034	0.0301975	1.03887	113.034	409.121	6.82	--	--	--	--	--	--	--	--	--	-	-	-	-
POS_M113T703	5.47041e+07	1.16943e+07	5.1937e+07	4.84724e+07	1.30504e+07	1.17858e+07	1493.84	1493.84	1493.84	1493.84	1493.84	1493.84	3.19407e+07	1493.84	-14.3841	0.00486594	0.020879	0.680873	113.034	702.547	11.71	--	--	--	--	--	--	--	--	--	-	-	-	-
POS_M113T461	1.6679e+07	2.02727e+07	1.17893e+08	1.03268e+08	1.60529e+08	1.18082e+08	1493.84	1493.84	1493.84	1493.84	1493.84	1493.84	8.9454e+07	1493.84	-15.8698	0.00370412	0.0172573	1.17618	113.034	461.212	7.69	--	--	--	--	--	--	--	--	--	-	-	-	-
POS_M113T287	3.74056e+07	4.02898e+07	1.6621e+08	1.00366e+08	6.83669e+07	7.07022e+07	6.53701e+08	5.25061e+08	5.2923e+08	5.52113e+08	3.82832e+08	1.18552e+08	8.05568e+07	4.60248e+08	2.51433	0.000742056	0.00601243	2.5966	113.034	287.425	4.79	--	--	--	--	--	--	--	--	--	-	-	-	-
POS_M113T183	1.34765e+08	7.70311e+08	1.32268e+09	1.33895e+09	3.44837e+08	6.19805e+08	1493.84	1493.84	1493.84	1493.84	1493.84	1493.84	7.55226e+08	1493.84	-18.9475	0.00395777	0.0180229	3.314	113.034	182.888	3.05	--	--	--	--	--	--	--	--	--	-	-	-	-
POS_M113T271	2.5739e+08	4.65866e+07	3.65772e+07	1.73471e+08	3.10812e+07	2.90576e+07	1493.84	1493.84	1493.84	1493.84	1493.84	1493.84	9.56939e+07	1493.84	-15.9671	0.0357574	0.0848073	1.07963	113.034	270.933	4.52	--	--	--	--	--	--	--	--	--	-	-	-	-
POS_M113T572	3.73066e+07	3.158e+07	1.54505e+08	2.9165e+07	3.82768e+07	1.99181e+08	1493.84	1493.84	1493.84	1493.84	1493.84	1493.84	8.16691e+07	1493.84	-15.7385	0.0238069	0.0632586	1.01823	113.034	572.423	9.54	Ketoleucine	--	7.47e-06	4.15485	C6H10O3	MS2	Keto acids and derivatives	816-66-0	HMDB0000695	C00233	ko01100//Metabolic pathways;ko01110//Biosynthesis of secondary metabolites;ko01230//Biosynthesis of amino acids;ko01210//2-Oxocarboxylic acid metabolism;ko00966//Glucosinolate biosynthesis;ko00290//Valine, leucine and isoleucine biosynthesis;ko00280//Valine, leucine and isoleucine degradation	Amino acid metabolism;Biosynthesis of other secondary metabolites;Global and overview maps	Metabolism
POS_M113T210_3	5.82563e+06	4.95278e+06	9.96271e+06	5.1763e+06	5.05176e+06	1.98364e+06	4.08285e+06	2.11309e+06	1.42694e+06	1.66036e+06	2.76905e+06	1.1174e+06	5.49213e+06	2.19495e+06	-1.32318	0.0159842	0.0473695	0.206738	113.074	209.811	3.5	--	--	--	--	--	--	--	--	--	-	-	-	-
POS_M113T111	1.47711e+07	1.68183e+07	1.57462e+07	2.08352e+07	1.77012e+07	1.43859e+07	3.87142e+06	3.48197e+06	3.93228e+06	2.96562e+06	3.0662e+06	3.60275e+06	1.67096e+07	3.48671e+06	-2.26074	9.78489e-08	1.6992e-05	0.511899	113.107	110.671	1.84	--	--	--	--	--	--	--	--	--	-	-	-	-
POS_M114T263	3.67434e+08	4.45459e+08	1.95532e+08	5.00136e+08	3.51768e+08	2.20388e+08	5.3967e+07	4.45006e+07	3.59794e+07	4.21806e+07	3.89688e+07	1.03152e+07	3.46786e+08	3.76519e+07	-3.20325	9.63777e-05	0.00159368	2.37702	113.963	263.193	4.39	--	--	--	--	--	--	--	--	--	-	-	-	-
POS_M114T133	2.63702e+07	1.63341e+08	2.84833e+07	1.02118e+08	1.30077e+08	1.64365e+08	3.80112e+07	8.30199e+06	2.6485e+07	5.47776e+07	3.1758e+07	6.33097e+06	1.02459e+08	2.76108e+07	-1.89174	0.0184104	0.0523936	1.01666	113.963	133.43	2.22	--	--	--	--	--	--	--	--	--	-	-	-	-
POS_M114T355_1	2.56577e+08	1.75818e+08	2.03685e+08	4.47905e+07	1.25353e+08	1.27637e+08	1.08509e+07	9.03568e+07	8.70744e+06	3.71681e+07	9.51615e+06	1.01309e+07	1.55643e+08	2.77884e+07	-2.48569	0.00294645	0.0147381	1.44222	113.963	354.802	5.91	--	--	--	--	--	--	--	--	--	-	-	-	-
POS_M114T219	1.27142e+08	3.05909e+07	1.14114e+08	1.27815e+08	2.0315e+08	4.52045e+07	1493.84	1493.84	1493.84	1493.84	1493.84	1493.84	1.08003e+08	1493.84	-16.1417	0.00181281	0.0105698	1.33316	113.963	219.43	3.66	--	--	--	--	--	--	--	--	--	-	-	-	-
POS_M114T396	1.80383e+08	2.73747e+08	1.73016e+08	1.53094e+08	2.75387e+07	1.25737e+08	5.7395e+06	2.66097e+07	2.43202e+07	1.68878e+07	4.65401e+06	4.45684e+06	1.55586e+08	1.3778e+07	-3.49727	0.00157223	0.00961807	1.5214	113.963	396.161	6.6	--	--	--	--	--	--	--	--	--	-	-	-	-
POS_M114T105	1.4539e+07	1.49065e+07	1.79742e+07	2.19638e+07	2.01258e+07	1.67128e+07	3.58134e+07	3.4003e+07	2.41059e+07	3.89333e+07	4.36491e+07	3.62743e+07	1.77037e+07	3.54632e+07	1.00227	0.00011492	0.00177734	0.578376	114.038	104.779	1.75	--	--	--	--	--	--	--	--	--	-	-	-	-
POS_M114T549	1.54011e+08	1.38423e+08	1.00453e+08	8.12196e+07	1.34428e+08	1.42081e+08	1493.84	1493.84	1493.84	1493.84	1493.84	1493.84	1.25103e+08	1493.84	-16.3537	6.92622e-07	5.86132e-05	1.58556	114.073	549.088	9.15	--	--	--	--	--	--	--	--	--	-	-	-	-
POS_M114T32	1.3229e+07	1.46117e+07	2.05842e+07	1.07934e+07	7.64441e+06	2.57361e+07	6.29598e+06	7.23578e+06	8.66003e+06	5.04118e+06	3.63615e+06	5.95945e+06	1.54331e+07	6.1381e+06	-1.33017	0.00777921	0.0285879	0.368501	114.073	31.7274	0.53	--	--	--	--	--	--	--	--	--	-	-	-	-
POS_M114T838	1.72561e+07	1.52958e+07	2.18187e+07	2.38961e+07	1.2565e+08	1.31651e+08	1493.84	1493.84	1493.84	1493.84	1493.84	1493.84	5.59281e+07	1493.84	-15.1923	0.0356378	0.0846045	0.856019	114.091	838.213	13.97	--	--	--	--	--	--	--	--	--	-	-	-	-
POS_M114T633	5.62227e+07	3.015e+08	1.94018e+08	2.35496e+08	2.01367e+08	2.51207e+08	1493.84	1493.84	1493.84	1493.84	1493.84	1493.84	2.06635e+08	1493.84	-17.0777	0.000118499	0.00180083	1.93466	114.09	632.708	10.55	--	--	--	--	--	--	--	--	--	-	-	-	-
POS_M114T746	1.61601e+08	8.22684e+08	5.4815e+08	6.05716e+08	9.10306e+07	8.50673e+08	1.83428e+07	4.70962e+07	1.56058e+07	7.87015e+07	1.40306e+07	1.41e+07	5.13309e+08	3.13128e+07	-4.035	0.0045051	0.0197764	2.68464	114.091	745.841	12.43	--	--	--	--	--	--	--	--	--	-	-	-	-
POS_M115T35	4.04806e+06	4.16059e+06	1.01763e+07	3.75746e+06	3.43425e+06	2.57331e+06	1.65413e+06	978751	962923	685896	2.28519e+06	731046	4.69165e+06	1.21632e+06	-1.94757	0.0128633	0.0403794	0.215404	114.967	35.1013	0.59	--	--	--	--	--	--	--	--	--	-	-	-	-
POS_M115T94	1.67448e+08	1.84472e+08	1.66548e+08	3.69723e+08	1.96139e+08	1.87126e+08	6.21358e+07	5.27687e+07	4.01284e+07	4.14679e+07	3.80463e+07	3.87747e+07	2.11909e+08	4.55536e+07	-2.21781	0.00041758	0.0040709	1.6764	115.038	94.1118	1.57	--	--	--	--	--	--	--	--	--	-	-	-	-
POS_M115T148	2.28383e+08	2.12713e+08	1.16606e+08	6.59653e+07	9.82349e+07	7.20735e+07	5.38936e+07	5.06247e+07	6.42327e+07	6.11672e+07	1.58486e+07	6.28209e+07	1.32329e+08	5.14313e+07	-1.36341	0.0220484	0.059654	1.06407	115.038	148.358	2.47	--	--	--	--	--	--	--	--	--	-	-	-	-
POS_M115T101	4.77509e+07	5.10775e+07	4.72629e+07	9.27545e+06	4.4324e+07	4.79574e+07	2.08121e+07	9.10263e+07	1.00216e+08	1.17201e+08	1.55095e+08	1.17018e+08	4.12747e+07	1.00228e+08	1.27996	0.0122958	0.0392304	0.897704	115.038	101.281	1.69	--	--	--	--	--	--	--	--	--	-	-	-	-
POS_M115T402	3.72855e+06	2.45756e+06	5.35682e+06	2.16295e+06	3.40004e+06	1.71883e+06	851582	693347	729830	562627	476039	495700	3.13746e+06	634854	-2.3051	0.000979345	0.00723045	0.20407	115.054	401.794	6.7	--	N-Methylhydantoin	--	28.6247	C4H6N2O2	MS1	Azolines	616-04-6	HMDB0003646	C02565	ko01100//Metabolic pathways;ko00330//Arginine and proline metabolism	Amino acid metabolism;Global and overview maps	Metabolism
POS_M115T225	7.87401e+06	1.71829e+07	1.42052e+07	1.2536e+07	3.5666e+07	1.52619e+07	1493.84	1493.84	1493.84	1493.84	1493.84	1493.84	1.7121e+07	1493.84	-13.4845	0.00141998	0.00894719	0.542919	115.075	225.327	3.76	epsilon-Caprolactone	--	5.21e-07	5.28463	C6H10O2	MS2	Lactones	-	HMDB0060476	C01880	ko01120//Microbial metabolism in diverse environments;ko01220//Degradation of aromatic compounds	Global and overview maps	Metabolism
POS_M116T77	1.36028e+07	1.68333e+07	6.90995e+07	2.2027e+07	1.38594e+07	1.37059e+07	1493.84	1493.84	1493.84	1493.84	1493.84	1493.84	2.48547e+07	1493.84	-14.0222	0.0195288	0.054532	0.559074	115.964	77.0987	1.28	--	--	--	--	--	--	--	--	--	-	-	-	-
POS_M116T79	8.31186e+06	3.64297e+07	3.67866e+07	3.73307e+07	8.07557e+06	8.06854e+06	6.23097e+07	5.00353e+07	5.37489e+07	5.6249e+07	4.88685e+07	5.01748e+07	2.25005e+07	5.35644e+07	1.25132	0.000973437	0.00723045	0.741898	116.07	78.6196	1.31	--	--	--	--	--	--	--	--	--	-	-	-	-
POS_M116T394	1.323e+08	2.06493e+08	2.08331e+07	9.19794e+07	1.06801e+08	5.66298e+07	1493.84	1493.84	1493.84	1493.84	1493.84	1493.84	1.02506e+08	1493.84	-16.0663	0.00290741	0.0145921	1.30736	116.07	394.365	6.57	--	--	--	--	--	--	--	--	--	-	-	-	-
POS_M116T316	4.39345e+07	1.21105e+07	6.14222e+07	7.41167e+06	5.80324e+07	3.203e+07	1493.84	1493.84	1493.84	1493.84	1493.84	1493.84	3.58235e+07	1493.84	-14.5496	0.0032164	0.0156155	0.757133	116.07	315.776	5.26	--	--	--	--	--	--	--	--	--	-	-	-	-
POS_M116T476	3.13817e+07	1.09973e+07	2.94552e+07	3.32072e+07	4.72857e+07	4.70099e+07	1.66113e+07	1.67321e+07	1.20732e+07	1.10969e+07	1.02122e+07	1.32983e+07	3.32228e+07	1.33373e+07	-1.3167	0.00521403	0.022016	0.553364	116.07	476.117	7.94	--	--	--	--	--	--	--	--	--	-	-	-	-
POS_M116T197	6.15684e+07	7.26243e+07	1.69117e+07	5.17271e+07	1.05301e+08	1.0641e+08	4.59246e+07	5.71014e+07	2.27454e+07	3.00443e+07	2.40731e+07	2.24204e+07	6.90903e+07	3.37182e+07	-1.03496	0.0412477	0.0942693	0.68304	116.07	197.16	3.29	--	--	--	--	--	--	--	--	--	-	-	-	-
POS_M116T555	3.28067e+07	1.30338e+08	3.94608e+07	5.17924e+07	1.51512e+07	5.3954e+07	3.98823e+06	2.80058e+06	1.24217e+07	1.24599e+07	8.08103e+06	1.9491e+06	5.39172e+07	6.95009e+06	-2.95564	0.0170811	0.0496779	0.805527	116.07	554.869	9.25	--	--	--	--	--	--	--	--	--	-	-	-	-
POS_M116T761	1.16917e+07	1.25678e+08	4.54922e+07	1.07647e+07	1.36859e+08	7.29642e+07	1493.84	1493.84	1493.84	1493.84	1493.84	1493.84	6.72417e+07	1493.84	-15.458	0.0132798	0.0413459	1.00883	116.07	761.162	12.69	--	--	--	--	--	--	--	--	--	-	-	-	-
POS_M116T797	8.42412e+07	2.2421e+07	9.31315e+07	1.96629e+07	1.00575e+08	7.95509e+07	1493.84	1493.84	1493.84	1493.84	1493.84	1493.84	6.65971e+07	1493.84	-15.4441	0.00109636	0.00767827	1.06508	116.07	796.965	13.28	--	--	--	--	--	--	--	--	--	-	-	-	-
POS_M116T33	8.26137e+07	6.84298e+07	3.26212e+07	5.46319e+07	8.50075e+06	2.4249e+07	1493.84	1493.84	1493.84	1493.84	1493.84	1493.84	4.51744e+07	1493.84	-14.8842	0.00284011	0.0143489	0.845966	116.107	32.8968	0.55	--	--	--	--	--	--	--	--	--	-	-	-	-
POS_M117T256	3.08705e+07	1.29227e+08	1.39824e+08	3.84565e+08	1.85536e+08	6.21711e+07	1.95277e+07	4.78641e+06	1.7096e+07	3.56545e+06	2.1161e+07	2.63205e+06	1.55366e+08	1.14614e+07	-3.76081	0.0186161	0.0527935	1.36089	116.966	255.919	4.27	--	--	--	--	--	--	--	--	--	-	-	-	-
POS_M117T230	4.10842e+07	2.64399e+07	3.04749e+07	3.78599e+07	2.08061e+07	8.29076e+06	1.20357e+08	8.21577e+07	1.74166e+08	1.1055e+08	6.32778e+08	2.36278e+08	2.74926e+07	2.26048e+08	3.03951	0.0406375	0.0934355	1.55607	117.054	230.418	3.84	Deoxyribose	--	5.34e-05	2.75532	C5H10O4	MS2	Organooxygen compounds	533-67-5	HMDB0003224	C01801	ko00030//Pentose phosphate pathway	Carbohydrate metabolism	Metabolism
POS_M117T217	4.23757e+07	3.17106e+07	3.48543e+07	9.40995e+06	1.0638e+07	3.93538e+07	7.05224e+06	2.61923e+07	4.53308e+06	1.76267e+07	3.86848e+06	3.96422e+06	2.80571e+07	1.05395e+07	-1.41256	0.0315197	0.0772549	0.47063	117.054	217.293	3.62	--	2-Oxovaleric acid	--	1.31298	C5H8O3	MS1	Keto acids and derivatives	1821-02-9	HMDB0001865	-	-	-	-
POS_M117T402	3.68537e+06	4.32498e+06	5.98462e+06	4.65847e+06	7.18048e+06	9.43557e+06	9.99835e+06	4.20987e+07	2.60629e+07	2.15139e+07	7.85437e+06	2.20288e+07	5.87825e+06	2.15928e+07	1.87709	0.011875	0.0383232	0.459532	117.055	402.068	6.7	--	alpha-Ketoisovaleric acid	--	0.0359062	C5H8O3	MS1	Keto acids and derivatives	759-05-7	HMDB0000019	C00141	ko01100//Metabolic pathways;ko01110//Biosynthesis of secondary metabolites;ko01130//Biosynthesis of antibiotics;ko01230//Biosynthesis of amino acids;ko01210//2-Oxocarboxylic acid metabolism;ko00966//Glucosinolate biosynthesis;ko00290//Valine, leucine and isoleucine biosynthesis;ko00770//Pantothenate and CoA biosynthesis;ko00280//Valine, leucine and isoleucine degradation	Amino acid metabolism;Biosynthesis of other secondary metabolites;Global and overview maps;Metabolism of cofactors and vitamins	Metabolism
POS_M118T220	1.71989e+07	1.25399e+07	8.31716e+06	6.05685e+06	5.71775e+06	1.04576e+07	1493.84	1493.84	1493.84	1493.84	1493.84	1493.84	1.0048e+07	1493.84	-12.7156	0.000215388	0.00261948	0.426685	118.065	219.998	3.67	--	5-Hydroxypentanoic acid	--	2.41829	C5H10O3	MS1	Fatty Acyls	13392-69-3	HMDB0061927	-	-	-	-
POS_M118T681	5.73956e+06	7.95397e+06	1.00043e+07	9.47191e+06	6.7455e+06	1.06287e+07	2.29418e+07	3.06221e+07	3.26061e+07	3.0405e+07	1.53382e+07	3.22759e+07	8.42399e+06	2.73649e+07	1.69975	6.85164e-05	0.00129248	0.58722	118.065	680.713	11.35	--	--	--	--	--	--	--	--	--	-	-	-	-
POS_M118T105_1	7.115e+09	1.1287e+10	8.28329e+09	7.43445e+09	9.85478e+09	1.0536e+10	5.50051e+09	2.56097e+09	4.76747e+09	4.22466e+09	3.20641e+09	2.98787e+09	9.08509e+09	3.87465e+09	-1.22944	0.000103972	0.00168037	9.78943	118.086	105.403	1.76	--	--	--	--	--	--	--	--	--	-	-	-	-
POS_M118T93	2.48193e+09	2.82922e+09	2.63763e+09	2.28108e+09	2.17495e+09	2.28126e+09	1493.84	1493.84	1493.84	1493.84	1493.84	1493.84	2.44768e+09	1493.84	-20.644	3.62235e-10	2.42023e-07	7.04355	118.086	92.9053	1.55	--	--	--	--	--	--	--	--	--	-	-	-	-
POS_M118T336	7.40215e+07	1.04507e+08	1.03701e+08	2.59663e+07	1.33017e+08	1.07319e+08	1493.84	1493.84	1493.84	1493.84	1493.84	1493.84	9.14219e+07	1493.84	-15.9012	0.000126674	0.00183331	1.30777	118.086	336.402	5.61	--	--	--	--	--	--	--	--	--	-	-	-	-
POS_M118T838	5.31927e+07	8.72918e+07	5.20034e+07	1.10836e+07	1.51239e+07	1.80434e+07	1.54741e+07	2.48237e+06	1.00353e+07	7.46431e+06	1.41785e+06	1.57082e+06	3.94565e+07	6.40746e+06	-2.62244	0.0241248	0.0637712	0.664491	118.086	838.074	13.97	--	Betaine	--	4.39842	C5H11NO2	MS1	Carboxylic acids and derivatives	-	HMDB0059606	C00719	ko01100//Metabolic pathways;ko02010//ABC transporters;ko00260//Glycine, serine and threonine metabolism	Amino acid metabolism;Global and overview maps;Membrane transport	Environmental Information Processing;Metabolism
POS_M118T354	3.73847e+07	3.31008e+07	3.10745e+07	1.05899e+07	5.69048e+07	5.04401e+07	2.01775e+08	3.71825e+08	4.54904e+08	3.87442e+08	4.45201e+08	5.95724e+08	3.65825e+07	4.09479e+08	3.48456	3.58131e-05	0.00082655	2.59844	118.086	353.51	5.89	--	--	--	--	--	--	--	--	--	-	-	-	-
POS_M118T346	9.47495e+07	5.85322e+07	4.03733e+07	1.64262e+08	2.87463e+07	7.04346e+06	1.79169e+07	1.17671e+07	3.20537e+06	3.11814e+06	1.33877e+07	2.85489e+06	6.56178e+07	8.70836e+06	-2.91361	0.0346242	0.0827964	0.817467	118.086	345.555	5.76	--	--	--	--	--	--	--	--	--	-	-	-	-
POS_M118T477	4.10139e+07	5.09947e+07	9.13286e+06	5.07466e+07	9.17094e+07	4.28907e+07	1.67949e+07	9.03662e+07	1.12031e+08	1.06073e+08	1.59329e+08	1.67641e+08	4.7748e+07	1.08706e+08	1.18692	0.0334048	0.0807034	0.839088	118.087	476.527	7.94	--	--	--	--	--	--	--	--	--	-	-	-	-
POS_M118T637	6.74126e+06	8.32543e+06	4.09053e+07	7.36433e+06	7.74163e+06	7.63122e+06	1493.84	1493.84	1493.84	1493.84	1493.84	1493.84	1.31182e+07	1493.84	-13.1003	0.0400545	0.092514	0.386676	118.087	636.58	10.61	--	--	--	--	--	--	--	--	--	-	-	-	-
POS_M118T596	3.63046e+06	4.41902e+06	1.97189e+07	2.42821e+07	2.46725e+07	6.88617e+06	1493.84	1493.84	1493.84	1493.84	1493.84	1493.84	1.39349e+07	1493.84	-13.1874	0.0067103	0.0260088	0.449698	118.087	595.841	9.93	--	--	--	--	--	--	--	--	--	-	-	-	-
POS_M118T724	4.79038e+07	3.0735e+07	4.11456e+07	5.93484e+07	3.66975e+07	1.00907e+08	1493.84	1493.84	1493.84	1493.84	1493.84	1493.84	5.27895e+07	1493.84	-15.1089	0.000490877	0.00453856	0.949733	118.087	723.976	12.07	--	--	--	--	--	--	--	--	--	-	-	-	-
POS_M118T394	7.95012e+07	1.76267e+07	6.60896e+06	3.03464e+07	2.87017e+07	2.93472e+07	1.51728e+08	9.47461e+07	1.01543e+08	9.09178e+07	3.4861e+08	2.8899e+08	3.2022e+07	1.79422e+08	2.48622	0.0102923	0.0346661	1.4479	118.086	394.087	6.57	--	--	--	--	--	--	--	--	--	-	-	-	-
POS_M118T535	5.55204e+06	2.25257e+07	2.56617e+07	4.2574e+07	8.18387e+06	3.43454e+07	5.6896e+07	3.28725e+07	5.61831e+07	5.69113e+07	9.6162e+07	6.40834e+07	2.31405e+07	6.05181e+07	1.38695	0.00441703	0.0195163	0.779142	118.087	535.163	8.92	--	--	--	--	--	--	--	--	--	-	-	-	-
POS_M118T217	2.50568e+07	1.36919e+08	6.43216e+07	6.66513e+07	1.58891e+08	5.35313e+07	1493.84	1493.84	1493.84	1493.84	1493.84	1493.84	8.42284e+07	1493.84	-15.783	0.00264096	0.0136599	1.18614	118.086	216.667	3.61	5-Aminopentanoic acid	--	1.71e-05	0.053632	C5H11NO2	MS2	Carboxylic acids and derivatives	660-88-8	HMDB0003355	C00431	ko01120//Microbial metabolism in diverse environments;ko00330//Arginine and proline metabolism;ko00310//Lysine degradation	Amino acid metabolism;Global and overview maps	Metabolism
POS_M118T460	3.30125e+07	4.48021e+07	7.09923e+06	3.94891e+07	7.18473e+06	8.21966e+06	5.16964e+07	1.11569e+07	6.61368e+07	4.9471e+07	6.56503e+07	6.51419e+07	2.33012e+07	5.15422e+07	1.14535	0.0309618	0.0762223	0.600969	118.087	459.917	7.67	--	--	--	--	--	--	--	--	--	-	-	-	-
POS_M118T757	6.11128e+06	7.44849e+06	5.92892e+06	6.3447e+06	2.87308e+07	3.32687e+07	1493.84	1493.84	1493.84	1493.84	1493.84	1493.84	1.46388e+07	1493.84	-13.2585	0.0185142	0.0525906	0.456577	118.086	756.505	12.61	--	--	--	--	--	--	--	--	--	-	-	-	-
POS_M118T548	3.37757e+07	1.67903e+08	1.92138e+08	3.82107e+07	2.94241e+08	1.3948e+08	1493.84	1493.84	1493.84	1493.84	1493.84	1493.84	1.44291e+08	1493.84	-16.5596	0.00503873	0.0214392	1.51631	118.087	547.697	9.13	--	--	--	--	--	--	--	--	--	-	-	-	-
POS_M118T245	2.255e+07	8.48324e+07	1.38477e+08	2.23792e+08	1.07146e+08	2.20335e+07	1493.84	1493.84	1493.84	1493.84	1493.84	1493.84	9.98051e+07	1493.84	-16.0278	0.00947517	0.0326909	1.17042	118.086	244.517	4.08	--	--	--	--	--	--	--	--	--	-	-	-	-
POS_M119T77	4.9156e+06	3.8732e+06	795352	5.20345e+06	956153	7.45346e+06	1493.84	1493.84	1493.84	1493.84	1493.84	1493.84	3.8662e+06	1493.84	-11.3377	0.00447158	0.0196763	0.243456	118.943	76.567	1.28	--	--	--	--	--	--	--	--	--	-	-	-	-
POS_M120T34	2.30153e+07	2.90296e+07	1.05119e+08	1.27109e+08	1.25071e+08	1.76967e+08	1.01943e+07	3.65223e+07	3.66645e+07	7.64466e+06	7.27129e+06	3.2492e+07	9.77185e+07	2.17982e+07	-2.16443	0.0135777	0.0420586	1.02949	120.025	33.7888	0.56	--	--	--	--	--	--	--	--	--	-	-	-	-
POS_M120T299	4.65161e+07	4.72599e+07	9.76855e+07	7.74967e+07	4.98438e+07	1.8852e+08	2.9735e+08	2.99516e+08	1.15509e+08	1.73699e+08	1.80604e+08	7.92469e+07	8.45536e+07	1.90988e+08	1.17554	0.0344325	0.0824999	1.18662	120.024	298.858	4.98	--	--	--	--	--	--	--	--	--	-	-	-	-
POS_M120T62	3.64535e+07	6.63546e+07	7.00809e+07	1.06064e+08	4.06897e+07	1.0769e+08	1493.84	1493.84	1493.84	1493.84	1493.84	1493.84	7.12222e+07	1493.84	-15.541	0.000202708	0.00251037	1.10962	120.024	61.7719	1.03	--	--	--	--	--	--	--	--	--	-	-	-	-
POS_M120T235	3.13527e+08	3.14315e+08	3.29828e+08	1.43291e+08	2.22265e+08	4.19087e+08	7.16864e+07	8.92515e+07	3.47158e+07	7.41951e+07	6.35838e+07	7.85922e+07	2.90386e+08	6.86708e+07	-2.0802	0.000231852	0.00273775	1.99354	120.023	234.707	3.91	--	--	--	--	--	--	--	--	--	-	-	-	-
POS_M120T199	7.27196e+07	9.15793e+07	6.71425e+07	4.33076e+07	1.31435e+08	3.76028e+07	1493.84	1493.84	1493.84	1493.84	1493.84	1493.84	7.39645e+07	1493.84	-15.5955	0.000366087	0.00377199	1.1627	120.024	198.565	3.31	--	--	--	--	--	--	--	--	--	-	-	-	-
POS_M120T355	2.32936e+07	4.1871e+07	6.70769e+06	2.13681e+07	2.91547e+07	3.61964e+07	1.44036e+07	1.04606e+07	1.11904e+07	1.13392e+07	3.09314e+06	1.11176e+07	2.64319e+07	1.02674e+07	-1.36421	0.0120389	0.0386884	0.49418	120.024	354.775	5.91	--	--	--	--	--	--	--	--	--	-	-	-	-
POS_M120T611	1.38951e+07	1.78193e+07	1.38126e+07	6.44037e+07	1.11291e+07	1.07233e+07	1493.84	1493.84	1493.84	1493.84	1493.84	1493.84	2.19638e+07	1493.84	-13.8438	0.0279682	0.0708567	0.513258	120.024	610.756	10.18	--	3-Methylthiopropionic acid	--	1.40896	C4H8O2S	MS1	Fatty Acyls	646-01-5	HMDB0001527	C08276	ko01100//Metabolic pathways;ko00270//Cysteine and methionine metabolism;ko00920//Sulfur metabolism	Amino acid metabolism;Energy metabolism;Global and overview maps	Metabolism
POS_M120T256	3.14851e+07	2.78545e+07	1.04677e+08	1.29965e+08	4.93108e+07	2.05542e+07	1493.84	1493.84	1493.84	1493.84	1493.84	1493.84	6.06411e+07	1493.84	-15.309	0.00863188	0.0306492	0.907471	120.023	256.055	4.27	--	--	--	--	--	--	--	--	--	-	-	-	-
POS_M120T342	1.12041e+08	1.61505e+08	2.443e+07	2.23953e+08	2.4287e+08	1.29753e+08	1493.84	1493.84	1493.84	1493.84	1493.84	1493.84	1.49092e+08	1493.84	-16.6068	0.00101623	0.00734506	1.60383	120.024	341.897	5.7	--	--	--	--	--	--	--	--	--	-	-	-	-
POS_M120T471	8.30609e+06	4.20482e+06	3.59679e+06	1.33914e+06	1.4324e+06	1.57741e+06	1.44946e+08	8.69878e+07	4.8123e+07	1.19875e+08	6.03572e+07	4.68174e+07	3.40944e+06	8.45176e+07	4.63164	0.000638106	0.00535535	1.21048	120.024	470.98	7.85	--	--	--	--	--	--	--	--	--	-	-	-	-
POS_M120T702	4.22223e+06	1.58677e+07	1.97378e+07	1.08131e+07	1.21126e+07	1.95219e+06	2.27751e+06	3.28605e+06	5.27736e+06	4.61781e+06	792329	734441	1.07843e+07	2.83092e+06	-1.92959	0.0197414	0.0549245	0.323498	120.025	701.971	11.7	--	--	--	--	--	--	--	--	--	-	-	-	-
POS_M120T387	1.03404e+07	4.00538e+07	2.91348e+07	5.77323e+06	4.55215e+07	2.37119e+07	8.67724e+06	1.1124e+07	1.9891e+06	7.22981e+06	2.18448e+06	9.20613e+06	2.57559e+07	6.73513e+06	-1.93513	0.0167488	0.0490521	0.527059	120.024	386.656	6.44	--	--	--	--	--	--	--	--	--	-	-	-	-
POS_M120T135	2.24439e+07	2.94871e+08	1.31703e+08	7.8196e+07	2.30859e+08	1.09485e+08	1493.84	1493.84	1493.84	1493.84	1493.84	1493.84	1.44593e+08	1493.84	-16.5626	0.00558124	0.0229929	1.51622	120.024	134.598	2.24	--	--	--	--	--	--	--	--	--	-	-	-	-
POS_M120T722	1.00487e+08	6.93445e+07	2.65253e+07	4.5298e+07	7.38187e+06	2.21073e+07	1493.84	1493.84	1493.84	1493.84	1493.84	1493.84	4.51907e+07	1493.84	-14.8847	0.0093597	0.0324765	0.814633	120.025	721.673	12.03	--	--	--	--	--	--	--	--	--	-	-	-	-
POS_M120T488	1.90799e+06	587877	517842	479824	1.70987e+06	1.70859e+06	2.5161e+06	3.48699e+06	2.87779e+06	848416	4.51844e+06	1.17933e+06	1.152e+06	2.57118e+06	1.15829	0.0486602	0.107074	0.124718	120.056	488.312	8.14	--	--	--	--	--	--	--	--	--	-	-	-	-
POS_M121T45	3.17236e+06	3.98853e+06	799144	683631	2.17029e+06	790534	1493.84	1493.84	1493.84	1493.84	1493.84	1493.84	1.93408e+06	1493.84	-10.3384	0.0073345	0.0275873	0.175106	120.987	45.2282	0.75	--	--	--	--	--	--	--	--	--	-	-	-	-
POS_M121T504	3.0238e+06	2.91222e+06	2.97555e+06	2.74184e+06	2.99419e+06	3.74526e+06	7.35764e+06	6.27787e+06	6.33209e+06	8.12041e+06	5.96753e+06	8.62146e+06	3.06548e+06	7.11283e+06	1.21431	5.93001e-06	0.000254448	0.280148	121.028	504.188	8.4	--	--	--	--	--	--	--	--	--	-	-	-	-
POS_M121T416	1.02318e+06	513951	490942	1.54749e+06	694419	1.03615e+06	1493.84	1493.84	1493.84	1493.84	1493.84	1493.84	884356	1493.84	-9.20946	0.000313393	0.00341593	0.123288	121.028	416.153	6.94	--	--	--	--	--	--	--	--	--	-	-	-	-
POS_M121T779	3.74425e+06	2.01375e+07	1.8663e+07	2.40069e+07	5.36178e+06	2.16082e+07	1493.84	1493.84	1493.84	1493.84	1493.84	1493.84	1.55869e+07	1493.84	-13.349	0.0014058	0.00891762	0.497156	121.024	779.471	12.99	--	--	--	--	--	--	--	--	--	-	-	-	-
POS_M121T189	5.13008e+06	8.75349e+06	7.95494e+06	6.45727e+06	9.29644e+06	7.81313e+06	3.84538e+07	1.63172e+07	1.8917e+07	1.61097e+07	1.66786e+07	8.04989e+06	7.56756e+06	1.90877e+07	1.33474	0.0208993	0.0574613	0.401529	121.04	188.694	3.14	--	Purine	--	1.02083	C5H4N4	MS1	Imidazopyrimidines	120-73-0	HMDB0001366	-	-	-	-
POS_M121T90	1.18106e+08	1.61023e+08	1.44457e+08	1.68056e+08	2.00734e+08	1.81487e+08	5.81935e+07	1.18946e+07	1.11988e+07	1.13583e+07	9.53136e+06	4.00932e+07	1.6231e+08	2.37116e+07	-2.77509	2.3175e-06	0.000142631	1.64367	121.069	90.0185	1.5	--	--	--	--	--	--	--	--	--	-	-	-	-
POS_M121T681	3.60599e+06	6.46471e+06	4.93204e+06	3.89513e+06	3.99468e+06	4.55031e+06	2.2347e+06	1.40239e+06	1.37214e+06	1.20685e+06	385436	889566	4.57381e+06	1.24852e+06	-1.87318	5.16863e-05	0.0010747	0.248197	121.101	680.75	11.35	--	--	--	--	--	--	--	--	--	-	-	-	-
POS_M122T37	2.82499e+06	1.82514e+06	2.72303e+06	2.30846e+06	1.92216e+06	3.44395e+06	4.7468e+06	4.02713e+06	5.96604e+06	8.13327e+06	6.29555e+06	6.6375e+06	2.50795e+06	5.96771e+06	1.25067	0.000307027	0.0033699	0.250823	121.971	36.7965	0.61	--	--	--	--	--	--	--	--	--	-	-	-	-
POS_M123T783	1.2728e+08	2.87826e+07	2.38087e+07	1.73486e+07	1.2349e+08	1.80173e+08	1493.84	1493.84	1493.84	1493.84	1493.84	1493.84	8.34805e+07	1493.84	-15.7701	0.0141873	0.0433486	1.10845	122.548	782.779	13.05	--	--	--	--	--	--	--	--	--	-	-	-	-
POS_M123T673	8.16752e+06	3.61293e+06	3.82281e+06	3.96056e+06	4.09584e+06	1.27843e+07	6.60455e+06	7.63142e+06	4.88713e+07	3.05596e+07	9.6544e+06	4.11398e+07	6.074e+06	2.40768e+07	1.98693	0.0424986	0.0965487	0.454441	123.04	672.764	11.21	--	(S)-1-Phenylethanol	--	1.9522	C8H10O	MS1	--	--	--	C11348	ko01100//Metabolic pathways;ko01120//Microbial metabolism in diverse environments;ko01220//Degradation of aromatic compounds	Global and overview maps	Metabolism
POS_M124T310	2.05523e+06	4.58795e+06	419233	3.29563e+06	545792	4.40488e+06	195144	86983.5	59960.7	292128	34224.8	69546.4	2.55145e+06	122998	-4.37461	0.00908418	0.0318035	0.188333	123.545	310.185	5.17	--	--	--	--	--	--	--	--	--	-	-	-	-
POS_M124T231	1.44113e+08	3.97974e+08	2.15714e+08	5.84532e+07	2.76909e+08	2.00315e+08	1493.84	1493.84	1493.84	1493.84	1493.84	1493.84	2.1558e+08	1493.84	-17.1388	0.00104257	0.00742971	1.94455	124.039	230.508	3.84	--	--	--	--	--	--	--	--	--	-	-	-	-
POS_M124T197	5.94366e+08	1.60625e+08	2.21272e+08	2.38736e+08	4.43957e+08	3.23402e+08	2.20988e+07	6.31161e+07	6.7479e+07	5.9717e+07	5.45454e+07	1.23218e+07	3.30393e+08	4.65463e+07	-2.82744	0.00171759	0.0101605	2.19065	124.039	196.755	3.28	--	--	--	--	--	--	--	--	--	-	-	-	-
POS_M124T94	7.54065e+07	1.02519e+08	1.0397e+08	1.98559e+07	9.70964e+07	8.22617e+07	2.11486e+07	2.67901e+07	2.25619e+07	1.56249e+07	1.98208e+07	2.13274e+07	8.01849e+07	2.12123e+07	-1.91843	0.00109074	0.00766539	1.01496	124.039	94.1151	1.57	--	--	--	--	--	--	--	--	--	-	-	-	-
POS_M124T487	1.27946e+07	7.47797e+07	9.26215e+07	5.53885e+07	8.96273e+07	5.9094e+07	8.09923e+06	7.41012e+06	2.67884e+07	2.42121e+07	2.42135e+07	2.67058e+07	6.40509e+07	1.95715e+07	-1.71046	0.00536241	0.0223636	0.824448	124.039	487.316	8.12	--	--	--	--	--	--	--	--	--	-	-	-	-
POS_M124T763	2.21929e+07	9.46867e+07	1.5434e+08	8.71848e+07	1.00136e+08	1.29967e+08	1493.84	1493.84	1493.84	1493.84	1493.84	1493.84	9.80845e+07	1493.84	-16.0027	0.000322621	0.00348289	1.30115	124.039	763.325	12.72	--	--	--	--	--	--	--	--	--	-	-	-	-
POS_M124T185	5.32027e+07	1.52939e+08	1.70578e+08	9.23692e+07	1.43854e+08	1.4989e+08	1493.84	1493.84	1493.84	1493.84	1493.84	1493.84	1.27139e+08	1493.84	-16.377	3.92396e-05	0.000888799	1.53931	124.039	184.766	3.08	--	--	--	--	--	--	--	--	--	-	-	-	-
POS_M124T498	5.30434e+07	4.73096e+07	3.87654e+07	1.71555e+08	1.30742e+08	2.86311e+07	1493.84	1493.84	1493.84	1493.84	1493.84	1493.84	7.83411e+07	1493.84	-15.6785	0.00823742	0.0297248	1.06687	124.039	498.267	8.3	--	--	--	--	--	--	--	--	--	-	-	-	-
POS_M124T524	5.06187e+07	5.38514e+07	4.81898e+07	1.10662e+08	8.66035e+07	5.75449e+07	5.03319e+07	7.52447e+06	2.30036e+07	2.24776e+07	2.64014e+07	2.67002e+07	6.79117e+07	2.60732e+07	-1.38109	0.00511466	0.0217168	0.78574	124.039	524.06	8.73	--	--	--	--	--	--	--	--	--	-	-	-	-
POS_M124T554	1.28936e+08	2.82986e+08	2.49494e+08	9.22215e+07	3.0558e+07	9.52597e+07	1493.84	1493.84	1493.84	1493.84	1493.84	1493.84	1.46576e+08	1493.84	-16.5823	0.00451277	0.0197815	1.49306	124.039	554.024	9.23	--	--	--	--	--	--	--	--	--	-	-	-	-
POS_M124T538	2.81488e+07	2.53984e+07	6.40963e+06	6.41414e+06	6.71525e+06	6.90287e+06	9.30236e+07	5.01095e+07	6.99288e+07	8.76162e+07	1.92189e+07	8.29564e+07	1.33315e+07	6.71422e+07	2.33238	0.00132763	0.00863312	0.949757	124.039	538.189	8.97	--	--	--	--	--	--	--	--	--	-	-	-	-
POS_M124T646	8.11693e+07	2.79888e+07	1.2399e+08	1.91361e+08	2.01241e+08	4.43377e+07	1493.84	1493.84	1493.84	1493.84	1493.84	1493.84	1.11681e+08	1493.84	-16.19	0.00395426	0.0180229	1.30733	124.039	646.47	10.77	--	--	--	--	--	--	--	--	--	-	-	-	-
POS_M124T688	1.50585e+07	6.63513e+06	6.26289e+06	9.2435e+06	1.16165e+07	2.73421e+06	1493.84	1493.84	1493.84	1493.84	1493.84	1493.84	8.59179e+06	1493.84	-12.4897	0.00069338	0.00571687	0.386852	124.088	687.694	11.46	--	--	--	--	--	--	--	--	--	-	-	-	-
POS_M124T722	2.93166e+07	6.19947e+06	2.07516e+07	7.87199e+06	2.19373e+07	8.4967e+06	1493.84	1493.84	1493.84	1493.84	1493.84	1493.84	1.57623e+07	1493.84	-13.3652	0.0023055	0.0124866	0.507914	124.088	722.038	12.03	--	--	--	--	--	--	--	--	--	-	-	-	-
POS_M124T45	4.62192e+06	3.898e+06	1.20061e+07	1.18858e+07	4.20847e+06	1.50199e+07	2.17038e+06	1.6598e+06	1.39566e+06	1.3845e+06	1.15944e+06	1.62461e+06	8.60668e+06	1.56573e+06	-2.45862	0.00573039	0.023386	0.316333	124.087	45.0915	0.75	--	--	--	--	--	--	--	--	--	-	-	-	-
POS_M125T64	5.33913e+06	1.86581e+06	1.96149e+06	2.80231e+06	2.49056e+06	2.80258e+06	4.18477e+06	3.82087e+06	1.56172e+07	1.50874e+07	3.16898e+07	2.00756e+07	2.87698e+06	1.50793e+07	2.38994	0.0176155	0.0507715	0.407047	125.003	64.0513	1.07	--	--	--	--	--	--	--	--	--	-	-	-	-
POS_M126T82	902252	286132	939160	1.21719e+06	166444	891576	467981	315912	88701.6	121122	337983	67104.2	733792	233134	-1.65421	0.020044	0.0555441	0.0778864	125.926	81.9733	1.37	--	--	--	--	--	--	--	--	--	-	-	-	-
POS_M126T37	1.03615e+06	3.78673e+06	5.60112e+06	9.88554e+06	4.69735e+06	5.57112e+06	1.23032e+06	1.13233e+06	1.11883e+06	778116	805908	480921	5.09634e+06	924403	-2.46287	0.00555438	0.0229443	0.244773	125.964	36.8041	0.61	--	--	--	--	--	--	--	--	--	-	-	-	-
POS_M126T355	4.75064e+07	9.24792e+07	7.61477e+07	1.6376e+07	1.60172e+07	4.83978e+07	4.05293e+06	4.33892e+06	1.65517e+07	3.62483e+06	3.74373e+06	3.70658e+06	4.94874e+07	6.00312e+06	-3.04328	0.00680086	0.0262596	0.810844	125.986	354.929	5.92	--	--	--	--	--	--	--	--	--	-	-	-	-
POS_M126T317	1.95684e+08	1.4141e+08	1.35308e+08	1.54463e+08	1.00058e+08	2.36792e+07	3.57087e+06	1.83606e+07	1.58978e+07	2.27844e+07	1.15515e+07	3.28157e+06	1.251e+08	1.25745e+07	-3.31452	0.000885705	0.00682398	1.37329	125.986	316.514	5.28	--	--	--	--	--	--	--	--	--	-	-	-	-
POS_M126T222	3.56479e+07	2.66158e+07	2.51083e+07	3.42968e+07	1.84983e+07	1.91835e+07	1493.84	1493.84	1493.84	1493.84	1493.84	1493.84	2.65585e+07	1493.84	-14.1179	4.33747e-06	0.000222086	0.710909	125.986	221.927	3.7	--	--	--	--	--	--	--	--	--	-	-	-	-
POS_M126T140	3.65486e+07	1.5767e+08	6.13565e+07	1.3012e+08	8.08902e+07	1.64646e+07	9.57646e+06	1.95575e+07	2.67968e+06	2.24923e+06	8.72413e+06	2.50216e+06	8.05084e+07	7.54819e+06	-3.41494	0.00860051	0.0305913	1.03581	125.986	140.152	2.34	Taurine	--	0.0311952	0.364037	C2H7NO3S	MS2	Organic sulfonic acids and derivatives	107-35-7	HMDB0000251	C00245	ko01100//Metabolic pathways;ko02010//ABC transporters;ko00920//Sulfur metabolism;ko00430//Taurine and hypotaurine metabolism	Energy metabolism;Global and overview maps;Membrane transport;Metabolism of other amino acids	Environmental Information Processing;Metabolism
POS_M126T584	1.56587e+07	3.09798e+06	2.07068e+07	3.05328e+06	3.4824e+06	3.77006e+06	1493.84	1493.84	1493.84	1493.84	1493.84	1493.84	8.29487e+06	1493.84	-12.439	0.0267164	0.0685692	0.32106	125.986	583.655	9.73	--	--	--	--	--	--	--	--	--	-	-	-	-
POS_M126T347	2.6801e+07	7.55761e+06	3.98359e+07	6.65349e+07	9.50539e+06	3.7553e+07	1493.84	1493.84	1493.84	1493.84	1493.84	1493.84	3.1298e+07	1493.84	-14.3548	0.00582258	0.0236198	0.661827	125.986	346.59	5.78	--	--	--	--	--	--	--	--	--	-	-	-	-
POS_M126T112	3.08231e+07	3.61856e+07	1.16165e+08	1.2519e+08	1.15275e+08	2.78057e+07	1493.84	1493.84	1493.84	1493.84	1493.84	1493.84	7.52408e+07	1493.84	-15.6202	0.00326825	0.0157918	1.07049	125.986	111.99	1.87	--	--	--	--	--	--	--	--	--	-	-	-	-
POS_M126T460	1.42995e+07	9.89357e+06	1.89653e+07	1.03288e+07	4.15176e+06	4.69766e+06	1.41203e+07	1.53781e+07	1.04138e+08	6.43792e+07	1.90369e+07	5.26086e+07	1.03894e+07	4.49435e+07	2.113	0.0420284	0.0956658	0.638977	125.986	460.276	7.67	--	--	--	--	--	--	--	--	--	-	-	-	-
POS_M126T499	7.8596e+06	7.64531e+06	8.66309e+06	7.8417e+06	7.3006e+06	7.52208e+06	1493.84	1493.84	1493.84	1493.84	1493.84	1493.84	7.8054e+06	1493.84	-12.3512	1.89927e-12	1.15722e-08	0.397817	126.092	499.221	8.32	--	--	--	--	--	--	--	--	--	-	-	-	-
POS_M126T38	2.27411e+07	1.23595e+07	2.14251e+07	1.70149e+07	1.65345e+07	3.84385e+07	1.08463e+07	5.00731e+06	4.61429e+06	3.23946e+06	3.37072e+06	4.12506e+06	2.14189e+07	5.20053e+06	-2.04216	0.00196807	0.0112385	0.509883	126.092	38.0506	0.63	--	--	--	--	--	--	--	--	--	-	-	-	-
POS_M127T76	1.5375e+09	3.96643e+08	4.21784e+08	1.01087e+09	9.00367e+08	1.01183e+09	4.40413e+08	1.15878e+08	9.73321e+07	2.39744e+08	3.19294e+08	4.24648e+08	8.79833e+08	2.72885e+08	-1.68894	0.00814181	0.0295286	2.9888	127.038	75.9154	1.27	1,2,3-Trihydroxybenzene	--	2.92e-12	5.64711	C6H6O3	MS2	Benzene and substituted derivatives	87-66-1	HMDB0013674	C01108	ko01120//Microbial metabolism in diverse environments	Global and overview maps	Metabolism
POS_M127T432	6.91098e+08	6.49815e+08	5.89842e+08	8.86956e+08	1.14327e+09	1.37326e+09	1.38662e+08	8.29368e+07	1.1958e+08	1.08803e+08	8.49596e+07	9.30275e+07	8.89041e+08	1.04661e+08	-3.08652	0.000107808	0.00171956	3.79804	127.04	431.731	7.2	--	--	--	--	--	--	--	--	--	-	-	-	-
POS_M127T413	2.13842e+08	3.75943e+08	2.24753e+08	2.91339e+08	3.71429e+08	4.64908e+08	1493.84	1493.84	1493.84	1493.84	1493.84	1493.84	3.23702e+08	1493.84	-17.7253	1.05035e-05	0.000378868	2.50303	127.04	413.032	6.88	--	--	--	--	--	--	--	--	--	-	-	-	-
POS_M127T394	5.92409e+07	2.54328e+08	3.36197e+08	4.63525e+08	3.1117e+08	9.44851e+07	1493.84	1493.84	1493.84	1493.84	1493.84	1493.84	2.53158e+08	1493.84	-17.3707	0.00232881	0.0125459	1.98409	127.04	393.712	6.56	--	--	--	--	--	--	--	--	--	-	-	-	-
POS_M127T582	1.04869e+08	9.61822e+07	7.80657e+07	5.61127e+08	2.3005e+08	6.19124e+07	1493.84	1493.84	1493.84	1493.84	1493.84	1493.84	1.88701e+08	1493.84	-16.9467	0.0368453	0.0868812	1.48936	127.04	581.963	9.7	--	--	--	--	--	--	--	--	--	-	-	-	-
POS_M127T599	7.14108e+07	2.12045e+08	7.18953e+07	1.84189e+08	4.16734e+08	6.47035e+08	1493.84	1493.84	1493.84	1493.84	1493.84	1493.84	2.67218e+08	1493.84	-17.4486	0.0155769	0.0465246	1.95825	127.04	598.603	9.98	--	--	--	--	--	--	--	--	--	-	-	-	-
POS_M127T461	4.82909e+08	4.39244e+08	3.67795e+08	3.82922e+08	8.72557e+08	6.21038e+08	1493.84	1493.84	1493.84	1493.84	1493.84	1493.84	5.27744e+08	1493.84	-18.4305	5.11329e-05	0.00106696	3.17609	127.038	461.005	7.68	Maltol	--	4.91e-10	8.01373	C6H6O3	MS2	Pyrans	118-71-8	HMDB0030776	C11918	ko01130//Biosynthesis of antibiotics	Global and overview maps	Metabolism
POS_M127T422	5.08861e+07	5.81204e+07	2.78168e+08	2.55359e+08	4.59829e+08	8.30273e+07	1493.84	1493.84	1493.84	1493.84	1493.84	1493.84	1.97565e+08	1493.84	-17.0129	0.0140329	0.0429875	1.66169	127.039	422.057	7.03	--	--	--	--	--	--	--	--	--	-	-	-	-
POS_M128T144	8.86299e+06	9.04273e+06	9.55518e+06	1.47695e+07	2.28857e+07	2.43254e+07	9.59695e+07	2.53013e+07	3.06835e+07	1.05571e+08	1.466e+08	2.10143e+07	1.49069e+07	7.08566e+07	2.24892	0.0269437	0.0690653	0.889561	128.019	143.629	2.39	--	Barbituric acid	--	22.9004	C4H4N2O3	MS1	Diazines	67-52-7	HMDB0041833	C00813	ko00240//Pyrimidine metabolism	Nucleotide metabolism	Metabolism
POS_M128T101	6.06203e+07	8.01556e+07	9.43605e+07	8.90799e+07	7.40206e+07	9.10378e+07	1.40853e+08	1.26339e+08	1.13096e+08	1.37365e+08	3.61129e+08	2.30061e+08	8.15458e+07	1.84807e+08	1.18034	0.0257063	0.0668993	1.16838	128.042	100.686	1.68	--	--	--	--	--	--	--	--	--	-	-	-	-
POS_M128T94	2.05547e+08	2.07861e+08	1.53904e+08	1.17501e+08	1.21388e+08	1.10704e+08	7.73411e+07	7.09216e+07	7.19917e+07	6.77287e+07	1.76282e+07	1.53727e+07	1.52817e+08	5.34973e+07	-1.51427	0.000977969	0.00723045	1.2995	128.042	93.579	1.56	--	--	--	--	--	--	--	--	--	-	-	-	-
POS_M128T351	1.26138e+07	2.0126e+07	1.68656e+07	2.3295e+07	1.55687e+07	3.12058e+07	4.42937e+06	4.03131e+06	2.76627e+06	2.85731e+06	1.12185e+07	4.79246e+06	1.99458e+07	5.01588e+06	-1.99151	0.000556169	0.00489175	0.503712	128.045	351.404	5.86	--	--	--	--	--	--	--	--	--	-	-	-	-
POS_M128T301	4.40799e+06	2.55143e+07	5.4853e+06	6.14349e+06	6.93242e+06	1.656e+07	1.80549e+07	7.45336e+07	1.59188e+07	7.29014e+07	4.53527e+07	1.99624e+07	1.08406e+07	4.11206e+07	1.92342	0.0271566	0.0695231	0.633646	128.045	301.178	5.02	--	--	--	--	--	--	--	--	--	-	-	-	-
POS_M128T254	5.01174e+06	1.35467e+07	1.19059e+07	1.32184e+07	5.16787e+06	2.79823e+07	2.86392e+07	1.64896e+08	2.49541e+07	1.15337e+08	1.19645e+08	1.60124e+08	1.28055e+07	1.02266e+08	2.99749	0.0056349	0.0231189	1.15891	128.044	253.649	4.23	--	--	--	--	--	--	--	--	--	-	-	-	-
POS_M128T199	4.7709e+06	5.21166e+06	5.02265e+06	9.42394e+06	5.94487e+06	6.41491e+07	1.14318e+08	2.93925e+08	9.56301e+07	1.52333e+08	1.10841e+09	7.82233e+08	1.57539e+07	4.24474e+08	4.7519	0.0394365	0.0914334	2.21381	128.045	199.137	3.32	--	--	--	--	--	--	--	--	--	-	-	-	-
POS_M128T152	2.41316e+07	7.09248e+06	7.77531e+06	7.52934e+06	1.08335e+07	4.12981e+07	2.64104e+07	2.24028e+07	9.29073e+07	9.7219e+07	7.03301e+07	1.8032e+07	1.64434e+07	5.45503e+07	1.73008	0.0381979	0.089275	0.694669	128.044	152.265	2.54	--	--	--	--	--	--	--	--	--	-	-	-	-
POS_M129T77	5.41344e+07	1.97105e+07	2.78805e+07	3.17475e+07	3.07779e+07	1.82962e+07	1493.84	1493.84	1493.84	1493.84	1493.84	1493.84	3.04245e+07	1493.84	-14.3139	0.000178796	0.00235989	0.73951	128.951	76.5557	1.28	--	--	--	--	--	--	--	--	--	-	-	-	-
POS_M129T119	1.90654e+08	3.33029e+07	3.03977e+08	3.39884e+08	3.33535e+08	1.29648e+08	4.33729e+07	7.34392e+07	4.60756e+07	1.15622e+08	5.31435e+07	1.46337e+07	2.21833e+08	5.77145e+07	-1.94247	0.0112186	0.0368886	1.49043	128.951	118.509	1.98	--	--	--	--	--	--	--	--	--	-	-	-	-
POS_M129T214	6.63689e+06	1.03159e+07	7.59162e+06	8.11042e+06	7.74128e+06	1.05885e+07	4.39111e+06	644004	4.33376e+06	2.2879e+06	7.27813e+06	3.1212e+06	8.49744e+06	3.67602e+06	-1.20888	0.00160569	0.00973218	0.281524	129.026	214.187	3.57	--	--	--	--	--	--	--	--	--	-	-	-	-
POS_M129T311	7.88147e+07	1.13989e+08	9.21693e+07	8.03666e+07	6.78944e+07	9.66187e+07	4.98834e+08	3.03286e+08	3.65508e+08	5.16932e+08	3.91758e+08	4.423e+08	8.83087e+07	4.19769e+08	2.24897	2.0405e-06	0.000136624	2.57247	129.055	310.866	5.18	--	--	--	--	--	--	--	--	--	-	-	-	-
POS_M129T170	4.01049e+07	1.07336e+07	5.26281e+07	6.66529e+07	9.38571e+07	1.33705e+07	1493.84	1493.84	1493.84	1493.84	1493.84	1493.84	4.62245e+07	1493.84	-14.9173	0.00532219	0.0222815	0.838561	129.053	169.823	2.83	--	Adipate	--	21.332	C6H10O4	MS1	Fatty Acyls	124-04-9	HMDB0000448	C06104	ko01100//Metabolic pathways;ko01120//Microbial metabolism in diverse environments;ko01220//Degradation of aromatic compounds	Global and overview maps	Metabolism
POS_M130T433_1	2.85329e+07	3.64072e+07	8.04987e+06	9.34505e+06	1.0139e+07	1.19636e+07	1493.84	1493.84	1493.84	1493.84	1493.84	1493.84	1.74063e+07	1493.84	-13.5083	0.00523993	0.022049	0.526779	130.008	432.627	7.21	--	--	--	--	--	--	--	--	--	-	-	-	-
POS_M130T564	1.24409e+07	9.40666e+06	2.83097e+07	2.90396e+07	1.53076e+07	2.38012e+07	2.5261e+06	2.64123e+06	2.65135e+06	1.82833e+07	1.03186e+07	9.4085e+06	1.97176e+07	7.63818e+06	-1.36818	0.0185835	0.0527383	0.381298	130.008	564.261	9.4	--	--	--	--	--	--	--	--	--	-	-	-	-
POS_M130T319	2.66399e+07	1.14551e+07	2.67229e+07	1.92637e+07	2.42628e+07	7.07849e+07	1.071e+08	1.12177e+08	9.55115e+07	8.65673e+07	5.17032e+07	1.56857e+07	2.98549e+07	7.81241e+07	1.3878	0.0199796	0.0554605	0.814371	130.008	319.493	5.32	--	--	--	--	--	--	--	--	--	-	-	-	-
POS_M130T756	2.65458e+07	1.20466e+07	3.92079e+07	5.92049e+06	4.58753e+07	1.21775e+07	1493.84	1493.84	1493.84	1493.84	1493.84	1493.84	2.36289e+07	1493.84	-13.9492	0.00522234	0.0220245	0.608175	130.008	755.711	12.6	--	Fluorouracil	--	2.12539	C4H3FN2O2	MS1	Diazines	51-21-8	HMDB0014684	-	-	-	-
POS_M130T128	4.64956e+07	7.07091e+07	3.48171e+07	7.80853e+07	3.49001e+07	2.63412e+07	7.39735e+06	1.9464e+07	2.54527e+07	2.80743e+07	2.15803e+07	3.25591e+07	4.8558e+07	2.24213e+07	-1.11484	0.0188084	0.0530307	0.59306	130.051	127.891	2.13	--	--	--	--	--	--	--	--	--	-	-	-	-
POS_M130T284	4.28718e+07	4.19961e+07	8.67095e+07	4.8763e+07	5.25347e+07	3.55498e+07	1493.84	1493.84	1493.84	1493.84	1493.84	1493.84	5.14041e+07	1493.84	-15.0706	4.22063e-05	0.000935139	0.966789	130.05	284.486	4.74	--	--	--	--	--	--	--	--	--	-	-	-	-
POS_M130T407	1.82877e+07	2.58913e+07	7.09674e+07	7.33156e+07	1.48498e+07	2.53826e+07	2.1274e+06	3.87767e+06	4.94826e+06	4.73196e+06	5.71468e+06	6.50485e+06	3.81157e+07	4.65081e+06	-3.03483	0.0119384	0.0384325	0.659001	130.049	407.382	6.79	--	--	--	--	--	--	--	--	--	-	-	-	-
POS_M130T745_1	6.10478e+07	3.44922e+07	3.78958e+07	2.93059e+07	3.56362e+07	2.78815e+07	1.28273e+06	5.26796e+06	3.70488e+06	1.09358e+06	1.03482e+06	5.53838e+06	3.77099e+07	2.98706e+06	-3.65815	3.9531e-05	0.000892083	0.810739	130.05	744.587	12.41	Pyrrolidonecarboxylic acid	--	1.02e-05	2.68704	C5H7NO3	MS2	Carboxylic acids and derivatives	4042-36-8	HMDB0000805	-	-	-	-
POS_M130T515_2	2.83952e+07	1.05923e+07	1.1201e+07	1.07913e+07	2.94092e+07	9.86747e+06	1493.84	1493.84	1493.84	1493.84	1493.84	1493.84	1.67094e+07	1493.84	-13.4494	0.00149825	0.00927727	0.536275	130.049	514.729	8.58	--	--	--	--	--	--	--	--	--	-	-	-	-
POS_M130T636	1.19844e+07	4.81518e+07	3.05626e+07	2.09165e+07	4.4023e+06	1.45139e+07	2.02365e+06	6.86966e+06	1.05382e+07	1.70117e+06	5.21895e+06	7.1787e+06	2.17552e+07	5.5884e+06	-1.96086	0.0328591	0.0795434	0.452579	130.05	636.416	10.61	--	--	--	--	--	--	--	--	--	-	-	-	-
POS_M130T327	1.06265e+08	9.30165e+07	2.66811e+07	2.98351e+07	2.84473e+07	2.99412e+07	1493.84	1493.84	1493.84	1493.84	1493.84	1493.84	5.23644e+07	1493.84	-15.0973	0.00594079	0.0239084	0.906838	130.05	327.299	5.45	L-threo-3-Methylaspartate	--	0.00129481	28.7951	C5H9NO4	MS2	--	--	--	C03618	ko01100//Metabolic pathways;ko01120//Microbial metabolism in diverse environments;ko01200//Carbon metabolism;ko00630//Glyoxylate and dicarboxylate metabolism;ko00660//C5-Branched dibasic acid metabolism	Carbohydrate metabolism;Global and overview maps	Metabolism
POS_M130T433_2	3.26281e+07	1.09004e+07	2.05349e+07	3.89524e+07	2.81911e+07	5.02116e+07	8.31482e+06	8.61488e+06	8.26074e+06	2.24287e+07	7.96038e+06	1.39018e+07	3.02364e+07	1.15802e+07	-1.38462	0.0121691	0.0389425	0.503739	130.05	432.563	7.21	--	--	--	--	--	--	--	--	--	-	-	-	-
POS_M130T625_2	1.04587e+07	5.80068e+07	3.31824e+07	3.20946e+07	1.17034e+07	1.21169e+07	1493.84	1493.84	1493.84	1493.84	1493.84	1493.84	2.62605e+07	1493.84	-14.1016	0.00636647	0.0249841	0.624236	130.05	624.708	10.41	L-4-Hydroxyglutamate semialdehyde	--	0.00102826	29.0462	C5H9NO4	MS2	Carboxylic acids and derivatives	-	HMDB0006556	C05938	ko00330//Arginine and proline metabolism	Amino acid metabolism	Metabolism
POS_M130T264	1.26948e+07	3.54393e+07	2.09974e+07	1.91236e+07	1.74445e+07	2.28704e+07	4.42587e+06	6.58124e+06	1.41069e+07	3.7166e+06	1.76791e+07	3.63814e+06	2.14283e+07	8.35798e+06	-1.35829	0.00838702	0.0300955	0.444986	130.05	263.633	4.39	--	--	--	--	--	--	--	--	--	-	-	-	-
POS_M130T684	6.51608e+07	1.45564e+07	1.12546e+07	2.70574e+07	8.74116e+06	9.45011e+06	1493.84	1493.84	1493.84	1493.84	1493.84	1493.84	2.27034e+07	1493.84	-13.8916	0.0291799	0.0730758	0.539723	130.05	683.606	11.39	3-Aminopentanedioate	--	0.00583037	29.729	C5H9NO4	MS2	--	--	--	-	-	-	-
POS_M130T253	4.2583e+07	1.23431e+07	3.69939e+07	3.62003e+07	4.70767e+07	3.32658e+07	3.95495e+06	7.85664e+06	1.49251e+07	9.37828e+06	2.84315e+06	2.80047e+06	3.47438e+07	6.95977e+06	-2.31964	0.00036982	0.00378487	0.698654	130.05	253.369	4.22	--	--	--	--	--	--	--	--	--	-	-	-	-
POS_M130T304	5.16296e+07	4.44386e+07	7.21432e+07	4.81009e+07	1.18013e+08	1.68991e+08	6.75854e+06	7.3342e+06	1.00132e+07	1.27001e+07	6.55801e+06	6.6548e+06	8.38861e+07	8.33646e+06	-3.33092	0.00405461	0.0183406	1.0936	130.05	304.287	5.07	--	--	--	--	--	--	--	--	--	-	-	-	-
POS_M130T428_1	4.39904e+06	6.14867e+06	5.17625e+06	7.46128e+06	5.77706e+06	6.95999e+06	3.26021e+07	1.75998e+07	1.2075e+07	1.26384e+07	1.32462e+07	7.8064e+06	5.98705e+06	1.59946e+07	1.41767	0.0191195	0.0536557	0.377423	130.066	427.621	7.13	--	--	--	--	--	--	--	--	--	-	-	-	-
POS_M130T733_2	3.31121e+06	4.40539e+06	4.80113e+06	4.86552e+06	3.9757e+06	4.93867e+06	2.24607e+07	1.50775e+07	9.34926e+06	1.22316e+07	5.82007e+06	6.87493e+06	4.38294e+06	1.1969e+07	1.44933	0.0134566	0.0417682	0.334682	130.066	732.68	12.21	Isoquinoline	--	0.00198312	4.86848	C9H7N	MS2	Isoquinolines and derivatives	119-65-3	HMDB0034244	-	-	-	-
POS_M130T456	3.75021e+06	3.97624e+06	3.54086e+06	3.77124e+06	3.54119e+06	3.96413e+06	3.22303e+07	1.84442e+07	1.29151e+07	1.95266e+07	7.06087e+06	6.88607e+06	3.75731e+06	1.61772e+07	2.10619	0.00962922	0.033054	0.436142	130.066	455.558	7.59	--	--	--	--	--	--	--	--	--	-	-	-	-
POS_M130T405	2.78888e+07	2.43848e+07	6.16939e+07	1.80802e+07	7.40212e+06	1.75962e+07	1493.84	1493.84	1493.84	1493.84	1493.84	1493.84	2.61743e+07	1493.84	-14.0968	0.00657183	0.0256188	0.611157	130.086	404.522	6.74	--	--	--	--	--	--	--	--	--	-	-	-	-
POS_M130T167	8.90709e+07	3.97015e+07	6.76688e+07	2.53782e+07	2.78797e+07	5.0615e+07	1493.84	1493.84	1493.84	1493.84	1493.84	1493.84	5.00523e+07	1493.84	-15.0321	0.000560425	0.00489208	0.927516	130.087	167.082	2.78	--	--	--	--	--	--	--	--	--	-	-	-	-
POS_M130T217	3.7377e+07	7.48652e+06	2.14126e+07	2.75544e+07	4.07057e+06	1.55534e+07	2.52384e+06	2.25781e+06	1.4163e+07	6.82291e+06	9.90799e+06	2.69072e+06	1.89091e+07	6.39438e+06	-1.5642	0.0456715	0.101709	0.376257	130.086	217.461	3.62	--	--	--	--	--	--	--	--	--	-	-	-	-
POS_M130T657	6.05101e+06	5.35013e+06	2.1185e+07	2.20086e+07	1.4686e+07	1.03123e+07	1.6875e+06	8.18445e+06	1.42535e+06	4.24322e+06	2.96195e+06	5.00126e+06	1.32655e+07	3.91729e+06	-1.75975	0.013923	0.04278	0.350635	130.086	656.909	10.95	--	--	--	--	--	--	--	--	--	-	-	-	-
POS_M130T785	1.85552e+07	1.63025e+07	1.36717e+07	2.42215e+07	1.60606e+07	6.363e+06	1493.84	1493.84	1493.84	1493.84	1493.84	1493.84	1.58624e+07	1493.84	-13.3743	5.95414e-05	0.00118946	0.538237	130.086	785.475	13.09	--	--	--	--	--	--	--	--	--	-	-	-	-
POS_M131T310	800447	5.14471e+06	4.07018e+06	4.00069e+06	1.52402e+06	4.24569e+06	1493.84	1493.84	1493.84	1493.84	1493.84	1493.84	3.29762e+06	1493.84	-11.1082	0.000847358	0.00659381	0.23343	130.515	310.081	5.17	--	--	--	--	--	--	--	--	--	-	-	-	-
POS_M131T68	1.547e+07	1.26821e+08	8.28254e+07	8.34219e+07	1.07817e+08	1.99174e+07	8.43338e+06	2.68884e+06	8.09273e+06	9.01816e+06	2.53831e+06	2.17795e+06	7.27122e+07	5.49156e+06	-3.72691	0.00489894	0.0209468	1.02058	130.967	68.1331	1.14	--	--	--	--	--	--	--	--	--	-	-	-	-
POS_M131T154	8.31095e+06	1.48979e+07	1.4036e+07	1.30701e+07	1.25605e+07	1.50454e+07	6.5329e+06	4.32503e+06	3.87445e+06	3.82881e+06	3.6332e+06	2.54338e+06	1.29868e+07	4.12296e+06	-1.65529	1.64679e-05	0.00051989	0.406544	131.035	153.986	2.57	--	Citraconic acid	--	3.03271	C5H6O4	MS1	Fatty Acyls	498-23-7	HMDB0000634	C02226	ko01100//Metabolic pathways;ko01210//2-Oxocarboxylic acid metabolism;ko00290//Valine, leucine and isoleucine biosynthesis;ko00660//C5-Branched dibasic acid metabolism	Amino acid metabolism;Carbohydrate metabolism;Global and overview maps	Metabolism
POS_M131T162	5.05083e+06	6.34187e+06	5.84597e+06	2.00674e+06	1.83382e+06	4.38687e+06	2.45467e+06	1.15378e+06	1.90168e+06	2.31331e+06	1.3236e+06	1.19267e+06	4.24435e+06	1.72328e+06	-1.30038	0.0116923	0.0379144	0.187641	131.053	161.894	2.7	--	--	--	--	--	--	--	--	--	-	-	-	-
POS_M131T603	4.03073e+06	7.50323e+06	5.70932e+06	7.42674e+06	6.10849e+06	6.79175e+06	2.47993e+07	1.42952e+07	1.09735e+07	1.35862e+07	1.29662e+07	1.14044e+07	6.26171e+06	1.46708e+07	1.22832	0.00297188	0.0147697	0.373635	131.069	602.703	10.05	--	Beta-Guanidinopropionic acid	--	3.89753	C4H9N3O2	MS1	Organonitrogen compounds	-	HMDB0013222	-	-	-	-
POS_M131T557	1.00418e+06	1.38185e+06	366543	1.45505e+06	2.1915e+06	2.62683e+06	776219	470422	149776	533275	451274	135058	1.50433e+06	419337	-1.84293	0.010588	0.0353299	0.126275	131.086	557.457	9.29	--	--	--	--	--	--	--	--	--	-	-	-	-
POS_M132T234	1.37142e+08	3.56056e+07	1.26314e+08	1.20004e+08	7.25247e+07	8.67402e+07	2.75973e+07	2.57296e+07	3.90389e+07	3.2746e+07	1.10342e+07	3.15549e+07	9.63884e+07	2.79502e+07	-1.786	0.00179503	0.0105064	1.03668	131.974	234.366	3.91	--	--	--	--	--	--	--	--	--	-	-	-	-
POS_M132T120	3.77325e+07	6.89041e+07	2.5607e+07	1.84511e+08	3.54408e+08	1.41817e+08	3.18797e+06	2.89024e+07	3.23982e+06	5.30039e+06	2.96755e+06	2.78718e+06	1.35496e+08	7.73089e+06	-4.13148	0.0302666	0.0750262	1.30748	131.974	119.524	1.99	cis-4-Hydroxy-D-proline	--	8.15e-10	0.140971	C5H9NO3	MS2	Carboxylic acids and derivatives	2584-71-6	HMDB0060460	C03440	ko00330//Arginine and proline metabolism	Amino acid metabolism	Metabolism
POS_M132T355	8.10258e+07	7.54832e+07	6.86837e+07	1.36626e+07	4.64194e+07	1.18991e+07	3.45373e+06	3.84936e+06	3.40658e+06	3.30786e+06	8.87504e+06	2.74097e+07	4.9529e+07	8.38371e+06	-2.56261	0.0107906	0.0358295	0.784825	131.975	354.7	5.91	--	--	--	--	--	--	--	--	--	-	-	-	-
POS_M132T225	4.62386e+06	7.99746e+06	5.41364e+06	6.99109e+06	1.0215e+07	1.26747e+07	7.90932e+08	4.47047e+08	3.70915e+08	7.4545e+08	6.16545e+08	4.18789e+08	7.98596e+06	5.64946e+08	6.1445	1.75045e-05	0.000527996	3.30984	132.053	225.072	3.75	--	--	--	--	--	--	--	--	--	-	-	-	-
POS_M132T324	8.58497e+07	9.10072e+07	1.39959e+08	1.70469e+08	1.07839e+08	2.01161e+08	1493.84	1493.84	1493.84	1493.84	1493.84	1493.84	1.32714e+08	1493.84	-16.4389	3.6207e-05	0.000832488	1.55365	132.101	323.971	5.4	--	--	--	--	--	--	--	--	--	-	-	-	-
POS_M132T636	4.97071e+07	1.06235e+07	8.14638e+07	5.32516e+07	1.03462e+07	7.09946e+07	1493.84	1493.84	1493.84	1493.84	1493.84	1493.84	4.60645e+07	1493.84	-14.9123	0.00364336	0.0170762	0.823298	132.101	635.859	10.6	--	--	--	--	--	--	--	--	--	-	-	-	-
POS_M132T350	4.8677e+07	1.09953e+08	1.26163e+08	5.99352e+07	2.02645e+08	9.10819e+07	6.03437e+07	1.89204e+07	3.18093e+07	2.66317e+07	2.00754e+07	1.34358e+07	1.06409e+08	2.85361e+07	-1.89876	0.00815327	0.0295319	1.08673	132.101	350.182	5.84	--	--	--	--	--	--	--	--	--	-	-	-	-
POS_M132T434	2.9206e+08	1.02834e+08	8.36146e+08	3.46328e+08	4.03844e+08	1.55253e+08	6.67338e+07	6.83619e+06	2.47635e+07	1.5734e+07	1.37964e+07	2.06214e+07	3.56078e+08	2.47475e+07	-3.84683	0.0113375	0.0370996	2.11798	132.101	433.998	7.23	--	--	--	--	--	--	--	--	--	-	-	-	-
POS_M132T551	9.95901e+07	2.00187e+08	8.20913e+07	1.13616e+08	2.388e+07	8.39174e+07	1493.84	1493.84	1493.84	1493.84	1493.84	1493.84	1.00547e+08	1493.84	-16.0385	0.00162412	0.00980749	1.28377	132.101	550.532	9.18	--	--	--	--	--	--	--	--	--	-	-	-	-
POS_M132T295	1.45421e+08	4.98731e+07	1.9892e+08	4.21792e+07	2.28999e+08	1.65327e+08	1493.84	1493.84	1493.84	1493.84	1493.84	1493.84	1.38453e+08	1493.84	-16.5	0.00134075	0.00869117	1.52921	132.101	295.356	4.92	--	--	--	--	--	--	--	--	--	-	-	-	-
POS_M132T394	1.2149e+08	6.27114e+07	8.0739e+07	1.82375e+07	7.27763e+07	5.70524e+07	1493.84	1493.84	1493.84	1493.84	1493.84	1493.84	6.88344e+07	1493.84	-15.4918	0.000530622	0.00474059	1.10472	132.101	394.203	6.57	--	--	--	--	--	--	--	--	--	-	-	-	-
POS_M132T616	7.37411e+07	1.50976e+07	1.37375e+07	4.83301e+07	1.55788e+07	8.97637e+07	1493.84	1493.84	1493.84	1493.84	1493.84	1493.84	4.27081e+07	1493.84	-14.8032	0.0104952	0.0351552	0.781224	132.101	615.596	10.26	--	--	--	--	--	--	--	--	--	-	-	-	-
POS_M132T445	1.9439e+07	3.27322e+07	6.08499e+06	1.94137e+07	2.76427e+07	1.01639e+08	1.27973e+08	1.84066e+08	1.31002e+08	1.46896e+08	2.03437e+08	3.18146e+08	3.44919e+07	1.85253e+08	2.42517	0.000905233	0.00690311	1.57248	132.101	445.318	7.42	--	--	--	--	--	--	--	--	--	-	-	-	-
POS_M133T819	3.32412e+08	1.89023e+08	1.28656e+08	2.27688e+08	1.41751e+08	8.8174e+07	1493.84	1493.84	1493.84	1493.84	1493.84	1493.84	1.84618e+08	1493.84	-16.9152	0.000408289	0.00400696	1.79759	132.532	818.766	13.65	--	--	--	--	--	--	--	--	--	-	-	-	-
POS_M133T763	2.2064e+08	2.2081e+08	6.17096e+07	3.02812e+08	2.18297e+08	2.54759e+08	1493.84	1493.84	1493.84	1493.84	1493.84	1493.84	2.13171e+08	1493.84	-17.1226	7.4198e-05	0.00136177	1.98671	132.532	763.005	12.72	--	--	--	--	--	--	--	--	--	-	-	-	-
POS_M133T124	2.09172e+07	1.73562e+07	1.6686e+07	1.37895e+07	2.29459e+07	1.93778e+07	3.10462e+07	7.15427e+07	7.63837e+07	1.39328e+08	7.54698e+07	1.38714e+08	1.85121e+07	8.87473e+07	2.26124	0.00235756	0.0126379	1.06277	132.988	123.589	2.06	--	--	--	--	--	--	--	--	--	-	-	-	-
POS_M133T44	7.64935e+06	4.56e+06	2.09345e+06	3.8456e+06	6.08238e+06	3.8881e+06	1.05308e+07	1.07977e+07	9.73123e+06	1.93868e+07	1.34074e+07	8.51838e+06	4.68648e+06	1.20621e+07	1.3639	0.00208162	0.0116897	0.351489	132.987	43.7865	0.73	--	--	--	--	--	--	--	--	--	-	-	-	-
POS_M133T94	2.21414e+07	3.07854e+07	3.13554e+07	2.00831e+07	2.42724e+07	3.27265e+07	9.0465e+06	7.61054e+06	1.14903e+07	7.15291e+06	4.25715e+06	5.06114e+06	2.6894e+07	7.43643e+06	-1.8546	1.24672e-05	0.000424371	0.609588	133.05	94.2201	1.57	--	--	--	--	--	--	--	--	--	-	-	-	-
POS_M133T79	6.38501e+06	1.20236e+07	6.7394e+06	2.38335e+06	2.95093e+06	1.31317e+07	1493.84	1493.84	1493.84	1493.84	1493.84	1493.84	7.269e+06	1493.84	-12.2485	0.00264514	0.0136699	0.343789	133.099	78.6964	1.31	Ornithine	--	4.54e-07	10.8533	C5H12N2O2	MS2	Carboxylic acids and derivatives	348-66-3	HMDB0003374	-	-	-	-
POS_M133T681	2.67259e+06	5.4945e+06	3.65359e+06	2.58585e+06	3.02313e+06	4.01803e+06	2.19798e+06	1.14305e+06	1.07952e+06	1.0873e+06	1.14164e+06	842390	3.57461e+06	1.24865e+06	-1.51742	0.000754928	0.00605416	0.199539	133.101	680.837	11.35	--	Thymol	--	29.7256	C10H14O	MS1	Prenol lipids	89-83-8	HMDB0001878	-	-	-	-
POS_M133T671	850281	1.08471e+06	2.51542e+06	2.07609e+06	1.14555e+06	897951	6.34269e+06	5.6188e+06	4.2614e+06	6.00712e+06	7.31668e+06	4.9821e+06	1.42833e+06	5.7548e+06	2.01043	8.32494e-06	0.000319018	0.292914	133.101	671.249	11.19	--	--	--	--	--	--	--	--	--	-	-	-	-
POS_M134T44	6.9066e+06	8.39142e+06	7.40403e+06	2.38193e+06	5.10802e+06	2.49245e+06	1493.84	1493.84	1493.84	1493.84	1493.84	1493.84	5.44741e+06	1493.84	-11.8323	0.000399664	0.003979	0.311264	133.975	43.8641	0.73	--	--	--	--	--	--	--	--	--	-	-	-	-
POS_M134T73	2.85482e+06	6.24349e+06	5.04157e+06	1.67663e+06	3.70761e+06	2.67004e+06	3.41666e+06	829476	1.02677e+06	2.51072e+06	2.29286e+06	758212	3.69903e+06	1.80578e+06	-1.03452	0.043394	0.0982533	0.148661	133.999	73.2412	1.22	--	--	--	--	--	--	--	--	--	-	-	-	-
POS_M134T108	2.32216e+08	3.11966e+08	2.60949e+08	2.21086e+08	3.77077e+08	3.73734e+08	2.45204e+08	1.29444e+08	1.63851e+08	1.71909e+08	2.22015e+07	1.06395e+08	2.96171e+08	1.39834e+08	-1.08272	0.00365325	0.0171093	1.57621	134.045	107.876	1.8	--	--	--	--	--	--	--	--	--	-	-	-	-
POS_M135T73	4.50767e+06	3.87568e+06	1.5443e+06	2.48295e+06	1.40503e+06	4.14515e+06	3.82795e+06	4.04773e+06	1.37153e+07	1.43537e+07	2.00834e+07	1.97066e+07	2.99346e+06	1.26224e+07	2.0761	0.00935561	0.0324765	0.371874	134.996	73.1182	1.22	--	--	--	--	--	--	--	--	--	-	-	-	-
POS_M135T149	1.31185e+07	1.31824e+07	6.83489e+06	8.84662e+06	9.97515e+06	8.87124e+06	7.55177e+07	4.51474e+07	5.77254e+07	3.8493e+07	5.35345e+07	4.29911e+07	1.01381e+07	5.22349e+07	2.36522	1.93129e-05	0.000557693	0.890975	135.004	148.841	2.48	--	--	--	--	--	--	--	--	--	-	-	-	-
POS_M135T750	719451	1.02708e+06	775450	3.30114e+06	2.40643e+06	835605	1493.84	1493.84	1493.84	1493.84	1493.84	1493.84	1.51086e+06	1493.84	-9.98213	0.00661522	0.0257438	0.149222	135.08	749.981	12.5	--	Indan-1-ol	--	0.339242	C9H10O	MS1	Indanes	-	HMDB0059601	-	-	-	-
POS_M136T64	2.73924e+07	2.33334e+07	7.26115e+06	8.47428e+06	1.90227e+07	7.24945e+06	1.02262e+07	3.60224e+06	1.61567e+06	1.18718e+06	3.58051e+06	3.38278e+06	1.54556e+07	3.93243e+06	-1.97463	0.0142005	0.0433486	0.413346	136.039	63.694	1.06	--	4-Hydroxyphenylacetaldehyde	--	0.0973092	C8H8O2	MS1	Benzene and substituted derivatives	7339-87-9	HMDB0003767	C03765	ko01110//Biosynthesis of secondary metabolites;ko00350//Tyrosine metabolism;ko00950//Isoquinoline alkaloid biosynthesis	Amino acid metabolism;Biosynthesis of other secondary metabolites;Global and overview maps	Metabolism
POS_M136T45	6.68889e+06	6.66523e+06	3.1803e+06	2.83075e+06	7.98704e+06	8.69377e+06	1493.84	1493.84	1493.84	1493.84	1493.84	1493.84	6.00766e+06	1493.84	-11.9736	0.000133071	0.00190328	0.336587	136.039	44.9752	0.75	--	--	--	--	--	--	--	--	--	-	-	-	-
POS_M137T68	1.78759e+06	2.07352e+06	568239	2.65096e+06	689652	2.44957e+06	8.35286e+06	6.88346e+06	9.85667e+06	9.3642e+06	3.34576e+06	1.55588e+07	1.70325e+06	8.89363e+06	2.38448	0.00160686	0.00973218	0.341081	136.953	68.3204	1.14	--	--	--	--	--	--	--	--	--	-	-	-	-
POS_M137T404	6.01568e+06	5.10629e+06	5.26024e+06	1.38158e+06	4.54814e+06	3.0461e+06	3.00839e+06	1.46811e+06	1.61329e+06	1.19043e+06	1.77085e+06	631209	4.22634e+06	1.61371e+06	-1.38903	0.00683187	0.026321	0.2001	137.015	404.394	6.74	--	2-Pyrocatechuic acid	--	28.9826	C7H6O4	MS1	Benzene and substituted derivatives	303-38-8	HMDB0000397	C00196	ko01110//Biosynthesis of secondary metabolites;ko01120//Microbial metabolism in diverse environments;ko01130//Biosynthesis of antibiotics	Global and overview maps	Metabolism
POS_M137T151	2.01288e+07	2.10765e+07	2.37177e+07	2.16088e+07	2.30868e+07	3.25432e+07	2.00897e+07	1.32023e+07	8.93461e+06	3.27453e+06	3.32557e+06	1.21272e+07	2.36936e+07	1.0159e+07	-1.22174	0.0017974	0.0105101	0.472157	137.046	151.024	2.52	--	--	--	--	--	--	--	--	--	-	-	-	-
POS_M137T671	4.66469e+06	2.54245e+06	976866	1.07563e+06	2.50699e+06	1.01278e+06	5.00909e+06	4.25858e+06	3.30332e+06	4.40433e+06	5.04104e+06	4.13517e+06	2.1299e+06	4.35859e+06	1.03308	0.00618548	0.0245047	0.181227	137.096	671.245	11.19	--	4-Propylphenol	--	1.1714	C9H12O	MS1	Benzene and substituted derivatives	645-56-7	HMDB0032625	-	-	-	-
POS_M139T77	7.65584e+06	1.53167e+06	1.1334e+07	8.816e+06	6.65436e+06	1.83919e+06	916057	4.02047e+06	1.06045e+06	3.18654e+06	4.02012e+06	974954	6.30518e+06	2.3631e+06	-1.41586	0.0442849	0.0996778	0.208905	138.986	77.1247	1.29	--	--	--	--	--	--	--	--	--	-	-	-	-
POS_M139T35	2.20423e+07	2.29061e+07	3.19111e+07	2.37606e+07	2.73855e+07	1.12043e+07	1493.84	1493.84	1493.84	1493.84	1493.84	1493.84	2.32017e+07	1493.84	-13.9229	9.28771e-06	0.000349321	0.663184	138.996	34.8033	0.58	--	--	--	--	--	--	--	--	--	-	-	-	-
POS_M139T547	1.03838e+07	4.35404e+07	4.62333e+07	1.45222e+07	9.70502e+07	1.31946e+08	1493.84	1493.84	1493.84	1493.84	1493.84	1493.84	5.72793e+07	1493.84	-15.2267	0.0151408	0.0455119	0.908449	139.018	547	9.12	--	--	--	--	--	--	--	--	--	-	-	-	-
POS_M139T442	6.56799e+06	7.46041e+06	8.14257e+06	8.7103e+06	9.57581e+06	3.90061e+07	1493.84	1493.84	1493.84	1493.84	1493.84	1493.84	1.32439e+07	1493.84	-13.114	0.0282959	0.0715449	0.413089	139.018	442.258	7.37	--	--	--	--	--	--	--	--	--	-	-	-	-
POS_M139T643	6.45753e+07	2.19267e+07	6.47162e+07	2.06515e+07	7.72224e+07	8.34507e+07	1493.84	1493.84	1493.84	1493.84	1493.84	1493.84	5.54238e+07	1493.84	-15.1792	0.000579185	0.00498841	0.985522	139.018	642.634	10.71	--	--	--	--	--	--	--	--	--	-	-	-	-
POS_M139T101	5.19198e+06	2.0862e+06	2.23759e+06	1.23937e+06	1.98658e+06	1.33889e+06	7.05968e+06	6.5528e+06	1.83942e+06	6.87234e+06	8.59311e+06	1.41406e+06	2.34677e+06	5.38857e+06	1.19923	0.0494053	0.108283	0.196115	139.039	101.302	1.69	--	Salicylic acid	--	0.335024	C7H6O3	MS1	Benzene and substituted derivatives	69-72-7	HMDB0001895	C00805	ko01100//Metabolic pathways;ko01110//Biosynthesis of secondary metabolites;ko01120//Microbial metabolism in diverse environments;ko01130//Biosynthesis of antibiotics;ko01220//Degradation of aromatic compounds;ko00360//Phenylalanine metabolism;ko04075//Plant hormone signal transduction	Amino acid metabolism;Global and overview maps;Signal transduction	Environmental Information Processing;Metabolism
POS_M139T589	1.23495e+07	9.66701e+06	8.27639e+06	8.20939e+06	9.11094e+06	1.34904e+07	7.67134e+06	1.13426e+06	8.00409e+06	5.6133e+06	858981	5.76994e+06	1.0184e+07	4.84199e+06	-1.07263	0.00666537	0.0258841	0.284435	139.112	588.599	9.81	--	--	--	--	--	--	--	--	--	-	-	-	-
POS_M140T111	1.11589e+07	2.34742e+07	1.3203e+07	1.4403e+07	1.07469e+07	3.973e+06	1493.84	1493.84	1493.84	1493.84	1493.84	1493.84	1.28265e+07	1493.84	-13.0678	0.000579648	0.00498841	0.471177	139.531	110.51	1.84	--	--	--	--	--	--	--	--	--	-	-	-	-
POS_M140T199	1.85261e+08	4.51796e+08	2.31806e+08	7.23994e+08	3.04112e+08	4.74413e+08	1.00479e+08	1.22543e+08	4.20712e+07	7.87679e+07	7.98086e+07	4.24947e+07	3.9523e+08	7.76942e+07	-2.34682	0.00309594	0.0152126	2.20556	139.982	199.329	3.32	--	--	--	--	--	--	--	--	--	-	-	-	-
POS_M140T433	5.83359e+07	1.01297e+07	8.33904e+07	3.87844e+07	1.29972e+07	1.55592e+07	1493.84	1493.84	1493.84	1493.84	1493.84	1493.84	3.65328e+07	1493.84	-14.5779	0.0127239	0.0401018	0.695696	139.982	432.627	7.21	--	--	--	--	--	--	--	--	--	-	-	-	-
POS_M140T117	5.28018e+06	5.64376e+06	2.07796e+07	1.93875e+07	7.48409e+06	2.8377e+07	1.24793e+06	861353	2.28276e+06	816482	2.16726e+06	1.75089e+06	1.4492e+07	1.52111e+06	-3.25206	0.00836043	0.0300177	0.424452	140.011	117.237	1.95	--	--	--	--	--	--	--	--	--	-	-	-	-
POS_M140T107	6.73071e+07	5.47966e+07	7.52041e+07	4.31916e+07	4.57235e+07	4.50958e+07	2.9735e+07	5.90896e+06	3.08235e+07	2.52821e+07	3.25678e+07	2.90503e+07	5.52198e+07	2.55613e+07	-1.11123	0.00137788	0.00883012	0.693498	140.069	106.932	1.78	--	--	--	--	--	--	--	--	--	-	-	-	-
POS_M140T102	2.62261e+07	7.53175e+06	1.4489e+07	5.18778e+06	2.14308e+07	5.6292e+06	3.7471e+06	8.61629e+06	4.19652e+06	4.14869e+06	2.95499e+06	3.02489e+06	1.34158e+07	4.44808e+06	-1.59268	0.0365634	0.0863157	0.343765	140.082	101.812	1.7	4-Amino-5-hydroxymethyl-2-methylpyrimidine	--	2.66e-07	0.0524874	C6H9N3O	MS2	--	--	--	C01279	ko01100//Metabolic pathways;ko02010//ABC transporters;ko00730//Thiamine metabolism	Global and overview maps;Membrane transport;Metabolism of cofactors and vitamins	Environmental Information Processing;Metabolism
POS_M141T36	5.59813e+06	7.1622e+06	4.67098e+06	6.0343e+06	5.89189e+06	6.32629e+06	1.2027e+07	2.2731e+07	4.48e+07	5.69633e+07	1.66814e+08	1.28598e+08	5.9473e+06	7.19889e+07	3.59747	0.0259766	0.0673226	0.921323	140.951	35.8094	0.6	--	--	--	--	--	--	--	--	--	-	-	-	-
POS_M141T310	1.14458e+06	1.27274e+06	985180	642889	961880	799567	1.73892e+06	2.63469e+06	2.28611e+06	4.45271e+06	5.37921e+06	4.25626e+06	967806	3.45798e+06	1.83714	0.00184996	0.0106881	0.202625	141.024	309.951	5.17	--	--	--	--	--	--	--	--	--	-	-	-	-
POS_M141T40	1.58093e+07	1.00934e+07	5.84869e+06	6.63885e+06	5.27105e+06	3.05697e+06	2.1365e+06	2.40289e+06	3.71679e+06	1.84625e+06	2.19897e+06	3.29679e+06	7.78638e+06	2.5997e+06	-1.58261	0.0202311	0.0558532	0.269467	141.051	40.2774	0.67	--	--	--	--	--	--	--	--	--	-	-	-	-
POS_M142T143	4.36605e+08	2.8953e+08	3.25412e+08	2.42214e+08	8.47885e+08	2.2611e+08	1.17171e+08	1.03634e+08	1.06066e+08	8.95044e+07	1.31933e+08	1.30877e+08	3.94626e+08	1.13198e+08	-1.80164	0.0149429	0.0450505	2.0451	141.958	143.291	2.39	--	--	--	--	--	--	--	--	--	-	-	-	-
POS_M142T152	1.54532e+07	8.70361e+07	6.08354e+07	8.07942e+07	1.91091e+07	7.22778e+07	3.07753e+08	2.28681e+08	2.1134e+08	2.24513e+08	3.00768e+08	2.32415e+08	5.59176e+07	2.50911e+08	2.1658	3.64017e-06	0.000196279	1.96227	141.959	152.184	2.54	--	--	--	--	--	--	--	--	--	-	-	-	-
POS_M142T231	2.38507e+08	1.24832e+08	1.99388e+08	1.22151e+08	3.49904e+08	2.01433e+08	9.0328e+07	2.3788e+07	1.16727e+08	7.29038e+07	1.84313e+07	2.54721e+08	2.06036e+08	9.61499e+07	-1.09954	0.0498722	0.109071	1.18658	141.959	230.756	3.85	--	--	--	--	--	--	--	--	--	-	-	-	-
POS_M142T117	9.45246e+07	2.02499e+07	1.08241e+08	6.53638e+07	3.07366e+07	1.35014e+08	2.24847e+08	2.8592e+08	1.56566e+08	1.01948e+08	2.76257e+08	7.60353e+07	7.56883e+07	1.86929e+08	1.30435	0.0211749	0.0578687	1.2297	141.959	116.834	1.95	O-Phosphoethanolamine	--	1.3e-15	0.397087	C2H8NO4P	MS2	Organic phosphoric acids and derivatives	1071-23-4	HMDB0000224	C00346	ko01100//Metabolic pathways;ko00564//Glycerophospholipid metabolism;ko00600//Sphingolipid metabolism	Global and overview maps;Lipid metabolism	Metabolism
POS_M142T35	3.5235e+07	3.82365e+07	4.29462e+07	3.68187e+07	3.93649e+07	4.53675e+07	2.40199e+07	9.8357e+06	2.05221e+07	2.27998e+07	2.20432e+07	1.88104e+07	3.96615e+07	1.96719e+07	-1.0116	1.76936e-05	0.000530215	0.606962	141.983	34.7022	0.58	--	--	--	--	--	--	--	--	--	-	-	-	-
POS_M142T829	4.12851e+06	2.22255e+07	1.91983e+07	1.68444e+07	4.2642e+06	2.18367e+07	1493.84	1493.84	1493.84	1493.84	1493.84	1493.84	1.47496e+07	1493.84	-13.2694	0.00156356	0.00959393	0.485303	141.983	828.972	13.82	--	Mesna	--	0.00289923	C2H6O3S2	MS1	Organic sulfonic acids and derivatives	3375-50-6	HMDB0003745	C03576	ko01120//Microbial metabolism in diverse environments;ko01200//Carbon metabolism	Global and overview maps	Metabolism
POS_M142T65	1.47763e+07	2.1938e+07	1.85547e+07	2.23871e+07	1.70254e+07	1.22935e+07	1493.84	1493.84	1493.84	1493.84	1493.84	1493.84	1.78292e+07	1493.84	-13.5429	6.58971e-07	5.72328e-05	0.589633	141.979	65.0734	1.08	--	--	--	--	--	--	--	--	--	-	-	-	-
POS_M142T756	4.1786e+07	3.1421e+07	1.36759e+07	1.64784e+08	3.53386e+07	1.57914e+08	1493.84	1493.84	1493.84	1493.84	1493.84	1493.84	7.41532e+07	1493.84	-15.5992	0.0237927	0.06325	0.966186	141.984	755.923	12.6	--	--	--	--	--	--	--	--	--	-	-	-	-
POS_M143T477	2.52993e+08	7.35656e+07	2.0189e+08	3.5531e+08	2.3946e+08	1.89e+08	1.64129e+08	5.02232e+07	4.7181e+07	3.42564e+07	1.26637e+07	5.64455e+07	2.18703e+08	6.08165e+07	-1.84644	0.00455374	0.0199181	1.52501	143.039	477.489	7.96	--	--	--	--	--	--	--	--	--	-	-	-	-
POS_M143T532	4.35725e+07	5.21847e+07	8.44058e+07	1.85873e+07	5.63581e+07	6.23018e+07	1493.84	1493.84	1493.84	1493.84	1493.84	1493.84	5.29017e+07	1493.84	-15.112	0.000138052	0.00195162	0.979435	143.04	532.458	8.87	--	--	--	--	--	--	--	--	--	-	-	-	-
POS_M143T442	6.27769e+07	3.41946e+08	3.10485e+07	6.56291e+07	9.52273e+07	3.33242e+08	1493.84	1493.84	1493.84	1493.84	1493.84	1493.84	1.54978e+08	1493.84	-16.6627	0.0240679	0.0637036	1.46042	143.039	442.414	7.37	--	--	--	--	--	--	--	--	--	-	-	-	-
POS_M143T547	1.44548e+08	4.18383e+08	4.81016e+08	3.42218e+08	4.19122e+08	2.52785e+08	3.7984e+07	7.7753e+06	1.2676e+07	3.42617e+07	1.44078e+07	4.13638e+07	3.43012e+08	2.47448e+07	-3.79306	0.000101854	0.00166708	2.39624	143.039	547.468	9.12	--	--	--	--	--	--	--	--	--	-	-	-	-
POS_M143T566	5.7641e+08	2.21947e+08	3.12909e+08	3.46516e+08	4.03933e+08	2.62392e+08	1493.84	1493.84	1493.84	1493.84	1493.84	1493.84	3.54018e+08	1493.84	-17.8544	4.3213e-05	0.000942355	2.57367	143.039	566.359	9.44	--	--	--	--	--	--	--	--	--	-	-	-	-
POS_M143T129	2.07378e+07	2.89518e+07	2.9215e+07	2.16588e+07	8.89035e+07	2.71208e+07	1493.84	1493.84	1493.84	1493.84	1493.84	1493.84	3.60979e+07	1493.84	-14.5606	0.00694671	0.0266124	0.753795	143.033	128.741	2.15	Kojic acid	--	2.63e-12	4.39746	C6H6O4	MS2	Pyrans	501-30-4	HMDB0032923	-	-	-	-
POS_M143T639	1.29364e+08	1.17782e+08	2.82728e+07	3.047e+07	1.22872e+08	2.54428e+07	6.25292e+06	2.31509e+07	2.34057e+07	2.07718e+07	2.09188e+07	5.22403e+06	7.57006e+07	1.66207e+07	-2.18732	0.0212237	0.0579633	0.930003	143.039	639.452	10.66	--	--	--	--	--	--	--	--	--	-	-	-	-
POS_M143T360	5.00672e+06	4.47833e+06	2.49667e+06	2.65437e+06	3.07589e+06	3.25195e+06	515750	546856	497647	448032	588848	429492	3.49399e+06	504438	-2.79213	3.01399e-05	0.000749562	0.239479	143.118	359.905	6	--	--	--	--	--	--	--	--	--	-	-	-	-
POS_M144T178	345666	2.11627e+06	1.80217e+06	1.58908e+06	2.00331e+06	2.14884e+06	263746	97432.2	117554	215664	425499	461589	1.66756e+06	263581	-2.66142	0.000596846	0.00510428	0.15556	143.539	178.04	2.97	--	--	--	--	--	--	--	--	--	-	-	-	-
POS_M144T91	3.85663e+07	1.38321e+07	1.03925e+07	9.68128e+06	4.82345e+07	4.77756e+07	7.32761e+06	4.01943e+06	3.457e+06	4.53805e+06	6.17681e+06	3.38671e+06	2.80804e+07	4.8176e+06	-2.54317	0.0127309	0.0401018	0.590343	143.988	91.2587	1.52	--	--	--	--	--	--	--	--	--	-	-	-	-
POS_M144T75	9.70014e+07	4.63668e+07	7.83309e+07	9.14246e+07	5.92329e+07	8.20233e+07	5.90507e+07	5.13905e+07	3.59129e+07	8.19696e+06	2.54705e+07	4.67063e+07	7.573e+07	3.7788e+07	-1.00294	0.00621914	0.02459	0.753326	143.997	75.2048	1.25	--	--	--	--	--	--	--	--	--	-	-	-	-
POS_M144T221	2.82924e+07	1.48146e+08	3.63707e+07	4.14003e+07	1.42543e+08	4.49511e+07	1.4584e+07	8.59238e+06	1.19594e+07	3.18667e+06	7.07489e+06	3.0368e+06	7.36171e+07	8.07236e+06	-3.18898	0.0168458	0.0491579	0.985066	143.997	221.026	3.68	--	--	--	--	--	--	--	--	--	-	-	-	-
POS_M144T353	7.86792e+06	1.28438e+07	3.31184e+06	1.65044e+07	1.09675e+07	1.20631e+07	1493.84	1493.84	1493.84	1493.84	1493.84	1493.84	1.05931e+07	1493.84	-12.7918	0.000192144	0.00244412	0.43639	143.997	353.341	5.89	--	--	--	--	--	--	--	--	--	-	-	-	-
POS_M144T40	1.81673e+06	1.46305e+06	1.60539e+06	3.14236e+06	4.61832e+06	2.82595e+06	1.26024e+06	1.27515e+06	571862	767139	680124	568495	2.57863e+06	853835	-1.59458	0.00710681	0.0270222	0.161863	144.024	40.226	0.67	--	--	--	--	--	--	--	--	--	-	-	-	-
POS_M144T187	1.04255e+08	1.59634e+08	1.69142e+08	8.33668e+07	1.54952e+08	9.40545e+07	2.75805e+07	3.14978e+07	1.00734e+08	1.40787e+07	1.58649e+07	5.36836e+07	1.27567e+08	4.05732e+07	-1.65266	0.00165012	0.00987643	1.22645	144.065	186.578	3.11	--	--	--	--	--	--	--	--	--	-	-	-	-
POS_M144T393	3.93174e+07	7.7212e+07	5.41685e+07	2.99194e+07	1.1874e+07	1.24507e+07	1493.84	1493.84	1493.84	1493.84	1493.84	1493.84	3.74903e+07	1493.84	-14.6152	0.00461295	0.0201193	0.757912	144.065	392.849	6.55	--	--	--	--	--	--	--	--	--	-	-	-	-
POS_M144T216	7.63575e+07	1.23685e+08	1.14434e+08	1.11256e+08	9.26704e+07	1.44862e+08	7.67904e+07	3.37298e+07	5.43753e+06	2.13189e+07	1.67776e+07	1.91331e+07	1.10544e+08	2.88645e+07	-1.93725	0.00018132	0.0023657	1.19385	144.065	216.127	3.6	--	--	--	--	--	--	--	--	--	-	-	-	-
POS_M144T363	2.67368e+07	2.21019e+07	2.82338e+07	4.20487e+07	9.72448e+06	6.99533e+07	2.04262e+08	2.05543e+08	2.99826e+07	1.39541e+08	1.09654e+08	9.79515e+07	3.31332e+07	1.31156e+08	1.98493	0.00675834	0.0261451	1.24191	144.065	362.873	6.05	--	--	--	--	--	--	--	--	--	-	-	-	-
POS_M144T204	6.41395e+07	3.41771e+07	2.71657e+07	2.48818e+07	3.78185e+07	1.93413e+07	2.50561e+07	1493.84	1493.84	1493.84	1493.84	1493.84	3.45873e+07	4.17726e+06	-3.04961	0.00278286	0.0141891	0.699715	144.065	204.412	3.41	--	N-methyl-L-glutamic Acid	--	28.0076	C6H11NO4	MS1	Carboxylic acids and derivatives	35989-16-3	HMDB0062660	C01046	ko01120//Microbial metabolism in diverse environments	Global and overview maps	Metabolism
POS_M144T722	1.15992e+08	1.18618e+08	3.55272e+07	5.33957e+07	3.94776e+07	4.6521e+07	1493.84	1493.84	1493.84	1493.84	1493.84	1493.84	6.82553e+07	1493.84	-15.4796	0.00145822	0.00912209	1.07711	144.066	721.827	12.03	--	--	--	--	--	--	--	--	--	-	-	-	-
POS_M144T534	7.22569e+07	5.89274e+07	5.06968e+07	1.15068e+08	3.3657e+07	4.49887e+07	1.50382e+07	2.31938e+07	1.32428e+07	3.4684e+07	1.75332e+07	1.41015e+07	6.25991e+07	1.96322e+07	-1.67292	0.00559445	0.023013	0.782071	144.065	533.869	8.9	--	--	--	--	--	--	--	--	--	-	-	-	-
POS_M144T825	1.99186e+07	4.74631e+06	4.22657e+06	1.61041e+07	1.81729e+07	1.8867e+07	5.00557e+07	1.0187e+08	4.76902e+07	1.68076e+07	1.46553e+07	7.12571e+07	1.36726e+07	5.03894e+07	1.88183	0.0243104	0.0641226	0.666024	144.065	825.478	13.76	--	--	--	--	--	--	--	--	--	-	-	-	-
POS_M144T413	1.14947e+07	1.6696e+07	1.1744e+07	2.30115e+07	1.90468e+07	5.1316e+06	1493.84	1493.84	1493.84	1493.84	1493.84	1493.84	1.45207e+07	1493.84	-13.2468	0.000230623	0.00273775	0.507605	144.066	413.046	6.88	--	--	--	--	--	--	--	--	--	-	-	-	-
POS_M144T261	1.60829e+08	4.06552e+08	3.99378e+08	2.37401e+08	1.05267e+08	4.38608e+08	4.64651e+07	1.23713e+08	1.08569e+08	1.01709e+08	2.56082e+07	1.63092e+07	2.91339e+08	7.03955e+07	-2.04915	0.00471851	0.0204335	1.82271	144.065	261.045	4.35	--	--	--	--	--	--	--	--	--	-	-	-	-
POS_M144T458	1.49336e+07	2.90592e+07	2.8786e+07	3.61842e+07	7.29024e+06	7.52573e+06	1493.84	1493.84	1493.84	1493.84	1493.84	1493.84	2.06298e+07	1493.84	-13.7534	0.00216505	0.0119843	0.563801	144.065	457.551	7.63	--	L-2-Aminoadipic acid	--	27.0008	C6H11NO4	MS1	Carboxylic acids and derivatives	542-32-5	HMDB0000510	C00956	ko01100//Metabolic pathways;ko01110//Biosynthesis of secondary metabolites;ko01130//Biosynthesis of antibiotics;ko01230//Biosynthesis of amino acids;ko01210//2-Oxocarboxylic acid metabolism;ko00300//Lysine biosynthesis;ko00310//Lysine degradation	Amino acid metabolism;Global and overview maps	Metabolism
POS_M144T465	7.93589e+07	2.19402e+07	7.0211e+07	1.65146e+07	6.14444e+07	1.35921e+07	6.92135e+06	1.60155e+06	8.67011e+06	1.09041e+07	1.63074e+06	1.40365e+06	4.38435e+07	5.18859e+06	-3.07895	0.0101996	0.0343773	0.749942	144.065	465.202	7.75	--	--	--	--	--	--	--	--	--	-	-	-	-
POS_M144T439	1.77362e+07	4.43818e+07	2.53119e+07	4.51575e+07	6.59217e+07	3.99551e+07	1.89408e+07	4.96472e+06	1.22741e+07	1.35098e+07	1.43857e+07	2.06017e+07	3.9744e+07	1.41128e+07	-1.49373	0.00544711	0.0225726	0.633151	144.065	439.257	7.32	--	--	--	--	--	--	--	--	--	-	-	-	-
POS_M144T176	7.34096e+06	7.45611e+06	7.1837e+06	2.47442e+07	7.06425e+06	2.42582e+07	1493.84	1493.84	1493.84	1493.84	1493.84	1493.84	1.30079e+07	1493.84	-13.0881	0.00503124	0.0214223	0.437393	144.065	175.801	2.93	--	--	--	--	--	--	--	--	--	-	-	-	-
POS_M144T347	2.49932e+06	6.80945e+06	3.27481e+06	3.41426e+06	5.99329e+06	5.47282e+06	9.12897e+06	6.31153e+06	9.11144e+06	1.2028e+07	1.10546e+07	1.37059e+07	4.57732e+06	1.02234e+07	1.1593	0.00129562	0.00851491	0.305139	144.081	346.902	5.78	--	--	--	--	--	--	--	--	--	-	-	-	-
POS_M145T675	2.78553e+07	1.73589e+08	2.9903e+07	9.81262e+07	4.95616e+07	5.63735e+07	2.04607e+07	1.38258e+07	1.2294e+07	1.41467e+07	7.58357e+06	1.40008e+07	7.25681e+07	1.37186e+07	-2.4032	0.0272075	0.0695658	0.880044	144.982	675.06	11.25	--	--	--	--	--	--	--	--	--	-	-	-	-
POS_M145T699	1.0547e+08	1.1528e+08	9.94951e+07	8.82614e+07	7.20295e+07	6.69523e+07	3.60301e+07	3.78364e+07	3.55519e+07	2.89178e+07	3.42755e+07	1.53145e+07	9.12481e+07	3.1321e+07	-1.54266	3.51204e-05	0.000819879	1.05543	144.982	699.403	11.66	--	--	--	--	--	--	--	--	--	-	-	-	-
POS_M145T666	6.5742e+07	2.43999e+07	8.84741e+07	2.39338e+07	3.46427e+07	2.19283e+07	1.04385e+08	3.44042e+08	3.71684e+08	6.84322e+08	1.84166e+09	2.37438e+09	4.31868e+07	9.53412e+08	4.46444	0.0373118	0.0878102	3.31203	144.982	666.478	11.11	--	--	--	--	--	--	--	--	--	-	-	-	-
POS_M145T464	1.69949e+08	2.40731e+08	5.45494e+08	5.46087e+07	5.74634e+08	6.23336e+08	3.82458e+07	2.84967e+07	1.36979e+08	2.90286e+08	9.552e+07	1.18779e+08	3.68125e+08	1.18051e+08	-1.64079	0.0402172	0.0927492	1.75122	145.05	464.137	7.74	--	--	--	--	--	--	--	--	--	-	-	-	-
POS_M145T327	2.31315e+08	3.82522e+08	5.95209e+07	6.01614e+07	3.55465e+08	7.99578e+07	1493.84	1493.84	1493.84	1493.84	1493.84	1493.84	1.94824e+08	1493.84	-16.9928	0.00967897	0.0331955	1.75271	145.05	327.178	5.45	--	--	--	--	--	--	--	--	--	-	-	-	-
POS_M145T155	7.29856e+07	4.37305e+08	6.80976e+07	4.61261e+08	4.3166e+08	6.1381e+07	1493.84	1493.84	1493.84	1493.84	1493.84	1493.84	2.55448e+08	1493.84	-17.3836	0.0125715	0.0396881	1.92265	145.05	155.465	2.59	--	--	--	--	--	--	--	--	--	-	-	-	-
POS_M146T94	7.48808e+07	1.82625e+08	1.41775e+08	6.25498e+07	6.60073e+07	6.90341e+07	3.84373e+07	2.24424e+07	2.88769e+07	2.79137e+07	2.82499e+07	2.72795e+07	9.94788e+07	2.88666e+07	-1.78499	0.00664522	0.0258223	1.02865	146.053	93.9641	1.57	--	--	--	--	--	--	--	--	--	-	-	-	-
POS_M146T479	5.47359e+06	7.39119e+06	5.58872e+06	5.69387e+06	6.83371e+06	6.52498e+06	4.08916e+07	3.11498e+07	4.97023e+07	6.82082e+07	9.24197e+07	8.71197e+07	6.25101e+06	6.15819e+07	3.30034	0.000299868	0.00333411	0.990963	146.06	479.455	7.99	--	--	--	--	--	--	--	--	--	-	-	-	-
POS_M146T148	1.06995e+08	1.01614e+08	2.74807e+07	3.17748e+07	1.07811e+08	1.00238e+08	2.50656e+08	1.38869e+08	1.50132e+08	1.72996e+08	1.90409e+08	1.35686e+08	7.93189e+07	1.73125e+08	1.12607	0.00270675	0.0138823	1.22056	146.092	148.018	2.47	--	--	--	--	--	--	--	--	--	-	-	-	-
POS_M146T126	4.99533e+06	6.98104e+06	3.69965e+06	1.95341e+07	4.8404e+06	2.40823e+07	1493.84	1493.84	1493.84	1493.84	1493.84	1493.84	1.06888e+07	1493.84	-12.8048	0.0138974	0.0427231	0.380379	146.092	126.314	2.11	--	Quinic acid	--	0.123616	C10H13NO	MS1	Quinolines and derivatives	91-63-4	HMDB0042004	C00296	ko00400//Phenylalanine, tyrosine and tryptophan biosynthesis	Amino acid metabolism	Metabolism
POS_M147T829	1.37232e+08	1.61968e+08	1.8057e+08	4.48972e+07	1.66895e+08	7.90523e+08	1493.84	1493.84	1493.84	1493.84	1493.84	1493.84	2.47014e+08	1493.84	-17.3352	0.049404	0.108283	1.71909	146.98	828.965	13.82	--	--	--	--	--	--	--	--	--	-	-	-	-
POS_M147T78	3.20913e+06	4.38892e+06	2.55617e+06	1.8935e+06	3.0415e+06	2.75574e+06	1.58044e+07	6.26276e+06	1.19341e+07	2.30058e+07	2.05415e+07	2.74766e+07	2.97416e+06	1.75042e+07	2.55715	0.0010193	0.00735378	0.499343	146.98	77.5023	1.29	--	--	--	--	--	--	--	--	--	-	-	-	-
POS_M147T700	1.31593e+07	1.39769e+08	5.39744e+07	4.66266e+07	8.95257e+06	3.17691e+07	1.79767e+06	8.36202e+06	6.79114e+06	5.13443e+06	1.36118e+06	1.48775e+06	4.90419e+07	4.1557e+06	-3.56085	0.0448224	0.100442	0.735896	146.98	700.39	11.67	--	--	--	--	--	--	--	--	--	-	-	-	-
POS_M147T89	2.70933e+07	4.47655e+07	3.10613e+07	8.29848e+06	3.59359e+07	4.10903e+07	4.84712e+06	2.92613e+06	1.29531e+07	4.99546e+06	5.97516e+06	1.09679e+07	3.13741e+07	7.1108e+06	-2.14149	0.00138898	0.00886183	0.65184	147.019	88.8328	1.48	--	--	--	--	--	--	--	--	--	-	-	-	-
POS_M147T576	944336	1.66344e+06	1.0426e+06	1.18102e+06	1.88878e+06	1.94085e+06	1493.84	1493.84	1493.84	1493.84	1493.84	1493.84	1.44351e+06	1493.84	-9.91634	1.16736e-05	0.000408776	0.167444	147.071	575.518	9.59	--	--	--	--	--	--	--	--	--	-	-	-	-
POS_M147T76	2.04232e+08	4.12027e+06	3.40241e+06	4.34214e+06	2.9197e+06	2.77257e+06	8.32763e+08	8.28099e+08	2.10637e+07	1.90079e+09	4.5871e+07	1.72429e+09	3.69649e+07	8.92147e+08	4.59305	0.026136	0.0675691	3.41227	147.149	76.3353	1.27	--	--	--	--	--	--	--	--	--	-	-	-	-
POS_M148T317	9.98379e+07	9.35137e+07	1.03726e+08	1.3539e+07	8.03801e+07	5.60891e+07	1.18264e+07	2.51329e+06	1.42265e+07	2.52963e+06	2.23666e+06	2.45761e+07	7.45143e+07	9.65143e+06	-2.9487	0.00122101	0.00821589	1.05902	148.018	316.577	5.28	--	--	--	--	--	--	--	--	--	-	-	-	-
POS_M148T397	1.78531e+08	3.55732e+07	4.42212e+07	2.72016e+08	2.32896e+08	2.4746e+08	1493.84	1493.84	1493.84	1493.84	1493.84	1493.84	1.6845e+08	1493.84	-16.7829	0.00269114	0.0138255	1.63972	148.018	396.612	6.61	--	--	--	--	--	--	--	--	--	-	-	-	-
POS_M148T299	2.67402e+07	2.8424e+07	2.77471e+07	1.53976e+08	3.41139e+07	3.40066e+07	1493.84	1493.84	1493.84	1493.84	1493.84	1493.84	5.08345e+07	1493.84	-15.0545	0.0337141	0.0812579	0.769955	148.018	298.81	4.98	--	--	--	--	--	--	--	--	--	-	-	-	-
POS_M148T341	2.58345e+07	3.23028e+07	5.32387e+07	9.33027e+06	3.22765e+07	8.20895e+07	1.80339e+06	9.10139e+06	7.35335e+06	1.50013e+06	7.48306e+06	1.39647e+06	3.91787e+07	4.77297e+06	-3.03711	0.00805169	0.029254	0.716327	148.019	340.604	5.68	--	--	--	--	--	--	--	--	--	-	-	-	-
POS_M148T113	3.04736e+07	2.78935e+07	3.86052e+07	1.52519e+07	1.96176e+07	1.22158e+07	1493.84	1493.84	1493.84	1493.84	1493.84	1493.84	2.40096e+07	1493.84	-13.9723	0.000161238	0.00218316	0.655383	148.018	112.734	1.88	--	--	--	--	--	--	--	--	--	-	-	-	-
POS_M148T282	1.77834e+08	1.76422e+07	1.4009e+08	2.31267e+07	5.15835e+07	2.44676e+08	1493.84	1493.84	1493.84	1493.84	1493.84	1493.84	1.09159e+08	1493.84	-16.157	0.0164168	0.0483515	1.22098	148.018	282.058	4.7	--	--	--	--	--	--	--	--	--	-	-	-	-
POS_M148T92	1.40518e+09	4.29645e+09	2.79786e+09	2.7798e+09	1.56804e+09	3.44507e+09	6.21537e+09	4.48118e+09	4.84911e+09	7.32414e+09	6.51753e+09	5.61114e+09	2.7154e+09	5.83308e+09	1.10309	0.000553671	0.00488915	7.50931	148.06	91.8542	1.53	--	--	--	--	--	--	--	--	--	-	-	-	-
POS_M148T140	1.19759e+07	2.40484e+07	1.87432e+07	1.12443e+07	3.19645e+06	1.54902e+07	3.87644e+07	2.40853e+07	2.80939e+07	4.50432e+07	9.95025e+07	2.74953e+07	1.41164e+07	4.38308e+07	1.63457	0.0321922	0.0784701	0.628854	148.06	139.542	2.33	--	--	--	--	--	--	--	--	--	-	-	-	-
POS_M148T148	1.18199e+07	1.34642e+07	1.26951e+07	1.07651e+07	1.39859e+07	1.52861e+07	3.08543e+07	2.79866e+07	2.93225e+07	2.73553e+07	4.18894e+07	2.71328e+07	1.30027e+07	3.07568e+07	1.24209	2.23496e-05	0.00060793	0.577879	148.097	147.874	2.46	--	--	--	--	--	--	--	--	--	-	-	-	-
POS_M149T603	219690	1.90082e+06	1.99698e+06	1.44264e+06	1.56587e+06	1.40574e+06	1.71992e+06	4.33636e+06	4.66242e+06	5.59201e+06	4.77142e+06	2.99169e+06	1.42196e+06	4.0123e+06	1.49655	0.00211419	0.0117668	0.205729	148.539	602.775	10.05	--	--	--	--	--	--	--	--	--	-	-	-	-
POS_M149T92_2	7.13106e+07	2.19353e+08	1.43892e+08	1.40192e+08	7.55246e+07	1.7916e+08	2.96011e+08	2.19795e+08	2.37839e+08	3.53576e+08	3.12297e+08	2.65774e+08	1.38239e+08	2.80882e+08	1.0228	0.00100032	0.00729935	1.58822	149.064	91.8542	1.53	--	--	--	--	--	--	--	--	--	-	-	-	-
POS_M149T412	678692	871748	3.55196e+06	3.11388e+06	2.61129e+06	4.12488e+06	5.74135e+06	4.65092e+06	5.53546e+06	5.75977e+06	4.15611e+06	4.83582e+06	2.49207e+06	5.11324e+06	1.03689	0.00216772	0.0119854	0.211001	149.06	411.507	6.86	--	--	--	--	--	--	--	--	--	-	-	-	-
POS_M149T38	879250	2.75248e+06	1.00816e+06	3.27702e+06	2.88072e+06	1.55718e+06	919823	1.30825e+06	980704	682194	596019	355769	2.05914e+06	807126	-1.35117	0.0183993	0.0523936	0.131812	149.071	38.0164	0.63	--	1-Methyladenine	--	5.61413	C6H7N5	MS1	Imidazopyrimidines	5142-22-3	HMDB0011599	-	-	-	-
POS_M149T747	1.37579e+07	4.34353e+06	5.18814e+06	3.98212e+06	1.86343e+07	5.86979e+06	1493.84	1493.84	1493.84	1493.84	1493.84	1493.84	8.62928e+06	1493.84	-12.496	0.00605482	0.024188	0.371526	149.132	747.257	12.45	--	--	--	--	--	--	--	--	--	-	-	-	-
POS_M150T69	1.13891e+06	4.72778e+06	5.46932e+06	1.39699e+06	2.00037e+06	1.46218e+07	1493.84	1493.84	1493.84	1493.84	1493.84	1493.84	4.89252e+06	1493.84	-11.6773	0.0404765	0.0931709	0.243642	149.94	68.6006	1.14	--	--	--	--	--	--	--	--	--	-	-	-	-
POS_M150T121	2.43489e+06	1.61873e+06	1.19671e+06	2.4597e+06	3.10695e+06	3.59036e+06	1493.84	1493.84	1493.84	1493.84	1493.84	1493.84	2.40122e+06	1493.84	-10.6505	6.16591e-05	0.001208	0.212038	149.961	121.044	2.02	--	--	--	--	--	--	--	--	--	-	-	-	-
POS_M150T153_1	2.86691e+06	7.08872e+06	2.24749e+06	2.73535e+06	3.52835e+06	3.47793e+06	1493.84	1493.84	1493.84	1493.84	1493.84	1493.84	3.65746e+06	1493.84	-11.2576	0.000449533	0.0042929	0.256358	149.999	152.984	2.55	--	--	--	--	--	--	--	--	--	-	-	-	-
POS_M150T363	8.14949e+06	1.45952e+06	4.87769e+06	1.03646e+06	977054	3.55621e+06	1493.84	1493.84	1493.84	1493.84	1493.84	1493.84	3.34274e+06	1493.84	-11.1278	0.0159768	0.0473695	0.213845	150.049	363.013	6.05	--	--	--	--	--	--	--	--	--	-	-	-	-
POS_M151T36	3.99252e+07	2.36906e+07	4.74961e+06	1.70729e+07	1.93243e+07	1.6332e+07	4.99595e+06	4.10783e+06	5.0165e+06	4.43368e+06	2.89419e+06	6.99114e+06	2.01824e+07	4.73988e+06	-2.09018	0.00862443	0.0306406	0.4884	151.035	35.8723	0.6	--	--	--	--	--	--	--	--	--	-	-	-	-
POS_M151T47	1.10677e+08	6.92395e+07	1.79753e+08	4.65588e+07	1.45444e+07	3.32252e+07	1493.84	1493.84	1493.84	1493.84	1493.84	1493.84	7.56663e+07	1493.84	-15.6283	0.0122899	0.0392304	1.01174	151.035	47.3091	0.79	--	--	--	--	--	--	--	--	--	-	-	-	-
POS_M151T371	6.72976e+06	4.25512e+07	6.73611e+06	2.74184e+07	2.63507e+07	2.14097e+07	1493.84	1493.84	1493.84	1493.84	1493.84	1493.84	2.1866e+07	1493.84	-13.8374	0.00290295	0.0145818	0.598047	151.035	370.939	6.18	(S)-4-Hydroxymandelate	--	0.000156112	3.68371	C8H8O4	MS2	Phenols	1198-84-1	HMDB0000822	C03198	ko01120//Microbial metabolism in diverse environments;ko01130//Biosynthesis of antibiotics;ko00261//Monobactam biosynthesis	Biosynthesis of other secondary metabolites;Global and overview maps	Metabolism
POS_M151T355	6.41347e+07	3.7732e+07	4.70395e+07	3.87122e+07	4.97225e+06	3.04171e+07	5.17821e+06	1.38026e+07	4.84508e+06	3.88358e+06	3.85613e+06	1.08548e+07	3.7168e+07	7.07007e+06	-2.39426	0.00419121	0.0188465	0.675896	151.035	354.763	5.91	--	--	--	--	--	--	--	--	--	-	-	-	-
POS_M151T688	2.96035e+06	5.77476e+07	3.90282e+06	2.51854e+07	8.09543e+06	5.67631e+07	1493.84	1493.84	1493.84	1493.84	1493.84	1493.84	2.57758e+07	1493.84	-14.0747	0.0336996	0.0812552	0.57433	151.035	688.388	11.47	--	--	--	--	--	--	--	--	--	-	-	-	-
POS_M151T459	8.01797e+07	1.15596e+07	4.37075e+07	7.89731e+07	1.10051e+07	4.91665e+07	1493.84	1493.84	1493.84	1493.84	1493.84	1493.84	4.57653e+07	1493.84	-14.9029	0.00436332	0.0193351	0.82067	151.036	458.852	7.65	--	--	--	--	--	--	--	--	--	-	-	-	-
POS_M151T285	6.8543e+07	1.66496e+07	6.51125e+07	1.01141e+08	8.83712e+07	4.31289e+07	1.48036e+06	874621	2.44453e+06	1.67047e+06	3.6624e+07	1.59365e+06	6.38243e+07	7.44795e+06	-3.09919	0.00217363	0.0119963	0.94256	151.036	285.124	4.75	(R)-4-Hydroxymandelate	--	0.256004	5.60975	C8H8O4	MS2	Phenols	1198-84-1	HMDB0000822	C05343	ko01120//Microbial metabolism in diverse environments	Global and overview maps	Metabolism
POS_M151T386	2.72239e+06	3.6966e+06	2.60774e+06	4.4109e+06	6.02141e+06	4.12539e+06	1493.84	1493.84	1493.84	1493.84	1493.84	1493.84	3.93074e+06	1493.84	-11.3616	1.72925e-05	0.000526817	0.274861	151.038	386.362	6.44	--	--	--	--	--	--	--	--	--	-	-	-	-
POS_M151T624	4.28108e+06	6.54817e+06	6.45725e+06	2.74504e+07	4.63973e+06	6.3944e+06	1493.84	1493.84	1493.84	1493.84	1493.84	1493.84	9.29517e+06	1493.84	-12.6032	0.0291736	0.0730758	0.331832	151.036	623.983	10.4	--	Vanillic acid	--	5.83681	C8H8O4	MS1	Benzene and substituted derivatives	3943-74-6	HMDB0240266	C06672	ko01120//Microbial metabolism in diverse environments	Global and overview maps	Metabolism
POS_M151T607	1.17421e+07	9.88109e+07	2.38729e+07	3.90663e+07	7.02274e+06	2.70103e+07	1493.84	1493.84	1493.84	1493.84	1493.84	1493.84	3.45876e+07	1493.84	-14.4989	0.0297817	0.0741364	0.66795	151.035	606.924	10.12	Homogentisic acid	--	0.144407	1.34145	C8H8O4	MS2	Phenols	102-32-9	HMDB0001336	C00544	ko01100//Metabolic pathways;ko01120//Microbial metabolism in diverse environments;ko00350//Tyrosine metabolism;ko00130//Ubiquinone and other terpenoid-quinone biosynthesis	Amino acid metabolism;Global and overview maps;Metabolism of cofactors and vitamins	Metabolism
POS_M151T291	1.2153e+07	2.61334e+07	2.01864e+07	1.19147e+07	2.16355e+07	1.87514e+07	9.75584e+06	8.2898e+06	7.4333e+06	5.81617e+06	8.14313e+06	4.27481e+06	1.84624e+07	7.28551e+06	-1.34149	0.000915807	0.00692326	0.440292	151.061	291.303	4.86	L-Arabinose	--	9.88e-05	7.84685	C5H10O5	MS2	Organooxygen compounds	5328-37-0	HMDB0000646	-	-	-	-
POS_M152T162	1.13914e+07	1.01406e+07	1.12581e+07	2.90168e+06	1.72144e+07	4.00407e+06	9.80658e+06	1.77643e+06	1.88027e+06	3.79303e+06	1.29096e+06	4.4866e+06	9.48504e+06	3.83898e+06	-1.30493	0.0491762	0.107976	0.262957	152.032	161.569	2.69	--	--	--	--	--	--	--	--	--	-	-	-	-
POS_M152T82	2.58948e+06	940365	1.19831e+06	2.5159e+06	3.99277e+06	2.23724e+06	472054	783304	439170	1.21138e+06	395534	461562	2.24568e+06	627167	-1.84023	0.00608535	0.0242182	0.157734	152.047	81.8508	1.36	--	Mandelic acid	--	0.762028	C8H8O3	MS1	Benzene and substituted derivatives	90-64-2	HMDB0000703	C01984	ko01120//Microbial metabolism in diverse environments	Global and overview maps	Metabolism
POS_M152T125	2.50703e+07	4.78914e+07	3.46605e+07	2.66313e+07	4.12573e+07	4.52029e+07	1.08061e+08	5.97239e+07	6.20859e+07	1.28045e+08	1.10288e+08	9.08142e+07	3.67856e+07	9.31697e+07	1.34072	0.00081607	0.00640422	1.00214	152.055	125.228	2.09	--	--	--	--	--	--	--	--	--	-	-	-	-
POS_M153T82	2.41226e+06	2.68529e+06	2.80614e+06	3.05647e+06	3.04873e+06	3.128e+06	8.70836e+06	7.16455e+06	8.38804e+06	9.60747e+06	1.20835e+07	8.93166e+06	2.85615e+06	9.14727e+06	1.67927	3.32078e-06	0.000185628	0.35144	152.935	82.0001	1.37	--	--	--	--	--	--	--	--	--	-	-	-	-
POS_M153T161	5.06903e+07	4.79652e+07	5.69269e+07	2.56452e+07	3.26004e+07	7.8969e+07	8.7064e+06	1.53705e+07	1.78444e+06	1.33299e+07	4.57376e+06	1.11134e+07	4.87995e+07	9.1464e+06	-2.41559	0.000566841	0.00491989	0.825599	153.041	160.5	2.68	p-Hydroxyphenylacetic acid	--	4.74e-06	0.260307	C8H8O3	MS2	Phenols	156-38-7	HMDB0000020	C00642	ko01120//Microbial metabolism in diverse environments;ko00350//Tyrosine metabolism;ko01220//Degradation of aromatic compounds;ko00360//Phenylalanine metabolism	Amino acid metabolism;Global and overview maps	Metabolism
POS_M154T588	1.1462e+06	969492	974151	927372	1.10352e+06	1.01642e+06	443980	217417	527512	314551	301088	288932	1.02286e+06	348913	-1.55167	4.03955e-07	4.1746e-05	0.115943	154.042	588.486	9.81	--	--	--	--	--	--	--	--	--	-	-	-	-
POS_M154T285	4.73886e+06	4.97034e+06	5.10964e+06	4.91559e+06	5.08806e+06	5.19717e+06	1.41835e+07	8.65736e+06	2.86496e+07	1.09334e+07	1.88119e+07	5.93173e+06	5.00328e+06	1.45279e+07	1.53788	0.017787	0.0511691	0.356224	154.06	285.026	4.75	--	--	--	--	--	--	--	--	--	-	-	-	-
POS_M155T310	187655	379075	1.06657e+06	154431	789983	970457	2.17618e+06	1.53258e+06	524046	2.54762e+06	1.37344e+06	1.82997e+06	591361	1.66397e+06	1.49252	0.00880953	0.0310597	0.12974	154.55	310.446	5.17	--	--	--	--	--	--	--	--	--	-	-	-	-
POS_M155T77	3.52696e+07	3.90898e+07	4.02777e+07	3.11037e+07	2.7071e+07	2.53232e+07	1493.84	1493.84	1493.84	1493.84	1493.84	1493.84	3.30225e+07	1493.84	-14.4321	1.34882e-07	2.05459e-05	0.807808	154.99	76.5134	1.28	--	--	--	--	--	--	--	--	--	-	-	-	-
POS_M155T688	3.52411e+08	6.33388e+08	2.48274e+08	9.78733e+08	1.95924e+08	1.79583e+08	1.60255e+09	6.20474e+08	4.07002e+09	6.31241e+09	1.00836e+10	2.55592e+09	4.31385e+08	4.2075e+09	3.28591	0.0251743	0.0658597	7.18688	154.99	687.877	11.46	--	--	--	--	--	--	--	--	--	-	-	-	-
POS_M155T94	9.34268e+06	1.25644e+07	2.88907e+06	7.85566e+06	3.01008e+06	5.16819e+06	1.7425e+06	4.00788e+06	3.08415e+06	2.248e+06	3.61301e+06	2.19553e+06	6.80502e+06	2.81518e+06	-1.27337	0.0320718	0.0782594	0.229023	155.01	94.1118	1.57	--	Propanoyl phosphate	--	0.371036	C3H7O5P	MS1	--	--	--	C02876	ko01100//Metabolic pathways;ko00640//Propanoate metabolism;ko00660//C5-Branched dibasic acid metabolism	Carbohydrate metabolism;Global and overview maps	Metabolism
POS_M155T292	3.50157e+07	4.64204e+07	4.74499e+07	4.38175e+07	2.36719e+07	3.32522e+07	7.42494e+07	7.34492e+07	7.26529e+07	6.21182e+07	1.52921e+08	9.08729e+07	3.82712e+07	8.77107e+07	1.19649	0.00565172	0.023158	0.87048	155.046	292.44	4.87	--	--	--	--	--	--	--	--	--	-	-	-	-
POS_M155T40	1.84849e+06	1.41706e+06	1.90202e+06	2.39189e+06	5.33296e+06	3.36517e+06	8.1147e+06	4.23257e+06	1.08313e+07	8.31476e+06	2.14879e+06	9.47999e+06	2.7096e+06	7.18702e+06	1.40731	0.0125537	0.0396731	0.248282	155.09	40.2672	0.67	--	--	--	--	--	--	--	--	--	-	-	-	-
POS_M157T720	8.16992e+07	8.70537e+07	7.83079e+07	6.51148e+07	2.11923e+07	1.47925e+08	1493.84	1493.84	1493.84	1493.84	1493.84	1493.84	8.02155e+07	1493.84	-15.7126	0.000714637	0.00584467	1.16313	156.99	719.849	12	Phosphoglycolic acid	--	0.105951	2.06623	C2H5O6P	MS2	Organic phosphoric acids and derivatives	13147-57-4	HMDB0000816	C00988	ko01100//Metabolic pathways;ko01110//Biosynthesis of secondary metabolites;ko01130//Biosynthesis of antibiotics;ko01200//Carbon metabolism;ko00630//Glyoxylate and dicarboxylate metabolism	Carbohydrate metabolism;Global and overview maps	Metabolism
POS_M157T756	3.04611e+08	1.873e+08	1.61721e+08	3.90752e+08	4.42889e+08	2.87919e+08	1.91171e+07	4.70585e+07	1.77482e+08	1.44056e+08	2.19242e+08	3.75363e+07	2.95865e+08	1.07415e+08	-1.46174	0.00751614	0.0279931	1.68434	156.991	756.094	12.6	--	--	--	--	--	--	--	--	--	-	-	-	-
POS_M157T148	3.25665e+07	9.05942e+06	2.95611e+07	1.18133e+07	4.02036e+07	3.50027e+07	8.13289e+07	2.19769e+07	6.58035e+07	7.61879e+07	9.238e+07	5.86483e+07	2.63678e+07	6.60543e+07	1.32488	0.0057075	0.0233082	0.789593	156.998	148.113	2.47	--	--	--	--	--	--	--	--	--	-	-	-	-
POS_M157T109	2.52536e+07	1.46664e+07	1.00766e+07	1.1155e+07	3.13443e+06	3.43119e+06	1493.84	1493.84	1493.84	1493.84	1493.84	1493.84	1.12862e+07	1493.84	-12.8832	0.00710681	0.0270222	0.410117	157.011	108.864	1.81	--	--	--	--	--	--	--	--	--	-	-	-	-
POS_M157T404	1.85193e+07	6.94117e+06	1.9341e+07	2.5736e+07	2.61238e+07	2.88493e+07	6.01053e+06	1.04109e+07	1.08072e+07	1.13841e+07	9.58902e+06	9.74723e+06	2.09184e+07	9.65817e+06	-1.11495	0.00712517	0.0270659	0.406809	157.042	404.415	6.74	--	--	--	--	--	--	--	--	--	-	-	-	-
POS_M157T367	1.25938e+07	9.02906e+06	1.27222e+07	1.18541e+07	1.07821e+07	9.38933e+06	1493.84	1493.84	1493.84	1493.84	1493.84	1493.84	1.10618e+07	1493.84	-12.8543	1.0607e-08	3.59047e-06	0.469376	157.084	366.858	6.11	--	--	--	--	--	--	--	--	--	-	-	-	-
POS_M158T156	6.36549e+07	9.75663e+07	6.08777e+07	5.51007e+07	7.85124e+07	6.56538e+07	1493.84	1493.84	1493.84	1493.84	1493.84	1493.84	7.02276e+07	1493.84	-15.5207	5.95721e-07	5.33783e-05	1.18715	158.003	155.704	2.6	--	--	--	--	--	--	--	--	--	-	-	-	-
POS_M158T300	9.95885e+07	1.38558e+08	1.18186e+08	2.3501e+07	4.34511e+07	8.35764e+07	9.8927e+06	3.91818e+07	3.93264e+07	3.81604e+07	3.77778e+07	4.48632e+07	8.44768e+07	3.4867e+07	-1.27669	0.0240975	0.0637542	0.821713	158.003	299.903	5	--	--	--	--	--	--	--	--	--	-	-	-	-
POS_M158T582	1.05899e+08	1.72669e+08	4.65592e+08	5.58954e+08	2.85807e+08	6.99327e+07	1.28862e+08	1.45888e+07	1.26674e+07	4.41486e+07	4.18992e+07	1.18944e+07	2.76476e+08	4.23435e+07	-2.70694	0.0184692	0.0525364	1.70227	158.003	582.401	9.71	--	--	--	--	--	--	--	--	--	-	-	-	-
POS_M158T396	1.82558e+08	4.00629e+07	2.28636e+08	1.76775e+08	7.53077e+07	1.96214e+08	1493.84	1493.84	1493.84	1493.84	1493.84	1493.84	1.49926e+08	1493.84	-16.6149	0.000597301	0.00510428	1.56943	158.003	396.347	6.61	--	--	--	--	--	--	--	--	--	-	-	-	-
POS_M158T611	6.39321e+07	8.95411e+07	8.11421e+07	2.70736e+07	3.0771e+07	2.17951e+08	2.51544e+07	1.84076e+07	1.59694e+07	2.09297e+07	1.73287e+07	3.94147e+06	8.50685e+07	1.69552e+07	-2.32689	0.0390464	0.0907349	0.912116	158.003	610.556	10.18	--	--	--	--	--	--	--	--	--	-	-	-	-
POS_M158T465	6.38968e+07	6.31515e+07	3.29463e+08	5.85471e+08	2.28706e+08	4.98828e+08	3.57235e+07	1.43413e+08	2.53555e+07	2.33417e+07	2.00263e+07	2.05208e+07	2.94919e+08	4.47301e+07	-2.721	0.0209087	0.0574613	1.77085	158.003	465.267	7.75	--	--	--	--	--	--	--	--	--	-	-	-	-
POS_M158T479	1.92343e+08	1.20432e+08	2.76474e+07	1.3406e+08	1.46407e+08	3.86367e+07	2.78421e+09	3.99177e+09	1.72919e+10	1.07986e+10	4.65827e+08	3.23296e+09	1.09921e+08	6.42754e+09	5.86973	0.0352104	0.0839019	8.77691	158.003	478.514	7.98	--	--	--	--	--	--	--	--	--	-	-	-	-
POS_M158T137	3.29556e+07	2.56067e+07	9.38339e+07	4.51532e+07	1.10471e+08	7.03558e+07	1.4143e+07	1.87296e+07	2.00729e+07	2.13545e+07	9.39063e+06	9.31982e+06	6.30627e+07	1.55017e+07	-2.02436	0.00727559	0.027466	0.841655	158.003	136.548	2.28	--	--	--	--	--	--	--	--	--	-	-	-	-
POS_M158T625	1.57039e+08	1.07403e+08	6.60863e+07	2.53986e+08	2.65182e+08	5.67194e+07	1493.84	1493.84	1493.84	1493.84	1493.84	1493.84	1.51069e+08	1493.84	-16.6258	0.00231269	0.0124943	1.56969	158.003	625.336	10.42	--	--	--	--	--	--	--	--	--	-	-	-	-
POS_M158T330	1.67966e+09	2.42776e+08	1.5183e+08	1.50369e+08	1.02586e+09	3.06177e+08	1493.84	1493.84	1493.84	1493.84	1493.84	1493.84	5.92779e+08	1493.84	-18.5981	0.042995	0.0974586	2.77239	158.004	330.383	5.51	--	--	--	--	--	--	--	--	--	-	-	-	-
POS_M158T310	1.74481e+06	3.26127e+06	2.29294e+06	1.70126e+06	1.4066e+07	3.20124e+06	1493.84	1493.84	1493.84	1493.84	1493.84	1493.84	4.37792e+06	1493.84	-11.517	0.0493459	0.108258	0.237133	158.05	310.44	5.17	--	--	--	--	--	--	--	--	--	-	-	-	-
POS_M158T109	6.85975e+06	5.37242e+06	6.1808e+06	5.65942e+06	8.19516e+06	6.03374e+06	1.81443e+07	1.39378e+07	2.77369e+07	3.97688e+07	3.73023e+07	3.60186e+07	6.38355e+06	2.88181e+07	2.17455	0.000478976	0.00449154	0.628639	158.154	108.544	1.81	--	--	--	--	--	--	--	--	--	-	-	-	-
POS_M159T242	843085	937146	1.14787e+06	887995	1.02154e+06	1.29767e+06	1.8881e+07	3.32778e+06	2.72262e+07	6.41313e+07	6.61696e+07	3.37333e+07	1.02255e+06	3.55782e+07	5.12075	0.00705137	0.0268861	0.736346	158.523	242.03	4.03	--	--	--	--	--	--	--	--	--	-	-	-	-
POS_M159T68	5.85577e+08	5.87562e+08	5.16504e+08	9.57737e+07	3.13621e+08	2.27791e+08	1493.84	1493.84	1493.84	1493.84	1493.84	1493.84	3.87805e+08	1493.84	-17.9859	0.000960012	0.0071508	2.58664	158.961	68.3202	1.14	--	--	--	--	--	--	--	--	--	-	-	-	-
POS_M159T234	8.01824e+07	1.52542e+08	2.42479e+08	1.33423e+08	7.406e+07	1.67897e+08	1493.84	1493.84	1493.84	1493.84	1493.84	1493.84	1.41764e+08	1493.84	-16.5341	0.00023529	0.0027676	1.5606	158.961	234.464	3.91	--	--	--	--	--	--	--	--	--	-	-	-	-
POS_M159T611	5.51637e+06	2.53091e+07	3.10506e+07	5.26501e+06	5.34227e+06	1.75193e+07	5.22319e+07	9.61978e+07	1.27297e+08	2.11468e+08	3.714e+08	5.37735e+08	1.50004e+07	2.32722e+08	3.95553	0.0173986	0.0503849	1.70924	158.961	611.038	10.18	--	--	--	--	--	--	--	--	--	-	-	-	-
POS_M159T300	1.98337e+08	1.5849e+08	4.14314e+07	2.63613e+08	8.51467e+07	2.22204e+08	4.66575e+08	2.27767e+09	6.25662e+08	1.25564e+09	1.77895e+09	1.1603e+09	1.61537e+08	1.2608e+09	2.9644	0.00295767	0.0147381	4.15112	158.961	299.895	5	--	--	--	--	--	--	--	--	--	-	-	-	-
POS_M159T716	2.63326e+07	2.94095e+07	6.41316e+06	3.39632e+07	5.11385e+07	9.18882e+06	2.77561e+06	1.06895e+07	1.84047e+07	1.92495e+07	1.81278e+06	1.9818e+06	2.60743e+07	9.15231e+06	-1.51042	0.0488463	0.107444	0.461221	158.961	715.789	11.93	--	--	--	--	--	--	--	--	--	-	-	-	-
POS_M159T383	1.04273e+07	9.35108e+06	1.10626e+07	1.07973e+07	1.10186e+07	4.65205e+07	7.53831e+07	6.07848e+07	1.12432e+07	4.59959e+07	3.62806e+07	5.47025e+07	1.65296e+07	4.73984e+07	1.51979	0.0173746	0.0503392	0.661721	158.961	383.447	6.39	--	--	--	--	--	--	--	--	--	-	-	-	-
POS_M159T49	3.78724e+07	1.45594e+08	1.30304e+08	1.61252e+08	4.13851e+07	3.86107e+07	6.58813e+07	6.55708e+07	2.89737e+08	3.48871e+08	2.37829e+08	3.91071e+08	9.25031e+07	2.3316e+08	1.33375	0.0464988	0.103287	1.31135	158.961	48.7543	0.81	--	--	--	--	--	--	--	--	--	-	-	-	-
POS_M159T132	2.15712e+06	2.01698e+06	3.17142e+06	1.04051e+06	1.79908e+06	933337	1493.84	1493.84	1493.84	1493.84	1493.84	1493.84	1.85307e+06	1493.84	-10.2767	0.000251943	0.00288551	0.180925	158.977	131.724	2.2	--	--	--	--	--	--	--	--	--	-	-	-	-
POS_M159T130	2.08828e+07	2.37861e+07	2.18931e+07	4.41904e+07	2.5793e+07	2.45571e+07	3.94213e+06	2.20788e+06	9.46637e+06	9.39191e+06	1.39225e+06	7.23264e+06	2.68504e+07	5.60553e+06	-2.26002	0.000246249	0.0028319	0.606313	159.027	129.555	2.16	3-Dehydro-scyllo-inosose	--	1.91e-05	13.7824	C6H8O6	MS2	--	--	--	C21643	ko00562//Inositol phosphate metabolism	Carbohydrate metabolism	Metabolism
POS_M159T102	1.57343e+07	4.8806e+06	9.25072e+06	1.16643e+07	3.61363e+06	1.90275e+06	1493.84	1493.84	1493.84	1493.84	1493.84	1493.84	7.84105e+06	1493.84	-12.3578	0.00470054	0.0203701	0.341632	159.064	102.276	1.7	--	--	--	--	--	--	--	--	--	-	-	-	-
POS_M159T368	1.59956e+06	2.32855e+06	1.93925e+06	1.8747e+06	1.93027e+06	2.08119e+06	1.1926e+06	733627	922830	709546	652187	628524	1.95892e+06	806553	-1.28022	5.39502e-06	0.000242345	0.148845	159.085	368.098	6.13	--	--	--	--	--	--	--	--	--	-	-	-	-
POS_M159T769	1.27264e+07	3.1253e+06	9.94867e+06	408243	2.12237e+06	6.83761e+06	1493.84	1493.84	1493.84	1493.84	1493.84	1493.84	5.86144e+06	1493.84	-11.938	0.0138035	0.0425731	0.285724	159.157	768.622	12.81	--	--	--	--	--	--	--	--	--	-	-	-	-
POS_M160T275	5.62848e+08	4.96737e+08	7.95604e+08	2.91704e+08	5.2962e+08	9.98615e+07	1493.84	1493.84	1493.84	1493.84	1493.84	1493.84	4.62729e+08	1493.84	-18.2408	0.000806903	0.00634382	2.80289	159.968	275.151	4.59	--	--	--	--	--	--	--	--	--	-	-	-	-
POS_M160T236	1.54031e+08	9.71458e+07	4.46598e+07	2.55678e+08	9.62852e+07	2.16732e+08	3.41198e+07	2.08987e+07	1.15152e+08	9.22555e+07	3.73346e+07	5.68473e+07	1.44089e+08	5.94346e+07	-1.27758	0.0407996	0.0936669	1.00002	159.968	235.728	3.93	--	--	--	--	--	--	--	--	--	-	-	-	-
POS_M160T159	1.16178e+08	6.02917e+07	2.15176e+07	2.24023e+07	1.61329e+08	1.77299e+08	1493.84	1493.84	1493.84	1493.84	1493.84	1493.84	9.31695e+07	1493.84	-15.9285	0.00761063	0.0281894	1.21217	159.968	158.83	2.65	--	--	--	--	--	--	--	--	--	-	-	-	-
POS_M160T338	1.15795e+07	2.89229e+07	3.0819e+07	7.04184e+07	9.99504e+07	9.08578e+07	2.29034e+07	1.41495e+07	1.60033e+07	7.27759e+06	1.46791e+07	6.47276e+06	5.54247e+07	1.35809e+07	-2.02894	0.0200064	0.0555095	0.755694	159.968	337.61	5.63	--	--	--	--	--	--	--	--	--	-	-	-	-
POS_M160T121	3.61529e+08	3.51993e+07	1.01921e+08	2.10293e+08	9.58522e+07	1.59908e+08	1493.84	1493.84	1493.84	1493.84	1493.84	1493.84	1.60784e+08	1493.84	-16.7157	0.00651857	0.02546	1.54342	159.968	121.032	2.02	--	--	--	--	--	--	--	--	--	-	-	-	-
POS_M160T104	1.11004e+07	9.77233e+06	6.54311e+06	9.31159e+06	4.98688e+06	7.67977e+06	1.94908e+07	2.11453e+07	1.27368e+07	2.37567e+07	2.18796e+07	2.6173e+07	8.23235e+06	2.08637e+07	1.34162	0.000124686	0.00182293	0.482646	160.108	104.489	1.74	--	--	--	--	--	--	--	--	--	-	-	-	-
POS_M161T363	7.16007e+06	9.68811e+06	5.7243e+06	9.62704e+06	5.15076e+06	4.8872e+06	533414	114706	443058	396392	300159	307353	7.03958e+06	349180	-4.33344	2.02064e-05	0.000575315	0.353601	160.538	362.986	6.05	--	--	--	--	--	--	--	--	--	-	-	-	-
POS_M161T68	5.73352e+06	1.44762e+07	1.90413e+07	1.79713e+07	1.55566e+07	3.83971e+06	2.5585e+06	2.92227e+06	862204	923901	1.16153e+06	1.58495e+06	1.27698e+07	1.66889e+06	-2.93577	0.0018456	0.0106792	0.420375	160.971	67.6512	1.13	--	--	--	--	--	--	--	--	--	-	-	-	-
POS_M161T67	3.01182e+06	4.34681e+06	3.44069e+06	2.98571e+06	4.75161e+06	3.34866e+06	1.10552e+06	575422	1.72925e+06	643041	680066	777929	3.64755e+06	918538	-1.98952	1.42128e-05	0.000465584	0.231041	160.987	67.3172	1.12	--	--	--	--	--	--	--	--	--	-	-	-	-
POS_M161T64	1.18443e+07	3.89759e+06	3.92148e+06	7.18218e+06	8.99008e+06	4.75297e+06	2.89391e+06	863373	1.07456e+06	1.594e+06	1.90699e+06	1.9008e+06	6.76476e+06	1.70561e+06	-1.98776	0.00363344	0.0170559	0.283618	161.05	63.6695	1.06	--	--	--	--	--	--	--	--	--	-	-	-	-
POS_M161T79	1.05064e+07	1.39329e+07	9.9537e+06	9.22692e+06	1.01912e+07	1.17531e+07	1493.84	1493.84	1493.84	1493.84	1493.84	1493.84	1.09274e+07	1493.84	-12.8366	2.06944e-08	4.84964e-06	0.470458	161.128	78.6958	1.31	--	Bethanechol	--	0.524181	C7H17N2O2	MS1	Organonitrogen compounds	674-38-4	HMDB0015154	-	-	-	-
POS_M162T366	138300	584831	264227	1.10471e+06	162035	505179	7.98914e+06	3.72926e+06	1.44935e+06	8.57801e+06	4.51224e+06	4.81604e+06	459881	5.17901e+06	3.49334	0.00164597	0.00986536	0.288772	161.61	365.689	6.09	--	--	--	--	--	--	--	--	--	-	-	-	-
POS_M162T36	6.41723e+06	2.50518e+07	1.85909e+07	1.90465e+07	1.7963e+07	3.3956e+06	2.36474e+07	4.36737e+07	6.78846e+07	2.68133e+07	1.23823e+08	8.07124e+07	1.50775e+07	6.10925e+07	2.0186	0.0160485	0.0475368	0.779666	162.002	35.8792	0.6	--	--	--	--	--	--	--	--	--	-	-	-	-
POS_M162T338	1.11037e+06	1.15778e+06	1.25367e+06	1.43378e+06	1.30278e+06	1.25119e+06	1493.84	1493.84	1493.84	1493.84	1493.84	1493.84	1.25159e+06	1493.84	-9.71053	1.14461e-10	1.74353e-07	0.158885	162.022	338.183	5.64	--	--	--	--	--	--	--	--	--	-	-	-	-
POS_M162T520	4.60767e+06	4.50118e+06	4.48665e+06	6.01411e+06	1.06949e+06	1.15965e+06	1.21995e+07	6.99169e+06	7.61144e+06	8.01039e+06	7.94109e+06	9.17082e+06	3.63979e+06	8.65416e+06	1.24954	0.00127011	0.00843281	0.296204	162.055	519.994	8.67	--	--	--	--	--	--	--	--	--	-	-	-	-
POS_M162T243	6.43663e+07	1.54007e+08	1.35888e+08	8.13159e+07	8.63751e+07	1.38058e+08	2.61254e+08	2.38999e+08	2.70254e+08	4.48182e+08	2.68687e+08	2.6565e+08	1.10002e+08	2.92171e+08	1.40929	0.000397083	0.00395978	1.82027	162.054	242.998	4.05	--	--	--	--	--	--	--	--	--	-	-	-	-
POS_M162T417	1.54173e+07	1.29067e+07	1.51444e+07	3.15157e+07	8.07307e+06	7.88243e+06	8.16084e+06	5.67806e+06	5.41295e+06	5.71128e+06	4.75143e+06	5.38517e+06	1.51566e+07	5.84995e+06	-1.37345	0.0262555	0.0677284	0.332555	162.055	417.139	6.95	Hippuric acid	--	0.277236	25.4881	C9H9NO3	MS2	Benzene and substituted derivatives	495-69-2	HMDB0000714	C01586	ko00360//Phenylalanine metabolism	Amino acid metabolism	Metabolism
POS_M162T123	2.31444e+06	5.78672e+06	2.75241e+06	5.39702e+06	9.31112e+06	7.41169e+06	2.94391e+06	1.96919e+06	1.78834e+06	2.95315e+06	2.16349e+06	1.65419e+06	5.49556e+06	2.24538e+06	-1.29131	0.0157465	0.0468703	0.215134	162.05	122.518	2.04	--	3-Succinoylpyridine	--	4.50557	C9H9NO3	MS1	Keto acids and derivatives	4192-31-8	HMDB0000992	C19569	ko01120//Microbial metabolism in diverse environments;ko00760//Nicotinate and nicotinamide metabolism	Global and overview maps;Metabolism of cofactors and vitamins	Metabolism
POS_M162T149	4.5299e+06	5.18639e+06	4.48035e+06	4.12708e+06	4.62204e+06	4.96601e+06	2.02906e+07	8.61997e+06	9.38236e+06	9.43653e+06	1.59909e+07	9.5609e+06	4.65196e+06	1.22135e+07	1.39257	0.00322668	0.015653	0.351831	162.112	148.743	2.48	--	--	--	--	--	--	--	--	--	-	-	-	-
POS_M163T37	1.799e+06	417509	1.76885e+06	2.85545e+06	2.49157e+06	3.19985e+06	2.22251e+07	1.25522e+07	1.27328e+07	1.36044e+07	7.64193e+06	7.66353e+06	2.0887e+06	1.27367e+07	2.60831	0.000720888	0.00588002	0.433685	162.907	36.9667	0.62	--	--	--	--	--	--	--	--	--	-	-	-	-
POS_M163T397	1.41831e+07	1.54685e+07	6.91301e+07	9.38213e+07	8.27496e+07	7.96201e+07	2.48197e+07	1.01181e+07	2.40165e+07	7.7776e+06	1.74568e+07	2.33287e+07	5.91621e+07	1.79196e+07	-1.72314	0.0186354	0.0527935	0.734135	162.998	396.98	6.62	--	--	--	--	--	--	--	--	--	-	-	-	-
POS_M163T241	1.44593e+07	3.132e+06	2.96101e+06	3.10429e+06	2.94698e+06	1.12218e+07	2.5036e+07	2.74738e+07	3.94246e+07	3.50197e+07	3.5039e+07	3.96204e+07	6.30423e+06	3.36022e+07	2.41417	7.84881e-06	0.000310538	0.717353	162.998	240.607	4.01	--	--	--	--	--	--	--	--	--	-	-	-	-
POS_M163T271	1.07363e+07	1.3043e+07	9.50086e+06	1.19373e+07	1.19362e+07	1.30162e+07	5.60485e+06	3.66432e+06	1.22541e+06	1.04622e+06	1.88955e+06	3.0659e+06	1.1695e+07	2.74937e+06	-2.08871	1.7337e-06	0.000121419	0.418921	163.042	271.168	4.52	4-Hydroxy-2-oxoglutaric acid	--	0.0390358	19.0054	C5H6O6	MS2	Keto acids and derivatives	1187-99-1	HMDB0002070	C01127	ko00630//Glyoxylate and dicarboxylate metabolism	Carbohydrate metabolism	Metabolism
POS_M163T77_2	1.50391e+07	1.25184e+07	1.43242e+08	1.08552e+08	5.59876e+07	1.28428e+08	1493.84	1493.84	1493.84	1493.84	1493.84	1493.84	7.72946e+07	1493.84	-15.6591	0.00802504	0.0291746	1.03237	163.06	77.4719	1.29	myo-Inositol	--	0.323303	23.004	C6H12O6	MS2	Organooxygen compounds	87-89-8	HMDB0000211	C00137	ko01100//Metabolic pathways;ko01120//Microbial metabolism in diverse environments;ko01130//Biosynthesis of antibiotics;ko02010//ABC transporters;ko00052//Galactose metabolism;ko00053//Ascorbate and aldarate metabolism;ko00562//Inositol phosphate metabolism;ko04070//Phosphatidylinositol signaling system	Carbohydrate metabolism;Global and overview maps;Membrane transport;Signal transduction	Environmental Information Processing;Metabolism
POS_M163T190	7.93229e+07	6.89696e+07	7.89746e+07	8.06932e+07	1.82077e+07	5.03185e+07	1493.84	1493.84	1493.84	1493.84	1493.84	1493.84	6.27477e+07	1493.84	-15.3583	9.67769e-05	0.00159368	1.05241	163.06	190.053	3.17	--	--	--	--	--	--	--	--	--	-	-	-	-
POS_M163T254	1.00722e+08	3.32281e+07	1.14343e+08	1.13278e+08	4.07626e+07	4.17519e+07	1493.84	1493.84	1493.84	1493.84	1493.84	1493.84	7.40144e+07	1493.84	-15.5965	0.000947166	0.00707821	1.08888	163.06	253.679	4.23	--	--	--	--	--	--	--	--	--	-	-	-	-
POS_M163T56	4.91253e+07	7.39854e+06	9.14148e+06	2.26115e+07	9.64875e+06	2.57279e+07	5.22899e+08	6.8132e+07	4.19841e+08	1.88743e+08	4.57707e+08	6.54904e+07	2.06089e+07	2.87135e+08	3.80039	0.0097678	0.0333793	1.99438	163.06	56.3149	0.94	--	--	--	--	--	--	--	--	--	-	-	-	-
POS_M163T99	2.65406e+07	4.92741e+07	3.50207e+07	3.46165e+07	2.50567e+07	3.24734e+07	8.35668e+07	8.39313e+07	5.74358e+07	3.7752e+07	1.30616e+08	7.01939e+07	3.38304e+07	7.72492e+07	1.1912	0.00851112	0.0304154	0.79484	163.079	99.4226	1.66	--	Dulcin	--	19.333	C9H12N2O2	MS1	Prenol lipids	160955-43-1	HMDB0040616	-	-	-	-
POS_M163T325	5.23342e+06	8.23095e+06	4.06859e+06	7.33608e+06	6.25826e+06	9.26875e+06	3.72088e+06	3.00441e+06	3.23228e+06	3.04038e+06	2.52854e+06	2.2427e+06	6.73268e+06	2.96153e+06	-1.18484	0.000947944	0.00707821	0.253373	163.087	324.639	5.41	--	--	--	--	--	--	--	--	--	-	-	-	-
POS_M164T145	2.11711e+06	1.69983e+06	543842	2.20314e+06	556200	602561	4.28112e+06	1.23807e+06	1.45913e+06	6.99403e+06	4.10889e+06	1.06266e+07	1.28712e+06	4.78463e+06	1.89427	0.0408354	0.0936784	0.210317	163.94	144.712	2.41	--	--	--	--	--	--	--	--	--	-	-	-	-
POS_M164T36_1	6.66428e+06	5.98217e+06	5.8308e+06	6.01793e+06	8.38061e+06	7.83737e+06	1.24414e+07	1.07619e+07	1.28466e+07	1.75358e+07	1.79935e+07	1.54916e+07	6.78553e+06	1.45118e+07	1.09669	0.000125976	0.00183331	0.376623	163.998	35.8939	0.6	--	--	--	--	--	--	--	--	--	-	-	-	-
POS_M164T214	5.86342e+06	7.06292e+06	6.08076e+06	7.16204e+06	5.97599e+06	6.33192e+06	1.08969e+07	3.73105e+06	2.78935e+07	5.24818e+07	9.79784e+07	8.33852e+07	6.41284e+06	4.60611e+07	2.84451	0.0309498	0.0762223	0.713005	164.001	213.809	3.56	--	--	--	--	--	--	--	--	--	-	-	-	-
POS_M164T242	1.15973e+06	534778	2.33828e+06	558836	2.54171e+06	4.36434e+06	6.28807e+06	4.34547e+06	3.39799e+06	4.18266e+06	3.5414e+06	2.76885e+06	1.91628e+06	4.08741e+06	1.09288	0.0194975	0.0544946	0.174096	164.034	241.841	4.03	--	2,4-Dihydroxypteridine	--	3.96297	C6H4N4O2	MS1	--	--	--	-	-	-	-
POS_M164T36_2	3.38048e+06	4.06255e+06	6.30992e+06	1.42947e+06	6.1246e+06	4.42629e+06	1.07236e+07	1.48663e+07	1.29244e+07	8.08299e+06	7.19126e+06	8.60412e+06	4.28888e+06	1.03988e+07	1.27774	0.00167477	0.0099652	0.309129	164.067	36.1845	0.6	--	--	--	--	--	--	--	--	--	-	-	-	-
POS_M164T340	9.16722e+06	8.41037e+06	7.49035e+06	2.55496e+06	7.35115e+06	5.63861e+06	6.49621e+06	1.90643e+06	2.29221e+06	1.66334e+06	2.10355e+06	1.41088e+06	6.76878e+06	2.64544e+06	-1.35539	0.00791132	0.0289004	0.24938	164.072	339.564	5.66	--	Eugenol	--	6.9626	C10H12O2	MS1	Phenols	97-53-0	HMDB0005809	C10453	ko00940//Phenylpropanoid biosynthesis	Biosynthesis of other secondary metabolites	Metabolism
POS_M165T311	1.33158e+06	1.02994e+06	2.21637e+06	734653	725150	1.14454e+06	1493.84	1493.84	1493.84	1493.84	1493.84	1493.84	1.19704e+06	1493.84	-9.64623	0.000345635	0.00363096	0.143116	165.019	310.613	5.18	--	--	--	--	--	--	--	--	--	-	-	-	-
POS_M166T43	5.36737e+06	8.01732e+06	5.82095e+06	5.49955e+06	9.51339e+06	4.33415e+06	1.46832e+06	2.58859e+06	2.72293e+06	3.1096e+06	2.04923e+06	2.96309e+06	6.42546e+06	2.48363e+06	-1.37135	0.000784959	0.00621945	0.264736	166.029	42.625	0.71	--	6-Methylmercaptopurine	--	13.5208	C6H6N4S	MS1	Imidazopyrimidines	-	HMDB0060412	-	-	-	-
POS_M167T82	1.61018e+06	977255	1.72225e+06	1.58006e+06	1.47486e+06	1.59737e+06	4.79696e+06	5.02911e+06	4.47751e+06	5.37945e+06	5.53412e+06	3.83911e+06	1.49366e+06	4.84271e+06	1.69696	2.68214e-07	3.04876e-05	0.259975	166.951	82.0112	1.37	--	--	--	--	--	--	--	--	--	-	-	-	-
POS_M167T111	2.84217e+07	5.99212e+07	8.6161e+06	4.13262e+07	4.08009e+07	4.33102e+07	1493.84	1493.84	1493.84	1493.84	1493.84	1493.84	3.7066e+07	1493.84	-14.5988	0.000356948	0.0036925	0.818528	167.013	111.187	1.85	--	--	--	--	--	--	--	--	--	-	-	-	-
POS_M167T626	1.83626e+08	6.93832e+08	9.37271e+07	2.68292e+08	3.10418e+08	1.52748e+08	1.74085e+07	4.11774e+07	6.01107e+07	1.26649e+07	3.862e+07	2.57496e+07	2.83774e+08	3.26218e+07	-3.12083	0.017428	0.0504019	1.90852	167.012	625.876	10.43	--	--	--	--	--	--	--	--	--	-	-	-	-
POS_M167T583	1.42962e+08	2.02573e+07	1.51285e+08	2.17011e+07	1.21776e+08	1.81227e+08	1493.84	1493.84	1493.84	1493.84	1493.84	1493.84	1.06535e+08	1493.84	-16.1219	0.00357957	0.016868	1.29661	167.013	583.41	9.72	--	--	--	--	--	--	--	--	--	-	-	-	-
POS_M167T444	9.40985e+06	2.6571e+07	3.28547e+07	3.37068e+07	1.28677e+07	7.12406e+07	2.94331e+08	9.72306e+08	8.56488e+07	3.54631e+08	3.98698e+08	2.53727e+08	3.11085e+07	3.93224e+08	3.65997	0.0154477	0.0462292	2.23086	167.013	444.094	7.4	--	--	--	--	--	--	--	--	--	-	-	-	-
POS_M167T460	4.86448e+06	3.36365e+06	3.33188e+06	4.76231e+06	3.75322e+06	2.64664e+06	1.45549e+06	1.96451e+06	825035	955306	1.51573e+06	1.0435e+06	3.78703e+06	1.29326e+06	-1.55005	9.07759e-05	0.00152979	0.212887	167.034	460.498	7.67	--	3,4-Dihydroxymandelic acid	--	3.27714	C8H8O5	MS1	Phenols	775-01-9	HMDB0001866	C05580	ko01100//Metabolic pathways;ko00350//Tyrosine metabolism	Amino acid metabolism;Global and overview maps	Metabolism
POS_M167T826	8.90573e+06	9.31915e+06	5.42949e+06	5.74419e+06	6.77236e+06	4.16599e+06	810693	437232	2.5967e+06	722683	665528	577247	6.72282e+06	968347	-2.79547	7.42528e-05	0.00136177	0.33001	167.107	826.392	13.77	--	--	--	--	--	--	--	--	--	-	-	-	-
POS_M168T45	4.16076e+07	2.2376e+07	4.60049e+07	1.74215e+07	8.42889e+06	2.48123e+07	1493.84	1493.84	1493.84	1493.84	1493.84	1493.84	2.67752e+07	1493.84	-14.1296	0.00105227	0.00746105	0.661565	167.977	44.8674	0.75	--	--	--	--	--	--	--	--	--	-	-	-	-
POS_M168T118	5.79915e+07	4.48945e+07	6.93455e+07	8.35458e+07	7.66721e+07	5.38892e+07	1.71906e+08	2.45748e+08	3.84529e+08	3.39197e+08	2.35423e+08	1.50738e+08	6.43898e+07	2.5459e+08	1.98327	0.000527007	0.00472523	1.81658	168.013	118.424	1.97	--	--	--	--	--	--	--	--	--	-	-	-	-
POS_M168T37	2.58384e+06	1.85796e+06	1.94505e+06	4.59599e+06	2.02063e+06	4.80618e+06	6.87018e+06	1.59539e+07	1.10121e+07	1.58142e+07	2.08766e+07	1.20372e+07	2.96828e+06	1.37607e+07	2.21286	0.000376104	0.00381877	0.436671	168.014	36.9116	0.62	--	Zoxazolamine	--	27.3259	C7H5ClN2O	MS1	--	--	--	-	-	-	-
POS_M169T36	688983	587229	1.36103e+06	647328	1.61313e+06	1.29442e+06	371163	520632	327735	563397	530730	356139	1.03202e+06	444966	-1.2137	0.0100823	0.0341095	0.0922897	168.993	35.8673	0.6	--	Phosphoenolpyruvic acid	--	21.6983	C3H5O6P	MS1	Organic phosphoric acids and derivatives	138-08-9	HMDB0000263	C00074	ko01100//Metabolic pathways;ko01110//Biosynthesis of secondary metabolites;ko01120//Microbial metabolism in diverse environments;ko01130//Biosynthesis of antibiotics;ko01230//Biosynthesis of amino acids;ko01200//Carbon metabolism;ko00400//Phenylalanine, tyrosine and tryptophan biosynthesis;ko00010//Glycolysis / Gluconeogenesis;ko00710//Carbon fixation in photosynthetic organisms;ko00620//Pyruvate…	Amino acid metabolism;Carbohydrate metabolism;Energy metabolism;Global and overview maps	Metabolism
POS_M170T77	8.1377e+06	7.80893e+06	8.17927e+06	8.51316e+06	1.04243e+07	6.93747e+06	1493.84	1493.84	1493.84	1493.84	1493.84	1493.84	8.33347e+06	1493.84	-12.4457	7.27983e-09	2.95396e-06	0.410719	169.977	76.933	1.28	--	Selenocysteine	--	1.24177	C3H7NO2Se	MS1	Carboxylic acids and derivatives	3614-08-02	HMDB0003288	C05688	ko01100//Metabolic pathways;ko00450//Selenocompound metabolism	Global and overview maps;Metabolism of other amino acids	Metabolism
POS_M170T66	8.62678e+06	2.53216e+06	7.48888e+06	7.77443e+06	1.69985e+06	6.58558e+06	3.57537e+06	3.34285e+06	895634	2.92688e+06	1.85934e+06	3.56212e+06	5.78461e+06	2.6937e+06	-1.10263	0.0358233	0.0849089	0.186409	169.997	65.9645	1.1	--	D-Glyceraldehyde 3-phosphate	--	3.66133	C3H7O6P	MS1	Organooxygen compounds	142-10-9	HMDB0001112	C00118	ko01100//Metabolic pathways;ko01110//Biosynthesis of secondary metabolites;ko01120//Microbial metabolism in diverse environments;ko01130//Biosynthesis of antibiotics;ko01230//Biosynthesis of amino acids;ko01200//Carbon metabolism;ko00030//Pentose phosphate pathway;ko00052//Galactose metabolism;ko00051//Fructose and mannose metabolism;ko00010//Glycolysis / Gluconeogenesis;ko00710//Carbon fixation …	Carbohydrate metabolism;Energy metabolism;Global and overview maps;Metabolism of cofactors and vitamins;Metabolism of terpenoids and polyketides	Metabolism
POS_M170T402	4.26715e+06	8.40023e+06	5.52057e+06	2.14723e+06	6.35701e+06	8.39449e+06	1.45973e+06	1.98389e+06	1.99315e+06	2.45794e+06	2.66968e+06	1.61039e+06	5.84778e+06	2.02913e+06	-1.52703	0.00361658	0.0170029	0.249677	170.06	401.843	6.7	3-Indoleacrylate	--	0.309159	24.3353	C11H9NO2	MS2	Indoles and derivatives	1204-06-4	HMDB0000734	-	-	-	-
POS_M171T66	1.38809e+07	2.50155e+07	6.42219e+06	1.42004e+07	1.60301e+07	7.28086e+06	634276	1.04997e+06	813191	2.86316e+06	3.18843e+06	410690	1.3805e+07	1.49329e+06	-3.20863	0.00134083	0.00869117	0.45901	170.974	65.9645	1.1	--	--	--	--	--	--	--	--	--	-	-	-	-
POS_M171T667	1.52235e+07	1.15161e+08	2.26285e+07	1.77121e+07	3.23059e+07	3.47978e+07	1493.84	1493.84	1493.84	1493.84	1493.84	1493.84	3.96381e+07	1493.84	-14.6956	0.0279867	0.070874	0.733753	171.034	666.865	11.11	--	--	--	--	--	--	--	--	--	-	-	-	-
POS_M171T444	2.58052e+07	2.76669e+07	1.42473e+08	1.5452e+08	1.20791e+08	1.399e+08	4.44725e+07	8.32941e+06	2.83489e+07	5.08587e+07	7.29874e+07	2.20195e+07	1.01859e+08	3.78361e+07	-1.42874	0.0331777	0.0802509	0.853809	171.034	443.985	7.4	--	--	--	--	--	--	--	--	--	-	-	-	-
POS_M171T576	5.62931e+06	7.7185e+06	4.88666e+06	5.42704e+06	5.63071e+06	6.64292e+06	2.65414e+06	3.0735e+06	2.01532e+06	2.20672e+06	1.49372e+06	3.9447e+06	5.98919e+06	2.56468e+06	-1.22358	9.28917e-05	0.00155492	0.253878	171.101	575.857	9.6	--	--	--	--	--	--	--	--	--	-	-	-	-
POS_M171T420	2.92294e+07	9.31182e+06	3.78641e+07	3.18886e+07	4.50406e+07	3.38937e+07	5.64478e+06	2.39701e+07	5.41051e+06	2.55535e+07	6.36171e+06	2.47387e+07	3.12047e+07	1.52799e+07	-1.03013	0.0342302	0.0821768	0.443011	171.148	420.288	7	--	--	--	--	--	--	--	--	--	-	-	-	-
POS_M171T316	2.71428e+07	2.06964e+08	1.7987e+08	8.21072e+07	7.37843e+07	5.85576e+07	2.54995e+07	2.24789e+07	2.9474e+06	1.07475e+07	1.00109e+07	2.85646e+06	1.04738e+08	1.24235e+07	-3.07564	0.0107837	0.0358295	1.14178	171.148	316.092	5.27	Dihydroxyacetone phosphate	--	4.43e-06	3.89926	C3H7O6P	MS2	Organooxygen compounds	1957-04-05	HMDB0001473	C00111	ko01100//Metabolic pathways;ko01110//Biosynthesis of secondary metabolites;ko01120//Microbial metabolism in diverse environments;ko01130//Biosynthesis of antibiotics;ko01230//Biosynthesis of amino acids;ko01200//Carbon metabolism;ko00052//Galactose metabolism;ko00760//Nicotinate and nicotinamide metabolism;ko00051//Fructose and mannose metabolism;ko00040//Pentose and glucuronate interconversions;…	Carbohydrate metabolism;Energy metabolism;Global and overview maps;Lipid metabolism;Metabolism of cofactors and vitamins	Metabolism
POS_M171T686	1.19085e+07	4.90823e+07	1.18949e+08	3.64059e+07	2.01837e+07	3.22984e+07	5.51553e+06	5.35783e+06	5.07283e+06	4.76618e+06	2.27504e+07	5.19371e+06	4.48047e+07	8.10941e+06	-2.46598	0.0448475	0.100462	0.637909	171.148	686.443	11.44	--	--	--	--	--	--	--	--	--	-	-	-	-
POS_M171T782	2.70855e+07	1.99305e+07	5.26815e+07	1.16089e+07	5.12129e+07	3.62826e+07	3.22695e+06	1.11283e+07	3.1659e+06	2.1295e+07	1.73006e+07	1.30576e+07	3.31336e+07	1.15291e+07	-1.52302	0.01579	0.0469514	0.545746	171.149	781.557	13.03	--	--	--	--	--	--	--	--	--	-	-	-	-
POS_M171T163	2.34241e+07	5.84977e+07	6.42367e+07	3.40143e+07	2.46725e+07	3.83216e+07	2.66112e+07	2.46093e+07	5.74681e+06	6.62348e+06	7.55704e+06	2.94105e+07	4.05278e+07	1.67597e+07	-1.27391	0.0175983	0.050746	0.564351	171.148	162.664	2.71	--	--	--	--	--	--	--	--	--	-	-	-	-
POS_M172T593	4.01016e+06	1.08063e+07	1.64315e+07	5.14329e+06	6.33697e+06	4.0625e+07	3.9686e+07	1.01682e+08	1.49613e+08	2.23702e+08	8.94569e+07	9.16787e+07	1.38922e+07	1.1597e+08	3.0614	0.00317744	0.0154881	1.28387	171.992	592.568	9.88	--	--	--	--	--	--	--	--	--	-	-	-	-
POS_M172T319	8.22066e+07	3.79027e+07	4.61312e+07	5.34291e+07	2.09071e+07	1.13416e+08	2.56957e+07	4.40118e+06	4.1367e+07	3.4362e+07	3.2465e+06	1.44967e+07	5.89988e+07	2.05949e+07	-1.5184	0.0291932	0.0730788	0.69116	171.993	319.232	5.32	--	--	--	--	--	--	--	--	--	-	-	-	-
POS_M172T303	1.03271e+08	8.05449e+07	7.16394e+07	1.2828e+08	2.59328e+07	1.00072e+08	1493.84	1493.84	1493.84	1493.84	1493.84	1493.84	8.49568e+07	1493.84	-15.7954	0.000141744	0.00199131	1.21964	171.993	303.136	5.05	--	--	--	--	--	--	--	--	--	-	-	-	-
POS_M172T406	965243	3.47374e+06	3.60701e+06	4.51713e+06	3.59025e+06	4.61786e+06	1.09557e+07	7.43154e+06	7.47636e+06	6.82014e+06	4.25595e+06	5.99556e+06	3.46187e+06	7.15588e+06	1.04758	0.00562123	0.0230952	0.240881	172.133	405.516	6.76	--	--	--	--	--	--	--	--	--	-	-	-	-
POS_M173T37	2.7847e+07	2.04249e+07	1.5467e+07	1.426e+07	2.05295e+07	2.28014e+07	3.90414e+07	3.67018e+07	8.26227e+07	4.01556e+07	3.84153e+07	6.41442e+07	2.02216e+07	5.01802e+07	1.31122	0.0037871	0.0175474	0.661678	172.977	36.8843	0.61	--	--	--	--	--	--	--	--	--	-	-	-	-
POS_M173T77	8.19329e+06	2.00347e+06	6.82194e+06	8.57753e+06	6.89417e+06	1.72505e+06	1.40045e+07	2.07186e+07	2.27094e+07	3.14343e+07	3.13526e+07	4.64223e+07	5.70258e+06	2.77736e+07	2.28403	0.000955328	0.00712462	0.608741	172.977	77.4303	1.29	--	--	--	--	--	--	--	--	--	-	-	-	-
POS_M173T681	3.14816e+06	3.18776e+06	5.08099e+06	1.21925e+06	3.69471e+06	4.26226e+06	1.60817e+07	1.0869e+07	1.18215e+07	9.19668e+06	1.16659e+07	5.86276e+06	3.43219e+06	1.09163e+07	1.66928	0.000476718	0.00448247	0.363078	173.117	680.914	11.35	--	--	--	--	--	--	--	--	--	-	-	-	-
POS_M174T480	1.05046e+06	1.00793e+06	988398	1.2906e+06	1.1341e+06	1.10513e+06	3.87724e+06	2.09254e+06	1.56083e+06	2.4358e+06	1.87945e+06	1.60452e+06	1.0961e+06	2.24173e+06	1.03223	0.00916898	0.0320336	0.133843	174.055	479.91	8	--	--	--	--	--	--	--	--	--	-	-	-	-
POS_M174T462	665573	870724	949483	957034	1.18487e+06	1.24496e+06	4.74939e+06	4.30715e+06	2.7678e+06	3.82206e+06	8.57921e+06	3.68412e+06	978773	4.65162e+06	2.24869	0.00134562	0.0087129	0.249144	174.055	461.511	7.69	--	Quinaldic acid	--	0.181604	C10H7NO2	MS1	Quinolines and derivatives	1993-10-07	HMDB0000842	-	-	-	-
POS_M174T146	1.42201e+07	1.72814e+07	1.81665e+07	1.71988e+07	1.7482e+07	1.92826e+07	1493.84	1493.84	1493.84	1493.84	1493.84	1493.84	1.72719e+07	1493.84	-13.4971	2.30975e-10	2.15575e-07	0.591206	174.076	146.427	2.44	N-Acetyl-L-glutamate 5-semialdehyde	--	0.0362685	0.123579	C7H11NO4	MS2	Carboxylic acids and derivatives	13074-21-0	HMDB0006488	C01250	ko01100//Metabolic pathways;ko01110//Biosynthesis of secondary metabolites;ko01130//Biosynthesis of antibiotics;ko01230//Biosynthesis of amino acids;ko01210//2-Oxocarboxylic acid metabolism;ko00330//Arginine and proline metabolism;ko00220//Arginine biosynthesis	Amino acid metabolism;Global and overview maps	Metabolism
POS_M174T102_2	1.31012e+07	1.58809e+07	1.56486e+07	1.28074e+07	1.21235e+07	1.47817e+07	3.25956e+07	2.84381e+07	2.70827e+07	3.24498e+07	2.69359e+07	3.01582e+07	1.40572e+07	2.961e+07	1.07477	1.67485e-07	2.19123e-05	0.560597	174.112	102.303	1.71	--	--	--	--	--	--	--	--	--	-	-	-	-
POS_M175T42	1.71079e+07	8.67866e+06	2.41855e+07	6.86415e+06	5.40395e+06	1.59794e+07	6.51331e+06	3.77285e+06	2.07754e+06	3.39954e+06	6.5663e+06	3.86682e+06	1.30366e+07	4.36606e+06	-1.57816	0.0177753	0.0511596	0.334203	174.977	42.0804	0.7	--	--	--	--	--	--	--	--	--	-	-	-	-
POS_M175T214	1.81913e+07	1.38479e+07	1.40912e+07	1.37063e+07	8.81755e+06	1.20734e+07	2.85629e+06	2.61972e+06	882308	2.70108e+06	6.30005e+06	3.08748e+06	1.34546e+07	3.07449e+06	-2.12968	2.8705e-05	0.000727938	0.437209	174.991	214.251	3.57	--	--	--	--	--	--	--	--	--	-	-	-	-
POS_M175T208	873739	2.75636e+06	1.36156e+06	2.52337e+06	687214	2.79557e+06	1.68719e+06	383640	373478	1.13128e+06	414585	375385	1.83297e+06	727593	-1.33298	0.0360789	0.0853704	0.112322	175.053	208.021	3.47	--	--	--	--	--	--	--	--	--	-	-	-	-
POS_M175T603	2.16493e+06	3.2389e+06	2.74013e+06	3.4563e+06	3.3609e+06	3.14828e+06	1.11623e+07	6.27687e+06	5.18984e+06	6.72554e+06	5.35825e+06	4.05654e+06	3.01824e+06	6.46156e+06	1.09817	0.00756684	0.0280784	0.232474	175.063	602.705	10.05	Indole-3-acetate	--	2.83e-25	3.93905	C10H9NO2	MS2	Indoles and derivatives	87-51-4	HMDB0000197	C00954	ko01100//Metabolic pathways;ko00380//Tryptophan metabolism;ko04075//Plant hormone signal transduction	Amino acid metabolism;Global and overview maps;Signal transduction	Environmental Information Processing;Metabolism
POS_M176T41	9.88102e+06	7.28986e+06	1.56618e+07	5.98763e+06	4.47345e+06	1.35883e+07	1493.84	1493.84	1493.84	1493.84	1493.84	1493.84	9.48035e+06	1493.84	-12.6317	0.000366489	0.00377199	0.40235	175.954	41.3201	0.69	--	--	--	--	--	--	--	--	--	-	-	-	-
POS_M176T531	7.28829e+07	1.108e+07	4.33692e+07	2.23189e+07	3.41868e+07	2.66647e+07	1.29288e+06	3.36196e+06	1.0618e+06	2.98464e+06	3.39169e+06	4.84827e+06	3.50838e+07	2.82354e+06	-3.63523	0.00431915	0.0192625	0.707811	176.014	531.49	8.86	--	--	--	--	--	--	--	--	--	-	-	-	-
POS_M176T92	1.33461e+07	1.37187e+07	1.36843e+07	1.24476e+07	1.01377e+07	1.35642e+07	1.44296e+07	3.90431e+07	3.2767e+07	6.21929e+07	4.63203e+07	5.42628e+07	1.28164e+07	4.15026e+07	1.69521	0.00200633	0.0113905	0.686333	176.103	91.9407	1.53	Citrulline	--	0.000636233	0.130265	C6H13N3O3	MS2	Carboxylic acids and derivatives	372-75-8	HMDB0000904	C00327	ko01100//Metabolic pathways;ko01110//Biosynthesis of secondary metabolites;ko01130//Biosynthesis of antibiotics;ko01230//Biosynthesis of amino acids;ko00220//Arginine biosynthesis	Amino acid metabolism;Global and overview maps	Metabolism
POS_M177T198	8.13554e+07	8.22431e+06	4.51576e+07	5.44065e+07	7.33912e+07	1.77022e+07	6.19867e+06	1.29996e+07	5.82498e+06	5.74298e+06	1.81026e+07	6.14327e+06	4.67062e+07	9.16867e+06	-2.34883	0.0114749	0.0373487	0.735009	176.973	198.419	3.31	N-Formyl-L-methionine	--	2e-21	4.37006	C6H11NO3S	MS2	Carboxylic acids and derivatives	4289-98-9	HMDB0001015	C03145	ko00270//Cysteine and methionine metabolism	Amino acid metabolism	Metabolism
POS_M177T67	3.82679e+07	8.77214e+07	7.79997e+07	3.99759e+07	7.90834e+07	8.30942e+07	2.67059e+07	1.57064e+07	1.77153e+07	2.54537e+07	1.09886e+07	4.37126e+06	6.76904e+07	1.68235e+07	-2.00847	0.000401814	0.00398113	0.945007	176.972	66.936	1.12	--	--	--	--	--	--	--	--	--	-	-	-	-
POS_M177T127	4.37032e+06	9.96361e+06	5.79386e+06	5.18496e+06	8.30427e+06	6.98209e+06	3.81156e+07	2.43937e+07	2.91148e+07	2.63983e+07	2.44455e+07	2.23233e+07	6.76652e+06	2.74652e+07	2.02112	8.02982e-06	0.000314366	0.631411	177.023	126.973	2.12	--	--	--	--	--	--	--	--	--	-	-	-	-
POS_M177T293	1.80715e+07	2.0783e+07	2.96351e+07	2.90366e+07	1.75837e+07	2.10347e+07	5.59375e+07	6.09907e+07	6.81402e+07	3.85028e+07	6.16532e+07	3.73883e+07	2.26908e+07	5.37688e+07	1.24466	0.000273957	0.00310952	0.740744	177.029	292.995	4.88	--	--	--	--	--	--	--	--	--	-	-	-	-
POS_M177T285	1.35114e+07	2.9375e+07	3.23655e+07	2.9965e+07	1.86766e+07	1.44455e+07	2.15795e+07	4.2196e+06	3.34803e+06	1.05407e+07	1.43099e+07	6.28604e+06	2.30565e+07	1.00473e+07	-1.19837	0.0157969	0.0469514	0.403683	177.029	285.426	4.76	--	--	--	--	--	--	--	--	--	-	-	-	-
POS_M177T148	2.45958e+06	3.3932e+06	3.88936e+06	2.95712e+06	3.17326e+06	3.15899e+06	1.36971e+06	1.48582e+06	1.53068e+06	1.22855e+06	1.52449e+06	915392	3.17192e+06	1.34244e+06	-1.2405	7.18585e-06	0.000291889	0.186518	177.039	148.112	2.47	--	D-Glucuronic acid	--	23.1977	C6H10O7	MS1	Furofurans	32449-92-6	HMDB0006355	-	-	-	-
POS_M177T412	2.1512e+07	3.29913e+07	4.10311e+07	2.36441e+07	2.58672e+07	3.33099e+07	7.57081e+07	5.69984e+07	7.1285e+07	8.38612e+07	5.49284e+07	6.73543e+07	2.97259e+07	6.83559e+07	1.20134	3.2317e-05	0.000787119	0.861748	177.055	411.81	6.86	--	--	--	--	--	--	--	--	--	-	-	-	-
POS_M177T366	665961	5.31925e+06	1.12174e+06	1.16317e+06	1.26111e+06	1.49647e+06	2.22941e+06	5.54409e+06	6.30747e+06	6.75763e+06	4.03026e+06	4.75776e+06	1.83795e+06	4.93777e+06	1.42576	0.00996052	0.0338103	0.207726	177.055	365.662	6.09	--	--	--	--	--	--	--	--	--	-	-	-	-
POS_M177T91	4.84721e+07	4.3856e+07	3.87645e+07	2.27928e+07	2.29937e+07	3.4681e+07	1.04954e+08	1.05867e+08	1.24767e+08	4.43881e+07	7.63582e+07	2.25203e+07	3.526e+07	7.98091e+07	1.17852	0.024116	0.0637712	0.751397	177.123	91.2499	1.52	--	--	--	--	--	--	--	--	--	-	-	-	-
POS_M178T48	8.74329e+06	1.79318e+08	1.14156e+08	4.40063e+07	2.71603e+08	7.24188e+07	3.88567e+06	5.20785e+06	6.32979e+06	2.39196e+06	4.44617e+06	5.32928e+06	1.15041e+08	4.59845e+06	-4.64485	0.018931	0.0532533	1.26263	177.979	47.6252	0.79	--	--	--	--	--	--	--	--	--	-	-	-	-
POS_M178T298	2.69356e+06	2.18722e+06	2.61272e+06	1.99085e+06	634482	1.80101e+06	524339	316788	301397	272557	631339	467572	1.98664e+06	418999	-2.24531	0.000504464	0.00461517	0.162227	178.047	297.978	4.97	--	--	--	--	--	--	--	--	--	-	-	-	-
POS_M178T385	204765	270603	282911	196457	294518	303204	3.71153e+06	2.90002e+06	3.03448e+06	6.15058e+06	2.06743e+06	3.3832e+06	258743	3.54121e+06	3.77465	0.000180513	0.00236096	0.24711	178.05	384.78	6.41	--	Gluconolactone	--	12.1881	C6H10O6	MS1	Organooxygen compounds	90-80-2	HMDB0000150	C00198	ko01100//Metabolic pathways;ko01110//Biosynthesis of secondary metabolites;ko01120//Microbial metabolism in diverse environments;ko01130//Biosynthesis of antibiotics;ko01200//Carbon metabolism;ko00030//Pentose phosphate pathway	Carbohydrate metabolism;Global and overview maps	Metabolism
POS_M178T95	6.40398e+07	5.90527e+07	9.58452e+06	3.16505e+07	2.52585e+07	3.19273e+07	1.16352e+07	6.33746e+06	9.60323e+06	1.76349e+06	7.90913e+06	1.07872e+07	3.69189e+07	8.00595e+06	-2.20521	0.00728917	0.0274662	0.672605	178.071	95.3275	1.59	--	--	--	--	--	--	--	--	--	-	-	-	-
POS_M178T292	9.45752e+06	9.08305e+06	2.3738e+06	6.66336e+06	8.37557e+06	6.9351e+06	1493.84	1493.84	1493.84	1493.84	1493.84	1493.84	7.14807e+06	1493.84	-12.2243	5.06088e-05	0.00106078	0.369928	178.072	292.234	4.87	--	--	--	--	--	--	--	--	--	-	-	-	-
POS_M179T109	6.16136e+07	6.57546e+07	6.47701e+07	2.87345e+07	9.2198e+07	7.39591e+07	4.08565e+07	2.90423e+07	2.65511e+07	3.40279e+07	4.44701e+06	3.27354e+07	6.4505e+07	2.79434e+07	-1.2069	0.00410178	0.018499	0.770281	178.993	108.852	1.81	--	--	--	--	--	--	--	--	--	-	-	-	-
POS_M179T39	4.19754e+06	4.05603e+06	2.84496e+06	5.15788e+06	2.78634e+06	4.34667e+06	1.75336e+06	2.14845e+06	961056	755592	1.90523e+06	1.58767e+06	3.89824e+06	1.51856e+06	-1.36012	0.000286074	0.00322191	0.204392	179.061	39.2261	0.65	--	5-Hydroxyconiferyl alcohol	--	26.463	C10H12O4	MS1	Phenols	-	HMDB0060398	C12205	ko01110//Biosynthesis of secondary metabolites;ko00940//Phenylpropanoid biosynthesis	Biosynthesis of other secondary metabolites;Global and overview maps	Metabolism
POS_M179T457	1.39815e+06	1.33634e+06	417927	462569	1.40234e+06	414914	1493.84	1493.84	1493.84	1493.84	1493.84	1493.84	905373	1493.84	-9.24334	0.00165963	0.00990411	0.125493	179.07	457.143	7.62	--	OCP_197.0840_11.1	--	5.28404	C10H13ClN2	MS1	--	--	--	-	-	-	-
POS_M181T242	78762.5	879581	188170	314795	450284	1.3532e+06	1.2234e+07	1.25712e+07	7.61596e+06	1.31135e+07	1.11081e+07	9.96931e+06	544132	1.1102e+07	4.35072	2.31021e-07	2.81523e-05	0.461053	180.518	242.24	4.04	--	--	--	--	--	--	--	--	--	-	-	-	-
POS_M181T210	1.17365e+07	1.3919e+07	1.28543e+07	1.37614e+07	1.6005e+07	1.4414e+07	8.27013e+06	7.08633e+06	4.26955e+06	5.08683e+06	6.33103e+06	4.11984e+06	1.37817e+07	5.86062e+06	-1.23363	4.86796e-06	0.000234239	0.39038	180.539	209.526	3.49	--	--	--	--	--	--	--	--	--	-	-	-	-
POS_M181T35	2.94793e+07	2.69983e+07	2.83174e+07	2.66783e+07	3.18834e+07	3.74717e+07	1.28039e+07	9.53112e+06	8.75863e+06	9.09826e+06	9.22147e+06	9.13835e+06	3.01381e+07	9.75862e+06	-1.62684	4.27461e-07	4.20084e-05	0.634922	180.99	34.8386	0.58	--	--	--	--	--	--	--	--	--	-	-	-	-
POS_M181T788	7.55886e+07	6.19963e+07	7.06228e+07	2.37092e+08	9.60294e+07	2.00094e+08	1.88536e+07	4.98661e+06	4.78519e+06	1.11139e+07	1.4973e+07	3.74416e+07	1.23571e+08	1.5359e+07	-3.00818	0.00599782	0.0240901	1.25317	181.014	788.317	13.14	--	--	--	--	--	--	--	--	--	-	-	-	-
POS_M181T571	1.69097e+06	5.69779e+06	4.73433e+06	2.20967e+06	3.86485e+06	5.41266e+06	2.03103e+07	1.92648e+07	2.42649e+07	3.23784e+07	4.16337e+07	1.09457e+07	3.93505e+06	2.47996e+07	2.65587	0.000875298	0.00676801	0.603297	181.05	570.879	9.51	Caffeate	--	0.000190317	0.0145555	C9H8O4	MS2	Cinnamic acids and derivatives	501-16-6	HMDB0003501	-	-	-	-
POS_M181T66	8.98261e+06	4.7968e+06	4.95823e+06	9.58419e+06	2.14281e+06	1.39479e+07	3.27551e+06	594842	5.36568e+06	556569	500008	3.79711e+06	7.40209e+06	2.34829e+06	-1.65632	0.025943	0.0673213	0.255229	181.069	66.4554	1.11	--	Fructose-1P	--	8.29628	C6H12O6	MS1	Carbohydrates and carbohydrate conjugates	57-48-7	HMDB0062538	-	-	-	-
POS_M182T35	2.56347e+07	3.18492e+07	3.16349e+07	2.3209e+07	2.69853e+07	3.99892e+07	1.91818e+07	1.11373e+07	1.45596e+07	1.58103e+07	1.33882e+07	1.28464e+07	2.98837e+07	1.44873e+07	-1.04457	0.000198632	0.00247497	0.521741	181.988	34.8203	0.58	--	--	--	--	--	--	--	--	--	-	-	-	-
POS_M182T131	2.00543e+07	7.57401e+06	1.64218e+07	1.45419e+07	1.49938e+07	7.43169e+06	2.82693e+06	4.17511e+06	7.72176e+06	6.86644e+06	5.41903e+06	7.49156e+06	1.35029e+07	5.75014e+06	-1.2316	0.00559745	0.023013	0.342502	181.992	131.06	2.18	--	--	--	--	--	--	--	--	--	-	-	-	-
POS_M182T790	4.76351e+06	4.7492e+06	5.40036e+06	1.50664e+07	3.38209e+07	5.66657e+06	1493.84	1493.84	1493.84	1493.84	1493.84	1493.84	1.15778e+07	1493.84	-12.9201	0.0346137	0.0827964	0.389067	182.02	789.83	13.16	--	--	--	--	--	--	--	--	--	-	-	-	-
POS_M182T761	2.53584e+06	1.54385e+06	1.45496e+06	902817	6.1059e+06	5.39989e+06	385132	802866	274010	694102	192841	218264	2.99054e+06	427869	-2.80516	0.0183171	0.0522256	0.192485	182.126	760.875	12.68	--	--	--	--	--	--	--	--	--	-	-	-	-
POS_M183T303	1.73365e+08	1.07509e+08	4.04431e+07	4.1888e+07	3.18287e+08	1.9531e+08	1493.84	1493.84	1493.84	1493.84	1493.84	1493.84	1.46134e+08	1493.84	-16.5779	0.00709157	0.0270056	1.53087	182.985	302.931	5.05	--	--	--	--	--	--	--	--	--	-	-	-	-
POS_M183T237	3.57138e+08	3.30099e+08	3.13299e+08	3.40863e+08	8.274e+07	5.82722e+08	1493.84	1493.84	1493.84	1493.84	1493.84	1493.84	3.34477e+08	1493.84	-17.7725	0.000424812	0.00412162	2.39069	182.984	237.323	3.96	Sorbitol	--	9.43e-12	1.81371	C6H14O6	MS2	Organooxygen compounds	50-70-4	HMDB0000247	C00794	ko01100//Metabolic pathways;ko02010//ABC transporters;ko00052//Galactose metabolism;ko00051//Fructose and mannose metabolism	Carbohydrate metabolism;Global and overview maps;Membrane transport	Environmental Information Processing;Metabolism
POS_M183T570	4.08896e+06	2.63474e+06	3.55315e+06	2.92114e+06	1.01014e+06	2.09436e+06	5.22339e+06	7.48693e+06	7.47348e+06	5.97566e+06	8.85095e+06	7.45158e+06	2.71708e+06	7.077e+06	1.38108	8.47185e-05	0.00147063	0.281421	183.073	569.852	9.5	Azatyrosine	--	0.000710354	17.5478	C8H10N2O3	MS2	--	--	--	C21325	ko01130//Biosynthesis of antibiotics	Global and overview maps	Metabolism
POS_M184T127	1.34714e+06	2.08628e+06	2.51645e+06	1.62463e+06	3.2348e+06	3.26795e+06	8.71457e+06	5.04874e+06	9.58899e+06	6.42302e+06	6.03025e+06	7.39222e+06	2.34621e+06	7.19963e+06	1.61759	9.08883e-05	0.00152979	0.296022	183.969	127.48	2.12	--	Cysteine-S-sulfate	--	0.351397	C3H7NO5S2	MS1	Carboxylic acids and derivatives	1637-71-4	HMDB0000731	C05824	ko01100//Metabolic pathways;ko01230//Biosynthesis of amino acids;ko00270//Cysteine and methionine metabolism	Amino acid metabolism;Global and overview maps	Metabolism
POS_M184T67	1.17366e+07	1.37831e+06	4.08866e+06	4.38899e+06	1.07054e+07	3.84549e+06	1493.84	1493.84	1493.84	1493.84	1493.84	1493.84	6.02391e+06	1493.84	-11.9775	0.00544255	0.0225726	0.308147	183.984	67.2161	1.12	--	--	--	--	--	--	--	--	--	-	-	-	-
POS_M184T461	1.65813e+07	3.38676e+06	1.49382e+07	3.69205e+06	3.57317e+06	1.08786e+07	1493.84	1493.84	1493.84	1493.84	1493.84	1493.84	8.84168e+06	1493.84	-12.5311	0.00520303	0.0220105	0.363618	184.003	460.719	7.68	--	--	--	--	--	--	--	--	--	-	-	-	-
POS_M184T661	2.47878e+07	1.38361e+07	6.10761e+07	5.37445e+07	2.20327e+07	1.75301e+07	1493.84	1493.84	1493.84	1493.84	1493.84	1493.84	3.21679e+07	1493.84	-14.3943	0.00281575	0.0142613	0.691669	184.003	661.461	11.02	--	--	--	--	--	--	--	--	--	-	-	-	-
POS_M184T73	8.84443e+06	1.0683e+07	9.10531e+06	2.63789e+06	6.46536e+06	1.05021e+07	1493.84	1493.84	1493.84	1493.84	1493.84	1493.84	8.03968e+06	1493.84	-12.3939	7.2826e-05	0.00135283	0.387782	184.045	73.2597	1.22	--	--	--	--	--	--	--	--	--	-	-	-	-
POS_M184T88	1.32453e+08	2.99553e+08	1.9596e+08	1.0908e+08	1.83963e+08	2.26193e+08	6.17693e+07	4.24479e+07	4.01509e+07	5.46923e+07	2.87778e+07	3.48828e+07	1.912e+08	4.37868e+07	-2.12652	0.000394274	0.00394529	1.61966	184.073	88.1464	1.47	Phosphorylcholine	--	2.82e-49	0.00791082	C5H15NO4P	MS2	Organonitrogen compounds	3616-04-04	HMDB0001565	C00588	ko01100//Metabolic pathways;ko00564//Glycerophospholipid metabolism	Global and overview maps;Lipid metabolism	Metabolism
POS_M185T36	8.73733e+06	1.72e+06	1.03196e+06	1.65756e+07	1.95727e+07	2.40889e+07	1493.84	1493.84	1493.84	1493.84	1493.84	1493.84	1.19544e+07	1493.84	-12.9662	0.012271	0.0392272	0.414824	184.961	36.0517	0.6	--	--	--	--	--	--	--	--	--	-	-	-	-
POS_M185T39	2.25544e+07	2.43781e+07	3.17503e+07	1.08001e+07	2.51904e+07	2.18719e+07	1.14456e+07	1.04925e+07	7.4e+06	1.19072e+07	8.48981e+06	8.09548e+06	2.27575e+07	9.63841e+06	-1.23948	0.00108322	0.0076213	0.469545	185.023	39.1897	0.65	--	--	--	--	--	--	--	--	--	-	-	-	-
POS_M185T148	1.0405e+08	5.50961e+07	8.48897e+07	5.92479e+07	6.60104e+07	6.41516e+07	1493.84	1493.84	1493.84	1493.84	1493.84	1493.84	7.22409e+07	1493.84	-15.5615	2.56597e-06	0.000153279	1.18266	185.042	147.612	2.46	--	--	--	--	--	--	--	--	--	-	-	-	-
POS_M185T198	5.53009e+06	2.16136e+06	6.77752e+06	1.01516e+07	7.60427e+06	1.48645e+07	2.7401e+07	2.43713e+07	9.61145e+07	6.4366e+07	1.23891e+08	8.87681e+07	7.84822e+06	7.08187e+07	3.17369	0.00312586	0.0153225	0.991249	185.043	198.006	3.3	--	--	--	--	--	--	--	--	--	-	-	-	-
POS_M185T269	2.02015e+07	2.12652e+07	7.75314e+06	1.90907e+07	6.28947e+06	6.92815e+07	1493.84	1493.84	1493.84	1493.84	1493.84	1493.84	2.39803e+07	1493.84	-13.9705	0.0293721	0.0734062	0.554325	185.043	268.536	4.48	--	--	--	--	--	--	--	--	--	-	-	-	-
POS_M185T54	1.34449e+08	2.91488e+07	4.3216e+07	2.14097e+07	7.41182e+07	3.41294e+07	9.50025e+06	6.31474e+06	2.64546e+07	2.57762e+07	1.50703e+07	1.2489e+07	5.60785e+07	1.59342e+07	-1.81532	0.0466976	0.103653	0.709096	185.042	54.3303	0.91	--	--	--	--	--	--	--	--	--	-	-	-	-
POS_M185T493	1.05723e+06	1.27159e+06	1.28369e+06	2.27877e+06	2.21361e+06	2.26671e+06	616964	588067	561932	901540	465827	508641	1.7286e+06	607162	-1.50945	0.00102106	0.00735378	0.136179	185.081	493.247	8.22	--	--	--	--	--	--	--	--	--	-	-	-	-
POS_M185T99	1.01414e+07	1.57939e+07	1.24952e+07	1.602e+07	1.23382e+07	1.64194e+07	4.3303e+07	3.46814e+07	2.52092e+07	3.60355e+07	2.09004e+07	2.45906e+07	1.3868e+07	3.07867e+07	1.15055	0.000927898	0.00697641	0.545672	185.128	99.4615	1.66	--	--	--	--	--	--	--	--	--	-	-	-	-
POS_M186T257	2.20863e+06	1.46049e+07	4.26959e+06	5.72601e+06	5.87802e+06	5.44919e+06	233208	202396	304653	441171	427574	47091.3	6.35606e+06	276015	-4.52531	0.00584275	0.0236859	0.307632	185.544	257.445	4.29	--	--	--	--	--	--	--	--	--	-	-	-	-
POS_M187T140	9.45621e+06	1.36122e+07	3.67834e+07	3.31286e+07	1.93581e+07	6.60483e+06	1.49577e+07	3.13432e+07	1.5872e+08	4.92195e+07	8.6673e+07	1.9988e+08	1.98239e+07	9.01323e+07	2.1848	0.0451646	0.100875	0.885531	186.956	140.495	2.34	Undecanoic acid	--	2.82e-07	0.00463314	C11H22O2	MS2	Fatty Acyls	112-37-8	HMDB0000947	-	-	-	-
POS_M187T301	1.51959e+07	3.54012e+06	1.4656e+07	1.05847e+07	2.97239e+07	2.34849e+07	1.06715e+07	5.58324e+07	4.20799e+07	4.62882e+07	3.46608e+07	5.37148e+07	1.61976e+07	4.05413e+07	1.32361	0.0104719	0.0351021	0.574529	186.957	300.519	5.01	--	--	--	--	--	--	--	--	--	-	-	-	-
POS_M187T220	4.31668e+06	3.64675e+06	5.12043e+06	5.30598e+06	3.27922e+07	3.09496e+07	1493.84	1493.84	1493.84	1493.84	1493.84	1493.84	1.36886e+07	1493.84	-13.1617	0.0388548	0.090494	0.421875	186.956	219.779	3.66	--	--	--	--	--	--	--	--	--	-	-	-	-
POS_M187T112	2.60424e+06	8.86842e+06	1.20018e+07	7.78183e+06	4.5938e+06	7.7199e+06	5.42832e+06	1.31746e+06	1.25988e+06	3.13559e+06	2.95634e+06	3.72434e+06	7.26167e+06	2.97032e+06	-1.28968	0.0164028	0.0483515	0.232664	186.969	112.413	1.87	--	--	--	--	--	--	--	--	--	-	-	-	-
POS_M187T790	1.37559e+08	1.3749e+08	1.48679e+08	1.71644e+08	6.43584e+07	6.36159e+07	1493.84	1493.84	1493.84	1493.84	1493.84	1493.84	1.20558e+08	1493.84	-16.3003	7.05434e-05	0.00131847	1.46666	186.982	789.654	13.16	--	--	--	--	--	--	--	--	--	-	-	-	-
POS_M187T36_2	5.33491e+06	5.01224e+06	6.51847e+06	3.42665e+06	4.60394e+06	5.37346e+06	2.05662e+06	2.03636e+06	1.96967e+06	1.81634e+06	1.45399e+06	2.10841e+06	5.04495e+06	1.9069e+06	-1.40361	2.46581e-05	0.000647593	0.243131	186.992	35.8895	0.6	--	--	--	--	--	--	--	--	--	-	-	-	-
POS_M187T93	3.01511e+07	2.83655e+07	3.70866e+07	1.12846e+07	1.28833e+07	1.74481e+07	6.5828e+06	6.53844e+06	3.39534e+06	715491	7.34477e+06	3.46251e+06	2.28699e+07	4.67323e+06	-2.29096	0.00203641	0.0115101	0.542258	187.06	93.166	1.55	--	Levamisole	--	24.6584	C11H12N2S	MS1	Imidazothiazoles	14769-73-4	HMDB0014986	-	-	-	-
POS_M187T453_2	1.64686e+06	2.06104e+06	1.56308e+06	2.02189e+06	1.52833e+06	1.7373e+06	7.12129e+06	4.32704e+06	4.73294e+06	6.97959e+06	1.0415e+07	4.91077e+06	1.75975e+06	6.41444e+06	1.86595	0.000579111	0.00498841	0.288681	187.133	453.339	7.56	--	--	--	--	--	--	--	--	--	-	-	-	-
POS_M188T37_2	4.36723e+06	7.23909e+06	5.05625e+06	6.4536e+06	4.67387e+06	3.80511e+06	651374	2.34149e+06	1.98989e+06	3.35848e+06	3.31865e+06	2.56005e+06	5.26586e+06	2.36999e+06	-1.15179	0.0015793	0.0096516	0.217203	187.999	36.8875	0.61	--	--	--	--	--	--	--	--	--	-	-	-	-
POS_M188T101	7.66381e+06	7.62254e+06	6.28818e+06	6.33769e+06	1.00585e+07	8.20903e+06	6.30968e+07	5.26976e+07	5.80993e+07	1.12504e+08	3.23963e+08	1.67531e+08	7.69663e+06	1.29649e+08	4.07424	0.0172782	0.0501338	1.29974	188.092	101.458	1.69	--	--	--	--	--	--	--	--	--	-	-	-	-
POS_M188T454	897320	3.15998e+06	908682	3.54857e+06	2.59643e+06	3.30299e+06	1.9569e+06	5.1491e+06	5.0528e+06	8.25802e+06	8.26282e+06	7.04377e+06	2.40233e+06	5.9539e+06	1.3094	0.00917508	0.0320365	0.228115	188.097	453.617	7.56	--	--	--	--	--	--	--	--	--	-	-	-	-
POS_M189T35	3.99632e+06	2.9439e+06	4.57889e+06	3.46169e+06	4.48683e+06	6.11573e+06	1.07201e+07	1.43608e+07	2.76076e+07	2.92334e+07	9.64574e+06	2.08026e+07	4.26389e+06	1.87284e+07	2.13498	0.00199428	0.0113562	0.484455	188.978	34.8394	0.58	--	2,6-Dichlorobenzamide	--	19.5368	C7H5Cl2NO	MS1	--	--	--	-	-	-	-
POS_M189T576	2.31366e+06	4.61114e+06	2.62039e+06	4.01894e+06	4.37616e+06	6.89604e+06	2.63617e+07	1.01468e+07	1.44218e+07	1.55208e+07	2.15061e+06	7.11069e+06	4.13939e+06	1.26187e+07	1.60808	0.0344094	0.0824771	0.334013	189.112	575.865	9.6	--	Homocitrulline	--	4.35845	C7H15N3O3	MS1	Carboxylic acids and derivatives	1190-49-4	HMDB0000679	-	-	-	-
POS_M189T218	7.09503e+06	3.33999e+07	1.57177e+07	1.19236e+07	1.41636e+07	1.37067e+07	1493.84	1493.84	1493.84	1493.84	1493.84	1493.84	1.60011e+07	1493.84	-13.3869	0.00146226	0.00912866	0.519365	189.123	218.15	3.64	--	--	--	--	--	--	--	--	--	-	-	-	-
POS_M190T819	8.67858e+06	6.70376e+06	6.9567e+06	2.37767e+06	9.00639e+06	1.08503e+07	790839	3.78463e+06	465834	2.58624e+06	2.63459e+06	9.17641e+06	7.4289e+06	3.23976e+06	-1.19726	0.0378566	0.0887838	0.236755	190.001	818.897	13.65	--	--	--	--	--	--	--	--	--	-	-	-	-
POS_M190T572	2.14634e+06	3.02491e+06	2.20251e+06	2.84662e+06	2.83695e+06	2.35163e+06	4.32449e+06	6.25776e+06	4.91041e+06	4.60547e+06	5.55268e+06	5.59502e+06	2.56816e+06	5.20764e+06	1.01989	1.26508e-05	0.00042823	0.22076	190.071	572.38	9.54	--	--	--	--	--	--	--	--	--	-	-	-	-
POS_M190T200	1.58083e+07	1.93801e+07	1.39115e+07	1.48056e+07	1.3498e+07	1.88097e+07	8.6163e+07	5.88254e+07	1.09489e+08	1.54082e+08	1.12901e+08	1.49464e+08	1.60355e+07	1.11821e+08	2.80184	7.7756e-05	0.00139343	1.33435	190.071	199.712	3.33	--	--	--	--	--	--	--	--	--	-	-	-	-
POS_M190T347	5.8688e+06	1.34054e+07	8.24417e+06	8.93314e+06	1.05447e+07	1.26838e+07	8.76352e+06	3.64356e+06	3.91831e+06	5.41065e+06	3.94349e+06	3.31154e+06	9.94666e+06	4.83184e+06	-1.04164	0.0050777	0.02159	0.278155	190.086	346.903	5.78	--	--	--	--	--	--	--	--	--	-	-	-	-
POS_M190T733	3.2062e+06	5.08543e+06	4.5514e+06	5.90953e+06	3.40318e+06	5.49046e+06	3.12115e+07	1.9046e+07	1.17229e+07	1.57445e+07	5.80255e+06	7.45957e+06	4.6077e+06	1.51645e+07	1.71858	0.0200195	0.0555207	0.387331	190.086	732.743	12.21	Methyl (indol-3-yl)acetate	--	1.03e-17	0.400027	C11H11NO2	MS2	--	--	--	-	-	-	-
POS_M190T402	3.29824e+06	3.75283e+06	3.27734e+06	2.94995e+06	3.31566e+06	4.00982e+06	2.35008e+07	1.22847e+07	8.94079e+06	1.20624e+07	8.30736e+06	7.305e+06	3.43397e+06	1.20668e+07	1.8131	0.00532809	0.0222815	0.371216	190.078	402.291	6.7	--	N-Acetyl-L-phenylalanine	--	22.8981	C11H13NO3	MS1	Carboxylic acids and derivatives	2018-61-3	HMDB0000512	C03519	ko00360//Phenylalanine metabolism	Amino acid metabolism	Metabolism
POS_M190T369	5.81547e+06	5.8906e+06	7.10382e+06	6.09974e+06	5.94821e+06	5.27533e+06	1.96159e+07	1.39409e+07	2.58724e+07	1.25004e+07	8.29676e+06	1.21601e+07	6.02219e+06	1.53977e+07	1.35436	0.00465482	0.020266	0.37593	190.107	368.54	6.14	Diaminopimelic acid	--	0.0248177	0.00210503	C7H14N2O4	MS2	Carboxylic acids and derivatives	583-93-7	HMDB0001370	C00666	ko01100//Metabolic pathways;ko01110//Biosynthesis of secondary metabolites;ko01120//Microbial metabolism in diverse environments;ko01130//Biosynthesis of antibiotics;ko01230//Biosynthesis of amino acids;ko00300//Lysine biosynthesis	Amino acid metabolism;Global and overview maps	Metabolism
POS_M190T242	4.76944e+06	4.60274e+06	6.29392e+06	6.40017e+06	4.00081e+06	1.69398e+06	2.00366e+07	1.9767e+07	5.34227e+06	2.32436e+07	3.465e+06	1.74109e+07	4.62684e+06	1.48776e+07	1.68504	0.0146164	0.0443073	0.389248	190.127	241.961	4.03	--	--	--	--	--	--	--	--	--	-	-	-	-
POS_M191T416	3.25119e+06	3.74768e+06	2.97991e+06	3.13583e+06	2.65256e+06	3.5327e+06	3.22446e+06	368632	291672	1.67065e+06	2.00419e+06	548343	3.21664e+06	1.35133e+06	-1.25118	0.00396092	0.0180238	0.165057	190.536	416.188	6.94	--	--	--	--	--	--	--	--	--	-	-	-	-
POS_M191T148	1.84864e+06	3.43408e+06	7.68573e+06	8.99361e+06	1.46641e+06	1.32057e+07	2.38396e+07	2.91517e+07	3.20782e+07	5.04019e+07	2.69986e+07	3.86744e+07	6.1057e+06	3.3524e+07	2.45697	9.4812e-05	0.00157839	0.717162	190.992	147.83	2.46	--	--	--	--	--	--	--	--	--	-	-	-	-
POS_M191T216	2.84548e+06	3.14601e+06	1.63914e+07	2.55817e+07	3.79183e+07	5.70193e+07	1.92754e+06	1.1151e+06	704531	1.10285e+06	1.39977e+06	1.1256e+06	2.3817e+07	1.22923e+06	-4.27616	0.0255362	0.0665209	0.542542	191.055	215.943	3.6	--	--	--	--	--	--	--	--	--	-	-	-	-
POS_M191T667	1.22843e+07	1.01214e+07	9.65086e+06	9.86069e+06	1.09682e+07	9.48263e+06	8.25932e+07	9.64437e+07	1.39987e+08	2.4732e+08	1.22852e+08	3.31782e+08	1.03947e+07	1.70163e+08	4.033	0.00259895	0.0134999	1.59822	191.143	667.185	11.12	--	--	--	--	--	--	--	--	--	-	-	-	-
POS_M192T310	5.91219e+06	2.07897e+06	5.95503e+06	5.41726e+06	4.0474e+06	6.18156e+06	1493.84	1493.84	1493.84	1493.84	1493.84	1493.84	4.93207e+06	1493.84	-11.689	1.90371e-05	0.000554847	0.301559	192.032	310.152	5.17	--	Isocitric acid	--	0.223428	C6H8O7	MS1	Carboxylic acids and derivatives	30810-51-6	HMDB0033717	C00311	ko01100//Metabolic pathways;ko01110//Biosynthesis of secondary metabolites;ko01120//Microbial metabolism in diverse environments;ko01130//Biosynthesis of antibiotics;ko01230//Biosynthesis of amino acids;ko01200//Carbon metabolism;ko01210//2-Oxocarboxylic acid metabolism;ko00630//Glyoxylate and dicarboxylate metabolism;ko00020//Citrate cycle (TCA cycle)	Carbohydrate metabolism;Global and overview maps	Metabolism
POS_M192T248	1.17347e+07	9.75907e+06	1.39185e+07	1.01889e+07	1.51212e+07	1.56796e+07	1.25439e+07	8.6126e+06	1.96374e+06	2.56712e+06	2.60392e+06	9.69137e+06	1.27337e+07	6.33044e+06	-1.00827	0.0127645	0.0401452	0.302307	192.04	248.452	4.14	--	--	--	--	--	--	--	--	--	-	-	-	-
POS_M192T273	1.2718e+06	1.4076e+07	1.19897e+07	2.35689e+06	8.51708e+06	1.65535e+07	327349	628025	688546	732777	1.14827e+06	355219	9.12749e+06	646698	-3.81905	0.00779651	0.0285974	0.356957	192.055	272.566	4.54	--	--	--	--	--	--	--	--	--	-	-	-	-
POS_M192T496	1.27363e+07	3.45434e+07	1.62461e+07	1.7916e+07	1.47316e+07	1.90586e+07	6.3352e+07	3.90451e+07	3.20728e+07	3.86768e+07	4.89514e+07	2.69758e+07	1.92053e+07	4.15123e+07	1.11203	0.00488012	0.020881	0.59588	192.066	495.599	8.26	--	--	--	--	--	--	--	--	--	-	-	-	-
POS_M192T102	1.28698e+06	1.99889e+06	4.07251e+06	3.16032e+06	2.64759e+06	1.44656e+06	5.17277e+06	2.12631e+06	4.70629e+06	3.58203e+06	9.28526e+06	8.78552e+06	2.43547e+06	5.6097e+06	1.20372	0.0290008	0.0727467	0.203283	192.123	102.208	1.7	--	Tocainide	--	17.7934	C11H16N2O	MS1	Benzene and substituted derivatives	41708-72-9	HMDB0015189	-	-	-	-
POS_M192T667	1.01388e+06	1.06772e+06	717665	758850	1.17892e+06	828247	5.9011e+06	4.38004e+06	3.53913e+06	3.65761e+06	3.59358e+06	3.13736e+06	927547	4.0348e+06	2.12101	2.08635e-05	0.000577825	0.243067	192.146	667.135	11.12	--	Dimethirimol	--	5.22782	C11H19N3O	MS1	--	--	--	-	-	-	-
POS_M193T67	1.79373e+06	1.52115e+07	1.68162e+07	1.87418e+06	7.32902e+06	2.42998e+06	1493.84	1493.84	1493.84	1493.84	1493.84	1493.84	7.57576e+06	1493.84	-12.3082	0.0223311	0.0602317	0.317049	192.945	67.0487	1.12	--	--	--	--	--	--	--	--	--	-	-	-	-
POS_M193T42	1.74745e+06	9.18071e+06	6.86574e+06	1.77918e+06	4.70117e+06	2.02861e+06	1493.84	1493.84	1493.84	1493.84	1493.84	1493.84	4.38381e+06	1493.84	-11.5189	0.00628109	0.024768	0.259392	192.945	41.6664	0.69	--	--	--	--	--	--	--	--	--	-	-	-	-
POS_M193T86	1.5884e+07	2.55022e+07	3.06771e+07	1.557e+07	2.44239e+07	2.21887e+07	1.61552e+07	1.36635e+07	5.29089e+06	9.2338e+06	1.39689e+06	4.56692e+06	2.23743e+07	8.38454e+06	-1.41604	0.00183745	0.0106523	0.474741	192.998	85.7962	1.43	--	--	--	--	--	--	--	--	--	-	-	-	-
POS_M193T189	2.56395e+06	2.73922e+06	2.42631e+06	2.86974e+06	522147	4.31149e+06	3.10551e+07	1.23987e+07	8.69015e+06	1.22064e+07	1.35264e+06	6.33543e+06	2.57214e+06	1.20064e+07	2.22276	0.0481155	0.106182	0.345855	193.029	188.57	3.14	--	--	--	--	--	--	--	--	--	-	-	-	-
POS_M193T546	1.3577e+06	1.90305e+06	2.44289e+06	1.07364e+06	1.0029e+06	2.64336e+06	1.49536e+06	418184	1.49549e+06	452511	341134	419204	1.73725e+06	770314	-1.17329	0.0251488	0.0658495	0.111459	193.05	546.278	9.1	--	Scopoletin	--	0.181707	C10H8O4	MS1	Coumarins and derivatives	92-61-5	HMDB0034344	C01752	ko01110//Biosynthesis of secondary metabolites;ko00940//Phenylpropanoid biosynthesis	Biosynthesis of other secondary metabolites;Global and overview maps	Metabolism
POS_M194T38	3.59994e+06	2.73352e+06	2.65919e+06	2.5163e+06	1.55751e+06	2.97398e+06	4.92677e+06	5.66937e+06	8.06519e+06	6.73654e+06	1.8558e+07	2.12988e+07	2.67341e+06	1.08758e+07	2.02437	0.0187881	0.0529981	0.32831	193.974	38.0625	0.63	--	--	--	--	--	--	--	--	--	-	-	-	-
POS_M195T821	1.3949e+07	1.3146e+07	1.69019e+07	1.38293e+07	1.4651e+07	2.37586e+07	9.68563e+06	1.05109e+07	4.78724e+06	5.74665e+06	1.79216e+06	5.25895e+06	1.60393e+07	6.29692e+06	-1.34889	0.000942386	0.007054	0.403927	195.138	820.75	13.68	--	--	--	--	--	--	--	--	--	-	-	-	-
POS_M196T35	3.86059e+07	3.47944e+07	2.03716e+06	1.42893e+06	1.32255e+07	1.38044e+07	1493.84	1493.84	1493.84	1493.84	1493.84	1493.84	1.7316e+07	1493.84	-13.5008	0.0240092	0.0636307	0.495482	196.016	34.8394	0.58	--	Omethoate	--	6.23998	C5H12NO4PS	MS1	--	--	--	-	-	-	-
POS_M196T82	974727	5.6788e+06	4.42376e+06	4.58557e+06	5.6998e+06	5.47465e+06	1493.84	1493.84	1493.84	1493.84	1493.84	1493.84	4.47289e+06	1493.84	-11.548	0.000118491	0.00180083	0.285577	196.031	82.0412	1.37	--	--	--	--	--	--	--	--	--	-	-	-	-
POS_M196T316	5.43751e+06	4.914e+06	3.46871e+06	3.50479e+06	1.38836e+07	3.60015e+06	1.97559e+06	988918	1.30548e+06	1.42266e+06	1.22108e+06	879196	5.80146e+06	1.29882e+06	-2.15922	0.0217727	0.0591443	0.253545	196.154	315.607	5.26	--	--	--	--	--	--	--	--	--	-	-	-	-
POS_M197T42	6.40276e+06	7.45305e+06	7.95204e+06	8.35726e+06	1.15925e+07	7.0736e+06	974163	678870	2.86409e+06	1.23957e+06	2.24309e+06	1.08364e+06	8.13854e+06	1.5139e+06	-2.4265	1.09494e-05	0.000391704	0.357864	196.961	42.4675	0.71	--	--	--	--	--	--	--	--	--	-	-	-	-
POS_M197T559	887221	1.13417e+06	1.48312e+06	1.18431e+06	973012	1.70394e+06	1493.84	1493.84	1493.84	1493.84	1493.84	1493.84	1.22763e+06	1493.84	-9.68263	2.18334e-06	0.000141522	0.15324	197.081	558.603	9.31	--	--	--	--	--	--	--	--	--	-	-	-	-
POS_M197T721	326154	2.07624e+06	346802	1.71236e+06	1.9655e+06	2.42663e+06	880520	138150	116330	666736	85483.3	569809	1.47562e+06	409505	-1.84937	0.022954	0.0614949	0.119326	197.154	721.448	12.02	--	Geranyl acetate	--	0.0965818	C12H20O2	MS1	Fatty Acyls	105-87-3	HMDB0035157	-	-	-	-
POS_M198T101	5.52193e+06	7.83694e+06	9.83903e+06	3.3011e+07	1.75265e+07	1.7088e+07	5.67009e+07	3.90768e+07	3.31135e+07	4.31078e+07	2.95133e+07	2.82934e+07	1.51372e+07	3.83009e+07	1.33928	0.00306002	0.0151092	0.624735	198.097	101.184	1.69	--	--	--	--	--	--	--	--	--	-	-	-	-
POS_M199T666	3.95187e+07	2.12146e+08	2.71442e+08	3.94172e+07	1.96397e+08	8.67315e+07	1493.84	1493.84	1493.84	1493.84	1493.84	1493.84	1.40942e+08	1493.84	-16.5257	0.00574757	0.0234404	1.4698	199.029	665.794	11.1	--	--	--	--	--	--	--	--	--	-	-	-	-
POS_M199T431	1.61531e+07	8.50541e+07	4.29832e+07	4.36588e+07	1.18905e+08	9.5672e+06	1.1282e+07	2.2795e+06	2.0951e+07	1.45411e+07	2.26305e+06	7.88898e+06	5.27202e+07	9.86761e+06	-2.41758	0.0334018	0.0807034	0.756866	199.029	430.512	7.18	--	--	--	--	--	--	--	--	--	-	-	-	-
POS_M199T613	2.4067e+08	6.66438e+07	6.67497e+07	1.69034e+07	6.92364e+07	1.07798e+08	1493.84	1493.84	1493.84	1493.84	1493.84	1493.84	9.46669e+07	1493.84	-15.9515	0.013202	0.0411669	1.17514	199.029	613.335	10.22	--	--	--	--	--	--	--	--	--	-	-	-	-
POS_M199T94	3.4927e+06	6.1715e+06	1.97395e+07	4.06465e+06	2.27896e+07	5.63173e+06	2.3591e+07	2.44089e+07	2.48793e+07	2.02178e+07	1.77111e+07	1.5551e+07	1.0315e+07	2.10599e+07	1.02976	0.0189836	0.0533767	0.377743	199.06	93.8641	1.56	--	3-(3,4-Dihydroxyphenyl)lactic acid	--	0.524935	C9H10O5	MS1	Phenylpropanoic acids	23028-17-3	HMDB0003503	C01207	ko00350//Tyrosine metabolism	Amino acid metabolism	Metabolism
POS_M200T404_1	8.41592e+06	5.02465e+06	6.84525e+06	4.8996e+06	5.44044e+06	2.88504e+06	1493.84	1493.84	1493.84	1493.84	1493.84	1493.84	5.58515e+06	1493.84	-11.8684	2.69455e-05	0.000698633	0.323523	199.956	404.376	6.74	--	--	--	--	--	--	--	--	--	-	-	-	-
POS_M200T690	6.21311e+07	7.9555e+07	2.89389e+07	1.88319e+07	6.38942e+07	8.76799e+07	2.1072e+07	2.00791e+07	2.13445e+07	4.17323e+07	1.82276e+07	1.49087e+06	5.68385e+07	2.06577e+07	-1.46019	0.0151384	0.0455119	0.72351	199.986	689.896	11.5	--	--	--	--	--	--	--	--	--	-	-	-	-
POS_M200T582	8.57118e+07	5.19875e+07	2.97738e+07	8.67859e+07	1.25181e+07	1.20337e+07	1493.84	1493.84	1493.84	1493.84	1493.84	1493.84	4.64685e+07	1493.84	-14.9249	0.0075143	0.0279931	0.818872	199.987	582.024	9.7	--	--	--	--	--	--	--	--	--	-	-	-	-
POS_M200T420_1	1.53127e+08	3.56432e+07	3.99945e+07	3.6627e+07	5.17449e+07	1.59746e+08	1493.84	1493.84	1493.84	1493.84	1493.84	1493.84	7.94804e+07	1493.84	-15.6993	0.00873571	0.0309278	1.08964	199.986	419.999	7	--	--	--	--	--	--	--	--	--	-	-	-	-
POS_M200T77	2.92545e+07	1.58798e+07	1.46901e+07	2.94948e+07	1.60908e+07	1.51191e+07	3.28299e+07	4.68661e+07	6.67323e+07	5.51986e+07	6.41768e+07	6.36101e+07	2.00882e+07	5.49023e+07	1.45052	0.000194545	0.00245659	0.783276	199.988	77.447	1.29	--	--	--	--	--	--	--	--	--	-	-	-	-
POS_M200T68	7.01974e+06	2.69064e+07	1.6337e+07	6.5935e+07	7.13142e+07	1.64363e+07	1493.84	1493.84	1493.84	1493.84	1493.84	1493.84	3.39914e+07	1493.84	-14.4739	0.0129892	0.0406698	0.694701	199.988	67.6315	1.13	--	--	--	--	--	--	--	--	--	-	-	-	-
POS_M200T111	3.8644e+07	4.34962e+07	6.08119e+07	5.43248e+07	3.77353e+07	3.77551e+07	9.49725e+07	2.36196e+08	4.50444e+08	7.54678e+08	1.10579e+09	8.18756e+08	4.54612e+07	5.76805e+08	3.66538	0.00682257	0.0263101	2.8331	200.044	110.536	1.84	--	--	--	--	--	--	--	--	--	-	-	-	-
POS_M200T640	6.17699e+06	1.13261e+07	6.78134e+06	1.11151e+07	1.07047e+07	1.00271e+07	7.10852e+06	661509	3.57141e+06	4.75891e+06	4.12509e+06	547051	9.35522e+06	3.46208e+06	-1.43413	0.00169628	0.0100735	0.306158	200.165	639.854	10.66	--	--	--	--	--	--	--	--	--	-	-	-	-
POS_M201T37	4.96524e+07	1.55799e+07	8.572e+06	7.12328e+06	8.91954e+06	8.95628e+06	1493.84	1493.84	1493.84	1493.84	1493.84	1493.84	1.64672e+07	1493.84	-13.4283	0.0347904	0.083096	0.461651	200.972	36.9331	0.62	--	--	--	--	--	--	--	--	--	-	-	-	-
POS_M201T67	5.40002e+06	8.88882e+06	5.61156e+06	7.38471e+06	2.43188e+06	8.02914e+06	4.62468e+06	936322	3.35299e+06	648109	2.45302e+06	614812	6.29102e+06	2.10499e+06	-1.57948	0.00495153	0.021142	0.250085	200.996	66.5712	1.11	--	--	--	--	--	--	--	--	--	-	-	-	-
POS_M201T582	898724	227823	329858	921873	1.1364e+06	818399	657212	2.69114e+06	2.76216e+06	3.48373e+06	3.47662e+06	947101	722180	2.33633e+06	1.69381	0.011954	0.038456	0.151994	201.089	582.352	9.71	--	--	--	--	--	--	--	--	--	-	-	-	-
POS_M202T609	1.29618e+07	5.82682e+07	6.03724e+07	1.85715e+07	2.02419e+07	1.90183e+07	5.83653e+06	1.27866e+06	3.69419e+06	4.56787e+06	2.82715e+06	4.93172e+06	3.15723e+07	3.85602e+06	-3.03348	0.0107441	0.0357724	0.625386	201.992	609.333	10.16	--	Benzoyl phosphate	--	5.68928	C7H7O5P	MS1	Benzene and substituted derivatives	-	HMDB0060440	C06206	ko01120//Microbial metabolism in diverse environments	Global and overview maps	Metabolism
POS_M202T421	5.90241e+06	7.08143e+06	7.14529e+06	7.1862e+06	6.3788e+06	1.56809e+06	5.92142e+06	2.81138e+06	1.8203e+06	1.55789e+06	1.86071e+06	2.18646e+06	5.87704e+06	2.69303e+06	-1.12586	0.0167851	0.0490746	0.20588	202.044	420.509	7.01	--	--	--	--	--	--	--	--	--	-	-	-	-
POS_M202T474	4.9822e+06	4.58298e+06	2.91711e+06	5.83802e+06	4.85391e+06	6.42507e+06	1493.84	1493.84	1493.84	1493.84	1493.84	1493.84	4.93322e+06	1493.84	-11.6893	1.53421e-06	0.000110636	0.3108	202.081	473.507	7.89	--	Aniracetam	--	7.29839	C12H13NO3	MS1	--	--	--	-	-	-	-
POS_M202T597	4.57761e+06	5.22564e+06	2.48157e+06	5.19733e+06	5.25702e+06	3.8593e+06	3.22578e+06	362170	2.61723e+06	2.66484e+06	2.44436e+06	1.01936e+06	4.43308e+06	2.05562e+06	-1.10873	0.00392049	0.0179257	0.191797	202.18	597.25	9.95	--	11-Aminoundecanoic acid	--	0.854919	C11H23NO2	MS1	Steroids and steroid derivatives	211486-12-3	HMDB0032669	-	-	-	-
POS_M202T682	2.97839e+06	308302	2.65703e+06	289987	1.35163e+06	2.55692e+06	1493.84	1493.84	1493.84	1493.84	1493.84	1493.84	1.69038e+06	1493.84	-10.1441	0.00658438	0.0256513	0.158905	202.216	681.909	11.37	--	--	--	--	--	--	--	--	--	-	-	-	-
POS_M203T43	2.07711e+07	1.88501e+07	4.40452e+06	2.26282e+07	2.42827e+07	9.83444e+06	4.10404e+07	7.66063e+07	4.11335e+07	1.81034e+08	3.00027e+08	1.08975e+08	1.67952e+07	1.24803e+08	2.89353	0.025355	0.0661334	1.21093	202.951	42.6668	0.71	--	--	--	--	--	--	--	--	--	-	-	-	-
POS_M203T37	4.68564e+06	4.55588e+06	5.09681e+06	4.47029e+06	5.49257e+06	4.18741e+06	1.0329e+07	7.27576e+06	7.59328e+06	8.57695e+06	1.33525e+07	1.14577e+07	4.7481e+06	9.7642e+06	1.04015	0.000492241	0.00453998	0.296323	202.987	36.8718	0.61	--	--	--	--	--	--	--	--	--	-	-	-	-
POS_M203T207	3.18697e+07	1.83757e+08	1.60643e+08	5.22012e+08	2.26364e+08	3.70255e+07	1493.84	1493.84	1493.84	1493.84	1493.84	1493.84	1.93612e+08	1493.84	-16.9838	0.0245372	0.0646089	1.55246	203.052	207.29	3.45	--	--	--	--	--	--	--	--	--	-	-	-	-
POS_M203T355	1.80602e+07	2.62175e+07	1.63934e+07	5.03243e+06	1.61431e+07	1.44088e+07	7.15599e+06	3.29279e+06	2.80767e+06	4.43168e+06	5.63088e+06	4.48113e+06	1.60426e+07	4.63336e+06	-1.79178	0.00252198	0.0132014	0.435405	203.139	354.781	5.91	--	--	--	--	--	--	--	--	--	-	-	-	-
POS_M203T382	3.88767e+06	6.95436e+06	5.6784e+06	2.13989e+06	2.50617e+06	5.34326e+06	1.99989e+06	1.46011e+06	1.30883e+06	1.36485e+06	724723	816495	4.41829e+06	1.27915e+06	-1.78831	0.00279452	0.014207	0.223715	203.139	382.397	6.37	--	--	--	--	--	--	--	--	--	-	-	-	-
POS_M204T570	1.28264e+06	813913	754717	930333	973520	207620	1493.84	1493.84	1493.84	1493.84	1493.84	1493.84	827124	1493.84	-9.11294	0.000197514	0.00247315	0.122032	203.586	569.84	9.5	--	--	--	--	--	--	--	--	--	-	-	-	-
POS_M204T36	9.31871e+06	8.21534e+06	1.04073e+07	6.82998e+06	7.68375e+06	8.75423e+06	5.9298e+06	3.68505e+06	3.90169e+06	3.28094e+06	4.26074e+06	3.72647e+06	8.53488e+06	4.13078e+06	-1.04696	4.29631e-05	0.000941633	0.28427	203.971	35.7407	0.6	--	--	--	--	--	--	--	--	--	-	-	-	-
POS_M204T190	4.65383e+07	1.12612e+08	6.35661e+07	5.85351e+07	4.64357e+07	4.9565e+07	3.89665e+07	1.01868e+07	2.29292e+07	1.81165e+07	1.87036e+07	1.74573e+07	6.28754e+07	2.106e+07	-1.57799	0.00361939	0.0170031	0.808523	204.063	189.568	3.16	--	--	--	--	--	--	--	--	--	-	-	-	-
POS_M204T418	2.65332e+06	2.83637e+06	2.9351e+06	1.50664e+06	1.73794e+06	1.86079e+06	1493.84	1493.84	1493.84	1493.84	1493.84	1493.84	2.25503e+06	1493.84	-10.5599	4.77633e-06	0.000232817	0.208495	204.123	417.753	6.96	--	--	--	--	--	--	--	--	--	-	-	-	-
POS_M205T74	1.45749e+07	7.09456e+06	1.61813e+07	1.5773e+07	7.61755e+06	3.70864e+06	1493.84	1493.84	1493.84	1493.84	1493.84	1493.84	1.0825e+07	1493.84	-12.8231	0.000558782	0.00489175	0.42358	204.957	74.2667	1.24	--	--	--	--	--	--	--	--	--	-	-	-	-
POS_M205T455	4.34228e+06	5.35259e+06	5.98439e+06	5.10405e+06	6.63433e+06	5.07985e+06	2.68284e+06	1.68012e+06	464965	2.06908e+06	2.38513e+06	1.11692e+06	5.41625e+06	1.73318e+06	-1.64387	1.39053e-05	0.000457973	0.261904	205.045	454.622	7.58	--	--	--	--	--	--	--	--	--	-	-	-	-
POS_M205T109_1	1.58083e+07	1.09857e+07	8.32452e+07	4.57118e+06	9.27454e+06	4.81393e+06	4.68685e+06	5.47109e+07	7.05495e+07	7.06426e+07	1.02326e+08	9.63274e+07	2.14498e+07	6.65405e+07	1.63327	0.0391107	0.0908161	0.74625	205.057	109.104	1.82	--	L-Cystathionine	--	14.9319	C7H14N2O4S	MS1	Carboxylic acids and derivatives	56-88-2	HMDB0000099	C02291	ko01100//Metabolic pathways;ko01110//Biosynthesis of secondary metabolites;ko01130//Biosynthesis of antibiotics;ko01230//Biosynthesis of amino acids;ko00270//Cysteine and methionine metabolism;ko00260//Glycine, serine and threonine metabolism	Amino acid metabolism;Global and overview maps	Metabolism
POS_M205T218	6.28176e+06	5.25389e+07	5.85508e+06	4.18892e+06	2.50139e+07	4.34659e+07	1493.84	1493.84	1493.84	1493.84	1493.84	1493.84	2.28907e+07	1493.84	-13.9035	0.0239317	0.0634866	0.567001	205.066	218.363	3.64	--	Allocystathionine	--	29.9491	C7H14N2O4S	MS1	Carboxylic acids and derivatives	535-34-2	HMDB0000455	-	-	-	-
POS_M205T402_2	5.33063e+06	6.9165e+06	4.49632e+06	1.2853e+06	4.13783e+06	1.61151e+06	546184	202146	852700	969174	890755	230644	3.96302e+06	615267	-2.68731	0.0039217	0.0179257	0.232512	205.191	401.723	6.7	--	Ethambutol	--	0.371709	C10H24N2O2	MS1	Organonitrogen compounds	74-55-5	HMDB0014474	-	-	-	-
POS_M206T734	74481	378750	1.07466e+06	355278	447215	191119	1493.84	1493.84	1493.84	1493.84	1493.84	1493.84	420251	1493.84	-8.13608	0.0146851	0.0444271	0.0746078	205.709	733.972	12.23	--	--	--	--	--	--	--	--	--	-	-	-	-
POS_M206T243	3.079e+07	7.07538e+07	3.55976e+07	3.45194e+07	5.27762e+07	5.27398e+07	1.98624e+08	2.25722e+08	2.33252e+08	4.64275e+08	5.30685e+08	3.64482e+08	4.61961e+07	3.36173e+08	2.86336	0.000481105	0.00449154	2.26656	206.045	243.2	4.05	--	--	--	--	--	--	--	--	--	-	-	-	-
POS_M206T175	2.8298e+06	2.73754e+06	2.64439e+06	1.74985e+06	1.86171e+06	2.94498e+06	9.82209e+06	5.58756e+06	8.64018e+06	6.25801e+06	6.17367e+06	5.04047e+06	2.46138e+06	6.92033e+06	1.49137	0.000228136	0.00272021	0.283196	206.102	174.712	2.91	--	--	--	--	--	--	--	--	--	-	-	-	-
POS_M206T100	2.48183e+07	7.12366e+06	2.2382e+07	6.40251e+06	5.49863e+06	1.90504e+07	5.94792e+07	3.90318e+07	4.28866e+07	1.38867e+07	1.33079e+07	2.89713e+07	1.42126e+07	3.29272e+07	1.21211	0.0446102	0.100035	0.470913	206.121	100.433	1.67	--	--	--	--	--	--	--	--	--	-	-	-	-
POS_M207T243	2.01013e+06	4.36606e+06	1.14467e+06	526407	4.68211e+06	3.16899e+06	8.11257e+06	4.86759e+06	7.71723e+06	1.37396e+07	1.19474e+07	6.56146e+06	2.64973e+06	8.8243e+06	1.73564	0.00245801	0.0130315	0.318616	207.048	243.201	4.05	--	Homocitric acid	--	7.12564	C7H10O7	MS1	Carboxylic acids and derivatives	3562-74-1	HMDB0003518	C01251	ko01100//Metabolic pathways;ko01120//Microbial metabolism in diverse environments;ko01130//Biosynthesis of antibiotics;ko01230//Biosynthesis of amino acids;ko01210//2-Oxocarboxylic acid metabolism;ko00300//Lysine biosynthesis;ko00620//Pyruvate metabolism	Amino acid metabolism;Carbohydrate metabolism;Global and overview maps	Metabolism
POS_M207T102	4.96636e+07	5.22742e+07	6.75915e+07	4.70247e+07	5.11511e+07	6.68065e+07	9.69447e+06	6.61059e+06	2.55012e+07	9.02601e+06	7.0333e+06	2.01058e+07	5.57519e+07	1.29952e+07	-2.10104	5.40931e-06	0.000242345	0.909896	207.079	101.804	1.7	--	(2S)-Flavanone	--	14.3344	C15H12O2	MS1	--	--	--	-	-	-	-
POS_M207T523	1.19654e+07	9.89143e+06	9.65134e+06	1.10328e+07	1.16863e+07	1.06825e+07	2.67414e+07	2.03971e+07	2.16095e+07	2.28551e+07	3.90747e+07	2.14059e+07	1.08183e+07	2.53473e+07	1.22836	0.000550349	0.00486688	0.505045	207.138	522.655	8.71	--	--	--	--	--	--	--	--	--	-	-	-	-
POS_M208T783	5.18939e+07	2.40304e+07	2.55093e+07	2.7092e+07	5.64187e+07	9.20466e+07	1493.84	1493.84	1493.84	1493.84	1493.84	1493.84	4.61652e+07	1493.84	-14.9155	0.00166389	0.00991987	0.881274	208.041	782.774	13.05	--	--	--	--	--	--	--	--	--	-	-	-	-
POS_M208T324	2.4031e+06	3.65799e+06	3.23959e+06	4.16457e+06	1.74929e+06	1.77752e+06	5.25126e+06	4.35287e+06	4.73313e+06	7.12175e+06	1.20806e+07	2.53873e+06	2.83201e+06	6.01305e+06	1.08627	0.0485134	0.106905	0.202133	208.06	324.205	5.4	--	--	--	--	--	--	--	--	--	-	-	-	-
POS_M209T428	2.84648e+06	763944	3.69252e+06	3.40375e+06	2.83721e+06	2.8597e+06	1.02721e+07	6.52262e+06	5.8399e+06	6.26072e+06	7.79173e+06	6.44383e+06	2.73393e+06	7.18848e+06	1.39471	0.000220992	0.00265583	0.287566	209.052	427.625	7.13	--	--	--	--	--	--	--	--	--	-	-	-	-
POS_M209T560_1	4.14499e+06	3.85374e+06	5.80184e+06	4.43867e+06	1.26205e+06	6.36041e+06	1.52059e+07	9.80346e+06	9.24582e+06	9.22502e+06	9.00848e+06	7.95389e+06	4.31028e+06	1.00738e+07	1.22475	0.00115987	0.00796012	0.318321	209.081	559.946	9.33	--	--	--	--	--	--	--	--	--	-	-	-	-
POS_M209T307	2.29522e+06	2.01348e+06	2.2401e+06	2.5398e+06	2.50577e+06	2.36001e+06	6.14276e+06	4.12554e+06	4.07375e+06	4.92824e+06	4.86942e+06	4.42756e+06	2.32573e+06	4.76121e+06	1.03365	1.9472e-05	0.000559635	0.217914	209.092	306.856	5.11	--	L-Kynurenine	--	0.00141328	C10H12N2O3	MS1	Organooxygen compounds	2922-83-0	HMDB0000684	C00328	ko01100//Metabolic pathways;ko00380//Tryptophan metabolism	Amino acid metabolism;Global and overview maps	Metabolism
POS_M209T560_2	1.82959e+06	2.15451e+06	1.03113e+06	1.75788e+06	667761	1.46867e+06	1493.84	1493.84	1493.84	1493.84	1493.84	1493.84	1.48492e+06	1493.84	-9.95715	6.07907e-05	0.00120651	0.165179	209.115	559.881	9.33	--	Elemicin	--	10.7712	C12H16O3	MS1	Benzene and substituted derivatives	487-11-6	HMDB0033778	-	-	-	-
POS_M209T454	942927	3.09014e+06	2.06137e+06	3.22767e+06	3.54053e+06	2.96251e+06	1.6568e+06	1.08094e+06	731811	924236	1.44266e+06	1.03108e+06	2.63752e+06	1.14459e+06	-1.20435	0.00514897	0.0218321	0.15096	209.117	454.09	7.57	--	beta-Asarone	--	0.110175	C12H16O3	MS1	--	--	--	-	-	-	-
POS_M209T462	3.02441e+06	2.35028e+06	2.23574e+06	2.40709e+06	1.95897e+06	2.29584e+06	1493.84	1493.84	1493.84	1493.84	1493.84	1493.84	2.37872e+06	1493.84	-10.6369	1.38713e-08	3.9474e-06	0.21835	209.154	462.352	7.71	--	--	--	--	--	--	--	--	--	-	-	-	-
POS_M209T802	4.16934e+06	4.2808e+06	3.95544e+06	5.70381e+06	4.12036e+06	3.90245e+06	641366	2.12652e+06	2.05269e+06	1.90559e+06	1.70163e+06	1.95225e+06	4.35537e+06	1.73001e+06	-1.33202	2.39574e-05	0.000634663	0.222075	209.154	801.827	13.36	--	Ethirimol	--	0.00128997	C11H19N3O	MS1	--	--	--	-	-	-	-
POS_M209T791	3.31773e+06	2.64311e+06	2.53761e+06	2.10252e+06	7.51548e+06	5.29307e+06	1493.84	1493.84	1493.84	1493.84	1493.84	1493.84	3.90159e+06	1493.84	-11.3508	0.00105432	0.00746105	0.261554	209.154	790.833	13.18	--	--	--	--	--	--	--	--	--	-	-	-	-
POS_M210T82	472202	2.40253e+06	1.7138e+06	2.17318e+06	2.99518e+06	815521	1.2095e+06	632326	160704	396791	554589	582149	1.76207e+06	589343	-1.58009	0.018861	0.0531053	0.126394	209.887	82.1131	1.37	--	--	--	--	--	--	--	--	--	-	-	-	-
POS_M210T153	1.03358e+06	3.51982e+06	707049	1.89734e+06	2.16786e+06	1.01283e+06	1493.84	1493.84	1493.84	1493.84	1493.84	1493.84	1.72308e+06	1493.84	-10.1718	0.00239078	0.0127557	0.169457	209.996	152.882	2.55	--	--	--	--	--	--	--	--	--	-	-	-	-
POS_M210T707	410021	432798	1.39269e+06	1.01426e+06	1.32383e+06	1.8682e+06	107222	203327	294557	283719	375732	94925.4	1.07363e+06	226580	-2.24441	0.00530997	0.0222515	0.112432	210.132	707.045	11.78	--	--	--	--	--	--	--	--	--	-	-	-	-
POS_M211T460	9.88448e+06	4.13677e+06	6.80456e+06	7.17555e+06	4.12967e+06	4.76594e+06	444547	761143	376694	253125	747434	783728	6.1495e+06	561112	-3.45411	0.000126482	0.00183331	0.31546	210.998	460.265	7.67	--	--	--	--	--	--	--	--	--	-	-	-	-
POS_M211T311	1.47122e+06	312882	904159	1.27051e+06	417989	1.57424e+06	1493.84	1493.84	1493.84	1493.84	1493.84	1493.84	991834	1493.84	-9.37493	0.00112037	0.0078016	0.126792	211.016	310.658	5.18	--	--	--	--	--	--	--	--	--	-	-	-	-
POS_M211T362	1.68003e+07	1.18844e+07	1.15564e+07	8.89044e+06	5.45151e+06	6.23559e+06	5.20724e+06	3.44057e+06	2.66219e+06	3.78295e+06	4.12349e+06	2.27156e+06	1.01364e+07	3.58133e+06	-1.50098	0.0040544	0.0183406	0.315856	211.096	361.897	6.03	--	--	--	--	--	--	--	--	--	-	-	-	-
POS_M211T589	1.96235e+06	1.50855e+06	1.78634e+06	318236	1.67917e+06	2.60228e+06	6.18992e+06	4.4692e+06	4.08647e+06	7.40246e+06	4.38748e+06	5.32142e+06	1.64282e+06	5.30949e+06	1.6924	0.000123862	0.00182293	0.261464	211.133	588.968	9.82	--	--	--	--	--	--	--	--	--	-	-	-	-
POS_M212T200	2.51443e+07	3.50383e+07	1.85074e+07	2.34179e+07	2.22175e+07	3.59196e+07	1.18795e+08	6.10198e+07	8.37366e+07	1.0724e+08	6.99861e+07	8.66629e+07	2.67075e+07	8.79068e+07	1.71873	6.75103e-05	0.00128422	1.07557	212.053	199.557	3.33	--	--	--	--	--	--	--	--	--	-	-	-	-
POS_M212T110_2	1.60577e+07	1.61927e+07	1.32762e+07	3.78315e+07	1.96098e+07	2.21413e+07	1.75776e+06	1.51421e+07	8.06981e+06	5.07625e+06	1.56371e+07	8.739e+06	2.08515e+07	9.07033e+06	-1.20093	0.0199127	0.0553	0.396387	212.054	109.954	1.83	--	--	--	--	--	--	--	--	--	-	-	-	-
POS_M213T83	6.95277e+07	1.1926e+08	8.52172e+07	6.97613e+07	1.00259e+08	9.04961e+07	5.71535e+07	3.70993e+07	3.03941e+07	4.03434e+07	3.54067e+07	7.01416e+06	8.9087e+07	3.45685e+07	-1.36576	0.000331643	0.00355132	0.979945	213.075	83.098	1.38	--	--	--	--	--	--	--	--	--	-	-	-	-
POS_M213T151	5.32134e+06	1.14181e+07	8.92129e+06	6.53292e+06	4.91342e+06	1.7024e+06	1493.84	1493.84	1493.84	1493.84	1493.84	1493.84	6.46824e+06	1493.84	-12.0801	0.000850855	0.00661258	0.330226	213.123	151.338	2.52	--	--	--	--	--	--	--	--	--	-	-	-	-
POS_M213T33	2.56825e+07	6.72638e+07	7.53667e+06	1.01608e+07	3.41975e+07	7.38794e+07	1.2157e+07	9.8261e+06	3.3252e+06	508604	7.56916e+06	7.72878e+06	3.64535e+07	6.85247e+06	-2.41136	0.0296002	0.0739156	0.637418	213.148	32.6749	0.54	--	--	--	--	--	--	--	--	--	-	-	-	-
POS_M213T747	6.63943e+06	9.80937e+06	1.02957e+07	1.07029e+07	7.30402e+06	8.3257e+06	2.727e+07	1.84766e+07	1.77995e+07	1.80351e+07	3.27471e+07	1.56547e+07	8.8462e+06	2.16638e+07	1.29216	0.00113068	0.00785548	0.471919	213.148	747.306	12.46	--	--	--	--	--	--	--	--	--	-	-	-	-
POS_M214T496	834569	3.03275e+06	731601	2.00357e+06	1.92379e+06	2.21743e+06	1.12706e+07	4.92533e+06	4.13418e+06	4.97548e+06	7.0037e+06	2.75073e+06	1.79062e+06	5.84334e+06	1.70634	0.00980904	0.0334826	0.247861	214.047	495.637	8.26	--	Monolinuron	--	17.206	C9H11ClN2O2	MS1	--	--	--	-	-	-	-
POS_M215T310	6.51057e+06	7.64859e+06	7.45735e+06	2.31613e+06	6.80723e+06	2.89246e+06	2.8531e+06	501950	1.84825e+06	1.46612e+06	1.24023e+06	1.40887e+06	5.60539e+06	1.55309e+06	-1.85168	0.0025891	0.0134717	0.257602	215.04	310.127	5.17	--	--	--	--	--	--	--	--	--	-	-	-	-
POS_M215T83	1.06916e+07	1.60923e+07	9.26182e+06	2.35755e+06	9.83369e+06	8.42702e+06	2.26272e+06	1.93691e+06	1.43778e+06	814987	1.80571e+06	1.51131e+06	9.444e+06	1.62824e+06	-2.53609	0.00152558	0.00940827	0.367862	215.073	83.1654	1.39	--	Fluometuron	--	9.91446	C10H11F3N2O	MS1	--	--	--	-	-	-	-
POS_M215T287	9.88788e+06	3.09116e+07	1.69605e+07	6.87458e+06	1.9501e+07	2.03379e+07	9.93971e+06	8.19247e+06	4.20903e+06	7.45737e+06	6.01503e+06	3.23653e+06	1.74122e+07	6.50836e+06	-1.41974	0.01321	0.0411706	0.398682	215.139	287.39	4.79	Dethiobiotin	--	0.0846372	0.0107071	C10H18N2O3	MS2	Fatty Acyls	533-48-2	HMDB0003581	C01909	ko01100//Metabolic pathways;ko00780//Biotin metabolism	Global and overview maps;Metabolism of cofactors and vitamins	Metabolism
POS_M216T83	1.56612e+07	1.40359e+07	1.71917e+07	1.70166e+07	1.85758e+07	4.51794e+06	1493.84	1493.84	1493.84	1493.84	1493.84	1493.84	1.44999e+07	1493.84	-13.2447	4.05542e-05	0.000905116	0.518742	216.014	82.6393	1.38	--	--	--	--	--	--	--	--	--	-	-	-	-
POS_M216T215	6.24929e+06	8.78942e+06	4.6572e+06	6.48471e+06	5.11127e+06	6.97815e+06	627198	540401	2.72534e+06	3.03277e+06	6.59153e+06	2.47205e+06	6.37834e+06	2.66488e+06	-1.25911	0.00636802	0.0249841	0.237018	216.018	214.509	3.58	--	--	--	--	--	--	--	--	--	-	-	-	-
POS_M217T111	1.30542e+07	8.57502e+06	1.00804e+07	5.87865e+06	4.65252e+06	5.27389e+06	1.38371e+07	1.37443e+07	9.45267e+06	2.72148e+07	3.45247e+07	3.22966e+07	7.91912e+06	2.1845e+07	1.46389	0.0127686	0.0401452	0.450344	216.979	110.51	1.84	--	--	--	--	--	--	--	--	--	-	-	-	-
POS_M217T213	2.65792e+06	826872	3.74855e+06	717854	2.65402e+06	4.57618e+06	624875	140406	127887	136250	1.45768e+06	135197	2.53023e+06	437050	-2.5334	0.0105075	0.0351576	0.172751	216.982	213.318	3.56	--	--	--	--	--	--	--	--	--	-	-	-	-
POS_M217T460	460494	1.45444e+06	485220	2.52035e+06	1.17951e+06	491074	1.52251e+07	1.08376e+07	6.4547e+06	9.44655e+06	3.67359e+06	1.1131e+06	1.09851e+06	7.79177e+06	2.8264	0.0100246	0.033952	0.319148	217.038	460.387	7.67	--	--	--	--	--	--	--	--	--	-	-	-	-
POS_M217T144	2.54338e+07	2.67594e+07	4.53396e+07	7.28636e+07	4.62517e+07	6.149e+07	6.53888e+06	4.25503e+06	9.97903e+06	2.0058e+07	3.35086e+06	1.2905e+07	4.63563e+07	9.51446e+06	-2.28457	0.00103026	0.0073678	0.769239	217.032	143.907	2.4	--	--	--	--	--	--	--	--	--	-	-	-	-
POS_M217T138	5.54053e+07	8.32921e+07	7.36373e+07	5.12042e+07	4.74248e+07	5.83627e+07	2.18081e+08	1.45749e+08	1.66257e+08	1.46229e+08	3.9056e+07	2.94245e+08	6.15544e+07	1.6827e+08	1.45084	0.0125058	0.0396038	1.21698	217.068	137.734	2.3	--	--	--	--	--	--	--	--	--	-	-	-	-
POS_M217T102_2	4.81598e+07	4.7712e+07	3.58835e+07	1.07113e+07	2.26266e+07	2.10261e+07	1.79779e+07	6.95883e+06	6.77998e+06	1.89188e+07	4.82542e+06	5.41266e+06	3.10199e+07	1.01456e+07	-1.61234	0.0118934	0.0383623	0.545035	217.118	101.996	1.7	--	N-a-Acetylcitrulline	--	2.44767	C8H15N3O4	MS1	Carboxylic acids and derivatives	33965-42-3	HMDB0000856	C15532	ko01100//Metabolic pathways;ko01230//Biosynthesis of amino acids;ko00220//Arginine biosynthesis	Amino acid metabolism;Global and overview maps	Metabolism
POS_M217T334	4.7258e+07	1.19852e+08	6.01903e+07	4.63687e+07	6.88305e+07	5.97721e+07	1.75736e+07	4.04118e+07	3.55821e+07	1.03463e+07	4.58164e+07	8.42885e+06	6.70453e+07	2.63599e+07	-1.34679	0.0104561	0.0351014	0.789873	217.154	333.713	5.56	beta-Alanyl-L-lysine	--	6.37e-10	0.290319	C9H19N3O3	MS2	Peptidomimetics	-	HMDB0060442	C05341	ko00410//beta-Alanine metabolism	Metabolism of other amino acids	Metabolism
POS_M218T311	1.71334e+06	2.40818e+06	2.0132e+06	937677	1.78096e+06	1.22282e+06	1.47425e+06	721835	331051	1.03125e+06	599487	719937	1.67936e+06	812969	-1.04664	0.00941225	0.0325291	0.111738	218.032	310.637	5.18	--	--	--	--	--	--	--	--	--	-	-	-	-
POS_M218T137	2.51771e+06	3.87309e+06	4.27693e+06	3.18699e+06	1.73185e+06	1.74987e+06	1493.84	1493.84	1493.84	1493.84	1493.84	1493.84	2.88941e+06	1493.84	-10.9175	6.14092e-05	0.00120791	0.228067	218.071	137.283	2.29	--	1-Hydroxypyrene	--	0.117179	C16H10O	MS1	Phenanthrenes and derivatives	5315-79-7	HMDB0013139	C14519	ko01120//Microbial metabolism in diverse environments	Global and overview maps	Metabolism
POS_M218T158	7.79869e+06	8.66428e+06	1.14238e+07	9.2511e+06	7.20994e+06	8.60266e+06	5.39991e+06	2.74623e+06	3.00027e+06	3.50135e+06	3.52821e+06	2.90382e+06	8.82508e+06	3.5133e+06	-1.32878	2.31356e-05	0.000620993	0.309242	218.102	157.509	2.63	N-Acetylserotonin	--	0.422995	15.1557	C12H14N2O2	MS2	Indoles and derivatives	1210-83-9	HMDB0001238	C00978	ko01100//Metabolic pathways;ko00380//Tryptophan metabolism	Amino acid metabolism;Global and overview maps	Metabolism
POS_M218T488	1.14541e+06	1.91661e+06	1.58774e+06	1.51405e+06	1.70597e+06	1.38741e+06	3.14757e+06	2.24872e+06	2.64392e+06	3.19595e+06	5.12767e+06	2.60698e+06	1.54286e+06	3.1618e+06	1.03514	0.00385851	0.0177701	0.161277	218.102	487.744	8.13	--	--	--	--	--	--	--	--	--	-	-	-	-
POS_M219T310	1.65552e+06	1.78563e+06	3.51262e+06	765484	1.87238e+06	704658	1.42493e+06	691265	602971	688839	107128	145166	1.71605e+06	610049	-1.49209	0.03686	0.0868812	0.114816	218.995	309.945	5.17	--	4-Nitrophenyl phosphate	--	6.86752	C6H6NO6P	MS1	Organic phosphoric acids and derivatives	-	HMDB0060272	C03360	ko01120//Microbial metabolism in diverse environments	Global and overview maps	Metabolism
POS_M219T108	2.89362e+07	4.7581e+07	3.00437e+07	4.65523e+07	1.42862e+07	8.28095e+07	1493.84	1493.84	1493.84	1493.84	1493.84	1493.84	4.17015e+07	1493.84	-14.7688	0.00151889	0.00937647	0.823243	219.026	108.116	1.8	--	--	--	--	--	--	--	--	--	-	-	-	-
POS_M219T148_1	2.39806e+07	3.96538e+07	3.49534e+07	3.61152e+07	4.40171e+07	6.443e+07	2.25661e+07	3.53417e+06	1.17223e+07	4.24398e+06	9.6669e+06	1.23963e+07	4.0525e+07	1.06883e+07	-1.92278	0.00069755	0.00573572	0.715858	219.097	148.018	2.47	gamma-Glutamylalanine	--	1.17e-11	1.78802	C7H11N2O5R	MS2	Carboxylic acids and derivatives	5875-41-2	HMDB0006248	C03740	ko01100//Metabolic pathways;ko00480//Glutathione metabolism	Global and overview maps;Metabolism of other amino acids	Metabolism
POS_M219T347	1.01294e+07	2.82353e+07	1.42406e+07	1.12564e+07	1.64102e+07	1.45043e+07	8.0613e+06	4.20777e+06	1.19198e+06	1.24771e+06	4.49555e+06	964362	1.5796e+07	3.36144e+06	-2.23241	0.00156278	0.00959393	0.457229	219.134	346.901	5.78	D-Lysopine	--	0.364854	1.3772	C9H18N2O4	MS2	--	--	--	C04020	ko00310//Lysine degradation	Amino acid metabolism	Metabolism
POS_M219T98	2.94108e+07	3.35725e+07	3.57978e+07	3.23397e+07	3.15592e+07	3.55503e+07	7.05057e+07	4.75808e+07	5.75073e+07	6.20169e+07	1.01292e+08	5.93341e+07	3.30384e+07	6.63728e+07	1.00645	0.00145771	0.00912209	0.753356	219.17	98.0796	1.63	--	--	--	--	--	--	--	--	--	-	-	-	-
POS_M220T385_1	1.61452e+06	3.09735e+06	3.62446e+06	878894	622699	944606	3.05123e+07	2.87269e+07	3.12258e+07	5.31524e+07	1.55912e+07	8.42752e+06	1.79709e+06	2.79394e+07	3.95857	0.00200479	0.0113905	0.667379	220.06	385.095	6.42	5-Hydroxyindolepyruvate	--	0.2687	1.30453	C11H9NO4	MS2	--	--	--	C05646	ko00380//Tryptophan metabolism	Amino acid metabolism	Metabolism
POS_M221T65	5.14848e+06	1.12236e+07	1.79807e+07	6.46689e+06	8.10638e+06	2.13627e+07	4.6178e+06	842668	2.20361e+06	1.6038e+06	748079	1.85032e+06	1.17148e+07	1.97771e+06	-2.56642	0.00530593	0.0222499	0.380669	220.934	65.2395	1.09	--	--	--	--	--	--	--	--	--	-	-	-	-
POS_M221T40	1.17484e+06	3.61961e+06	6.09667e+06	2.42238e+06	7.94388e+06	971142	294663	1.75367e+06	218664	783938	1.28044e+06	575905	3.70475e+06	817881	-2.17941	0.0331348	0.0801787	0.193223	220.934	39.8939	0.66	--	--	--	--	--	--	--	--	--	-	-	-	-
POS_M221T67	1.86384e+06	4.00035e+06	4.1278e+06	989334	3.31104e+06	854738	325329	2.03731e+06	877679	222219	1.09178e+06	506189	2.52452e+06	843419	-1.58169	0.0296731	0.0740273	0.150896	220.962	66.9146	1.12	--	--	--	--	--	--	--	--	--	-	-	-	-
POS_M221T788	1.64586e+07	6.69756e+06	1.53412e+07	1.00745e+07	8.99485e+06	2.4432e+07	8.30414e+06	6.40301e+06	8.06555e+06	4.10303e+06	7.97698e+06	5.66223e+06	1.36665e+07	6.75249e+06	-1.01715	0.029786	0.0741364	0.295011	221.153	788.164	13.14	--	Procarbazine	--	3.12371	C12H19N3O	MS1	Benzene and substituted derivatives	671-16-9	HMDB0015299	-	-	-	-
POS_M221T92	2.21343e+08	1.17967e+08	5.31467e+07	7.33759e+07	1.69715e+08	2.47051e+08	3.31964e+07	5.93963e+06	2.33658e+07	5.37567e+06	1.67508e+07	6.59072e+06	1.471e+08	1.52032e+07	-3.27435	0.00231308	0.0124943	1.48915	221.186	92.1812	1.54	--	Caryophyllene epoxide	--	19.2388	C15H24O	MS1	Prenol lipids	1139-30-6	HMDB0036789	-	-	-	-
POS_M222T391	1.30591e+06	255979	979495	1.68413e+06	2.5305e+06	2.31654e+06	2.0506e+07	4.17144e+06	8.31004e+06	8.76503e+06	5.20086e+06	598986	1.51209e+06	7.9254e+06	2.38994	0.0459991	0.102364	0.287531	221.671	390.657	6.51	--	--	--	--	--	--	--	--	--	-	-	-	-
POS_M222T243	1.13255e+06	4.51225e+06	4.9606e+06	5.33465e+06	5.84182e+06	4.82438e+06	2.06306e+07	7.30912e+06	9.46712e+06	1.89739e+07	9.76413e+06	1.03609e+07	4.43437e+06	1.2751e+07	1.5238	0.00578475	0.0235447	0.369456	222.039	243.323	4.06	--	--	--	--	--	--	--	--	--	-	-	-	-
POS_M222T232	1.55412e+06	1.45907e+06	3.06932e+06	6.78013e+06	5.21967e+06	4.31112e+06	1493.84	1493.84	1493.84	1493.84	1493.84	1493.84	3.73224e+06	1493.84	-11.2868	0.00147084	0.00916344	0.245155	222.039	232.346	3.87	--	--	--	--	--	--	--	--	--	-	-	-	-
POS_M222T640	3.14942e+06	5.54662e+06	3.54145e+06	6.81199e+06	4.75033e+06	4.4668e+06	4.04409e+06	461167	771943	2.89273e+06	2.81073e+06	423749	4.7111e+06	1.90074e+06	-1.30951	0.00717048	0.0272027	0.197044	222.146	639.75	10.66	--	--	--	--	--	--	--	--	--	-	-	-	-
POS_M223T473	1.19646e+06	203708	266625	1.49868e+06	1.16719e+06	1.50479e+06	3.32312e+06	2.08985e+06	2.56816e+06	3.13715e+06	3.01764e+06	2.42059e+06	972911	2.75942e+06	1.50398	0.000177343	0.00235928	0.181851	222.594	473.253	7.89	--	--	--	--	--	--	--	--	--	-	-	-	-
POS_M223T141	1.06011e+07	2.76696e+06	1.03666e+07	8.2437e+06	4.30386e+06	5.30448e+06	3.97142e+06	6.40812e+06	3.02786e+06	4.02257e+06	891629	712192	6.93111e+06	3.1723e+06	-1.12756	0.0408929	0.0937096	0.206016	223.034	141.393	2.36	--	Alizarin	--	3.34017	C14H8O4	MS1	--	--	--	-	-	-	-
POS_M223T101	1.68434e+07	2.84057e+07	7.11065e+06	1.84297e+07	1.73383e+07	2.28832e+07	7.85475e+07	7.08663e+07	8.67689e+07	1.09304e+08	3.32304e+07	1.00527e+08	1.85018e+07	7.9874e+07	2.11006	0.000293993	0.00328679	1.04085	223.06	101.191	1.69	--	(E)-Monocrotophos	--	5.52554	C7H14NO5P	MS1	Organic phosphoric acids and derivatives	6923-22-4	HMDB0031805	-	-	-	-
POS_M223T794	4.92808e+06	4.61085e+06	5.05263e+06	3.69529e+06	4.5621e+06	3.84883e+06	7.71869e+06	9.81122e+06	1.1562e+07	1.38543e+07	1.54675e+07	1.3498e+07	4.44963e+06	1.19853e+07	1.42951	8.6208e-05	0.00148029	0.371247	223.096	794.136	13.24	--	--	--	--	--	--	--	--	--	-	-	-	-
POS_M223T745	4.79261e+06	8.75248e+06	5.94081e+06	5.77182e+06	4.904e+06	5.90014e+06	2.98751e+06	1.5249e+07	2.61032e+07	5.86166e+06	2.78666e+07	2.96376e+07	6.01031e+06	1.79509e+07	1.57855	0.0319041	0.0779438	0.369971	223.096	744.523	12.41	--	Diethyl phthalate	--	0.592364	C12H14O4	MS1	--	--	--	-	-	-	-
POS_M223T400	2.73817e+06	1.81968e+07	1.0219e+07	8.10731e+06	1.21318e+07	1.2341e+07	1.03363e+06	2.54144e+06	1.59432e+06	2.24517e+06	680362	2.17943e+06	1.06224e+07	1.71239e+06	-2.63302	0.00178255	0.0104635	0.38655	223.107	399.822	6.66	--	--	--	--	--	--	--	--	--	-	-	-	-
POS_M223T681	581227	3.40784e+06	2.82395e+06	629604	830905	2.01358e+06	3.24292e+07	5.83914e+07	1.6901e+08	1.76771e+08	2.72853e+07	8.55723e+06	1.71452e+06	7.87406e+07	5.52123	0.030083	0.0747535	1.00195	223.133	680.723	11.35	--	--	--	--	--	--	--	--	--	-	-	-	-
POS_M223T623	1.06499e+08	9.53562e+07	1.33146e+07	8.80692e+07	5.51064e+07	6.54162e+07	4.20437e+07	2.33087e+07	2.30441e+07	3.21564e+07	2.32648e+07	3.16319e+06	7.06269e+07	2.44968e+07	-1.52762	0.0109794	0.0363108	0.815755	223.188	623.275	10.39	--	--	--	--	--	--	--	--	--	-	-	-	-
POS_M224T243	8.88356e+07	1.33978e+08	9.08843e+07	1.08703e+08	1.05156e+08	1.04651e+08	2.54033e+08	2.6801e+08	3.25761e+08	5.71448e+08	5.47554e+08	2.116e+08	1.05368e+08	3.63067e+08	1.7848	0.00248666	0.0131183	2.07911	224.055	242.998	4.05	--	4-(2-Amino-3-hydroxyphenyl)-2,4-dioxobutanoic acid	--	1.64867	C10H9NO5	MS1	Organooxygen compounds	-	HMDB0004083	C05645	ko00380//Tryptophan metabolism	Amino acid metabolism	Metabolism
POS_M224T174	373498	2.91702e+06	1.97048e+06	1.86334e+06	1.39644e+06	2.40999e+06	1.41349e+07	8.72239e+06	1.12421e+07	2.20596e+07	1.23972e+07	7.81115e+06	1.8218e+06	1.27279e+07	2.80456	0.000442399	0.00425163	0.44786	224.055	173.965	2.9	--	--	--	--	--	--	--	--	--	-	-	-	-
POS_M224T100	3.38215e+06	5.01122e+06	1.82036e+06	2.04929e+06	5.49609e+06	6.37664e+06	1493.84	1493.84	1493.84	1493.84	1493.84	1493.84	4.02263e+06	1493.84	-11.3949	0.000393321	0.00394529	0.271049	224.059	100.412	1.67	--	L-3-Hydroxykynurenine	--	0.418233	C10H12N2O4	MS1	Organooxygen compounds	606-14-4	HMDB0011631	C03227	ko01100//Metabolic pathways;ko00380//Tryptophan metabolism	Amino acid metabolism;Global and overview maps	Metabolism
POS_M224T374	2.06877e+06	1.27785e+06	3.413e+06	1.99978e+06	2.83742e+06	2.11703e+06	681134	477485	386122	499676	425263	1.31026e+06	2.28564e+06	629990	-1.8592	0.00057792	0.00498841	0.167957	224.074	373.658	6.23	--	--	--	--	--	--	--	--	--	-	-	-	-
POS_M224T716	1.45046e+06	1.39864e+06	1.70092e+06	1.54179e+06	1.88518e+06	2.08304e+06	3.91424e+06	3.41711e+06	4.44575e+06	4.12123e+06	3.86989e+06	5.07782e+06	1.67667e+06	4.14101e+06	1.30438	2.30164e-06	0.000142631	0.21782	224.092	715.614	11.93	--	Dioxacarb	--	0.632547	C11H13NO4	MS1	--	--	--	-	-	-	-
POS_M224T623	2.26983e+06	2.26951e+06	1.55645e+06	2.73629e+06	1.78755e+06	2.45584e+06	1.58533e+06	870737	823197	239722	790036	311853	2.17925e+06	770146	-1.50062	0.000343278	0.00363096	0.156622	224.192	623.015	10.38	--	--	--	--	--	--	--	--	--	-	-	-	-
POS_M225T37	2.88082e+06	8.29175e+06	3.07992e+06	5.04776e+06	4.67871e+06	1.01258e+06	1493.84	1493.84	1493.84	1493.84	1493.84	1493.84	4.16526e+06	1493.84	-11.4452	0.00212127	0.0117928	0.26227	224.933	36.9707	0.62	--	--	--	--	--	--	--	--	--	-	-	-	-
POS_M225T36_1	1.43793e+06	2.04471e+06	1.07141e+06	2.01912e+06	2.0423e+06	2.15868e+06	1493.84	1493.84	1493.84	1493.84	1493.84	1493.84	1.79569e+06	1493.84	-10.2313	1.52532e-06	0.000110636	0.188219	224.988	35.8648	0.6	--	--	--	--	--	--	--	--	--	-	-	-	-
POS_M225T81	6.19673e+06	1.36103e+07	8.00677e+06	6.23817e+06	9.11363e+06	6.86622e+06	1493.84	1493.84	1493.84	1493.84	1493.84	1493.84	8.33863e+06	1493.84	-12.4466	2.7577e-05	0.000708972	0.399436	225.022	80.8185	1.35	--	--	--	--	--	--	--	--	--	-	-	-	-
POS_M225T36_2	1.64631e+06	5.67722e+06	5.8505e+06	5.55514e+06	4.93088e+06	5.35311e+06	2.17317e+06	482514	1.66755e+06	1.60025e+06	1.63742e+06	1.6662e+06	4.83553e+06	1.53785e+06	-1.65276	0.000743957	0.00601288	0.23378	225.029	35.8576	0.6	--	--	--	--	--	--	--	--	--	-	-	-	-
POS_M225T690	6.10047e+06	3.04383e+06	2.57494e+07	2.52837e+07	1.46905e+07	2.58169e+07	1493.84	1493.84	1493.84	1493.84	1493.84	1493.84	1.67808e+07	1493.84	-13.4555	0.00273324	0.0140064	0.50329	225.029	689.696	11.49	--	--	--	--	--	--	--	--	--	-	-	-	-
POS_M225T242	6.54434e+06	1.16174e+07	6.0701e+06	6.49485e+06	6.42178e+06	8.67906e+06	1.95152e+07	2.19686e+07	1.66699e+07	4.38686e+07	4.26277e+07	2.68789e+07	7.63792e+06	2.85881e+07	1.90417	0.00165914	0.00990411	0.598071	225.059	242.377	4.04	--	4-Amino-4-deoxychorismate	--	22.6781	C10H11NO5	MS1	--	--	--	C11355	ko00790//Folate biosynthesis	Metabolism of cofactors and vitamins	Metabolism
POS_M225T504	1.37938e+06	1.65049e+06	1.4863e+06	1.63035e+06	2.22398e+06	728624	1493.84	1493.84	1493.84	1493.84	1493.84	1493.84	1.51652e+06	1493.84	-9.98753	1.70852e-05	0.000525759	0.170297	225.112	503.997	8.4	--	--	--	--	--	--	--	--	--	-	-	-	-
POS_M225T459	3.30563e+06	4.61981e+06	4.73436e+06	4.3982e+06	3.43969e+06	3.09259e+06	2.83919e+06	1.58845e+06	1.71895e+06	720652	1.71607e+06	627741	3.93171e+06	1.53517e+06	-1.35676	0.000305602	0.00336107	0.203191	225.111	458.817	7.65	--	--	--	--	--	--	--	--	--	-	-	-	-
POS_M226T739	1.1506e+07	3.44078e+06	2.43964e+07	2.18729e+07	4.36038e+06	5.75513e+06	1.32891e+08	1.84692e+08	3.52673e+07	3.31833e+07	1.27806e+08	1.92628e+07	1.18886e+07	8.88504e+07	2.9018	0.0212659	0.0580185	1.02109	226.012	739.321	12.32	--	--	--	--	--	--	--	--	--	-	-	-	-
POS_M226T347	1.86496e+07	7.17092e+06	2.0481e+07	3.63463e+07	9.364e+06	3.58319e+07	1.55133e+06	964051	274116	1.02183e+06	948147	821381	2.13073e+07	930142	-4.51775	0.00262016	0.0135836	0.555543	226.024	346.904	5.78	--	--	--	--	--	--	--	--	--	-	-	-	-
POS_M226T190	1.97665e+07	1.23622e+07	2.69515e+07	2.8748e+07	1.60776e+07	5.29883e+07	8.45316e+07	3.44437e+07	1.00049e+08	1.08941e+08	1.38322e+08	1.66241e+08	2.6149e+07	1.05421e+08	2.01134	0.00223474	0.012201	1.13815	226.045	189.716	3.16	Prephenate	--	5.74e-10	2.05579	C10H10O6	MS2	Keto acids and derivatives	126-49-8	HMDB0012283	C00254	ko01100//Metabolic pathways;ko01110//Biosynthesis of secondary metabolites;ko01130//Biosynthesis of antibiotics;ko01230//Biosynthesis of amino acids;ko00400//Phenylalanine, tyrosine and tryptophan biosynthesis	Amino acid metabolism;Global and overview maps	Metabolism
POS_M226T94	6.78429e+06	1.37737e+07	2.58228e+06	5.73587e+06	2.83772e+06	7.23905e+06	1.21787e+07	9.89394e+06	1.03126e+07	1.3701e+07	1.70168e+07	1.99889e+07	6.49214e+06	1.38487e+07	1.09298	0.0099886	0.033851	0.323412	226.128	94.2418	1.57	--	Cyprodinil	--	24.4897	C14H15N3	MS1	Benzene and substituted derivatives	121552-61-2	HMDB0034853	-	-	-	-
POS_M227T39	1.23972e+07	1.29622e+07	3.83623e+06	4.07308e+06	5.90306e+06	1.22055e+07	1.07304e+06	1.08371e+06	712495	2.45432e+06	1.16096e+06	2.48611e+06	8.56288e+06	1.49511e+06	-2.51785	0.00309075	0.0151993	0.341161	227.014	39.201	0.65	--	--	--	--	--	--	--	--	--	-	-	-	-
POS_M227T453	1.65165e+07	1.65917e+07	1.4562e+07	1.72699e+07	1.2131e+07	1.97319e+07	4.85585e+07	3.36264e+07	3.7e+07	5.51703e+07	7.41376e+07	3.85848e+07	1.61338e+07	4.78463e+07	1.56832	0.000500891	0.00458936	0.7563	227.126	453.021	7.55	--	--	--	--	--	--	--	--	--	-	-	-	-
POS_M227T581	2.67712e+06	3.73862e+06	2.69562e+06	2.91818e+06	3.42424e+06	4.0526e+06	1493.84	1493.84	1493.84	1493.84	1493.84	1493.84	3.25106e+06	1493.84	-11.0877	7.66859e-08	1.46015e-05	0.255881	227.128	580.591	9.68	--	--	--	--	--	--	--	--	--	-	-	-	-
POS_M227T392	6.02843e+06	3.4104e+06	3.39223e+06	4.76553e+06	3.8746e+06	4.4054e+06	1.54964e+07	8.48146e+06	7.35559e+06	1.1648e+07	1.1667e+07	6.43264e+06	4.31276e+06	1.01802e+07	1.23908	0.00227352	0.0123581	0.317403	227.126	391.737	6.53	--	--	--	--	--	--	--	--	--	-	-	-	-
POS_M227T217	699497	6.16371e+06	700205	1.76029e+06	2.01952e+06	2.22587e+06	1493.84	1493.84	1493.84	1493.84	1493.84	1493.84	2.26151e+06	1493.84	-10.5641	0.0208464	0.05737	0.178163	227.139	217.092	3.62	--	--	--	--	--	--	--	--	--	-	-	-	-
POS_M227T671	1.64845e+06	5.63192e+06	4.27388e+06	3.57243e+06	5.72554e+06	4.0204e+06	1.24845e+06	1.099e+06	1.09831e+06	691630	311181	673789	4.14544e+06	853727	-2.27968	0.000389998	0.00392122	0.242576	227.143	671.219	11.19	--	Amobarbital	--	16.7503	C11H18N2O3	MS1	Diazines	57-43-2	HMDB0015440	-	-	-	-
POS_M228T178	608617	612917	1.92219e+06	644765	2.22048e+06	2.09307e+06	1493.84	1493.84	1493.84	1493.84	1493.84	1493.84	1.35034e+06	1493.84	-9.82008	0.00210282	0.0117451	0.148476	227.998	177.87	2.96	--	--	--	--	--	--	--	--	--	-	-	-	-
POS_M228T789	1.81961e+07	1.42052e+07	1.24841e+07	1.02574e+08	5.35151e+07	2.36403e+07	1493.84	1493.84	1493.84	1493.84	1493.84	1493.84	3.74357e+07	1493.84	-14.6131	0.0265422	0.0682657	0.683563	228.007	789.069	13.15	--	--	--	--	--	--	--	--	--	-	-	-	-
POS_M228T830	7.85705e+06	2.51343e+07	3.22003e+07	2.53772e+06	7.78221e+06	1.03027e+07	1493.84	1493.84	1493.84	1493.84	1493.84	1493.84	1.43024e+07	1493.84	-13.2249	0.0130644	0.040884	0.446189	228.007	829.512	13.83	--	--	--	--	--	--	--	--	--	-	-	-	-
POS_M228T175	3.14806e+06	4.59415e+06	2.69087e+06	2.99817e+06	3.27286e+06	3.11448e+06	1.24637e+07	7.00348e+06	1.07257e+07	9.101e+06	6.49109e+06	6.45116e+06	3.3031e+06	8.70602e+06	1.39819	0.000452315	0.00430563	0.308373	228.084	175.154	2.92	Trioxsalen	--	9.15e-12	15.6291	C14H12O3	MS2	Coumarins and derivatives	3902-71-4	HMDB0015575	-	-	-	-
POS_M228T402	1.23843e+06	4.68882e+06	3.07837e+06	837365	3.79785e+06	3.5083e+06	1.36307e+06	504325	2.12465e+06	543518	1.60759e+06	1.04671e+06	2.85819e+06	1.19831e+06	-1.2541	0.0323356	0.0786824	0.150467	228.082	401.923	6.7	--	--	--	--	--	--	--	--	--	-	-	-	-
POS_M228T95	2.27959e+07	2.10045e+07	2.52657e+07	4.6253e+06	6.23757e+06	2.03728e+07	1493.84	1493.84	1493.84	1493.84	1493.84	1493.84	1.6717e+07	1493.84	-13.45	0.000994776	0.00728803	0.53006	228.108	94.9994	1.58	--	--	--	--	--	--	--	--	--	-	-	-	-
POS_M228T82	1.55614e+06	1.97634e+06	1.73495e+06	260986	1.90809e+06	2.043e+06	1493.84	1493.84	1493.84	1493.84	1493.84	1493.84	1.57992e+06	1493.84	-10.0466	0.000179694	0.00235989	0.171096	228.119	81.8513	1.36	--	Nabumetone	--	16.8256	C15H16O2	MS1	Naphthalenes	42924-53-8	HMDB0014604	-	-	-	-
POS_M228T362	591243	440952	277549	419501	480076	464654	7.66701e+06	1.47376e+06	2.69895e+06	2.00556e+06	3.76937e+06	590418	445662	3.03418e+06	2.76728	0.0303443	0.0751576	0.186932	228.12	361.975	6.03	--	--	--	--	--	--	--	--	--	-	-	-	-
POS_M228T770	3.58109e+07	2.92978e+07	1.99063e+07	1.62809e+07	2.2373e+07	1.96959e+07	5.66106e+07	7.24967e+07	5.77378e+07	3.96077e+07	5.38072e+07	2.78777e+07	2.38941e+07	5.13563e+07	1.10389	0.00288598	0.0145085	0.649458	228.268	769.617	12.83	--	--	--	--	--	--	--	--	--	-	-	-	-
POS_M229T82	1.77407e+06	3.38318e+06	5.15077e+06	4.26149e+06	889590	3.2446e+06	267429	1.13393e+06	1.14055e+06	1.18345e+06	1.0491e+06	1.03091e+06	3.11728e+06	967561	-1.68786	0.00831838	0.029902	0.171749	228.909	81.7955	1.36	--	--	--	--	--	--	--	--	--	-	-	-	-
POS_M229T308	1.61109e+06	2.03723e+06	2.14445e+06	1.61063e+06	333966	442388	6.80222e+06	3.60134e+06	4.09977e+06	4.83369e+06	3.50777e+06	3.78891e+06	1.36329e+06	4.43895e+06	1.70312	0.000468938	0.00442298	0.2367	229.032	308.433	5.14	--	--	--	--	--	--	--	--	--	-	-	-	-
POS_M229T113	2.72496e+07	4.88584e+07	6.0625e+07	1.60585e+07	1.85422e+07	1.52102e+07	1.08252e+07	1.1551e+07	5.48659e+06	4.89812e+06	1.12931e+07	8.55294e+06	3.10907e+07	8.76783e+06	-1.82619	0.0182226	0.0520779	0.546262	229.032	113.248	1.89	--	--	--	--	--	--	--	--	--	-	-	-	-
POS_M229T94	5.51171e+07	8.73801e+07	4.84004e+07	1.03785e+07	1.24017e+07	1.34027e+07	1493.84	1493.84	1493.84	1493.84	1493.84	1493.84	3.78468e+07	1493.84	-14.6289	0.0139837	0.0429153	0.736555	229.07	93.7711	1.56	--	--	--	--	--	--	--	--	--	-	-	-	-
POS_M229T319	422020	191078	329557	178781	210773	146492	1493.84	1493.84	1493.84	1493.84	1493.84	1493.84	246450	1493.84	-7.36613	0.00021617	0.00262375	0.0660113	229.087	319.46	5.32	--	--	--	--	--	--	--	--	--	-	-	-	-
POS_M229T636	1.19678e+06	4.27175e+06	4.49403e+06	3.47633e+06	3.37936e+06	3.74236e+06	1493.84	1493.84	1493.84	1493.84	1493.84	1493.84	3.42677e+06	1493.84	-11.1636	3.19244e-05	0.000781187	0.251635	229.122	635.697	10.59	--	Bisphenol A	--	0.825735	C15H16O2	MS1	Benzene and substituted derivatives	1980-05-07	HMDB0032133	C13624	ko01100//Metabolic pathways;ko01120//Microbial metabolism in diverse environments	Global and overview maps	Metabolism
POS_M229T40	1.68554e+06	2.41022e+06	1.03858e+07	3.21164e+06	3.48323e+06	5.01393e+06	929710	875543	483568	642438	170056	197729	4.36506e+06	549841	-2.98892	0.014632	0.0443325	0.223631	229.143	40.2672	0.67	--	--	--	--	--	--	--	--	--	-	-	-	-
POS_M229T214	2.4443e+07	9.2937e+07	2.08729e+08	3.49795e+07	1.11137e+08	1.73076e+08	2.60739e+07	1.68035e+07	1.4947e+07	1.45543e+07	8.03058e+07	1.46479e+07	1.0755e+08	2.78887e+07	-1.94726	0.0311471	0.0766165	0.992826	229.154	214.251	3.57	--	--	--	--	--	--	--	--	--	-	-	-	-
POS_M229T127	1.32523e+07	5.85913e+07	6.13e+07	6.1063e+07	7.95217e+07	8.43731e+07	3.33906e+06	7.21666e+06	5.32199e+06	1.4206e+06	5.30212e+06	1.34256e+06	5.96836e+07	3.9905e+06	-3.90269	0.000301986	0.00333938	0.993085	229.154	127.275	2.12	--	--	--	--	--	--	--	--	--	-	-	-	-
POS_M229T237	6.51263e+07	2.83358e+08	3.16651e+08	8.08656e+07	3.04973e+08	7.57228e+07	1493.84	1493.84	1493.84	1493.84	1493.84	1493.84	1.87783e+08	1493.84	-16.9397	0.00431179	0.0192467	1.72257	229.154	236.768	3.95	--	--	--	--	--	--	--	--	--	-	-	-	-
POS_M229T770	4.70887e+06	3.91853e+06	613269	1.63915e+06	528396	399241	9.89478e+06	1.30762e+07	9.93776e+06	7.55738e+06	1.05567e+07	1.28287e+06	1.96791e+06	8.71761e+06	2.14727	0.00408758	0.0184623	0.322779	229.272	769.841	12.83	--	--	--	--	--	--	--	--	--	-	-	-	-
POS_M230T313	1.29594e+06	504413	1.4361e+06	376257	1.247e+06	2.28319e+06	1493.84	1493.84	1493.84	1493.84	1493.84	1493.84	1.19048e+06	1493.84	-9.63831	0.00182378	0.0106033	0.139896	230.046	312.594	5.21	--	Forchlorfenuron	--	8.34494	C12H10ClN3O	MS1	--	--	--	-	-	-	-
POS_M230T427	771402	854068	1.09401e+06	887614	1.02821e+06	1.20915e+06	1493.84	1493.84	1493.84	1493.84	1493.84	1493.84	974076	1493.84	-9.34887	4.93754e-08	9.70465e-06	0.139173	230.079	426.605	7.11	--	--	--	--	--	--	--	--	--	-	-	-	-
POS_M230T452	328978	772192	261730	927050	392024	310836	1493.84	1493.84	1493.84	1493.84	1493.84	1493.84	498802	1493.84	-8.3833	0.00141636	0.00894719	0.0901607	230.154	452.139	7.54	--	--	--	--	--	--	--	--	--	-	-	-	-
POS_M231T128	1.63382e+06	3.00506e+06	1.14209e+06	1.18196e+06	2.42917e+06	1.52392e+06	7.44093e+06	4.05973e+06	7.34078e+06	8.53563e+06	5.41806e+06	5.36346e+06	1.81934e+06	6.35977e+06	1.80556	0.000120781	0.00180372	0.288931	230.978	127.637	2.13	--	--	--	--	--	--	--	--	--	-	-	-	-
POS_M231T164	2.28951e+07	1.92251e+07	2.06463e+07	2.85728e+07	1.20025e+07	1.22896e+07	8.4664e+06	1.2428e+07	7.52091e+06	1.40817e+07	6.29219e+06	8.34453e+06	1.92719e+07	9.5223e+06	-1.01712	0.0069776	0.0266884	0.368774	231.084	164.01	2.73	--	--	--	--	--	--	--	--	--	-	-	-	-
POS_M231T395	8.9855e+07	1.83099e+08	7.58457e+07	5.35137e+07	6.83113e+07	5.52898e+07	3.65357e+07	5.69858e+06	2.17257e+07	5.01732e+06	2.40657e+07	4.63856e+06	8.76524e+07	1.62803e+07	-2.42867	0.00605471	0.024188	1.05463	231.17	395.112	6.59	--	--	--	--	--	--	--	--	--	-	-	-	-
POS_M232T173	3.35387e+06	2.48124e+06	3.14837e+06	3.67266e+06	3.19355e+06	5.29209e+06	5.19529e+06	8.14437e+06	6.48314e+06	9.89712e+06	6.77034e+06	6.19466e+06	3.52363e+06	7.11415e+06	1.01363	0.0009967	0.00728803	0.249224	231.98	173.041	2.88	--	--	--	--	--	--	--	--	--	-	-	-	-
POS_M233T138_1	3.82505e+06	3.14373e+06	3.47534e+06	2.6952e+06	2.36457e+06	640830	4.42893e+06	6.41603e+06	8.82621e+06	7.98496e+06	4.7654e+06	5.88851e+06	2.69079e+06	6.385e+06	1.24666	0.00144258	0.00904282	0.245931	233.042	137.739	2.3	--	Sulfadiazine	--	11.9288	C10H10N4O2S	MS1	Benzene and substituted derivatives	68-35-9	HMDB0014503	-	-	-	-
POS_M233T108	9.03454e+07	7.31885e+07	7.25065e+07	7.09392e+07	8.10561e+07	7.88383e+07	1493.84	1493.84	1493.84	1493.84	1493.84	1493.84	7.78123e+07	1493.84	-15.6687	1.53431e-10	1.86972e-07	1.26086	233.062	108.243	1.8	--	--	--	--	--	--	--	--	--	-	-	-	-
POS_M233T138_2	5.15973e+07	4.22191e+07	1.61817e+07	1.13269e+07	1.14857e+07	4.62585e+07	1.3064e+07	1.54151e+07	2.8665e+06	2.48535e+06	5.28847e+06	1.29042e+07	2.98449e+07	8.6706e+06	-1.78328	0.0246926	0.0649619	0.540045	233.063	137.67	2.29	--	--	--	--	--	--	--	--	--	-	-	-	-
POS_M234T199	3.67591e+06	4.0602e+06	2.66012e+06	2.74977e+06	2.50707e+06	4.67243e+06	2.81565e+07	1.29239e+07	3.07143e+07	4.2865e+07	2.81193e+07	3.86792e+07	3.38758e+06	3.0243e+07	3.15828	8.79457e-05	0.00150521	0.707903	234.035	198.968	3.32	--	--	--	--	--	--	--	--	--	-	-	-	-
POS_M234T279	555822	5.71889e+06	716988	3.62e+06	1.16074e+06	7.29482e+06	1493.84	1493.84	1493.84	1493.84	1493.84	1493.84	3.17788e+06	1493.84	-11.0548	0.0211796	0.0578687	0.206668	234.133	279.027	4.65	--	Lenacil	--	14.1749	C13H18N2O2	MS1	--	--	--	-	-	-	-
POS_M234T76	6.33517e+06	1.38041e+07	1.24028e+07	1.19921e+07	2.97179e+06	1.64972e+07	3.49669e+06	7.65145e+06	1.67344e+06	2.75797e+06	8.41932e+06	1.20569e+06	1.06672e+07	4.20076e+06	-1.34446	0.0229609	0.0614949	0.285587	234.181	76.3171	1.27	--	--	--	--	--	--	--	--	--	-	-	-	-
POS_M235T92	5.44478e+07	2.09172e+07	2.82726e+07	5.30565e+07	1.85271e+07	1.73302e+07	5.06792e+06	1.47867e+07	8.92575e+06	6.2898e+06	1.00061e+07	1.21362e+07	3.20919e+07	9.53542e+06	-1.75084	0.0104736	0.0351021	0.562891	235.078	91.5064	1.53	--	Phenytoin	--	17.0154	C15H12N2O2	MS1	Azolidines	57-41-0	HMDB0014397	-	-	-	-
POS_M236T39	2.07457e+06	5.71315e+06	4.627e+06	4.29795e+06	3.26651e+06	4.26046e+06	1493.84	1493.84	1493.84	1493.84	1493.84	1493.84	4.03994e+06	1493.84	-11.4011	1.22922e-05	0.000422438	0.275862	236.009	39.0712	0.65	--	--	--	--	--	--	--	--	--	-	-	-	-
POS_M236T819_2	1.48782e+07	1.33072e+07	1.08731e+07	1.76136e+07	1.96457e+07	1.68537e+07	4.77187e+06	4.90384e+06	3.87523e+06	996423	5.35974e+06	1.25788e+07	1.55286e+07	5.41431e+06	-1.52008	0.000557229	0.00489175	0.426175	236.13	819.095	13.65	--	--	--	--	--	--	--	--	--	-	-	-	-
POS_M236T681	3.1447e+06	9.27191e+06	5.78043e+06	3.30918e+06	4.18786e+06	6.28164e+06	4.16317e+06	471911	2.03256e+06	2.56225e+06	433636	1.35643e+06	5.32928e+06	1.83666e+06	-1.53686	0.0103097	0.0347055	0.223418	236.172	680.75	11.35	--	Procainamide	--	14.6491	C13H21N3O	MS1	Benzene and substituted derivatives	1951-06-09	HMDB0015169	-	-	-	-
POS_M237T81	4.2351e+06	5.98583e+06	4.54615e+06	5.30121e+06	7.44219e+06	1.78213e+06	1493.84	1493.84	1493.84	1493.84	1493.84	1493.84	4.8821e+06	1493.84	-11.6743	9.07979e-05	0.00152979	0.301187	236.904	80.8658	1.35	--	--	--	--	--	--	--	--	--	-	-	-	-
POS_M237T59	2.20407e+06	3.78416e+06	1.31551e+07	2.23793e+06	4.71816e+06	5.05576e+06	1493.84	1493.84	1493.84	1493.84	1493.84	1493.84	5.19252e+06	1493.84	-11.7632	0.0109589	0.0363073	0.267737	236.938	58.58	0.98	--	--	--	--	--	--	--	--	--	-	-	-	-
POS_M237T302	3.42399e+07	2.8281e+07	3.5785e+07	6.9516e+07	3.95074e+07	3.02802e+07	2.73034e+08	3.37738e+08	1.81203e+08	1.10796e+09	2.86966e+09	2.22778e+09	3.96016e+07	1.16623e+09	4.88015	0.0358957	0.0850359	3.76043	237.073	301.515	5.03	--	--	--	--	--	--	--	--	--	-	-	-	-
POS_M237T342	1.90463e+06	370314	2.36521e+06	1.9488e+06	473236	542523	4.70176e+06	3.21038e+06	2.93956e+06	3.47728e+06	4.04387e+06	3.07148e+06	1.26745e+06	3.57405e+06	1.49563	0.000519298	0.00471108	0.206057	237.085	341.808	5.7	--	--	--	--	--	--	--	--	--	-	-	-	-
POS_M237T449	1.81204e+06	1.69589e+06	1.32678e+06	448088	1.6171e+06	1.52398e+06	1493.84	1493.84	1493.84	1493.84	1493.84	1493.84	1.40398e+06	1493.84	-9.87628	4.07905e-05	0.000907067	0.164241	237.112	448.603	7.48	--	Midodrine	--	18.0125	C12H18N2O4	MS1	Benzene and substituted derivatives	133163-28-7	HMDB0014356	-	-	-	-
POS_M237T571	674627	433482	250862	254406	215899	205716	1.86786e+06	1.68174e+06	1.92909e+06	1.85831e+06	2.30095e+06	2.36336e+06	339165	2.00022e+06	2.5601	2.09937e-07	2.6105e-05	0.180794	237.11	570.77	9.51	--	cis-4,5-Dihydroxy-4,5-dihydropyrene	--	10.8097	C16H12O2	MS1	--	--	--	C18249	ko01120//Microbial metabolism in diverse environments	Global and overview maps	Metabolism
POS_M239T310_2	1.89814e+07	6.4769e+07	2.59658e+07	2.25364e+07	1.40099e+07	5.23209e+07	1.54956e+07	8.92492e+06	1.00413e+07	3.09883e+06	2.75434e+06	4.90556e+06	3.30972e+07	7.53676e+06	-2.13469	0.014008	0.0429526	0.603902	239.067	310.365	5.17	--	(2S)-Liquiritigenin	--	3.88439	C15H12O4	MS1	Flavonoids	578-86-9	HMDB0029519	C09762	ko01110//Biosynthesis of secondary metabolites;ko00941//Flavonoid biosynthesis;ko00943//Isoflavonoid biosynthesis	Biosynthesis of other secondary metabolites;Global and overview maps	Metabolism
POS_M239T797	2.56056e+06	3.05573e+06	2.40646e+06	1.2282e+07	9.79769e+06	1.12303e+07	1.20478e+06	1.09528e+06	4.77204e+06	4.44928e+06	743498	1.00479e+06	6.8888e+06	2.21161e+06	-1.63915	0.046562	0.10339	0.233778	239.164	796.799	13.28	--	--	--	--	--	--	--	--	--	-	-	-	-
POS_M239T820	2.23798e+07	1.55341e+07	1.48738e+07	1.59908e+07	1.96133e+07	2.00096e+07	6.51565e+06	8.75707e+06	5.6931e+06	5.20474e+06	3.67821e+06	1.5453e+07	1.80669e+07	7.55029e+06	-1.25875	0.000566043	0.00491989	0.435019	239.237	820.012	13.67	--	--	--	--	--	--	--	--	--	-	-	-	-
POS_M240T311	76849.7	2.17695e+06	1.06066e+06	176047	18315.6	1.45826e+06	1493.84	1493.84	1493.84	1493.84	1493.84	1493.84	827848	1493.84	-9.1142	0.0452257	0.100901	0.100001	239.569	310.533	5.18	--	--	--	--	--	--	--	--	--	-	-	-	-
POS_M240T301	858874	7.53498e+06	7.98318e+06	1.46826e+06	6.37111e+06	1.42957e+06	707036	155174	82790.8	691874	578271	458152	4.27433e+06	445550	-3.26204	0.0193475	0.0541499	0.228642	239.995	300.606	5.01	--	Thiram	--	28.6048	C6H12N2S4	MS1	--	--	--	-	-	-	-
POS_M240T482	926385	3.76801e+06	3.21295e+06	4.94888e+06	5.30407e+06	5.04005e+06	494071	1.52368e+06	1.07002e+06	1.4322e+06	946918	198834	3.86672e+06	944286	-2.03382	0.00205451	0.0115909	0.217437	240.131	481.972	8.03	--	--	--	--	--	--	--	--	--	-	-	-	-
POS_M241T482	1.9854e+06	1.81679e+06	1.62864e+06	2.02649e+06	1.60532e+06	1.74323e+06	1493.84	1493.84	1493.84	1493.84	1493.84	1493.84	1.80098e+06	1493.84	-10.2355	2.47666e-10	2.15575e-07	0.190761	240.58	482.042	8.03	--	--	--	--	--	--	--	--	--	-	-	-	-
POS_M241T404	8.32983e+06	7.45073e+06	7.9736e+06	7.18398e+06	5.62485e+06	7.49222e+06	2.18689e+06	738515	776662	1.93358e+06	2.70512e+06	2.24527e+06	7.34254e+06	1.76434e+06	-2.05715	6.66917e-07	5.72328e-05	0.327825	241.075	404.219	6.74	--	N-Benzoylanthranilic acid	--	2.88102	C14H11NO3	MS1	Benzene and substituted derivatives	579-93-1	HMDB0032175	-	-	-	-
POS_M241T148	9.74469e+06	1.19967e+07	9.38088e+06	7.27866e+06	2.49133e+06	9.6388e+06	1.24452e+06	3.22263e+06	881177	3.85937e+06	2.79278e+06	3.97741e+06	8.42185e+06	2.66298e+06	-1.6611	0.00250539	0.0131321	0.301064	241.079	147.87	2.46	--	--	--	--	--	--	--	--	--	-	-	-	-
POS_M242T492	1.87927e+06	6.05777e+06	5.56252e+06	6.17434e+06	9.06911e+06	9.1871e+06	731089	2.12552e+06	1.52263e+06	1.92235e+06	1.22357e+06	1.65674e+06	6.32169e+06	1.53032e+06	-2.04648	0.00158573	0.00967151	0.28317	242.147	492.474	8.21	--	Propranolol	--	13.4667	C16H21NO2	MS1	Naphthalenes	525-66-6	HMDB0001849	-	-	-	-
POS_M243T170	3.41336e+06	6.50653e+06	4.41647e+06	3.26286e+06	7.1962e+06	3.11579e+06	1.76081e+06	1.27443e+06	1.39969e+06	3.20716e+06	3.03151e+06	1.51293e+06	4.65187e+06	2.03109e+06	-1.19556	0.00869615	0.0308235	0.198285	242.982	170.085	2.83	--	--	--	--	--	--	--	--	--	-	-	-	-
POS_M243T471	2.03859e+06	3.77087e+06	4.06056e+06	2.99622e+06	3.71468e+06	2.14721e+06	2.53244e+06	811685	551031	1.54535e+06	340906	1.36529e+06	3.12136e+06	1.19112e+06	-1.38986	0.00256346	0.0133834	0.172932	243.123	470.625	7.84	--	--	--	--	--	--	--	--	--	-	-	-	-
POS_M243T810	520582	1.00432e+06	604437	439666	391503	1.27729e+06	2.87354e+06	926885	8.74872e+06	9.20283e+06	1.6673e+07	7.58422e+06	706300	7.66819e+06	3.44053	0.0117212	0.0379863	0.317202	243.288	809.712	13.5	--	--	--	--	--	--	--	--	--	-	-	-	-
POS_M244T250	1.94421e+07	1.63294e+07	1.31638e+07	2.11458e+07	2.53037e+07	2.37506e+07	1.0412e+07	1.00145e+07	4.81794e+06	8.69096e+06	8.06438e+06	7.42392e+06	1.98559e+07	8.23729e+06	-1.26933	0.000196651	0.00247051	0.457806	244.053	249.571	4.16	--	--	--	--	--	--	--	--	--	-	-	-	-
POS_M244T101	1.61321e+07	3.34805e+07	1.27518e+07	1.41586e+07	4.24992e+07	1.57784e+07	1493.84	1493.84	1493.84	1493.84	1493.84	1493.84	2.24668e+07	1493.84	-13.8765	0.00127053	0.00843281	0.628614	244.129	101.301	1.69	--	--	--	--	--	--	--	--	--	-	-	-	-
POS_M244T829	2.17555e+07	1.91368e+07	1.7238e+07	2.04183e+07	2.55051e+07	1.53077e+07	2.13633e+06	1.05089e+07	6.45664e+06	5.83703e+06	3.12908e+06	5.21975e+06	1.98936e+07	5.54795e+06	-1.84227	1.8486e-05	0.000546773	0.528053	244.227	829.162	13.82	--	N1-Acetylspermine	--	2.10741	C12H28N4O	MS1	Carboxylic acids and derivatives	25593-72-0	HMDB0001186	-	-	-	-
POS_M245T66	3.87707e+06	5.64907e+06	1.12121e+07	2.99974e+06	5.89543e+06	5.36647e+06	308810	1.31259e+06	2.90322e+06	760145	627098	771325	5.83331e+06	1.11386e+06	-2.38874	0.00328699	0.0158446	0.272845	244.915	65.8391	1.1	--	--	--	--	--	--	--	--	--	-	-	-	-
POS_M245T188	2.14041e+06	1.59252e+06	2.11217e+06	1.59541e+06	283177	2.14308e+06	1.55041e+06	1.03667e+06	210866	405350	267017	1.09439e+06	1.64446e+06	760783	-1.11206	0.0370877	0.0873504	0.101451	244.998	188.034	3.13	--	--	--	--	--	--	--	--	--	-	-	-	-
POS_M245T162	4.91466e+07	8.97626e+07	2.29675e+08	2.06475e+08	7.62832e+07	9.30225e+07	1493.84	1493.84	1493.84	1493.84	1493.84	1493.84	1.24061e+08	1493.84	-16.3417	0.0022786	0.0123739	1.36796	245.076	161.687	2.69	--	--	--	--	--	--	--	--	--	-	-	-	-
POS_M245T183	1.0369e+08	1.61317e+08	3.95825e+07	3.53013e+07	1.88657e+08	4.9865e+07	2.43977e+07	2.16945e+07	1.30242e+07	7.80374e+06	1.62356e+07	1.93617e+06	9.64021e+07	1.4182e+07	-2.765	0.0129344	0.0405608	1.12527	245.076	182.798	3.05	Uridine	--	4.55e-14	2.0135	C9H12N2O6	MS2	Pyrimidine nucleosides	58-96-8	HMDB0000296	C00299	ko01100//Metabolic pathways;ko00240//Pyrimidine metabolism	Global and overview maps;Nucleotide metabolism	Metabolism
POS_M245T96	8.7129e+06	1.04856e+07	2.81487e+07	1.29017e+07	2.14621e+07	2.63895e+07	1493.84	1493.84	1493.84	1493.84	1493.84	1493.84	1.80168e+07	1493.84	-13.558	0.000376675	0.00381877	0.557839	245.082	96.3357	1.61	--	3,3',4'5-Tetrahydroxystilbene	--	4.68582	C14H12O4	MS1	Stilbenes	10083-24-6	HMDB0004215	C05901	ko01110//Biosynthesis of secondary metabolites;ko00945//Stilbenoid, diarylheptanoid and gingerol biosynthesis	Biosynthesis of other secondary metabolites;Global and overview maps	Metabolism
POS_M245T532	3.80498e+06	4.58148e+06	3.04341e+06	3.12456e+06	2.86472e+06	4.36402e+06	601081	1.84342e+06	2.17177e+06	507810	3.04261e+06	2.24785e+06	3.63053e+06	1.73576e+06	-1.06462	0.00373537	0.0173737	0.177554	245.138	532.364	8.87	--	--	--	--	--	--	--	--	--	-	-	-	-
POS_M245T330	2.597e+06	3.98753e+06	4.84484e+06	4.77634e+06	2.94169e+06	3.93675e+06	1.38139e+07	1.01e+07	9.91023e+06	1.25897e+07	1.65821e+07	1.0441e+07	3.84736e+06	1.22395e+07	1.6696	2.41534e-05	0.000637086	0.404323	245.136	329.667	5.49	--	--	--	--	--	--	--	--	--	-	-	-	-
POS_M246T242	3.68189e+08	5.08418e+08	3.66481e+08	2.96608e+08	2.81614e+08	4.44058e+08	7.43455e+08	6.50092e+08	6.4136e+08	1.29836e+09	9.08479e+08	5.04334e+08	3.77561e+08	7.91013e+08	1.06699	0.00641793	0.0251445	2.57976	246.037	242.377	4.04	--	--	--	--	--	--	--	--	--	-	-	-	-
POS_M246T304	8.75824e+06	1.46924e+07	6.25739e+06	5.12466e+06	1.08725e+07	1.08451e+07	2.89151e+07	1.33624e+07	1.57297e+07	3.11137e+07	3.46232e+07	1.95423e+07	9.42506e+06	2.38811e+07	1.34129	0.00388843	0.0178674	0.484847	246.144	304.36	5.07	--	--	--	--	--	--	--	--	--	-	-	-	-
POS_M246T678	799961	4.03537e+06	4.75529e+06	1.19845e+06	2.44302e+06	1.8341e+06	8.83859e+06	5.87449e+06	7.3014e+06	5.5296e+06	3.07215e+06	3.8503e+06	2.51103e+06	5.74442e+06	1.19388	0.0137529	0.0424716	0.21472	246.242	677.827	11.3	--	--	--	--	--	--	--	--	--	-	-	-	-
POS_M247T243	5.29625e+07	7.43717e+07	6.96008e+07	4.34316e+07	4.68881e+07	6.98776e+07	1.30432e+08	1.05623e+08	1.26669e+08	2.33157e+08	1.59801e+08	1.35582e+08	5.95221e+07	1.48544e+08	1.31939	0.00090757	0.00690396	1.25761	247.039	243.201	4.05	--	--	--	--	--	--	--	--	--	-	-	-	-
POS_M247T148_1	4.53926e+07	2.53747e+07	8.50621e+07	1.68892e+07	8.26065e+07	8.47248e+07	7.47608e+08	1.64513e+08	7.9052e+07	9.72126e+08	3.0696e+08	2.55984e+08	5.6675e+07	4.2104e+08	2.89317	0.0315587	0.0772549	2.28068	247.042	147.66	2.46	--	--	--	--	--	--	--	--	--	-	-	-	-
POS_M247T101	2.80604e+07	3.69896e+07	1.15079e+07	2.86264e+07	1.12075e+07	3.33186e+07	1493.84	1493.84	1493.84	1493.84	1493.84	1493.84	2.49517e+07	1493.84	-14.0278	0.000246333	0.0028319	0.667256	247.081	101.144	1.69	--	--	--	--	--	--	--	--	--	-	-	-	-
POS_M247T636	2.64438e+07	3.13899e+07	3.07105e+07	2.70064e+07	2.73889e+07	3.86251e+07	1493.84	1493.84	1493.84	1493.84	1493.84	1493.84	3.02608e+07	1493.84	-14.3061	1.67922e-08	4.0926e-06	0.77922	247.132	635.747	10.6	--	--	--	--	--	--	--	--	--	-	-	-	-
POS_M247T719	4.27294e+07	3.85956e+07	1.42529e+07	1.5281e+07	1.01212e+07	2.75466e+07	1.0715e+07	7.05932e+06	1.86628e+07	6.58221e+06	4.95892e+06	8.44183e+06	2.47545e+07	9.40334e+06	-1.39644	0.0271957	0.0695658	0.458398	247.169	718.537	11.98	--	--	--	--	--	--	--	--	--	-	-	-	-
POS_M247T328	7.9459e+06	9.61925e+06	9.80054e+06	8.68579e+06	9.52387e+06	6.44066e+06	2.5889e+06	3.57902e+06	2.39337e+06	3.00167e+06	2.84354e+06	2.7251e+06	8.66933e+06	2.85527e+06	-1.60229	1.04099e-06	8.3457e-05	0.337459	247.166	328.33	5.47	--	--	--	--	--	--	--	--	--	-	-	-	-
POS_M248T36	2.74346e+06	3.59809e+06	3.97153e+06	2.99447e+06	4.28238e+06	3.98557e+06	1.58216e+06	349160	1.56875e+06	1.59935e+06	303542	1.55318e+06	3.59591e+06	1.15936e+06	-1.63303	5.19148e-05	0.0010747	0.212419	247.943	35.8456	0.6	--	--	--	--	--	--	--	--	--	-	-	-	-
POS_M248T214	6.70444e+06	7.01297e+06	6.21e+06	6.58726e+06	5.6445e+06	6.75283e+06	2.80954e+06	2.21158e+06	2.16014e+06	2.62174e+06	5.87972e+06	2.77512e+06	6.48533e+06	3.07631e+06	-1.07598	0.000218926	0.00264322	0.244817	248.034	214.048	3.57	--	Pyridoxal 5'-phosphate	--	8.21053	C8H10NO6P	MS1	Pyridines and derivatives	54-47-7	HMDB0001491	C00018	ko01100//Metabolic pathways;ko00750//Vitamin B6 metabolism;ko00730//Thiamine metabolism	Global and overview maps;Metabolism of cofactors and vitamins	Metabolism
POS_M248T242	1.07233e+06	560187	304715	1.92614e+06	629748	438133	5.66772e+06	3.74513e+06	3.26737e+06	5.04211e+06	7.4192e+06	3.1049e+06	821876	4.70774e+06	2.51804	0.000318289	0.00345078	0.267215	248.042	242.091	4.03	--	--	--	--	--	--	--	--	--	-	-	-	-
POS_M249T824	2.00333e+08	1.82904e+08	2.2172e+08	5.66798e+07	1.95677e+08	1.72527e+08	1493.84	1493.84	1493.84	1493.84	1493.84	1493.84	1.7164e+08	1493.84	-16.81	3.07808e-05	0.0007593	1.80931	248.608	823.868	13.73	--	--	--	--	--	--	--	--	--	-	-	-	-
POS_M249T671	2.04361e+06	3.00867e+06	3.19868e+06	2.72863e+06	3.82023e+06	2.3779e+06	3.08393e+06	1.17664e+06	354865	2.10242e+06	173644	1.02989e+06	2.86295e+06	1.32023e+06	-1.11671	0.013846	0.042608	0.143217	248.627	671.151	11.19	--	--	--	--	--	--	--	--	--	-	-	-	-
POS_M249T311	1.44227e+06	1.7603e+06	1.62653e+06	1.40492e+06	1.38628e+06	1.73728e+06	1.12304e+06	867614	780514	850152	218479	698604	1.5596e+06	756401	-1.04395	0.000194737	0.00245659	0.119371	249.028	310.613	5.18	--	4,4'-Methylene-bis-(2-chloroaniline)	--	9.80584	C13H12Cl2N2	MS1	--	--	--	-	-	-	-
POS_M249T111	1.26164e+07	1.8293e+07	2.52178e+07	1.46457e+07	4.09003e+07	1.68049e+07	8.43934e+06	2.46186e+06	664669	1.94848e+06	3.3008e+06	2.7847e+06	2.1413e+07	3.26664e+06	-2.71261	0.00210713	0.0117463	0.547813	249.046	110.739	1.85	--	--	--	--	--	--	--	--	--	-	-	-	-
POS_M249T602	1.43115e+07	3.13345e+07	2.9532e+07	2.73646e+07	2.02583e+07	3.76987e+07	2.17339e+07	1.71727e+07	1.24807e+07	4.72712e+06	1.20902e+07	3.58047e+06	2.67499e+07	1.19642e+07	-1.16081	0.00761558	0.0281906	0.463306	249.075	601.621	10.03	--	Dapsone	--	23.6032	C12H12N2O2S	MS1	Benzene and substituted derivatives	80-08-0	HMDB0014395	-	-	-	-
POS_M249T92	1.53993e+06	2.40575e+07	9.86009e+06	2.3464e+06	1.13052e+07	1.51471e+07	1.14891e+06	435887	790620	3.21634e+06	588770	1.86821e+06	1.07094e+07	1.34146e+06	-2.997	0.0219331	0.0594113	0.360162	249.108	92.1926	1.54	--	5-Hydroxyindoleacetylglycine	--	22.22	C12H12N2O4	MS1	Carboxylic acids and derivatives	-	HMDB0004185	C05832	ko00380//Tryptophan metabolism	Amino acid metabolism	Metabolism
POS_M249T814	7.0766e+06	3.9894e+06	5.70284e+06	4.37624e+06	5.40904e+06	5.80794e+06	4.05929e+06	1.16779e+06	1.88022e+06	3.83756e+06	313699	1.05286e+06	5.39368e+06	2.0519e+06	-1.39431	0.00157208	0.00961807	0.229984	249.138	814.451	13.57	--	--	--	--	--	--	--	--	--	-	-	-	-
POS_M250T153	3.03758e+06	5.46381e+06	3.44542e+06	2.38932e+06	2.28551e+06	904269	2.42519e+06	867771	1.06174e+06	1.695e+06	323540	571584	2.92099e+06	1.15747e+06	-1.33548	0.0296935	0.0740273	0.148728	249.983	152.876	2.55	--	--	--	--	--	--	--	--	--	-	-	-	-
POS_M250T619	1.35949e+06	1.3698e+06	1.40668e+06	1.71981e+06	1.65345e+06	1.89471e+06	1.54755e+06	215531	243754	937783	1.11318e+06	194871	1.56732e+06	708778	-1.1449	0.00653203	0.0254963	0.109225	250.029	618.801	10.31	--	4,4`-sulphonyldiphenol	--	4.73972	C12H10O4S	MS1	--	--	--	-	-	-	-
POS_M250T402	2.19613e+06	3.61905e+06	3.31401e+06	3.14766e+06	2.77025e+06	3.23532e+06	1493.84	1493.84	1493.84	1493.84	1493.84	1493.84	3.04707e+06	1493.84	-10.9942	3.6057e-08	7.84625e-06	0.246203	250.064	401.741	6.7	--	Sulfisoxazole	--	13.8829	C11H13N3O3S	MS1	Benzene and substituted derivatives	127-69-5	HMDB0014408	-	-	-	-
POS_M251T110	1.17646e+07	5.63718e+06	8.10123e+06	8.25985e+06	1.72531e+07	1.06562e+07	2.53094e+06	2.9316e+06	4.0438e+06	1.50304e+06	2.34099e+06	719969	1.02787e+07	2.34505e+06	-2.13196	0.00093176	0.00699165	0.373221	251.034	109.733	1.83	--	--	--	--	--	--	--	--	--	-	-	-	-
POS_M251T278	816005	1.53309e+06	1.31958e+06	1.78403e+06	875523	867565	6.17999e+06	3.50481e+06	3.0023e+06	5.21751e+06	4.22581e+06	2.95652e+06	1.1993e+06	4.18116e+06	1.80171	0.000314231	0.00341894	0.236249	251.064	278.291	4.64	--	Formononetin	--	10.1014	C16H12O4	MS1	Isoflavonoids	485-72-3	HMDB0005808	C00858	ko01110//Biosynthesis of secondary metabolites;ko00943//Isoflavonoid biosynthesis	Biosynthesis of other secondary metabolites;Global and overview maps	Metabolism
POS_M251T341	1.79089e+06	2.13057e+06	1.83655e+06	423434	439525	2.03762e+06	1493.84	1493.84	1493.84	1493.84	1493.84	1493.84	1.4431e+06	1493.84	-9.91593	0.00123554	0.00827139	0.155421	251.096	340.744	5.68	--	--	--	--	--	--	--	--	--	-	-	-	-
POS_M251T394	2.61974e+06	6.55866e+06	2.53726e+06	1.66096e+06	3.02937e+06	2.32954e+06	2.65513e+06	354850	1.17359e+06	349667	1.98559e+06	191266	3.12259e+06	1.11835e+06	-1.48137	0.035154	0.0838215	0.161087	251.136	394.002	6.57	--	--	--	--	--	--	--	--	--	-	-	-	-
POS_M251T259	1.38835e+07	1.28428e+07	8.80846e+06	1.8322e+07	7.68686e+06	1.49305e+07	1493.84	1493.84	1493.84	1493.84	1493.84	1493.84	1.27457e+07	1493.84	-13.0587	1.32882e-05	0.000442431	0.488051	251.136	258.506	4.31	--	Prosulfocarb	--	7.49608	C14H21NOS	MS1	--	--	--	-	-	-	-
POS_M251T622	5.54686e+06	1.16985e+07	9.87356e+06	5.5852e+06	9.39918e+06	8.038e+06	4.27576e+06	592569	2.16224e+06	2.32674e+06	3.10995e+06	1.64111e+06	8.35689e+06	2.35139e+06	-1.82945	0.000334978	0.00358074	0.325193	251.161	621.832	10.36	--	--	--	--	--	--	--	--	--	-	-	-	-
POS_M252T103	3.79964e+07	4.36588e+07	3.6419e+07	3.61481e+07	4.41394e+07	4.53775e+07	7.21981e+06	1.39801e+07	1.20464e+07	1.25783e+07	1.24478e+07	1.1161e+07	4.06232e+07	1.15722e+07	-1.81164	3.99532e-08	8.3943e-06	0.768801	252.108	103.311	1.72	--	--	--	--	--	--	--	--	--	-	-	-	-
POS_M252T820	8.23912e+06	8.18157e+06	1.91358e+06	1.97116e+06	7.88302e+06	1.93433e+06	1493.84	1493.84	1493.84	1493.84	1493.84	1493.84	5.02046e+06	1493.84	-11.7146	0.00453341	0.0198577	0.288138	252.123	820.348	13.67	--	N-Acetyl-L-tyrosine	--	1.6505	C13H17NO4	MS1	Carboxylic acids and derivatives	537-55-3	HMDB0000866	-	-	-	-
POS_M252T712	1.39206e+06	1.16258e+06	1.30032e+06	750395	1.54933e+06	1.05964e+06	2.56678e+06	3.71089e+06	5.23004e+06	3.10215e+06	4.4168e+06	3.26117e+06	1.20239e+06	3.71464e+06	1.62732	0.000114924	0.00177734	0.209312	252.157	711.636	11.86	--	--	--	--	--	--	--	--	--	-	-	-	-
POS_M253T311_1	2.63585e+06	2.91125e+06	2.71004e+06	2.96494e+06	2.39992e+06	3.76303e+06	369501	1.1045e+06	892608	1.02935e+06	812823	937782	2.89751e+06	857762	-1.75616	3.08128e-06	0.00017546	0.198681	252.999	310.88	5.18	--	--	--	--	--	--	--	--	--	-	-	-	-
POS_M253T392	1.50092e+06	1.28285e+07	8.309e+06	1.60562e+06	2.40878e+06	9.65442e+06	977056	546358	467900	469198	430512	374234	6.0512e+06	544210	-3.47499	0.0195555	0.0545815	0.273578	253.117	392.402	6.54	--	--	--	--	--	--	--	--	--	-	-	-	-
POS_M254T66	1.0821e+07	6.2068e+06	2.61731e+06	3.20954e+06	1.0134e+07	3.33273e+06	1493.84	1493.84	1493.84	1493.84	1493.84	1493.84	6.05356e+06	1493.84	-11.9845	0.00229096	0.0124292	0.321501	253.909	66.0828	1.1	--	--	--	--	--	--	--	--	--	-	-	-	-
POS_M254T41	3.90104e+06	3.71591e+06	4.62977e+06	8.35802e+06	7.3495e+06	1.06647e+07	1.00166e+07	1.98246e+07	2.02603e+07	4.74888e+07	8.93082e+06	1.54836e+07	6.43649e+06	2.03341e+07	1.65956	0.0397064	0.0918492	0.425589	253.909	41.4353	0.69	--	--	--	--	--	--	--	--	--	-	-	-	-
POS_M254T248	3.94391e+06	4.14938e+06	7.16124e+06	6.22193e+06	7.15735e+06	8.43163e+06	2.80307e+06	2.01966e+06	1.66346e+06	1.84279e+06	1.79831e+06	1.03592e+06	6.17757e+06	1.86053e+06	-1.73132	0.000223802	0.00267902	0.274239	254.008	248.453	4.14	--	--	--	--	--	--	--	--	--	-	-	-	-
POS_M254T73	7.45716e+06	8.81525e+06	9.23255e+06	6.86442e+06	5.97311e+06	1.08946e+07	1493.84	1493.84	1493.84	1493.84	1493.84	1493.84	8.20618e+06	1493.84	-12.4235	5.41512e-07	5.07605e-05	0.400734	254.05	73.1833	1.22	--	Pelargonidin	--	10.9379	C15H11O5	MS1	--	--	--	C05904	ko01100//Metabolic pathways;ko01110//Biosynthesis of secondary metabolites;ko00941//Flavonoid biosynthesis;ko00942//Anthocyanin biosynthesis	Biosynthesis of other secondary metabolites;Global and overview maps	Metabolism
POS_M254T576	1.1747e+06	324336	1.53696e+06	378154	3.95325e+06	1.88252e+06	1493.84	1493.84	1493.84	1493.84	1493.84	1493.84	1.54165e+06	1493.84	-10.0112	0.017934	0.0514859	0.148693	254.099	575.723	9.6	--	Dyphylline	--	3.74342	C10H14N4O4	MS1	Imidazopyrimidines	479-18-5	HMDB0014789	-	-	-	-
POS_M255T101_2	6.26397e+06	6.83467e+06	4.72975e+06	2.51173e+06	9.87009e+06	8.19928e+06	4.45826e+06	1.00031e+06	1.08297e+06	1.15515e+06	3.49392e+06	3.1766e+06	6.40158e+06	2.39454e+06	-1.41868	0.00823797	0.0297248	0.24964	255.145	101.475	1.69	--	--	--	--	--	--	--	--	--	-	-	-	-
POS_M255T771	2.93235e+06	2.07748e+06	875487	2.61918e+06	2.42452e+06	787690	5.19005e+06	5.28332e+06	5.35895e+06	6.04497e+06	6.91225e+06	6.69926e+06	1.95278e+06	5.9148e+06	1.5988	9.57605e-06	0.000355774	0.273955	255.159	770.888	12.85	--	Diphenhydramine	--	13.4968	C17H21NO	MS1	Benzene and substituted derivatives	147-24-0	HMDB0001927	-	-	-	-
POS_M256T455	1.71433e+06	1.67286e+06	1.13374e+06	918085	984683	747033	232729	204497	154241	803957	1.20724e+06	946542	1.19512e+06	591534	-1.01462	0.0351514	0.0838215	0.0869214	256.026	454.659	7.58	--	--	--	--	--	--	--	--	--	-	-	-	-
POS_M256T175	5.82462e+06	5.27548e+06	4.56656e+06	3.44645e+06	3.12684e+06	3.22135e+06	1493.84	1493.84	1493.84	1493.84	1493.84	1493.84	4.24355e+06	1493.84	-11.472	3.95009e-06	0.000209286	0.286736	256.129	174.728	2.91	--	4'-O-Methylnorbelladine	--	0.614392	C16H19NO3	MS1	--	--	--	C16702	ko01110//Biosynthesis of secondary metabolites;ko00950//Isoquinoline alkaloid biosynthesis	Biosynthesis of other secondary metabolites;Global and overview maps	Metabolism
POS_M256T807	1.99973e+07	1.16957e+07	8.64368e+06	3.57418e+06	4.67085e+06	7.00863e+06	4.6279e+07	4.62161e+07	4.78571e+07	3.56985e+07	3.80695e+07	2.89506e+07	9.26505e+06	4.05118e+07	2.12847	1.2341e-05	0.000422438	0.766213	256.3	807.122	13.45	--	--	--	--	--	--	--	--	--	-	-	-	-
POS_M257T199	1.65711e+06	2.26921e+06	2.58788e+06	2.47794e+06	2.69596e+06	3.23853e+06	1.79081e+06	1.14675e+06	1.0267e+06	1.27265e+06	234257	235453	2.48777e+06	951104	-1.38718	0.00086658	0.00670912	0.159093	256.962	199.337	3.32	--	--	--	--	--	--	--	--	--	-	-	-	-
POS_M258T109	1.72734e+07	5.70983e+06	2.0543e+07	2.19654e+07	2.0949e+07	2.263e+07	1493.84	1493.84	1493.84	1493.84	1493.84	1493.84	1.81784e+07	1493.84	-13.5709	3.82717e-05	0.000870109	0.576444	258.049	108.544	1.81	--	Alternariol	--	12.9052	C14H10O5	MS1	Coumarins and derivatives	641-38-3	HMDB0030831	-	-	-	-
POS_M258T311	810685	1.6301e+06	873739	1.02814e+06	639032	978689	504926	381354	548126	275795	200599	199393	993398	351699	-1.49803	0.00178139	0.0104635	0.102869	258.056	311.134	5.19	--	--	--	--	--	--	--	--	--	-	-	-	-
POS_M258T763	1.55977e+07	1.8388e+07	3.33576e+06	3.93501e+07	3.91774e+07	2.91409e+07	1493.84	1493.84	1493.84	1493.84	1493.84	1493.84	2.4165e+07	1493.84	-13.9816	0.00200779	0.0113905	0.631415	258.279	762.66	12.71	--	--	--	--	--	--	--	--	--	-	-	-	-
POS_M259T157	1.05825e+06	1.70145e+06	1.15589e+06	964959	986605	1.50087e+06	1.24796e+06	79966.9	90807	848287	39469	96888.9	1.228e+06	400563	-1.61621	0.00702562	0.0268047	0.108151	259.079	156.911	2.62	--	--	--	--	--	--	--	--	--	-	-	-	-
POS_M260T311	313778	436524	1.49195e+06	1.2082e+06	1.276e+06	2.02785e+06	1493.84	1493.84	1493.84	1493.84	1493.84	1493.84	1.12572e+06	1493.84	-9.5576	0.00172327	0.0101842	0.134026	260.02	310.613	5.18	--	Cyclophosphamide	--	18.6556	C7H15Cl2N2O2P	MS1	Organonitrogen compounds	6055-19-2	HMDB0014672	-	-	-	-
POS_M260T96	1.62454e+07	1.21137e+07	4.06084e+06	1.56306e+07	1.40281e+07	1.73417e+07	3.47441e+07	3.80257e+07	2.62458e+07	3.2236e+07	1.13571e+07	4.32075e+07	1.32367e+07	3.09694e+07	1.2263	0.00509397	0.021644	0.514755	260.053	95.63	1.59	--	--	--	--	--	--	--	--	--	-	-	-	-
POS_M260T366	2.02068e+07	3.21601e+07	2.11122e+07	1.51973e+07	2.03662e+07	1.69352e+07	1493.84	1493.84	1493.84	1493.84	1493.84	1493.84	2.09963e+07	1493.84	-13.7788	5.76325e-06	0.000251717	0.640495	260.16	365.784	6.1	--	--	--	--	--	--	--	--	--	-	-	-	-
POS_M260T97	4.96745e+07	1.61698e+08	9.21722e+07	1.25305e+07	7.97111e+07	1.2482e+08	2.57228e+07	1.55382e+07	5.41856e+07	6.48474e+07	1.26555e+07	1.18965e+07	8.67677e+07	3.08077e+07	-1.49387	0.0390608	0.0907349	0.842851	260.171	96.6534	1.61	--	Carisoprodol	--	9.1382	C12H24N2O4	MS1	Carboxylic acids and derivatives	78-44-4	HMDB0014539	-	-	-	-
POS_M261T65	3.4637e+06	3.506e+06	1.19056e+07	4.83376e+06	5.65183e+06	7.92863e+06	2.86801e+06	2.52234e+06	3.86666e+06	1.503e+06	1.03337e+06	1.42095e+06	6.21491e+06	2.20239e+06	-1.49667	0.016386	0.0483485	0.230561	260.932	65.2657	1.09	--	--	--	--	--	--	--	--	--	-	-	-	-
POS_M261T43	3.6516e+06	5.79734e+06	2.73827e+06	3.68294e+06	7.6953e+06	3.42659e+06	1493.84	1493.84	1493.84	1493.84	1493.84	1493.84	4.49867e+06	1493.84	-11.5563	0.000154749	0.00212362	0.290417	260.932	42.5573	0.71	--	--	--	--	--	--	--	--	--	-	-	-	-
POS_M261T264	7.63067e+06	9.33455e+06	6.16002e+06	4.85803e+06	6.13494e+06	1.11013e+07	3.05945e+06	2.30211e+06	1.09169e+06	1.95987e+06	1.1556e+06	793498	7.53659e+06	1.72704e+06	-2.12561	0.000188045	0.00242233	0.324113	261.058	263.764	4.4	--	Suprofen	--	1.22892	C14H12O3S	MS1	Organooxygen compounds	40828-46-4	HMDB0015008	-	-	-	-
POS_M261T385	7.68215e+06	9.99804e+06	1.04159e+07	8.20988e+06	4.85289e+06	6.34799e+06	2.51743e+06	1.5276e+06	1.72752e+06	2.99398e+06	1.46568e+06	2.37549e+06	7.91781e+06	2.10128e+06	-1.91383	7.45781e-05	0.00136177	0.321464	261.055	385.026	6.42	--	--	--	--	--	--	--	--	--	-	-	-	-
POS_M261T211	319988	1.89396e+06	1.94355e+06	1.4051e+06	1.86778e+06	695670	3.94012e+06	2.73319e+06	1.95718e+06	4.85407e+06	5.16013e+06	3.00723e+06	1.35434e+06	3.60865e+06	1.41387	0.00325778	0.0157593	0.194498	261.056	211.113	3.52	--	--	--	--	--	--	--	--	--	-	-	-	-
POS_M261T311	1.67784e+07	6.17408e+07	2.66473e+07	2.14775e+07	2.73879e+07	3.13837e+07	2.40607e+07	1.2886e+07	1.24677e+07	1.97472e+07	9.75491e+06	1.14252e+07	3.09026e+07	1.5057e+07	-1.0373	0.0443683	0.0998274	0.439316	261.144	311.354	5.19	--	--	--	--	--	--	--	--	--	-	-	-	-
POS_M262T243	3.87217e+06	7.25765e+06	6.52897e+06	6.71822e+06	9.74338e+06	6.3017e+06	2.48888e+07	1.98567e+07	1.61084e+07	4.04885e+07	4.34836e+07	2.20887e+07	6.73701e+06	2.78191e+07	2.0459	0.00118679	0.00807945	0.607488	262.011	243.114	4.05	--	--	--	--	--	--	--	--	--	-	-	-	-
POS_M262T93_1	1.03789e+07	1.42946e+07	1.51909e+07	2.65403e+06	1.64327e+07	1.54869e+07	2.10976e+06	1.02646e+07	5.0043e+06	4.47448e+06	8.98578e+06	4.44412e+06	1.24063e+07	5.88051e+06	-1.07706	0.024985	0.0655332	0.303812	262.04	92.9814	1.55	--	Mannitol 1-phosphate	--	20.6432	C6H15O9P	MS1	Organooxygen compounds	15806-48-1	HMDB0001530	C00644	ko00051//Fructose and mannose metabolism	Carbohydrate metabolism	Metabolism
POS_M262T389	1.0022e+06	203767	747277	487355	967301	703152	156482	321336	165386	146717	357107	414587	685175	260269	-1.39647	0.00928878	0.0322929	0.0800345	262.134	389.068	6.48	--	Metalaxyl	--	20.8833	C15H21NO4	MS1	--	--	--	-	-	-	-
POS_M263T390	103115	1.59116e+06	871523	70809.8	1.00142e+06	1.4758e+06	177214	140773	24870.3	167376	77153.8	79220.7	852304	111101	-2.93949	0.0197717	0.0549586	0.101892	262.694	390.002	6.5	--	--	--	--	--	--	--	--	--	-	-	-	-
POS_M263T336	1.80395e+06	6.47948e+06	3.09183e+06	2.84945e+06	3.349e+06	5.79461e+06	2.97155e+06	1.39017e+06	422339	812452	949494	1.19403e+06	3.89472e+06	1.29001e+06	-1.59414	0.0105063	0.0351576	0.194659	263.069	335.526	5.59	--	--	--	--	--	--	--	--	--	-	-	-	-
POS_M263T462	1.80362e+06	1.62153e+06	1.53999e+06	1.85863e+06	1.63163e+06	2.11833e+06	4.57352e+06	3.49441e+06	2.84013e+06	4.15056e+06	5.60541e+06	2.45732e+06	1.76229e+06	3.85356e+06	1.12874	0.0014948	0.00926531	0.190322	263.127	461.637	7.69	--	Parthenin	--	0.862341	C15H18O4	MS1	--	--	--	-	-	-	-
POS_M263T208	1.93277e+07	1.87704e+07	2.42617e+07	2.95156e+07	2.04651e+07	1.81631e+07	8.00692e+07	1.58063e+08	3.65667e+07	2.75955e+08	2.50548e+08	2.52458e+08	2.17506e+07	1.7561e+08	3.01325	0.00377309	0.0174958	1.57667	263.137	208.18	3.47	--	--	--	--	--	--	--	--	--	-	-	-	-
POS_M263T788	2.81476e+08	2.22092e+08	9.9917e+07	2.76802e+08	3.66616e+08	3.76852e+08	1493.84	1493.84	1493.84	1493.84	1493.84	1493.84	2.70626e+08	1493.84	-17.4669	6.97663e-05	0.00131199	2.25783	263.237	788.096	13.13	Stearolic acid	--	3.16e-12	15.5512	C18H32O2	MS2	--	--	--	-	-	-	-
POS_M264T713	3.89285e+06	3.94271e+06	2.63441e+06	2.18261e+06	2.48976e+06	1.99197e+06	1.23699e+06	1.39996e+06	1.3313e+06	1.76589e+06	1.42883e+06	1.22699e+06	2.85572e+06	1.39833e+06	-1.03015	0.00222822	0.0121982	0.155065	263.554	713.312	11.89	--	--	--	--	--	--	--	--	--	-	-	-	-
POS_M264T129	1.47204e+07	1.24916e+07	6.65436e+06	6.25079e+06	1.64051e+07	1.59188e+07	2.56233e+07	5.35988e+07	3.23612e+07	4.59698e+07	5.19624e+07	4.34526e+07	1.20735e+07	4.21613e+07	1.80408	0.000107442	0.00171956	0.731739	263.97	128.846	2.15	--	--	--	--	--	--	--	--	--	-	-	-	-
POS_M265T111	1.3824e+07	1.44745e+07	1.24183e+07	9.46458e+06	1.69243e+07	1.20406e+07	949892	5.88559e+06	4.39378e+06	1.60924e+06	741221	3.85922e+06	1.3191e+07	2.90649e+06	-2.18221	1.70617e-05	0.000525759	0.451619	265.023	110.936	1.85	--	--	--	--	--	--	--	--	--	-	-	-	-
POS_M265T299	796213	73847.3	848856	731567	154424	143508	1.83776e+06	1.11209e+06	1.25043e+06	1.20711e+06	401364	1.43359e+06	458069	1.20706e+06	1.39786	0.0119126	0.0383836	0.105935	265.056	298.635	4.98	--	--	--	--	--	--	--	--	--	-	-	-	-
POS_M265T412	4.2695e+08	7.25869e+08	8.62503e+08	4.88419e+08	5.40912e+08	7.27203e+08	1.65082e+09	1.18782e+09	1.54514e+09	1.84541e+09	1.14854e+09	1.42363e+09	6.28643e+08	1.46689e+09	1.22245	7.31972e-05	0.0013556	3.98375	265.154	411.81	6.86	--	--	--	--	--	--	--	--	--	-	-	-	-
POS_M266T347	4.53251e+06	2.14611e+07	1.28175e+07	1.14575e+07	1.23385e+07	1.18617e+07	7.01731e+06	1.17539e+06	4.05788e+06	4.65143e+06	1.28768e+06	3.01781e+06	1.24115e+07	3.53458e+06	-1.81206	0.00390863	0.0179197	0.37121	266.01	346.902	5.78	--	Procymidone	--	4.4573	C13H11Cl2NO2	MS1	--	--	--	-	-	-	-
POS_M266T310	49814	626996	597301	112059	116288	120368	1493.84	1493.84	1493.84	1493.84	1493.84	1493.84	270471	1493.84	-7.50031	0.0327618	0.0793708	0.0577719	266.027	310.127	5.17	--	--	--	--	--	--	--	--	--	-	-	-	-
POS_M266T90_1	2.46826e+07	2.94554e+07	3.44478e+07	3.07657e+07	3.82598e+07	2.98609e+07	1.23741e+07	1.15483e+07	4.2907e+06	4.64082e+06	6.61739e+06	3.97402e+06	3.12454e+07	7.24089e+06	-2.1094	1.87931e-06	0.000128352	0.683003	266.117	89.5466	1.49	--	--	--	--	--	--	--	--	--	-	-	-	-
POS_M266T412	6.33644e+07	1.10355e+08	1.31352e+08	2.32508e+07	7.09719e+07	1.0873e+08	2.23556e+08	1.80577e+08	2.33012e+08	2.72619e+08	1.66749e+08	2.07081e+08	8.46707e+07	2.13932e+08	1.33722	0.000183128	0.00238419	1.53374	266.158	411.832	6.86	--	--	--	--	--	--	--	--	--	-	-	-	-
POS_M267T811	1.09574e+07	1.66279e+07	1.75354e+07	2.124e+07	2.13626e+07	2.2926e+07	3.65229e+06	3.64135e+06	732713	5.96436e+06	828060	625143	1.84416e+07	2.57399e+06	-2.84089	1.29565e-05	0.000433759	0.543959	266.602	811.242	13.52	--	--	--	--	--	--	--	--	--	-	-	-	-
POS_M267T128	2.47448e+07	3.16081e+07	5.69425e+07	3.64356e+07	5.06729e+07	4.05127e+07	1.77602e+07	2.39484e+07	1.97349e+07	1.58721e+07	3.45401e+07	8.15048e+06	4.01528e+07	2.0001e+07	-1.00542	0.00777106	0.0285879	0.541114	267.058	127.724	2.13	--	--	--	--	--	--	--	--	--	-	-	-	-
POS_M267T579	4.89081e+06	4.83073e+06	2.06034e+06	3.13988e+06	4.74618e+06	6.01799e+06	2.71351e+06	497521	2.21239e+06	2.66367e+06	2.94012e+06	431408	4.28099e+06	1.90977e+06	-1.16455	0.00983229	0.0334848	0.18649	267.12	579.489	9.66	--	--	--	--	--	--	--	--	--	-	-	-	-
POS_M267T553	1.65049e+06	1.13601e+06	1.11801e+06	327987	1.37295e+06	1.12653e+06	1493.84	1493.84	1493.84	1493.84	1493.84	1493.84	1.122e+06	1493.84	-9.55283	9.85898e-05	0.00161916	0.145304	267.156	553.074	9.22	--	--	--	--	--	--	--	--	--	-	-	-	-
POS_M267T697	430948	166644	587069	106377	932576	978822	1493.84	1493.84	1493.84	1493.84	1493.84	1493.84	533739	1493.84	-8.48097	0.00558785	0.0230046	0.0912889	267.176	697.437	11.62	--	--	--	--	--	--	--	--	--	-	-	-	-
POS_M268T242	6.58568e+07	7.96645e+07	4.74865e+07	6.78131e+07	4.73284e+07	6.43059e+07	3.08131e+08	2.06715e+08	2.70743e+08	4.0672e+08	4.4635e+08	1.99776e+08	6.20759e+07	3.06406e+08	2.30334	0.000170209	0.00229443	2.13516	268.019	242.356	4.04	--	--	--	--	--	--	--	--	--	-	-	-	-
POS_M268T576	1.57527e+06	1.12622e+06	1.71549e+06	1.9981e+06	1.17888e+06	767951	1493.84	1493.84	1493.84	1493.84	1493.84	1493.84	1.39365e+06	1493.84	-9.86563	1.87524e-05	0.000551973	0.159931	268.086	575.63	9.59	--	Letrozole	--	28.7234	C17H11N5	MS1	Benzene and substituted derivatives	112809-51-5	HMDB0015141	-	-	-	-
POS_M268T260	7.2173e+08	2.0645e+08	7.92324e+08	8.39878e+08	2.29117e+08	1.09491e+09	4.28995e+09	2.43095e+09	2.48535e+09	5.77711e+09	9.17229e+09	9.41855e+09	6.47402e+08	5.5957e+09	3.11159	0.00319383	0.0155555	8.93346	268.103	260.282	4.34	--	--	--	--	--	--	--	--	--	-	-	-	-
POS_M268T102_3	1.62558e+06	1.43892e+06	6.35237e+06	8.23409e+06	7.83857e+06	9.44688e+06	329703	2.47283e+06	344064	419035	2.24627e+06	370527	5.82274e+06	1.03041e+06	-2.49849	0.00880423	0.0310597	0.2616	268.246	102.305	1.71	--	--	--	--	--	--	--	--	--	-	-	-	-
POS_M269T129	7.78175e+06	5.80421e+06	1.55078e+07	1.51941e+07	1.40257e+07	1.40126e+07	1493.84	1493.84	1493.84	1493.84	1493.84	1493.84	1.20544e+07	1493.84	-12.9782	3.3557e-05	0.000801816	0.468716	268.962	128.526	2.14	--	--	--	--	--	--	--	--	--	-	-	-	-
POS_M269T310	2.2917e+06	2.67459e+06	2.52538e+06	3.01106e+06	2.56003e+06	3.37888e+06	1493.84	1493.84	1493.84	1493.84	1493.84	1493.84	2.74027e+06	1493.84	-10.8411	9.60722e-09	3.44334e-06	0.234143	268.971	310.446	5.17	--	--	--	--	--	--	--	--	--	-	-	-	-
POS_M269T243	3.23625e+06	2.18932e+06	905833	3.88432e+06	3.09126e+06	7.01116e+06	8.15342e+06	5.93312e+06	8.80765e+06	1.35626e+07	1.4793e+07	6.1729e+06	3.38636e+06	9.57045e+06	1.49885	0.00537518	0.0223862	0.314013	269.022	243.275	4.05	--	--	--	--	--	--	--	--	--	-	-	-	-
POS_M269T824	4.72667e+06	1.71009e+07	1.95006e+07	6.71821e+06	2.41886e+07	5.81541e+06	2.69079e+06	2.60672e+06	4.91901e+06	3.60703e+06	36986.7	187421	1.30084e+07	2.34133e+06	-2.47405	0.0118397	0.0382499	0.395779	269.122	824.038	13.73	--	Pentostatin	--	10.2334	C11H16N4O4	MS1	Imidazodiazepines	53910-25-1	HMDB0014692	-	-	-	-
POS_M269T525	7.22739e+06	2.27463e+06	6.33536e+06	5.08917e+06	1.05191e+07	3.72359e+06	1.31199e+07	2.12803e+07	1.62967e+07	8.91551e+06	2.35834e+07	1.37951e+07	5.86154e+06	1.61652e+07	1.46354	0.00218223	0.0120305	0.39928	269.136	524.801	8.75	--	--	--	--	--	--	--	--	--	-	-	-	-
POS_M269T516	9.59405e+06	2.50601e+06	5.28055e+06	3.90432e+06	7.53197e+06	3.75989e+06	1.20038e+07	2.80604e+06	1.73435e+07	9.24195e+06	2.1045e+07	1.71292e+07	5.42946e+06	1.32616e+07	1.28837	0.0227801	0.0610911	0.317631	269.136	515.953	8.6	--	--	--	--	--	--	--	--	--	-	-	-	-
POS_M269T166	5.32272e+06	7.51494e+06	4.17042e+06	788409	4.45229e+06	5.9737e+06	275773	1.73209e+06	355422	967654	1.54718e+06	336926	4.70375e+06	869175	-2.43609	0.00255376	0.0133448	0.253929	269.161	166.239	2.77	--	--	--	--	--	--	--	--	--	-	-	-	-
POS_M270T815	4.45085e+07	2.17726e+07	4.50645e+07	5.13719e+07	3.21336e+07	3.67896e+07	8.37491e+06	4.53056e+06	671601	3.60181e+06	431838	6.36416e+06	3.86068e+07	3.99581e+06	-3.27229	1.77521e-05	0.000530215	0.79556	269.651	814.666	13.58	--	--	--	--	--	--	--	--	--	-	-	-	-
POS_M270T467	2.79436e+06	3.426e+06	3.79601e+06	5.29906e+06	3.22095e+06	3.96409e+06	1.84397e+06	341184	1.01578e+06	216117	983222	183228	3.75008e+06	763917	-2.29543	4.92947e-05	0.00104666	0.231381	270.076	467.355	7.79	--	--	--	--	--	--	--	--	--	-	-	-	-
POS_M270T102	2.85355e+07	3.094e+07	8.04827e+06	1.83961e+07	1.00128e+07	5.23628e+07	1.24687e+07	1.16672e+07	2.37813e+06	1.04956e+07	9.36382e+06	2.29002e+06	2.47159e+07	8.11058e+06	-1.60756	0.038445	0.0898181	0.451992	270.108	102.397	1.71	--	--	--	--	--	--	--	--	--	-	-	-	-
POS_M271T113	4.99052e+06	7.19142e+06	7.31237e+06	2.02478e+06	7.39465e+06	3.04795e+06	113409	702268	105852	105616	75138.9	106717	5.32695e+06	201500	-4.72446	0.000354645	0.00368118	0.304291	271.04	113.076	1.88	--	--	--	--	--	--	--	--	--	-	-	-	-
POS_M271T544	3.10532e+06	3.0986e+06	3.36447e+06	3.22095e+06	2.52287e+06	4.60323e+06	5.94764e+06	6.48991e+06	6.706e+06	7.30923e+06	7.47558e+06	7.24804e+06	3.31924e+06	6.86273e+06	1.04793	2.37539e-06	0.000144733	0.263439	271.151	543.514	9.06	--	--	--	--	--	--	--	--	--	-	-	-	-
POS_M272T310	470227	2.90409e+06	2.24324e+06	2.24528e+06	1.9831e+06	2.24992e+06	393697	321171	1.10187e+06	1.27942e+06	848531	819980	2.01597e+06	794111	-1.34406	0.00770792	0.0284288	0.133318	272.044	310.29	5.17	--	--	--	--	--	--	--	--	--	-	-	-	-
POS_M272T101	1.27587e+07	2.24977e+07	7.60133e+06	2.14893e+07	7.43159e+06	2.12296e+07	9.58811e+06	6.96307e+06	5.63981e+06	7.05189e+06	7.35262e+06	5.06543e+06	1.55014e+07	6.94349e+06	-1.15866	0.0164128	0.0483515	0.338559	272.171	101.347	1.69	--	--	--	--	--	--	--	--	--	-	-	-	-
POS_M273T467	416721	507936	2.23532e+06	2.64649e+06	2.43109e+06	2.99454e+06	1493.84	1493.84	1493.84	1493.84	1493.84	1493.84	1.87201e+06	1493.84	-10.2914	0.00218853	0.012035	0.171326	273.043	467.208	7.79	--	--	--	--	--	--	--	--	--	-	-	-	-
POS_M273T109	1.74359e+07	2.4763e+07	1.69039e+07	1.51634e+07	1.44218e+07	2.05953e+07	7.96834e+06	7.58734e+06	7.42902e+06	2.10108e+06	1.09861e+07	5.78132e+06	1.82139e+07	6.97553e+06	-1.38466	0.000203577	0.00251093	0.453603	273.081	108.684	1.81	--	Butein	--	20.6163	C15H12O5	MS1	--	--	--	C08578	ko00941//Flavonoid biosynthesis	Biosynthesis of other secondary metabolites	Metabolism
POS_M274T314	2.21784e+06	3.28916e+07	1.24202e+07	1.21155e+07	1.97359e+07	1.44808e+07	1.25072e+06	579231	472526	540066	2.85956e+06	360362	1.56436e+07	1.01041e+06	-3.95256	0.00569066	0.0232651	0.478999	274.176	313.971	5.23	--	--	--	--	--	--	--	--	--	-	-	-	-
POS_M275T82	8.29557e+07	3.11848e+07	9.98945e+07	3.19496e+07	9.23586e+07	5.81162e+07	7.00214e+07	7.03892e+07	2.43401e+08	2.60634e+08	2.46937e+08	9.8251e+07	6.60766e+07	1.64939e+08	1.31972	0.0344786	0.0825779	1.12597	274.876	82.4727	1.37	--	--	--	--	--	--	--	--	--	-	-	-	-
POS_M275T314	1.12126e+08	1.03793e+08	7.97163e+07	4.81082e+07	4.64052e+07	6.3293e+07	7.04518e+07	1.32941e+07	3.6961e+07	1.97761e+07	1.51079e+07	1.01301e+07	7.55735e+07	2.76202e+07	-1.45216	0.00881376	0.0310597	0.835891	275.11	314.382	5.24	--	--	--	--	--	--	--	--	--	-	-	-	-
POS_M275T305	2.48868e+07	2.85123e+07	2.34822e+07	2.64801e+07	3.16522e+07	2.95081e+07	7.6421e+06	1.64229e+07	3.94495e+06	1.85998e+07	2.04595e+07	1.26323e+07	2.74203e+07	1.32836e+07	-1.0456	0.000675821	0.00558721	0.491096	275.11	305.217	5.09	--	N-Succinyl-L-citrulline	--	7.62814	C10H17N3O6	MS1	--	--	--	-	-	-	-
POS_M275T771	3.53064e+07	4.84408e+07	4.37778e+07	2.72631e+07	4.0281e+07	3.91744e+07	1493.84	1493.84	1493.84	1493.84	1493.84	1493.84	3.90406e+07	1493.84	-14.6737	1.24357e-07	1.94284e-05	0.885616	275.2	771.44	12.86	Nandrolone	--	7.04e-06	0.343357	C18H26O2	MS2	Steroids and steroid derivatives	434-22-0	HMDB0002725	-	-	-	-
POS_M276T36	2.31772e+06	2.29456e+06	522195	3.1005e+06	2.26151e+06	2.24171e+06	1493.84	1493.84	1493.84	1493.84	1493.84	1493.84	2.12303e+06	1493.84	-10.4729	0.000114404	0.00177734	0.197378	275.888	35.8686	0.6	--	--	--	--	--	--	--	--	--	-	-	-	-
POS_M276T494	1.49481e+06	3.3597e+06	841975	3.01705e+06	3.35037e+06	1.99182e+06	823609	628481	744794	1.20575e+06	36161.1	970285	2.34262e+06	734847	-1.67261	0.00586712	0.0237109	0.158365	276.126	494.103	8.24	--	--	--	--	--	--	--	--	--	-	-	-	-
POS_M277T310_2	1.51014e+06	5.19748e+06	3.83292e+06	868158	1.97341e+06	735564	286371	840923	613752	782723	491365	130949	2.35295e+06	524347	-2.16587	0.0326872	0.0792365	0.153301	277.009	310.046	5.17	--	--	--	--	--	--	--	--	--	-	-	-	-
POS_M277T603	184089	385034	207548	600189	168580	152550	1493.84	1493.84	1493.84	1493.84	1493.84	1493.84	282998	1493.84	-7.56563	0.00297929	0.0147824	0.0656533	277.077	602.66	10.04	--	--	--	--	--	--	--	--	--	-	-	-	-
POS_M277T144	5.06313e+06	4.69054e+06	6.48724e+06	4.9065e+06	4.75023e+06	1.54477e+06	1.18074e+07	1.79058e+07	1.25607e+07	1.38598e+07	2.58076e+07	1.60589e+07	4.57374e+06	1.63334e+07	1.83638	0.000335931	0.00358464	0.454404	277.089	144.28	2.4	--	6-Tuliposide B	--	4.29089	C11H18O9	MS1	--	--	--	-	-	-	-
POS_M277T828	5.4028e+07	6.5011e+07	3.82769e+07	6.29173e+07	6.87283e+07	4.44103e+07	1493.84	1493.84	1493.84	1493.84	1493.84	1493.84	5.5562e+07	1493.84	-15.1828	5.71448e-07	5.27551e-05	1.05309	277.179	827.643	13.79	--	--	--	--	--	--	--	--	--	-	-	-	-
POS_M278T97	5.6403e+07	1.9822e+07	6.24971e+07	6.02004e+07	5.99624e+07	6.27112e+07	2.76993e+07	6.87559e+06	4.60622e+06	2.51791e+07	3.12908e+07	9.59017e+06	5.35993e+07	1.75402e+07	-1.61155	0.0015124	0.00935537	0.748233	278.092	97.3727	1.62	--	--	--	--	--	--	--	--	--	-	-	-	-
POS_M278T458	4.35216e+06	3.30391e+06	4.1611e+06	1.4938e+06	6.73509e+06	6.8089e+06	2.12217e+06	2.35213e+06	934111	322634	1.11224e+06	530019	4.47583e+06	1.22889e+06	-1.8648	0.00484395	0.0208139	0.22886	278.185	458.265	7.64	--	6-Paradol	--	11.2241	C17H26O3	MS1	Benzene and substituted derivatives	27113-22-0	HMDB0030801	-	-	-	-
POS_M279T214	2.97693e+06	6.07497e+06	4.05661e+06	3.68561e+06	3.44272e+06	5.25756e+06	497084	64056	41101.4	120687	2.67735e+06	98738.7	4.24907e+06	583169	-2.86516	0.000196438	0.00247051	0.255909	279.029	213.726	3.56	--	Fenthion	--	5.306	C10H15O3PS2	MS1	Organic thiophosphoric acids and derivatives	55-38-9	HMDB0033209	-	-	-	-
POS_M279T102	8.70317e+07	1.84353e+07	6.00528e+07	4.9454e+07	3.69595e+07	3.11278e+07	5.8813e+06	1.94807e+07	2.14591e+07	2.1133e+07	2.32776e+07	2.48759e+07	4.71768e+07	1.93513e+07	-1.28565	0.0222513	0.0600695	0.602541	279.047	101.782	1.7	--	Disulfiram	--	12.6186	C10H20N2S4	MS1	Organooxygen compounds	3117-03-01	HMDB0034335	-	-	-	-
POS_M279T494	2.58237e+06	3.76912e+06	2.64684e+06	2.46148e+06	2.09485e+06	1.63034e+06	6.72067e+06	1.23563e+07	1.91822e+07	4.35113e+07	1.05973e+08	1.32276e+08	2.53083e+06	5.33367e+07	4.39744	0.041211	0.0942243	0.779072	279.17	493.882	8.23	--	Exemestane	--	0.0351407	C20H24O2	MS1	Steroids and steroid derivatives	107868-30-4	HMDB0015125	-	-	-	-
POS_M280T53	5.83144e+06	7.64204e+06	1.83508e+06	1.53508e+06	1.8707e+06	4.29773e+06	1493.84	1493.84	1493.84	1493.84	1493.84	1493.84	3.83535e+06	1493.84	-11.3261	0.00396642	0.0180354	0.249491	279.888	53.245	0.89	--	--	--	--	--	--	--	--	--	-	-	-	-
POS_M280T93	6.90333e+06	2.2702e+06	4.19282e+06	5.38314e+06	2.73126e+06	3.84417e+06	7.74552e+06	1.32163e+07	1.20788e+07	9.65865e+06	1.25717e+07	2.06304e+07	4.22082e+06	1.26502e+07	1.58357	0.00141769	0.00894719	0.367291	280.051	93.327	1.56	--	--	--	--	--	--	--	--	--	-	-	-	-
POS_M280T341	7.09543e+06	7.47659e+07	3.0946e+07	2.75168e+07	3.1972e+07	3.79605e+07	9.04896e+06	3.95018e+06	3.77977e+06	5.79798e+06	2.17698e+06	2.25235e+06	3.50428e+07	4.50104e+06	-2.96079	0.00728589	0.0274662	0.679899	280.104	340.599	5.68	--	--	--	--	--	--	--	--	--	-	-	-	-
POS_M280T391	4.48988e+06	1.19258e+07	5.2525e+06	3.85512e+06	5.71184e+06	1.46102e+06	1493.84	1493.84	1493.84	1493.84	1493.84	1493.84	5.44937e+06	1493.84	-11.8329	0.00344389	0.0164103	0.297366	280.129	391.381	6.52	Cyclopeptine	--	0.00267903	3.76852	C17H16N2O2	MS2	--	--	--	-	-	-	-
POS_M281T109_1	5.94603e+07	1.7175e+07	1.54635e+07	5.93154e+07	6.39021e+07	2.16399e+07	1493.84	1493.84	1493.84	1493.84	1493.84	1493.84	3.94927e+07	1493.84	-14.6903	0.00214055	0.0118783	0.805224	280.995	108.972	1.82	--	--	--	--	--	--	--	--	--	-	-	-	-
POS_M281T468	2.63014e+06	3.34898e+06	2.53634e+06	2.64229e+06	2.14612e+06	295403	841234	630215	458372	507193	570123	86888.3	2.26655e+06	515671	-2.13597	0.00248889	0.0131183	0.166946	281.029	467.51	7.79	--	--	--	--	--	--	--	--	--	-	-	-	-
POS_M281T830	5.41377e+07	3.96879e+07	3.76295e+07	3.88781e+07	3.90765e+07	4.25725e+07	1.54335e+07	1.71117e+07	1.24211e+07	1.11802e+07	1.60262e+07	1.32679e+07	4.1997e+07	1.42401e+07	-1.56033	1.18616e-06	9.14842e-05	0.740328	281.247	829.984	13.83	--	--	--	--	--	--	--	--	--	-	-	-	-
POS_M281T788	1.29298e+08	8.04965e+07	9.44847e+07	1.19661e+08	2.4193e+08	3.5035e+08	1.98071e+09	1.9324e+09	2.01772e+09	3.5821e+09	4.63377e+09	4.75055e+09	1.6937e+08	3.14954e+09	4.21689	0.000301449	0.00333938	7.27362	281.247	787.745	13.13	10E,12Z-Octadecadienoic acid	--	1.88e-11	0.518693	C18H32O2	MS2	Fatty Acyls	2420-56-6	HMDB0005048	C04056	ko00591//Linoleic acid metabolism	Lipid metabolism	Metabolism
POS_M282T467	1.15077e+06	1.23294e+06	1.8569e+06	2.44312e+06	2.12237e+06	2.42602e+06	747320	309495	69768	70294.3	294423	381535	1.87202e+06	312139	-2.58434	0.000109772	0.00174177	0.166543	281.546	467.192	7.79	--	--	--	--	--	--	--	--	--	-	-	-	-
POS_M282T73_2	1.56778e+07	2.41956e+07	6.3865e+06	5.53856e+06	2.66725e+07	3.55918e+07	1493.84	1493.84	1493.84	1493.84	1493.84	1493.84	1.90105e+07	1493.84	-13.6355	0.00295826	0.0147381	0.56487	282.005	73.2714	1.22	--	--	--	--	--	--	--	--	--	-	-	-	-
POS_M282T763	3.89543e+07	3.66241e+07	2.46386e+08	2.267e+08	2.46943e+08	2.12483e+08	1.23998e+07	1.44249e+07	9.77701e+06	8.93775e+06	8.32744e+06	8.21351e+06	1.68015e+08	1.03467e+07	-4.02134	0.00350648	0.0166264	1.54767	282.107	763.1	12.72	--	--	--	--	--	--	--	--	--	-	-	-	-
POS_M282T102	3.12435e+07	1.525e+08	3.32647e+07	1.38538e+08	4.36998e+07	1.6061e+08	3.68454e+07	7.5789e+06	6.09713e+06	2.22097e+07	3.07472e+06	1.98567e+07	9.33093e+07	1.59438e+07	-2.54903	0.0148699	0.0449194	1.02652	282.118	102.197	1.7	1-Methyladenosine	--	6.86e-14	3.92009	C11H15N5O4	MS2	Purine nucleosides	15763-06-1	HMDB0003331	-	-	-	-
POS_M282T828	1.24917e+08	4.27648e+08	1.67041e+08	1.38626e+08	1.47134e+08	4.83095e+08	1.70504e+07	1.15823e+08	1.61141e+07	7.91269e+07	3.66744e+07	3.62551e+07	2.48077e+08	5.01739e+07	-2.30578	0.0156802	0.0467643	1.67467	282.279	827.787	13.8	--	--	--	--	--	--	--	--	--	-	-	-	-
POS_M283T310	8.15711e+06	1.1611e+07	7.63863e+06	2.25825e+06	6.72886e+06	5.94919e+06	5.11794e+06	1.96812e+06	652624	2.71403e+06	464334	552380	7.05717e+06	1.91157e+06	-1.88433	0.00528722	0.0222173	0.281948	283.014	310.132	5.17	--	--	--	--	--	--	--	--	--	-	-	-	-
POS_M283T330	1.09378e+06	1.03974e+06	625294	661082	499777	453762	1.34154e+06	1.26896e+06	1.37347e+06	2.02305e+06	2.70326e+06	2.23877e+06	728905	1.82484e+06	1.32397	0.00201046	0.0113951	0.134007	283.072	329.825	5.5	--	--	--	--	--	--	--	--	--	-	-	-	-
POS_M283T466	156048	516529	52101.5	1.18818e+06	132240	825406	1493.84	1493.84	1493.84	1493.84	1493.84	1493.84	478417	1493.84	-8.3231	0.0277715	0.0704626	0.0766099	283.081	466.195	7.77	--	--	--	--	--	--	--	--	--	-	-	-	-
POS_M283T792	2.44353e+07	3.80391e+07	2.75728e+07	8.69537e+06	1.56096e+07	2.09095e+07	1.28584e+07	1.59663e+07	1.04183e+06	5.61559e+06	327041	702533	2.25436e+07	6.08528e+06	-1.88932	0.00791169	0.0289004	0.496754	283.206	792.044	13.2	all-trans-Retinoic acid	--	5.63e-08	14.257	C20H28O2	MS2	Prenol lipids	302-79-4	HMDB0001852	C00777	ko01100//Metabolic pathways	Global and overview maps	Metabolism
POS_M283T713	468577	2.42793e+06	553614	513693	2.27429e+06	423903	1493.84	1493.84	1493.84	1493.84	1493.84	1493.84	1.11034e+06	1493.84	-9.53776	0.0181748	0.0519657	0.127609	283.205	712.725	11.88	--	--	--	--	--	--	--	--	--	-	-	-	-
POS_M284T303_1	730001	1.04471e+06	166650	677261	236500	359396	89276.5	175567	36968.9	140836	51209.5	39584.6	535752	88907.1	-2.5912	0.00973391	0.0332849	0.0810622	283.944	303.335	5.06	--	--	--	--	--	--	--	--	--	-	-	-	-
POS_M284T73	1.91425e+07	8.94736e+06	1.80983e+07	4.82894e+06	2.07067e+07	1.80221e+07	1493.84	1493.84	1493.84	1493.84	1493.84	1493.84	1.49577e+07	1493.84	-13.2896	0.00020589	0.00252412	0.522469	284.003	73.248	1.22	--	--	--	--	--	--	--	--	--	-	-	-	-
POS_M284T193	4.64539e+06	1.30107e+07	5.36281e+06	7.61913e+06	9.20992e+06	1.43186e+07	1493.84	1493.84	1493.84	1493.84	1493.84	1493.84	9.02776e+06	1493.84	-12.5611	0.000234239	0.00276058	0.404844	284.074	192.993	3.22	Xanthosine	--	0.0136248	6.82628	C10H12N4O6	MS2	Purine nucleosides	146-80-5	HMDB0000299	C01762	ko01100//Metabolic pathways;ko01110//Biosynthesis of secondary metabolites;ko00230//Purine metabolism;ko00232//Caffeine metabolism	Biosynthesis of other secondary metabolites;Global and overview maps;Nucleotide metabolism	Metabolism
POS_M284T103	3.16935e+07	4.61881e+07	2.66424e+07	2.38365e+07	4.5601e+06	1.72373e+07	9.18011e+06	7.81304e+06	4.94595e+06	2.02783e+06	8.39161e+06	1.28127e+06	2.50263e+07	5.60664e+06	-2.15824	0.00789084	0.0288589	0.533421	284.134	103.312	1.72	--	--	--	--	--	--	--	--	--	-	-	-	-
POS_M284T589	124864	62657.9	112049	805489	970308	674383	1.65826e+06	2.14806e+06	2.84982e+06	1.38098e+06	2.23536e+06	2.10355e+06	458292	2.06267e+06	2.17018	0.000122183	0.00181134	0.167287	284.219	588.786	9.81	--	--	--	--	--	--	--	--	--	-	-	-	-
POS_M285T188	2.45665e+06	3.19849e+06	2.65409e+06	3.24989e+06	2.4612e+06	3.4506e+06	2.61978e+06	2.06337e+06	325757	1.91028e+06	307045	358220	2.91182e+06	1.26407e+06	-1.20384	0.00529615	0.0222394	0.154126	284.993	188.378	3.14	--	--	--	--	--	--	--	--	--	-	-	-	-
POS_M285T571	5.98333e+06	5.56047e+06	9.1064e+06	5.06659e+06	7.025e+06	1.12974e+07	1493.84	1493.84	1493.84	1493.84	1493.84	1493.84	7.33986e+06	1493.84	-12.2625	2.16837e-05	0.00059513	0.370885	285.13	571.255	9.52	--	--	--	--	--	--	--	--	--	-	-	-	-
POS_M285T533	4.30663e+06	3.94579e+06	2.45859e+06	491544	1.64355e+06	4.17613e+06	339611	1.09216e+06	283203	278855	522678	1.94407e+06	2.83704e+06	743431	-1.93212	0.0129786	0.0406573	0.177166	285.13	532.55	8.88	--	Norcodeine	--	21.6616	C17H19NO3	MS1	Morphinans	-	HMDB0060657	-	-	-	-
POS_M285T806_1	9.64135e+07	9.611e+07	1.16343e+08	3.23968e+07	6.58986e+07	9.57858e+07	4.91917e+07	6.68868e+07	4.22381e+07	2.59368e+07	5.12792e+06	1.13532e+07	8.38246e+07	3.34557e+07	-1.32512	0.00892222	0.0313152	0.86735	285.221	805.62	13.43	--	--	--	--	--	--	--	--	--	-	-	-	-
POS_M285T783	2.43558e+07	2.37698e+07	2.50929e+07	2.11503e+06	2.1517e+07	2.40548e+07	9.42013e+06	8.51891e+06	6.74609e+06	6.9566e+06	319164	3.27714e+06	2.01509e+07	5.87301e+06	-1.77867	0.00439359	0.0194276	0.478287	285.221	783.173	13.05	EPA (d5)	--	4.44e-05	14.2044	C20H30O2	MS2	--	--	--	C06428	ko01040//Biosynthesis of unsaturated fatty acids	Lipid metabolism	Metabolism
POS_M285T644	1.29103e+06	1.23237e+06	4.42066e+06	4.41582e+06	3.82757e+06	3.23257e+06	2.39793e+06	383170	410282	1.61463e+06	334683	1.31453e+06	3.07e+06	1.07587e+06	-1.51274	0.0162784	0.0480544	0.158223	285.221	644.177	10.74	Abietate	--	4.72e-08	12.1977	C20H30O2	MS2	--	--	--	C06087	ko01100//Metabolic pathways;ko01110//Biosynthesis of secondary metabolites;ko00904//Diterpenoid biosynthesis	Global and overview maps;Metabolism of terpenoids and polyketides	Metabolism
POS_M285T796	3.61646e+06	2.32862e+06	6.29564e+06	4.12666e+06	6.66672e+06	3.32871e+06	1493.84	1493.84	1493.84	1493.84	1493.84	1493.84	4.3938e+06	1493.84	-11.5222	9.61421e-05	0.00159368	0.282296	285.242	795.839	13.26	--	--	--	--	--	--	--	--	--	-	-	-	-
POS_M285T743	4.23945e+06	1.53478e+06	1.48779e+06	905296	2.93248e+06	410797	1493.84	1493.84	1493.84	1493.84	1493.84	1493.84	1.91843e+06	1493.84	-10.3267	0.00784771	0.0287356	0.17223	285.29	743.253	12.39	--	--	--	--	--	--	--	--	--	-	-	-	-
POS_M286T130	1.49819e+07	2.0934e+07	2.0054e+07	1.89771e+07	1.76281e+07	1.98742e+07	3.49779e+06	6.18701e+06	3.68681e+06	3.62527e+06	4.36658e+06	2.7338e+06	1.87415e+07	4.01621e+06	-2.22233	4.3464e-08	8.82754e-06	0.54188	285.952	129.683	2.16	--	--	--	--	--	--	--	--	--	-	-	-	-
POS_M286T426	3.1233e+07	2.78018e+07	1.48068e+07	1.1368e+07	3.185e+06	8.60043e+06	6.9494e+06	3.89735e+06	3.8191e+06	1.03501e+06	8.21501e+06	6.3363e+06	1.61658e+07	5.04203e+06	-1.68087	0.0376468	0.0884475	0.374266	286.176	425.671	7.09	--	--	--	--	--	--	--	--	--	-	-	-	-
POS_M286T821	2.24479e+06	9.50018e+06	1.14359e+07	5.86142e+06	6.62153e+06	8.90477e+06	1.0664e+06	1.27946e+06	602486	638810	243200	233374	7.42809e+06	677289	-3.45515	0.000492521	0.00453998	0.339599	286.224	821.28	13.69	--	--	--	--	--	--	--	--	--	-	-	-	-
POS_M286T806	1.18545e+07	1.45447e+07	1.92272e+07	1.00411e+06	1.18165e+07	1.98352e+07	1493.84	1493.84	1493.84	1493.84	1493.84	1493.84	1.3047e+07	1493.84	-13.0924	0.000885896	0.00682398	0.473247	286.224	805.592	13.43	--	--	--	--	--	--	--	--	--	-	-	-	-
POS_M286T770	3.8603e+07	4.08978e+07	2.25035e+07	2.23733e+06	5.97638e+07	3.94516e+07	2.25037e+07	8.21408e+06	1.29082e+07	1.39263e+07	1.44947e+07	1.08567e+07	3.39095e+07	1.38173e+07	-1.29522	0.0343471	0.0823925	0.52439	286.274	770.403	12.84	Fisetin	--	0.00221357	3.48977	C15H10O6	MS2	--	--	--	-	-	-	-
POS_M287T127	5.3052e+06	4.4608e+06	4.92081e+06	3.56806e+06	6.33356e+06	5.65678e+06	1.4913e+07	7.73541e+06	1.17605e+07	1.67215e+07	1.3874e+07	1.09595e+07	5.04087e+06	1.26607e+07	1.32861	0.000229213	0.00272772	0.375232	286.925	127.348	2.12	--	--	--	--	--	--	--	--	--	-	-	-	-
POS_M287T392	1.20578e+06	2.74995e+06	1.53554e+06	2.91269e+06	2.6446e+06	2.0658e+06	121210	112254	121452	810882	73044.5	78241.8	2.18573e+06	219514	-3.31573	8.35681e-05	0.00146316	0.188924	287.043	391.525	6.53	--	Glycineamideribotide	--	25.0222	C7H15N2O8P	MS1	Glycinamide ribonucleotides	10074-18-7	HMDB0002022	C03838	ko01100//Metabolic pathways;ko01110//Biosynthesis of secondary metabolites;ko01130//Biosynthesis of antibiotics;ko00230//Purine metabolism	Global and overview maps;Nucleotide metabolism	Metabolism
POS_M287T343	1.96096e+07	6.48296e+06	1.83725e+07	1.65805e+07	1.96744e+07	1.82065e+07	1.35816e+06	750984	617552	195059	521168	624478	1.64877e+07	677901	-4.60418	1.68699e-05	0.000524677	0.544791	287.061	343.163	5.72	--	Oxazepam	--	8.94584	C15H11ClN2O2	MS1	Benzodiazepines	604-75-1	HMDB0014980	-	-	-	-
POS_M287T765	8.68498e+06	6.75558e+06	6.81772e+06	3.90069e+06	7.71383e+06	7.23559e+06	3.76723e+06	3.73609e+06	493162	1.76505e+06	277067	284887	6.8514e+06	1.72058e+06	-1.9935	0.000292623	0.00327749	0.303132	287.2	765.211	12.75	--	--	--	--	--	--	--	--	--	-	-	-	-
POS_M288T636	1.09362e+06	1.03122e+06	1.36243e+06	1.05905e+06	340353	1.9235e+06	4.31419e+06	2.42309e+06	3.97024e+06	1.25959e+06	3.09399e+06	4.83484e+06	1.13503e+06	3.31599e+06	1.54671	0.00376371	0.0174656	0.182335	288.129	635.832	10.6	--	Imazamox	--	4.52214	C15H19N3O4	MS1	--	--	--	-	-	-	-
POS_M288T446	1.17094e+07	7.01495e+06	3.61701e+06	1.2425e+07	2.01391e+07	2.30487e+07	9.35073e+06	4.73703e+06	4.13006e+06	1.14383e+06	1.5146e+06	848800	1.29923e+07	3.62084e+06	-1.84327	0.0180385	0.0516395	0.363467	288.191	446.022	7.43	--	--	--	--	--	--	--	--	--	-	-	-	-
POS_M288T429	9.69915e+06	3.84613e+06	2.62524e+06	9.7199e+06	1.54105e+07	1.2617e+07	5.82936e+06	3.89973e+06	2.38824e+06	687784	803482	560590	8.98632e+06	2.36153e+06	-1.92801	0.0131004	0.0409618	0.311264	288.191	428.719	7.15	--	--	--	--	--	--	--	--	--	-	-	-	-
POS_M288T96	1.95356e+07	5.70763e+07	2.39638e+07	9.3219e+06	2.35866e+06	1.78252e+07	2.63165e+06	2.5392e+06	357840	376352	335497	262380	2.16802e+07	1.08382e+06	-4.32218	0.0242569	0.0640369	0.524926	288.227	96.0665	1.6	--	--	--	--	--	--	--	--	--	-	-	-	-
POS_M288T747	3.3318e+09	1.18663e+09	9.29471e+08	2.35656e+09	1.45334e+09	1.39308e+09	1493.84	1493.84	1493.84	1493.84	1493.84	1493.84	1.77515e+09	1493.84	-20.1805	0.000704226	0.00577503	5.50903	288.289	747.308	12.46	Dehydroepiandrosterone	--	2.09e-05	1.95616	C19H28O2	MS2	Steroids and steroid derivatives	2283-82-1	HMDB0005962	C01227	ko01100//Metabolic pathways;ko01120//Microbial metabolism in diverse environments	Global and overview maps	Metabolism
POS_M289T813	1.15306e+07	2.90405e+06	1.74093e+07	1.82576e+07	2.28689e+07	5.23159e+06	3.86683e+06	5.33882e+06	2.54971e+06	1.9325e+06	1.33384e+06	965803	1.30337e+07	2.66458e+06	-2.29026	0.0101328	0.0342255	0.383928	288.623	813.298	13.55	--	--	--	--	--	--	--	--	--	-	-	-	-
POS_M289T66	3.49408e+06	3.80871e+06	5.83654e+06	2.84841e+06	4.98089e+06	2.51226e+06	1493.84	1493.84	1493.84	1493.84	1493.84	1493.84	3.91348e+06	1493.84	-11.3552	2.01988e-05	0.000575315	0.271709	288.922	66.2999	1.1	--	--	--	--	--	--	--	--	--	-	-	-	-
POS_M289T160	2.84998e+07	6.60601e+07	1.18102e+08	3.20605e+07	5.52587e+07	1.59873e+08	1.53662e+07	6.6698e+06	6.71717e+06	8.3875e+06	3.18198e+06	1.62308e+06	7.66424e+07	6.99095e+06	-3.45458	0.00847399	0.0303183	1.00176	289.04	159.718	2.66	--	--	--	--	--	--	--	--	--	-	-	-	-
POS_M289T149	6.51312e+06	1.71169e+06	1.70261e+06	5.46507e+06	1.0983e+07	2.2028e+06	4.51284e+07	2.47771e+07	1.5981e+07	2.02182e+07	2.0936e+07	9.79608e+06	4.76304e+06	2.28061e+07	2.25947	0.00569314	0.0232651	0.53204	289.04	148.841	2.48	--	--	--	--	--	--	--	--	--	-	-	-	-
POS_M289T341	8.47089e+06	1.05356e+07	6.33786e+06	5.06612e+06	4.70363e+06	5.98173e+06	1493.84	1493.84	1493.84	1493.84	1493.84	1493.84	6.84931e+06	1493.84	-12.1627	2.06533e-05	0.000577825	0.361575	289.125	340.66	5.68	--	Myclobutanil	--	0.0365399	C15H17ClN4	MS1	--	--	--	-	-	-	-
POS_M289T834_2	3.52567e+07	3.48224e+07	3.95348e+07	4.18715e+07	3.82834e+07	4.22777e+07	2.20647e+07	1.69978e+07	1.94471e+07	1.51833e+07	1.43411e+07	1.42682e+07	3.86744e+07	1.70504e+07	-1.18158	3.31523e-07	3.60709e-05	0.649782	289.134	834.14	13.9	--	Benzoylecgonine	--	9.63684	C16H19NO4	MS1	Benzene and substituted derivatives	519-09-5	HMDB0041836	-	-	-	-
POS_M289T820	9.86189e+07	9.58419e+07	1.05117e+08	2.61347e+07	8.41947e+07	7.29333e+07	1493.84	1493.84	1493.84	1493.84	1493.84	1493.84	8.04734e+07	1493.84	-15.7172	4.716e-05	0.00100874	1.23346	289.255	820.227	13.67	--	8,11,14-Eicosatrienoic acid	--	22.7327	C20H34O2	MS1	Fatty Acyls	1783-84-2	HMDB0002925	C03242	ko01100//Metabolic pathways;ko00591//Linoleic acid metabolism;ko01040//Biosynthesis of unsaturated fatty acids	Global and overview maps;Lipid metabolism	Metabolism
POS_M289T747	2.54901e+08	2.39595e+08	1.86735e+08	2.80256e+08	3.2038e+08	3.46153e+08	1493.84	1493.84	1493.84	1493.84	1493.84	1493.84	2.71337e+08	1493.84	-17.4707	4.13537e-07	4.19947e-05	2.32549	289.293	747.133	12.45	--	--	--	--	--	--	--	--	--	-	-	-	-
POS_M290T159	2.73153e+06	1.76617e+06	1.50996e+06	2.4031e+06	1.62982e+06	2.22832e+06	7.65839e+06	2.97969e+06	3.66798e+06	5.21561e+06	4.49534e+06	3.14994e+06	2.04481e+06	4.52782e+06	1.14685	0.00736222	0.027656	0.199312	290.063	159.412	2.66	--	--	--	--	--	--	--	--	--	-	-	-	-
POS_M290T338	3.98161e+06	6.01387e+06	1.14405e+07	7.96912e+06	1.02939e+07	8.32681e+06	4.97711e+06	569042	2.65367e+06	840416	1.04667e+06	655940	8.0043e+06	1.79047e+06	-2.16043	0.000841323	0.00656361	0.320582	290.17	338.169	5.64	--	--	--	--	--	--	--	--	--	-	-	-	-
POS_M290T644	3.3495e+06	4.17993e+06	2.89527e+06	2.37477e+06	4.1597e+06	1.71255e+06	3.2406e+06	2.55949e+06	571298	370687	1.76629e+06	252870	3.11195e+06	1.46021e+06	-1.09165	0.0296856	0.0740273	0.147686	290.196	643.796	10.73	--	--	--	--	--	--	--	--	--	-	-	-	-
POS_M290T747	5.13268e+07	1.94139e+07	1.34072e+07	4.5775e+07	2.35261e+07	2.33644e+07	1493.84	1493.84	1493.84	1493.84	1493.84	1493.84	2.94689e+07	1493.84	-14.2679	0.000831576	0.00649589	0.704762	290.295	747.204	12.45	--	--	--	--	--	--	--	--	--	-	-	-	-
POS_M290T756	1.47859e+08	1.24709e+08	1.15059e+08	1.85436e+08	1.98336e+08	1.77271e+08	1.35026e+08	9.08078e+07	1.80568e+07	9.63515e+07	9.20752e+07	1.21062e+07	1.58112e+08	7.40705e+07	-1.09397	0.00602318	0.0241442	1.10096	290.295	756.026	12.6	--	--	--	--	--	--	--	--	--	-	-	-	-
POS_M291T420	778093	59043.5	476430	634981	126338	1.04813e+06	118244	24227.5	61187	51894.8	30702	150403	520502	72776.5	-2.83836	0.017279	0.0501338	0.0765784	290.858	420.312	7.01	--	--	--	--	--	--	--	--	--	-	-	-	-
POS_M291T418	3.52626e+06	4.0038e+06	3.38662e+06	3.04083e+06	2.46747e+06	3.08604e+06	1493.84	1493.84	1493.84	1493.84	1493.84	1493.84	3.25184e+06	1493.84	-11.088	2.81114e-08	6.34381e-06	0.25501	291.097	417.777	6.96	--	--	--	--	--	--	--	--	--	-	-	-	-
POS_M293T409	1.07262e+06	1.70493e+06	1.25393e+06	2.65282e+06	1.75681e+06	2.66354e+06	1493.84	1493.84	1493.84	1493.84	1493.84	1493.84	1.85077e+06	1493.84	-10.2749	5.46524e-05	0.00110999	0.183864	293.054	409.307	6.82	--	1,8-Dinitropyrene	--	6.2142	C16H8N2O4	MS1	--	--	--	-	-	-	-
POS_M293T602	1.14394e+07	2.61815e+07	2.50313e+07	2.15642e+07	1.7562e+07	2.97098e+07	3.54764e+06	9.89735e+06	7.41107e+06	3.1022e+06	7.63464e+06	471563	2.19147e+07	5.34408e+06	-2.03588	0.000290272	0.00325714	0.540207	293.064	601.637	10.03	--	--	--	--	--	--	--	--	--	-	-	-	-
POS_M293T832	4.60214e+07	7.13166e+07	6.94952e+07	5.1295e+07	3.90731e+07	9.23591e+07	1.40568e+08	1.48552e+08	1.03285e+08	1.52637e+08	1.10886e+08	1.05528e+08	6.15934e+07	1.26909e+08	1.04295	0.000345195	0.00363096	1.09036	293.21	831.641	13.86	--	--	--	--	--	--	--	--	--	-	-	-	-
POS_M293T613	1.68929e+06	1.35735e+06	3.60394e+06	2.31671e+06	2.7289e+06	8.67912e+06	1.56892e+06	805873	953238	1.02909e+06	126953	704436	3.39589e+06	864752	-1.97343	0.0476285	0.105374	0.171209	293.211	613.487	10.22	9,10-EOT	--	0.00755247	1.61674	C18H28O3	MS2	--	--	--	C16324	ko01110//Biosynthesis of secondary metabolites;ko00592//alpha-Linolenic acid metabolism	Global and overview maps;Lipid metabolism	Metabolism
POS_M293T772	3.06084e+07	9.35262e+06	3.68534e+07	4.62453e+07	3.78447e+07	6.59102e+07	7.51786e+07	5.69409e+07	6.92898e+07	7.13527e+07	1.58562e+08	4.56925e+07	3.78024e+07	7.95027e+07	1.07252	0.0438488	0.0989702	0.727495	293.211	771.759	12.86	9(S)-HPOT	--	6.4e-05	0.571377	C18H30O4	MS2	--	--	--	C16321	ko01110//Biosynthesis of secondary metabolites;ko00592//alpha-Linolenic acid metabolism	Global and overview maps;Lipid metabolism	Metabolism
POS_M293T815	9.80542e+06	4.09346e+07	6.05837e+07	1.27217e+07	9.57229e+06	6.17244e+07	1493.84	1493.84	1493.84	1493.84	1493.84	1493.84	3.2557e+07	1493.84	-14.4117	0.00983245	0.0334848	0.67766	293.21	814.556	13.58	--	--	--	--	--	--	--	--	--	-	-	-	-
POS_M294T242	7.9085e+06	9.25639e+06	5.92864e+06	8.0145e+06	1.98132e+06	6.04181e+06	1.30859e+07	1.13967e+07	1.66822e+07	1.51572e+07	2.0276e+07	1.2358e+07	6.52186e+06	1.4826e+07	1.18477	0.000644491	0.00539221	0.38122	294.018	242.363	4.04	--	--	--	--	--	--	--	--	--	-	-	-	-
POS_M295T257	1.00198e+08	3.16062e+08	1.02858e+08	2.04341e+08	1.30521e+08	1.24317e+08	6.12955e+07	3.66841e+07	2.87035e+07	4.93335e+07	1.78814e+07	1.88233e+07	1.63049e+08	3.54536e+07	-2.20131	0.00449214	0.0197337	1.40492	295.078	257.455	4.29	--	Estazolam	--	12.8863	C16H11ClN4	MS1	Benzodiazepines	29975-16-4	HMDB0015346	-	-	-	-
POS_M295T230	1.57532e+07	8.59033e+07	2.36079e+07	3.30395e+07	1.36183e+07	3.9992e+07	7.81105e+06	6.80872e+06	8.96296e+06	1.35429e+07	3.9455e+06	4.32396e+06	3.53191e+07	7.56586e+06	-2.22287	0.030386	0.0751998	0.597554	295.078	229.546	3.83	--	--	--	--	--	--	--	--	--	-	-	-	-
POS_M295T341	436450	670151	723845	801349	904771	989020	4.49183e+06	2.57932e+06	2.61294e+06	2.33484e+06	1.17392e+06	1.60465e+06	754264	2.46625e+06	1.70918	0.00478732	0.0206142	0.164426	295.096	340.657	5.68	--	--	--	--	--	--	--	--	--	-	-	-	-
POS_M295T769	4.65598e+06	1.96273e+07	4.63658e+06	1.54236e+07	2.55296e+07	2.05926e+07	1493.84	1493.84	1493.84	1493.84	1493.84	1493.84	1.50776e+07	1493.84	-13.3011	0.00169853	0.0100771	0.506726	295.189	768.74	12.81	--	[6]-Gingerol	--	4.43465	C17H26O4	MS1	Phenols	58253-27-3	HMDB0005783	C10462	ko01110//Biosynthesis of secondary metabolites;ko00945//Stilbenoid, diarylheptanoid and gingerol biosynthesis	Biosynthesis of other secondary metabolites;Global and overview maps	Metabolism
POS_M295T450_2	1.02361e+07	7.36485e+06	7.57163e+06	7.65457e+06	2.52667e+06	8.49055e+06	3.68044e+06	3.24717e+06	2.60362e+06	2.86066e+06	2.70245e+06	1.6627e+06	7.30739e+06	2.79284e+06	-1.38762	0.00195138	0.0111851	0.26603	295.195	449.654	7.49	--	Oseltamivir	--	9.76016	C16H28N2O4	MS1	Prenol lipids	489-20-3	HMDB0035141	-	-	-	-
POS_M295T833	6.27088e+06	1.16807e+07	1.61763e+07	1.09887e+07	9.11531e+06	2.25448e+07	5.01048e+07	4.51255e+07	2.40437e+07	5.28164e+07	3.14979e+07	3.69866e+07	1.27961e+07	4.00958e+07	1.64774	0.000347052	0.00363957	0.708751	295.226	832.865	13.88	--	--	--	--	--	--	--	--	--	-	-	-	-
POS_M295T775	3.43274e+07	4.22927e+07	4.04397e+07	2.25783e+07	2.52782e+07	3.31343e+07	1.75391e+07	4.54704e+06	1.04117e+07	1.16883e+07	3.04931e+06	9.34577e+06	3.30084e+07	9.43021e+06	-1.80747	0.000115581	0.00177817	0.651046	295.226	775.408	12.92	13-OxoODE	--	7.92e-13	1.52404	C18H30O3	MS2	Fatty Acyls	-	HMDB0004668	C14765	ko00591//Linoleic acid metabolism	Lipid metabolism	Metabolism
POS_M296T68	3.72671e+06	3.80444e+06	1.81821e+06	717761	2.43774e+06	2.69704e+06	2.18707e+06	733713	282724	1.11103e+06	262745	1.00175e+06	2.53365e+06	929839	-1.44616	0.0168265	0.0491251	0.150971	295.897	67.5713	1.13	--	--	--	--	--	--	--	--	--	-	-	-	-
POS_M296T257	9.95749e+06	3.19677e+07	1.44148e+07	1.96822e+07	1.28503e+07	1.23871e+07	9.37822e+06	6.54695e+06	6.06867e+06	9.22843e+06	2.74957e+06	3.15278e+06	1.68766e+07	6.18744e+06	-1.44761	0.0120825	0.0387686	0.387132	296.082	257.427	4.29	--	--	--	--	--	--	--	--	--	-	-	-	-
POS_M297T214	666290	4.94965e+06	4.50653e+06	998146	4.01844e+06	4.92061e+06	632224	66655.3	378869	167076	3.04846e+06	51194.8	3.34328e+06	724080	-2.20704	0.0188258	0.0530307	0.189864	297.039	213.591	3.56	--	Wedelolactone	--	12.7263	C16H10O7	MS1	--	--	--	-	-	-	-
POS_M297T690	1.04714e+07	1.32326e+07	1.09636e+07	1.01535e+07	1.35397e+07	1.10151e+07	3.89004e+06	1.56213e+06	2.31565e+06	2.3902e+06	1.70074e+06	2.7384e+06	1.15626e+07	2.43286e+06	-2.24875	1.07592e-07	1.72514e-05	0.428474	297.167	689.858	11.5	--	--	--	--	--	--	--	--	--	-	-	-	-
POS_M299T310	5.97849e+06	5.74302e+06	1.06623e+06	5.3373e+06	1.45039e+06	5.35743e+06	1493.84	1493.84	1493.84	1493.84	1493.84	1493.84	4.15548e+06	1493.84	-11.4418	0.00114033	0.00788654	0.264209	298.961	310.29	5.17	--	--	--	--	--	--	--	--	--	-	-	-	-
POS_M299T449	3.04454e+06	3.49015e+06	726917	2.88944e+06	3.47728e+06	1.10666e+06	5.09735e+06	4.01178e+06	4.88369e+06	6.83183e+06	5.22379e+06	4.22563e+06	2.45583e+06	5.04568e+06	1.03884	0.00243733	0.0129361	0.204853	299.085	448.534	7.48	--	D-4'-Phosphopantothenate	--	10.8308	C9H18NO8P	MS1	Carboxylic acids and derivatives	-	HMDB0001016	C03492	ko01100//Metabolic pathways;ko00410//beta-Alanine metabolism;ko00770//Pantothenate and CoA biosynthesis	Global and overview maps;Metabolism of cofactors and vitamins;Metabolism of other amino acids	Metabolism
POS_M299T363	6.37522e+06	7.17121e+06	2.06233e+06	2.15414e+06	8.28842e+06	1.08218e+07	3.61918e+06	926714	2.59618e+06	2.54823e+06	714486	2.41717e+06	6.14552e+06	2.13699e+06	-1.52395	0.0224598	0.0604071	0.238524	299.09	363.034	6.05	--	Coumafuryl	--	3.27335	C17H14O5	MS1	--	--	--	-	-	-	-
POS_M299T793	5.25537e+06	5.30098e+06	5.06253e+06	5.70943e+06	5.12833e+06	5.70133e+06	2.01164e+06	2.13521e+06	2.5569e+06	2.10951e+06	2.02852e+06	1.56511e+06	5.35966e+06	2.06782e+06	-1.37403	3.49487e-09	1.63802e-06	0.257458	299.183	792.906	13.22	--	--	--	--	--	--	--	--	--	-	-	-	-
POS_M299T783	1.51539e+06	1.79777e+06	2.31255e+06	2.19597e+06	2.42009e+06	2.82323e+06	1493.84	1493.84	1493.84	1493.84	1493.84	1493.84	2.1775e+06	1493.84	-10.5094	4.40938e-07	4.26418e-05	0.206645	299.183	783.047	13.05	--	--	--	--	--	--	--	--	--	-	-	-	-
POS_M299T824	2.09173e+08	1.92699e+08	2.05258e+08	4.96731e+07	1.43752e+08	1.48159e+08	1.11985e+08	1.8269e+08	8.06037e+07	5.78016e+07	9.17962e+06	2.03797e+07	1.58119e+08	7.71066e+07	-1.03608	0.0476596	0.105405	1.00583	299.2	824.079	13.73	--	--	--	--	--	--	--	--	--	-	-	-	-
POS_M299T556	5.45832e+06	9.71481e+06	7.05123e+06	6.4447e+06	6.63181e+06	7.55329e+06	1.10254e+06	728842	4.00741e+06	3.94815e+06	474875	548905	7.14236e+06	1.80179e+06	-1.98697	0.000156987	0.00214949	0.310057	299.2	555.964	9.27	Norethindrone	--	0.00759365	1.2059	C20H26O2	MS2	Steroids and steroid derivatives	68-22-4	HMDB0014855	-	-	-	-
POS_M299T590	6.33919e+06	7.2568e+06	5.58504e+06	1.29558e+06	6.51358e+06	6.27938e+06	1.57392e+06	959416	1.05703e+06	965128	743588	690124	5.54493e+06	998201	-2.47377	0.000446218	0.00428158	0.286958	299.201	589.851	9.83	--	--	--	--	--	--	--	--	--	-	-	-	-
POS_M300T128	8.50049e+06	6.6829e+06	6.34684e+06	8.27445e+06	8.06062e+06	5.62312e+06	2.50951e+06	1.65149e+06	438174	1.84741e+06	469936	2.00495e+06	7.24807e+06	1.48691e+06	-2.28528	2.17034e-06	0.000141522	0.333789	299.917	127.626	2.13	--	--	--	--	--	--	--	--	--	-	-	-	-
POS_M300T731_2	2.81629e+06	1.95877e+06	1.36196e+06	2.27919e+06	3.12721e+06	501983	1.44791e+06	356529	1.15213e+06	247716	1.00334e+06	164798	2.00757e+06	728737	-1.46198	0.0178607	0.0513327	0.134236	300.253	730.825	12.18	--	--	--	--	--	--	--	--	--	-	-	-	-
POS_M301T320	5.05647e+06	3.32596e+06	3.06155e+06	7.10633e+06	6.87763e+06	1.12301e+07	587563	758739	417646	1.08598e+06	248059	264657	6.10968e+06	560441	-3.44646	0.0012189	0.00821546	0.304046	301.091	320.279	5.34	--	Chlorpromazine	--	7.83256	C17H19ClN2S	MS1	Benzothiazines	50-53-3	HMDB0014620	-	-	-	-
POS_M301T68	3.90889e+06	2.32041e+06	2.8419e+06	3.98532e+06	2.87783e+06	6.88451e+06	2.1448e+06	565702	597527	553824	2.48521e+06	2.11662e+06	3.80314e+06	1.41061e+06	-1.43087	0.0111671	0.036759	0.183326	301.14	67.8923	1.13	--	(S,E)-Zearalenone	--	0.657864	C18H22O5	MS1	Macrolides and analogues	17924-92-4	HMDB0031752	-	-	-	-
POS_M301T814_1	1.91463e+07	2.10279e+07	2.3864e+07	5.50089e+06	1.24272e+07	1.55109e+07	1.04015e+07	1.73255e+07	2.67088e+06	5.09079e+06	1.03776e+06	1.40715e+06	1.62462e+07	6.32226e+06	-1.36159	0.0248161	0.065182	0.36287	301.179	813.601	13.56	Adrenosterone	--	0.00830174	1.45135	C19H24O3	MS2	Steroids and steroid derivatives	382-45-6	HMDB0006772	-	-	-	-
POS_M301T826	3.01857e+08	2.96984e+08	4.13422e+08	6.86644e+07	2.55024e+08	2.19737e+08	1.09256e+08	2.38133e+08	1.55394e+08	8.20845e+07	1.43675e+07	4.71486e+07	2.59282e+08	1.07731e+08	-1.26709	0.0238167	0.0632586	1.44397	301.216	826.357	13.77	--	--	--	--	--	--	--	--	--	-	-	-	-
POS_M301T792_1	4.99696e+07	5.65336e+07	6.28183e+07	1.71131e+07	3.5183e+07	4.9523e+07	2.47153e+07	3.13581e+07	1.22511e+07	1.20307e+07	748440	5.90439e+06	4.51901e+07	1.45013e+07	-1.63982	0.00391877	0.0179257	0.696095	301.216	791.834	13.2	--	--	--	--	--	--	--	--	--	-	-	-	-
POS_M301T773	1.60919e+07	1.50362e+07	1.79165e+07	1.70258e+06	1.73942e+07	1.39292e+07	6.39658e+06	3.95471e+06	3.23455e+06	522266	299465	394729	1.36784e+07	2.46705e+06	-2.47105	0.00183359	0.0106401	0.435847	301.216	772.915	12.88	--	--	--	--	--	--	--	--	--	-	-	-	-
POS_M301T814_2	2.17496e+07	2.60367e+07	2.83176e+07	1.36173e+07	1.93004e+07	2.39235e+07	1.43682e+07	1.07999e+07	8.20343e+06	6.95405e+06	713359	996280	2.21575e+07	7.00587e+06	-1.66116	0.000594079	0.00509103	0.509657	301.216	813.581	13.56	--	--	--	--	--	--	--	--	--	-	-	-	-
POS_M301T742	4.38386e+07	3.06618e+07	1.51773e+07	1.63484e+07	2.08744e+07	1.12689e+07	6.84433e+06	3.95656e+06	5.03737e+06	3.45649e+06	4.62374e+06	1.63921e+07	2.30282e+07	6.71844e+06	-1.7772	0.0123164	0.0392487	0.494524	301.284	742.15	12.37	--	--	--	--	--	--	--	--	--	-	-	-	-
POS_M302T469	1.35958e+06	2.15557e+06	1.33449e+06	1.82983e+06	1.50198e+06	1.10572e+06	119564	235799	222017	198867	71164.3	51797.9	1.54786e+06	149868	-3.36851	5.12183e-06	0.000241917	0.164383	302.15	468.543	7.81	--	--	--	--	--	--	--	--	--	-	-	-	-
POS_M302T360	5.21126e+06	1.36469e+07	5.25729e+06	4.16997e+06	5.61788e+06	3.28059e+06	2.21856e+06	1.78277e+06	1.20253e+06	393705	1.44728e+06	813892	6.19732e+06	1.30979e+06	-2.24231	0.010428	0.0350372	0.271148	302.171	360.331	6.01	--	Chloroquine	--	10.9937	C18H26ClN3	MS1	Quinolines and derivatives	1954-05-07	HMDB0014746	-	-	-	-
POS_M302T376	3.14744e+07	3.79482e+07	1.83886e+07	4.4686e+07	2.79204e+07	4.53265e+07	7.05437e+07	6.23383e+06	1.13119e+08	1.28898e+08	1.24382e+08	7.84097e+07	3.42907e+07	8.6931e+07	1.34205	0.0216105	0.05873	0.857232	302.199	376.44	6.27	--	--	--	--	--	--	--	--	--	-	-	-	-
POS_M302T773	6.23452e+06	7.66471e+06	5.89753e+06	5.45394e+06	8.83422e+06	1.01126e+07	6.94951e+07	1.42491e+07	8.20846e+07	4.52783e+07	4.47426e+07	5.59558e+07	7.36626e+06	5.19676e+07	2.81861	0.00091583	0.00692326	0.866517	302.269	773.286	12.89	--	--	--	--	--	--	--	--	--	-	-	-	-
POS_M302T780	1.22917e+07	9.0763e+06	3.37549e+07	4.26055e+07	5.47167e+07	3.4616e+07	1493.84	1493.84	1493.84	1493.84	1493.84	1493.84	3.11769e+07	1493.84	-14.3492	0.0014674	0.00915134	0.714115	302.305	779.946	13	Sphinganine	--	1.42e-07	0.0603142	C18H39NO2	MS2	Organonitrogen compounds	764-22-7	HMDB0000269	C00836	ko01100//Metabolic pathways;ko00600//Sphingolipid metabolism	Global and overview maps;Lipid metabolism	Metabolism
POS_M303T765	2.58076e+07	2.41092e+07	3.01348e+07	3.04617e+07	3.12243e+07	2.98282e+07	1.43819e+07	1.92462e+07	3.79713e+06	1.07807e+07	1.77179e+07	1.07474e+07	2.85943e+07	1.27786e+07	-1.162	0.000111349	0.00175309	0.531429	302.62	764.54	12.74	--	--	--	--	--	--	--	--	--	-	-	-	-
POS_M303T112	6.21368e+06	6.59118e+06	4.58711e+06	6.61974e+06	6.84147e+06	7.46246e+06	1.84209e+06	1.01424e+06	1.95964e+06	2.65077e+06	454828	210171	6.38594e+06	1.35529e+06	-2.2363	3.8945e-06	0.000208151	0.311407	303.065	112.173	1.87	--	--	--	--	--	--	--	--	--	-	-	-	-
POS_M303T359	284203	3.38798e+06	2.81174e+06	1.56654e+06	3.0917e+06	2.09369e+06	175119	76552	87368.8	102756	390218	390461	2.20597e+06	203746	-3.43657	0.00178942	0.0104937	0.182494	303.166	359.022	5.98	--	--	--	--	--	--	--	--	--	-	-	-	-
POS_M303T822	3.51829e+07	3.61492e+07	4.79832e+07	8.95013e+06	2.39652e+07	3.62718e+07	1.40534e+07	3.72275e+07	1.1495e+07	1.60815e+07	979370	4.51046e+06	3.14171e+07	1.40579e+07	-1.16017	0.0440333	0.0992582	0.461577	303.195	821.617	13.69	11b-Hydroxyandrost-4-ene-3,17-dione	--	7.38e-06	1.30764	C19H26O3	MS2	Steroids and steroid derivatives	382-44-5	HMDB0006773	-	-	-	-
POS_M303T591	1.99517e+06	2.30942e+06	2.02998e+06	1.20212e+06	560372	465074	1493.84	1493.84	1493.84	1493.84	1493.84	1493.84	1.42702e+06	1493.84	-9.89977	0.00139853	0.00889483	0.152939	303.195	591.432	9.86	--	--	--	--	--	--	--	--	--	-	-	-	-
POS_M303T376	4.40009e+06	9.47709e+06	2.11033e+06	7.73618e+06	4.84656e+06	2.05512e+06	1.62423e+07	3.23499e+06	2.61056e+07	3.3006e+07	1.4511e+07	4.00304e+07	5.10423e+06	2.21884e+07	2.12004	0.0125188	0.0396243	0.493186	303.198	376.471	6.27	--	--	--	--	--	--	--	--	--	-	-	-	-
POS_M303T820	3.42583e+07	3.60671e+07	4.52449e+07	1.1149e+07	2.86174e+07	3.95143e+07	1.72911e+07	1.64435e+07	9.45742e+06	1.07957e+07	694745	6.25663e+06	3.24752e+07	1.01565e+07	-1.67693	0.0021881	0.012035	0.603112	303.231	820.364	13.67	20-HETE	--	2.68e-08	11.2324	C20H32O3	MS2	Fatty Acyls	79551-86-3	HMDB0005998	C14748	ko01100//Metabolic pathways;ko00590//Arachidonic acid metabolism	Global and overview maps;Lipid metabolism	Metabolism
POS_M303T803	1.81219e+07	2.38086e+07	2.9096e+07	2.17558e+06	1.51108e+07	2.43453e+07	6.36362e+06	8.33104e+06	5.05384e+06	3.63378e+06	479688	668063	1.87764e+07	4.08834e+06	-2.19933	0.00490395	0.0209535	0.478665	303.231	802.98	13.38	Neoabietic acid	--	1.69e-05	1.41576	C20H30O2	MS2	--	--	--	C11889	ko01110//Biosynthesis of secondary metabolites;ko00904//Diterpenoid biosynthesis	Global and overview maps;Metabolism of terpenoids and polyketides	Metabolism
POS_M303T685	8.28763e+06	1.37239e+07	7.94922e+06	2.50432e+06	1.53057e+07	1.38237e+07	6.06797e+06	3.83744e+06	4.89339e+06	2.64263e+06	1.25259e+06	1.3987e+06	1.02658e+07	3.34879e+06	-1.61613	0.00914248	0.0319593	0.328942	303.232	685.227	11.42	--	--	--	--	--	--	--	--	--	-	-	-	-
POS_M303T756	1.71838e+06	6.99066e+06	7.2578e+06	859893	4.59936e+06	3.96366e+06	1493.84	1493.84	1493.84	1493.84	1493.84	1493.84	4.23162e+06	1493.84	-11.468	0.00279569	0.014207	0.261457	303.232	755.817	12.6	--	Hesperetin	--	3.0395	C16H14O6	MS1	Flavonoids	520-33-2	HMDB0005782	C01709	ko00941//Flavonoid biosynthesis	Biosynthesis of other secondary metabolites	Metabolism
POS_M304T396	761043	5.86466e+06	994543	5.01798e+06	2.2124e+06	4.53915e+06	1493.84	1493.84	1493.84	1493.84	1493.84	1493.84	3.23163e+06	1493.84	-11.079	0.00474556	0.0205069	0.223052	304.112	395.841	6.6	--	--	--	--	--	--	--	--	--	-	-	-	-
POS_M305T402	2.28719e+06	3.8231e+06	2.72962e+06	2.86613e+06	2.91797e+06	3.4732e+06	1493.84	1493.84	1493.84	1493.84	1493.84	1493.84	3.0162e+06	1493.84	-10.9795	9.87859e-08	1.6992e-05	0.245714	305.021	401.843	6.7	--	--	--	--	--	--	--	--	--	-	-	-	-
POS_M305T412	2.7267e+07	2.69148e+07	1.91283e+07	2.13341e+07	1.60291e+07	1.62104e+07	6.50649e+06	3.1432e+06	4.56479e+06	3.83255e+06	1.54035e+06	4.14735e+06	2.11473e+07	3.95579e+06	-2.41844	1.188e-05	0.000413628	0.572217	305.156	412.193	6.87	--	--	--	--	--	--	--	--	--	-	-	-	-
POS_M305T85	6.17503e+06	6.96117e+06	1.87322e+06	7.83239e+06	3.18499e+06	2.86116e+06	1493.84	1493.84	1493.84	1493.84	1493.84	1493.84	4.81466e+06	1493.84	-11.6542	0.00076989	0.00615353	0.286115	305.156	85.3469	1.42	--	--	--	--	--	--	--	--	--	-	-	-	-
POS_M305T785	1.82469e+07	1.57315e+07	2.45199e+07	1.3898e+07	2.77233e+07	5.09258e+07	3.86095e+06	3.20152e+06	2.43856e+06	2.94966e+06	2.90549e+06	2.22405e+06	2.51742e+07	2.93004e+06	-3.10296	0.00259161	0.0134733	0.599106	305.178	785.193	13.09	--	--	--	--	--	--	--	--	--	-	-	-	-
POS_M306T515	1.14607e+06	249438	637024	491567	965731	301252	1493.84	1493.84	1493.84	1493.84	1493.84	1493.84	631847	1493.84	-8.72441	0.00161479	0.00977055	0.102761	306.091	514.6	8.58	--	--	--	--	--	--	--	--	--	-	-	-	-
POS_M307T391	244225	4.07401e+06	1.14795e+06	207182	1.09769e+06	1.73877e+06	5.46647e+06	3.34014e+06	4.92184e+06	4.05775e+06	2.72247e+06	2.72207e+06	1.41831e+06	3.87179e+06	1.44883	0.00828424	0.0298497	0.188812	306.976	390.863	6.51	--	Iodotyrosine	--	19.1353	C9H10INO3	MS1	Carboxylic acids and derivatives	70-78-0	HMDB0000021	C02515	ko01100//Metabolic pathways;ko00350//Tyrosine metabolism	Amino acid metabolism;Global and overview maps	Metabolism
POS_M307T743	756604	820869	224192	1.40718e+06	1.08919e+06	1.16387e+06	1493.84	1493.84	1493.84	1493.84	1493.84	1493.84	910317	1493.84	-9.2512	0.000295757	0.00330046	0.127099	307.096	742.953	12.38	--	--	--	--	--	--	--	--	--	-	-	-	-
POS_M307T509	1.85913e+06	2.74688e+06	1.39714e+06	1.76254e+06	2.18395e+06	1.5766e+06	1.81073e+06	187113	1.07152e+06	943812	274778	111657	1.92104e+06	733268	-1.38947	0.00540554	0.0224666	0.134442	307.102	508.719	8.48	--	Acetohexamide	--	17.2064	C15H20N2O4S	MS1	Organooxygen compounds	968-81-0	HMDB0014558	-	-	-	-
POS_M307T320	4.48189e+06	4.69555e+06	4.56903e+06	5.56202e+06	5.92222e+06	6.62974e+06	2.09718e+07	1.09486e+07	1.06452e+07	1.1853e+07	1.30632e+07	9.26232e+06	5.31007e+06	1.27907e+07	1.26829	0.00163982	0.00984375	0.35775	307.122	320.226	5.34	--	LY 294002	--	3.06254	C19H17NO3	MS1	--	--	--	-	-	-	-
POS_M307T691	2.34037e+06	2.7771e+06	979755	4.00284e+06	3.55767e+06	4.40171e+06	1493.84	1493.84	1493.84	1493.84	1493.84	1493.84	3.00991e+06	1493.84	-10.9765	0.000154712	0.00212362	0.234015	307.246	691.016	11.52	--	--	--	--	--	--	--	--	--	-	-	-	-
POS_M308T242	2.18779e+06	3.81705e+06	2.82689e+06	3.97333e+06	843138	795235	6.21331e+06	3.5838e+06	7.38452e+06	5.41672e+06	1.06354e+07	5.3997e+06	2.40724e+06	6.4389e+06	1.41944	0.00520732	0.0220105	0.25166	308.007	242.191	4.04	--	--	--	--	--	--	--	--	--	-	-	-	-
POS_M308T706	1.93533e+06	610344	894667	189561	2.34698e+06	782598	1493.84	1493.84	1493.84	1493.84	1493.84	1493.84	1.12658e+06	1493.84	-9.55871	0.00784123	0.0287292	0.132974	308.094	706.45	11.77	--	--	--	--	--	--	--	--	--	-	-	-	-
POS_M308T359	5.9671e+06	6.13236e+06	8.03735e+06	5.92439e+06	5.57643e+06	6.96018e+06	3.17148e+06	1.38963e+06	661318	973784	550869	950226	6.43297e+06	1.28288e+06	-2.32609	2.59327e-06	0.000153406	0.312621	308.137	358.979	5.98	--	Monocrotaline	--	27.5525	C16H23NO6	MS1	Pyrrolizines	315-22-0	HMDB0034363	-	-	-	-
POS_M309T576	1.46542e+06	5.45082e+06	4.36554e+06	4.5869e+06	3.90848e+06	1.42993e+06	511837	343008	1.39599e+06	2.00191e+06	996814	1.33083e+06	3.53452e+06	1.09673e+06	-1.6883	0.00778755	0.0285974	0.187938	309.111	576.121	9.6	--	Warfarin	--	0.964664	C19H16O4	MS1	Coumarins and derivatives	81-81-2	HMDB0001935	-	-	-	-
POS_M309T586	2.24971e+06	7.97892e+06	1.27219e+07	5.72314e+06	5.45906e+06	6.19568e+06	1493.84	1493.84	1493.84	1493.84	1493.84	1493.84	6.7214e+06	1493.84	-12.1355	0.000799341	0.00629248	0.333209	309.205	586.33	9.77	--	--	--	--	--	--	--	--	--	-	-	-	-
POS_M309T805	1.58367e+07	4.91726e+06	2.20904e+07	1.15057e+07	2.55859e+06	1.21478e+07	2.23366e+06	7.17632e+06	7.52796e+06	1.15911e+06	4.84345e+06	4.43865e+06	1.15094e+07	4.56319e+06	-1.3347	0.0486516	0.107074	0.27999	309.206	805.092	13.42	--	--	--	--	--	--	--	--	--	-	-	-	-
POS_M309T781	2.72834e+06	5.55473e+06	2.89804e+06	3.41375e+06	4.08857e+06	4.61527e+06	1493.84	1493.84	1493.84	1493.84	1493.84	1493.84	3.88312e+06	1493.84	-11.344	5.29871e-06	0.000242345	0.27564	309.242	780.743	13.01	--	--	--	--	--	--	--	--	--	-	-	-	-
POS_M310T727	393443	1.19374e+06	495511	234051	272797	1.12592e+06	3.0652e+06	3.34004e+06	750476	673977	3.80672e+06	927975	619243	2.09407e+06	1.75773	0.0386942	0.0901582	0.134599	310.209	727.244	12.12	--	--	--	--	--	--	--	--	--	-	-	-	-
POS_M310T820	1.62572e+08	1.47629e+08	5.20349e+07	1.71481e+08	1.77114e+08	3.85998e+07	7.41343e+07	9.57876e+07	7.10974e+07	2.01391e+07	2.29044e+07	1.21618e+07	1.24905e+08	4.93708e+07	-1.3391	0.0275441	0.0700209	1.01616	310.235	820.218	13.67	--	--	--	--	--	--	--	--	--	-	-	-	-
POS_M311T376	2.30793e+06	2.8146e+06	2.09692e+06	3.35821e+06	2.95311e+06	1.69513e+06	575838	1.20858e+06	358319	655119	1.52173e+06	1.36322e+06	2.53765e+06	947134	-1.42185	0.000527789	0.00472523	0.166651	310.567	376.336	6.27	--	--	--	--	--	--	--	--	--	-	-	-	-
POS_M311T257	1.38603e+07	4.08949e+07	1.73976e+07	2.49618e+07	1.77443e+07	2.14059e+07	6.95933e+06	4.00959e+06	4.1247e+06	5.98254e+06	2.00218e+06	1.88594e+06	2.27108e+07	4.16071e+06	-2.44848	0.000992947	0.00728803	0.559196	311.052	257.459	4.29	--	Aflatoxin G	--	4.74457	C17H12O7	MS1	Coumarins and derivatives	1165-39-5	HMDB0030474	C16755	ko01130//Biosynthesis of antibiotics	Global and overview maps	Metabolism
POS_M311T353	2.69576e+07	7.07117e+07	3.53353e+07	1.11903e+07	5.8889e+07	1.00772e+08	5.15562e+07	1.16206e+08	8.73228e+07	1.9752e+08	9.46477e+07	1.15904e+08	5.06427e+07	1.10526e+08	1.12596	0.0315243	0.0772549	0.87278	311.122	353.445	5.89	--	--	--	--	--	--	--	--	--	-	-	-	-
POS_M311T820	1.63126e+07	4.76977e+06	2.08856e+07	5.49338e+06	6.87896e+06	1.44773e+07	3.67745e+06	1.26543e+06	2.93297e+06	1.39352e+06	1.29783e+06	2.08913e+06	1.14696e+07	2.10939e+06	-2.44292	0.00681274	0.0262888	0.368551	311.238	820.206	13.67	--	--	--	--	--	--	--	--	--	-	-	-	-
POS_M312T310	8.76395e+06	9.54447e+06	2.98541e+06	1.40535e+07	9.12061e+06	1.26554e+07	2.42632e+06	2.25362e+06	2.12556e+06	513483	1.53379e+06	1.82098e+06	9.52056e+06	1.77896e+06	-2.42002	0.000665267	0.00553226	0.366078	311.953	310.106	5.17	--	--	--	--	--	--	--	--	--	-	-	-	-
POS_M312T603	1.36346e+06	825561	2.395e+06	3.11041e+06	2.95977e+06	3.06818e+06	1493.84	1493.84	1493.84	1493.84	1493.84	1493.84	2.28707e+06	1493.84	-10.5803	0.000185369	0.00239798	0.200417	312.042	602.72	10.05	--	Cyclic AMP	--	9.82177	C10H12N5O6P	MS1	Purine nucleotides	60-92-4	HMDB0000058	C00575	ko00230//Purine metabolism	Nucleotide metabolism	Metabolism
POS_M313T209	1.32035e+07	7.08609e+06	1.05691e+07	1.03911e+07	6.98584e+06	8.70918e+06	3.24117e+06	2.18926e+06	2.92188e+06	3.80623e+06	3.84643e+06	1.56449e+06	9.4908e+06	2.92824e+06	-1.69649	8.89836e-05	0.00151024	0.34037	313.051	208.783	3.48	--	--	--	--	--	--	--	--	--	-	-	-	-
POS_M313T692	2.20447e+06	1.73909e+06	2.00917e+06	415248	2.20704e+06	1.97221e+06	1493.84	1493.84	1493.84	1493.84	1493.84	1493.84	1.75787e+06	1493.84	-10.2006	8.62472e-05	0.00148029	0.181876	313.162	692.215	11.54	--	Ethylmorphine	--	20.0483	C19H23NO3	MS1	Morphinans	76-58-4	HMDB0015509	-	-	-	-
POS_M313T769	1.42218e+06	2.52113e+06	1.40951e+06	1.44034e+06	3.52668e+06	1.77282e+06	1493.84	1493.84	1493.84	1493.84	1493.84	1493.84	2.01544e+06	1493.84	-10.3979	0.000178912	0.00235989	0.193959	313.2	769.096	12.82	--	--	--	--	--	--	--	--	--	-	-	-	-
POS_M313T756	1.38171e+07	2.38585e+07	2.22868e+07	2.68333e+06	1.56603e+07	4.33122e+07	6.35798e+06	1.22318e+06	5.08744e+06	4.40702e+06	3.31292e+06	3.4704e+06	2.02697e+07	3.97649e+06	-2.34976	0.0153573	0.0460267	0.479218	313.237	755.972	12.6	--	--	--	--	--	--	--	--	--	-	-	-	-
POS_M313T774	1.81803e+06	1.26787e+06	1.33364e+06	2.50278e+06	3.52185e+06	1.25873e+06	1.80133e+06	2.93274e+06	6.19479e+06	5.45644e+06	6.99839e+06	5.47755e+06	1.95049e+06	4.81021e+06	1.30227	0.00982145	0.0334848	0.20083	313.321	774.047	12.9	--	--	--	--	--	--	--	--	--	-	-	-	-
POS_M314T363	914708	1.06846e+06	2.88254e+06	2.65058e+06	774135	2.02658e+06	919418	614093	525683	1.22337e+06	162425	492611	1.7195e+06	656266	-1.38964	0.0258185	0.0671126	0.109935	314.055	362.966	6.05	--	--	--	--	--	--	--	--	--	-	-	-	-
POS_M314T734	1.27618e+06	1.26023e+06	309870	1.8991e+06	480545	418245	1493.84	1493.84	1493.84	1493.84	1493.84	1493.84	940694	1493.84	-9.29856	0.0046648	0.0202874	0.119232	314.269	734.069	12.23	--	--	--	--	--	--	--	--	--	-	-	-	-
POS_M315T362	1.86867e+07	1.00449e+07	1.86922e+07	6.67378e+06	7.82422e+06	1.88994e+07	5.53191e+06	3.3153e+06	2.20913e+06	2.91291e+06	1.76633e+06	2.59657e+06	1.34702e+07	3.05536e+06	-2.14036	0.00176649	0.0103992	0.409245	315.062	361.835	6.03	--	5'-Phosphoribosyl-N-formylglycinamide	--	10.1537	C8H15N2O9P	MS1	Glycinamide ribonucleotides	-	HMDB0001308	C04376	ko01100//Metabolic pathways;ko01110//Biosynthesis of secondary metabolites;ko01130//Biosynthesis of antibiotics;ko00230//Purine metabolism	Global and overview maps;Nucleotide metabolism	Metabolism
POS_M315T758	9.43536e+06	8.62343e+06	7.73567e+06	3.55475e+06	5.2109e+06	1.31422e+07	1493.84	1493.84	1493.84	1493.84	1493.84	1493.84	7.95039e+06	1493.84	-12.3778	0.000174634	0.00233856	0.379879	315.195	758.212	12.64	--	--	--	--	--	--	--	--	--	-	-	-	-
POS_M315T821	4.77569e+07	1.08029e+08	6.35454e+07	4.09624e+07	5.38523e+07	5.21296e+07	1493.84	1493.84	1493.84	1493.84	1493.84	1493.84	6.1046e+07	1493.84	-15.3186	0.000103822	0.00168037	1.06357	315.195	820.758	13.68	--	--	--	--	--	--	--	--	--	-	-	-	-
POS_M316T590	2.89342e+06	3.48398e+06	1.72812e+06	1.50771e+06	1.97312e+06	1.28668e+06	1.18743e+06	812435	935440	117108	82400.6	130875	2.1455e+06	544282	-1.97889	0.00268562	0.0138205	0.16344	316.199	590.245	9.84	--	--	--	--	--	--	--	--	--	-	-	-	-
POS_M316T803	2.00281e+07	2.27972e+07	1.55135e+07	6.04001e+06	1.28725e+07	1.04031e+07	1493.84	1493.84	1493.84	1493.84	1493.84	1493.84	1.46091e+07	1493.84	-13.2556	0.000176834	0.00235765	0.518809	316.199	802.501	13.38	--	--	--	--	--	--	--	--	--	-	-	-	-
POS_M316T442	1.20505e+08	7.5229e+07	6.63572e+07	8.7728e+07	4.52162e+07	1.13159e+08	2.26705e+08	8.83192e+07	2.64669e+08	2.61874e+08	2.35347e+08	1.53355e+08	8.4699e+07	2.05045e+08	1.27552	0.00295728	0.0147381	1.41145	316.211	442.262	7.37	--	--	--	--	--	--	--	--	--	-	-	-	-
POS_M317T402	3.91337e+06	5.77301e+06	6.0362e+06	1.21564e+06	4.9929e+06	6.04195e+06	902848	805823	3.20481e+06	3.14235e+06	2.9184e+06	2.06618e+06	4.66218e+06	2.1734e+06	-1.10105	0.0186549	0.0527935	0.18672	317.047	401.704	6.7	--	Nicotinamide ribotide	--	5.86136	C11H15N2O8P	MS1	Pyridine nucleotides	1094-61-7	HMDB0000229	C00455	ko01100//Metabolic pathways;ko00760//Nicotinate and nicotinamide metabolism	Global and overview maps;Metabolism of cofactors and vitamins	Metabolism
POS_M317T428	9.17753e+06	1.48922e+07	8.56549e+06	6.90842e+06	7.73978e+06	7.96118e+06	1.44666e+06	2.84489e+06	2.6337e+06	2.71343e+06	2.66463e+06	923183	9.20743e+06	2.20442e+06	-2.0624	0.000193532	0.00245659	0.357703	317.11	427.83	7.13	--	Mukurozidiol	--	23.6421	C17H18O7	MS1	Coumarins and derivatives	482-25-7	HMDB0030651	-	-	-	-
POS_M317T82_2	7.94309e+06	2.72261e+06	1.05371e+07	1.74925e+06	2.07925e+06	1.93577e+06	1493.84	1493.84	1493.84	1493.84	1493.84	1493.84	4.49451e+06	1493.84	-11.5549	0.0155348	0.0464217	0.245169	317.114	81.853	1.36	--	--	--	--	--	--	--	--	--	-	-	-	-
POS_M317T524	1.79161e+06	2.45314e+06	3.5983e+06	2.75728e+06	2.53962e+06	861651	1493.84	1493.84	1493.84	1493.84	1493.84	1493.84	2.3336e+06	1493.84	-10.6093	0.00010653	0.00171264	0.203976	317.138	524.046	8.73	--	--	--	--	--	--	--	--	--	-	-	-	-
POS_M317T331	2.21505e+06	6.76511e+06	839624	2.30957e+06	5.21731e+06	5.19115e+06	931150	668420	608138	1.74778e+06	2.09779e+06	573269	3.7563e+06	1.10442e+06	-1.76602	0.0213048	0.0580806	0.193599	317.181	330.918	5.52	--	--	--	--	--	--	--	--	--	-	-	-	-
POS_M317T835	3.70188e+08	5.2823e+08	4.75958e+08	2.19636e+07	2.51666e+08	3.8139e+08	1.38844e+08	3.44736e+08	1.10352e+08	9.98473e+07	1.44139e+07	2.83451e+07	3.38232e+08	1.22756e+08	-1.46222	0.0355896	0.0845409	1.67808	317.21	835.423	13.92	--	--	--	--	--	--	--	--	--	-	-	-	-
POS_M317T602	2.21502e+07	2.22904e+07	2.43696e+07	1.68839e+07	2.57894e+07	1.8083e+07	2.03362e+07	8.81882e+06	9.39158e+06	1.27918e+07	1.2864e+06	7.08042e+06	2.15944e+07	9.95088e+06	-1.11776	0.00275621	0.0141065	0.427627	317.211	601.627	10.03	12-Keto-leukotriene B4	--	0.0140086	0.70834	C20H30O4	MS2	Fatty Acyls	136696-10-1	HMDB0004234	C05949	ko00590//Arachidonic acid metabolism	Lipid metabolism	Metabolism
POS_M317T802	7.80199e+07	1.09207e+08	1.41807e+08	3.58221e+07	7.15931e+07	8.66323e+07	3.47489e+07	2.5225e+07	2.02131e+07	1.37028e+07	6.51414e+06	9.31489e+06	8.71803e+07	1.82865e+07	-2.25323	0.00112366	0.00781562	1.07258	317.211	801.858	13.36	--	--	--	--	--	--	--	--	--	-	-	-	-
POS_M317T526	4.76782e+06	7.09306e+06	5.33412e+06	6.02736e+06	4.98433e+06	1.03894e+06	3.3118e+06	2.27261e+06	2.69925e+06	1.58229e+06	269180	1.39787e+06	4.87427e+06	1.92217e+06	-1.34245	0.011003	0.0363565	0.205841	317.211	525.747	8.76	--	--	--	--	--	--	--	--	--	-	-	-	-
POS_M317T787	2.59563e+07	2.72015e+07	9.26271e+06	1.70891e+07	3.52339e+07	4.48658e+07	1493.84	1493.84	1493.84	1493.84	1493.84	1493.84	2.66015e+07	1493.84	-14.1202	0.000430769	0.00415297	0.694201	317.211	786.999	13.12	--	--	--	--	--	--	--	--	--	-	-	-	-
POS_M317T542	7.82165e+06	9.97771e+06	9.44345e+06	1.16409e+07	8.83256e+06	7.35954e+06	2.37278e+06	1.55686e+06	6.23138e+06	7.34431e+06	792377	4.51624e+06	9.1793e+06	3.80232e+06	-1.2715	0.00158784	0.00967467	0.293622	317.211	542.027	9.03	--	--	--	--	--	--	--	--	--	-	-	-	-
POS_M317T555	1.87347e+06	1.08429e+07	1.83752e+06	6.18116e+06	1.59307e+06	7.19336e+06	998334	672869	760298	627415	389720	510900	4.92024e+06	659923	-2.89836	0.0204181	0.0562676	0.239875	317.211	555.372	9.26	--	--	--	--	--	--	--	--	--	-	-	-	-
POS_M317T824	2.33963e+09	2.1556e+09	2.40465e+09	5.86728e+08	1.83192e+09	1.86025e+09	1.09665e+09	1.6837e+09	7.12089e+08	5.01578e+08	7.94591e+07	1.89368e+08	1.86313e+09	7.10473e+08	-1.39088	0.0105314	0.0351991	4.15443	317.211	824.062	13.73	all-trans-5,6-Epoxyretinoic acid	--	0.000355354	0.0603604	C20H28O3	MS2	Prenol lipids	-	HMDB0012451	-	-	-	-
POS_M317T754	2.84543e+07	4.44401e+07	3.56239e+07	2.31373e+07	3.0745e+07	1.46791e+07	2.07324e+07	1.26143e+07	1.46338e+07	9.21337e+06	2.03917e+06	7.0983e+06	2.95133e+07	1.10552e+07	-1.41664	0.00387895	0.0178373	0.540679	317.211	753.894	12.56	--	--	--	--	--	--	--	--	--	-	-	-	-
POS_M317T782	4.87498e+08	2.85199e+08	7.0997e+07	2.63489e+08	3.22467e+08	2.73746e+08	1.63403e+08	1.17265e+08	1.0162e+08	1.22258e+08	1.4883e+08	1.00402e+08	2.83899e+08	1.2563e+08	-1.1762	0.0170367	0.049598	1.50785	317.324	782.464	13.04	--	--	--	--	--	--	--	--	--	-	-	-	-
POS_M318T310	205586	552361	401540	590257	55467.5	278904	3.92693e+06	1.12376e+06	1.50632e+06	1.94481e+06	485027	1.12641e+06	347352	1.68554e+06	2.27874	0.0225752	0.0606752	0.138016	318.084	310.046	5.17	--	Phenolphthalein	--	16.0668	C20H14O4	MS1	--	--	--	-	-	-	-
POS_M318T346	2.88526e+06	2.98781e+07	9.36933e+06	8.08007e+06	1.23677e+07	9.98332e+06	1.95455e+06	1.1768e+06	4.78982e+06	1.23027e+06	1.16044e+06	3.47005e+06	1.2094e+07	2.29699e+06	-2.39647	0.028539	0.071914	0.365249	318.165	345.667	5.76	--	--	--	--	--	--	--	--	--	-	-	-	-
POS_M318T824	4.97031e+08	4.6936e+08	5.23075e+08	1.18779e+08	4.08139e+08	3.96236e+08	2.71133e+08	4.33737e+08	1.48116e+08	1.25196e+08	1.85129e+07	5.03232e+07	4.02103e+08	1.74503e+08	-1.20431	0.0259899	0.0673285	1.75994	318.214	824.039	13.73	--	--	--	--	--	--	--	--	--	-	-	-	-
POS_M318T731	1.61115e+07	8.2381e+06	8.20745e+06	5.48763e+06	6.69904e+06	6.39134e+06	1493.84	1493.84	1493.84	1493.84	1493.84	1493.84	8.52251e+06	1493.84	-12.478	0.000303753	0.00334678	0.390356	318.214	730.998	12.18	--	12-KETE	--	16.4011	C20H30O3	MS1	Fatty Acyls	108437-64-5	HMDB0013633	C14807	ko00590//Arachidonic acid metabolism	Lipid metabolism	Metabolism
POS_M318T835	6.98872e+07	9.03625e+07	8.39077e+07	1.03635e+07	3.89821e+07	6.01169e+07	1.5193e+07	3.84433e+07	8.21768e+06	6.92477e+06	5.59058e+06	579153	5.89366e+07	1.24914e+07	-2.23823	0.00613542	0.0243758	0.848581	318.214	835.409	13.92	--	--	--	--	--	--	--	--	--	-	-	-	-
POS_M318T551	3.65727e+06	5.32349e+06	3.14566e+06	4.04671e+06	6.32596e+06	4.66916e+06	453749	349099	213940	817083	429914	205884	4.52804e+06	411611	-3.45953	6.9054e-06	0.000284288	0.283811	318.242	550.669	9.18	--	--	--	--	--	--	--	--	--	-	-	-	-
POS_M318T796	6.82443e+07	5.08348e+07	5.70663e+07	7.34598e+07	7.13989e+07	6.6879e+07	2.08113e+07	2.11571e+07	1.32606e+07	2.4179e+07	1.70198e+07	2.0139e+07	6.46472e+07	1.94278e+07	-1.73447	4.24132e-07	4.20084e-05	0.940187	318.326	795.515	13.26	--	--	--	--	--	--	--	--	--	-	-	-	-
POS_M319T83	4.31886e+06	5.24303e+06	4.01514e+06	3.56546e+06	4.89764e+06	3.85842e+06	1493.84	1493.84	1493.84	1493.84	1493.84	1493.84	4.31643e+06	1493.84	-11.4966	1.42529e-08	3.9474e-06	0.296618	319.017	83.0818	1.38	--	--	--	--	--	--	--	--	--	-	-	-	-
POS_M319T165	2.37881e+06	3.36392e+06	2.85786e+06	1.90043e+06	678330	2.5623e+06	9.10216e+06	5.83838e+06	8.25702e+06	7.2703e+06	1.26198e+07	5.27541e+06	2.29027e+06	8.06051e+06	1.81535	0.000516894	0.0047067	0.319882	319.099	165.363	2.76	--	--	--	--	--	--	--	--	--	-	-	-	-
POS_M319T560	497043	1.29721e+06	991388	882782	177007	1.38445e+06	1493.84	1493.84	1493.84	1493.84	1493.84	1493.84	871647	1493.84	-9.18858	0.00100573	0.00730404	0.119669	319.112	560.07	9.33	--	--	--	--	--	--	--	--	--	-	-	-	-
POS_M319T739	3.19999e+06	3.30251e+06	2.94975e+06	2.95317e+06	3.0558e+06	5.01076e+06	2.40596e+06	1.98489e+06	1.19184e+06	1.09628e+06	868130	1.14834e+06	3.412e+06	1.44924e+06	-1.23532	0.000707702	0.00579574	0.183414	319.19	738.808	12.31	--	Ubiquinone-1	--	5.93592	C14H18O4(C5H8)n	MS1	Prenol lipids	727-81-1	HMDB0002012	C00399	ko01100//Metabolic pathways;ko01110//Biosynthesis of secondary metabolites;ko00130//Ubiquinone and other terpenoid-quinone biosynthesis;ko00190//Oxidative phosphorylation	Energy metabolism;Global and overview maps;Metabolism of cofactors and vitamins	Metabolism
POS_M319T825	1.07398e+08	1.01666e+08	1.22676e+08	2.69734e+07	8.26322e+07	7.89485e+07	8.38333e+07	8.3272e+07	1.83389e+07	2.70545e+07	1.07856e+06	4.94305e+06	8.67156e+07	3.64201e+07	-1.25156	0.0345146	0.0826316	0.796959	319.221	824.939	13.75	--	--	--	--	--	--	--	--	--	-	-	-	-
POS_M319T814	2.03302e+07	2.34661e+07	2.22561e+07	1.46997e+07	1.52609e+07	3.01462e+07	2.57559e+06	6.91729e+06	1.46152e+06	1.0199e+06	382696	961023	2.10265e+07	2.21967e+06	-3.24379	2.30405e-05	0.000620993	0.596764	319.222	814.199	13.57	--	Prostaglandin C1	--	1.23088	C20H32O4	MS1	Fatty Acyls	-	HMDB0060104	-	-	-	-
POS_M319T659	1.0683e+07	1.5421e+07	9.71934e+06	1.10496e+07	1.15007e+07	8.49632e+06	4.87568e+06	2.65742e+06	871608	731945	2.47278e+06	2.28442e+06	1.1145e+07	2.31564e+06	-2.26691	1.55902e-05	0.000502597	0.411029	319.226	658.782	10.98	--	--	--	--	--	--	--	--	--	-	-	-	-
POS_M319T548	1.13366e+07	1.373e+07	9.42678e+06	1.15466e+07	1.14746e+07	1.17345e+07	4.62203e+06	3.33492e+06	809376	846572	3.15294e+06	1.78978e+06	1.15415e+07	2.42594e+06	-2.25022	7.26188e-07	6.06118e-05	0.424544	319.226	547.534	9.13	12-Keto-tetrahydro-leukotriene B4	--	0.00249012	1.08111	C20H32O4	MS2	Fatty Acyls	-	HMDB0002995	C02165	ko01100//Metabolic pathways;ko00590//Arachidonic acid metabolism	Global and overview maps;Lipid metabolism	Metabolism
POS_M319T705	7.19673e+06	8.4561e+06	1.4001e+07	1.33595e+07	6.58782e+06	5.55683e+06	3.11678e+06	2.03492e+06	506868	347484	170562	1.1936e+06	9.19301e+06	1.22837e+06	-2.90379	0.000429073	0.00414975	0.363675	319.226	704.637	11.74	--	--	--	--	--	--	--	--	--	-	-	-	-
POS_M319T570	6.35233e+06	7.47035e+06	7.50197e+06	6.48643e+06	7.15949e+06	5.97624e+06	4.68395e+06	2.67446e+06	622909	550907	371762	1.91397e+06	6.82447e+06	1.80299e+06	-1.92032	4.46323e-05	0.000964342	0.304859	319.227	569.923	9.5	12(S)-HpETE	--	0.00355025	0.0137347	C20H32O4	MS2	Fatty Acyls	71774-10-2	HMDB0004243	C05965	ko01100//Metabolic pathways;ko00590//Arachidonic acid metabolism	Global and overview maps;Lipid metabolism	Metabolism
POS_M320T486	3.59447e+06	2.38095e+06	2.55338e+06	4.63164e+06	1.6079e+06	7.11519e+06	5.07779e+07	2.26209e+07	1.63737e+07	1.94436e+07	1.10942e+07	1.09657e+07	3.64725e+06	2.18793e+07	2.58469	0.0139443	0.0428239	0.518483	320.113	486.318	8.11	Indole-3-acetyl-beta-1-D-glucoside	--	0.0174237	11.8786	C16H19NO7	MS2	--	--	--	-	-	-	-
POS_M320T496	2.1958e+06	1.52795e+06	1.85386e+06	2.45432e+06	1.30105e+06	4.38613e+06	4.45592e+07	1.71517e+07	1.34872e+07	1.78224e+07	9.07846e+06	9.5059e+06	2.28652e+06	1.86008e+07	3.02414	0.0131544	0.0410813	0.492696	320.113	495.779	8.26	--	Tetrodotoxin	--	11.5319	C11H17N3O8	MS1	--	--	--	-	-	-	-
POS_M320T547	2.68007e+06	3.67082e+06	2.78e+06	2.47756e+06	2.73348e+06	2.86174e+06	1.60188e+06	1.36146e+06	1.47678e+06	999852	983200	107281	2.86728e+06	1.08841e+06	-1.39746	7.98664e-05	0.00141461	0.181211	320.23	547.486	9.12	--	--	--	--	--	--	--	--	--	-	-	-	-
POS_M321T590	1.21973e+06	3.39975e+06	1.46997e+06	2.25474e+06	601904	2.503e+06	1493.84	1493.84	1493.84	1493.84	1493.84	1493.84	1.90818e+06	1493.84	-10.319	0.000925401	0.00697641	0.17876	321.167	589.858	9.83	--	--	--	--	--	--	--	--	--	-	-	-	-
POS_M321T666	8.23657e+06	6.8861e+06	7.36641e+06	3.27802e+06	6.83711e+06	5.36582e+06	3.4288e+06	3.96528e+06	2.89979e+06	383419	205483	1.32553e+06	6.32834e+06	2.03472e+06	-1.637	0.00132668	0.00863312	0.273164	321.205	665.822	11.1	--	--	--	--	--	--	--	--	--	-	-	-	-
POS_M321T691	4.52756e+06	3.21915e+06	3.93972e+06	2.20286e+06	3.46134e+06	3.9627e+06	2.25222e+06	2.50432e+06	2.37785e+06	338979	215421	295440	3.55222e+06	1.33071e+06	-1.41653	0.00305655	0.0151043	0.191271	321.205	690.863	11.51	--	--	--	--	--	--	--	--	--	-	-	-	-
POS_M321T780	1.5178e+07	2.4564e+06	8.91908e+06	8.51181e+06	1.86229e+06	7.79493e+06	4.30693e+06	2.60904e+06	1.94173e+06	2.37931e+06	456436	2.42095e+06	7.45375e+06	2.3524e+06	-1.66383	0.0325444	0.0789697	0.246361	321.308	780.276	13	--	--	--	--	--	--	--	--	--	-	-	-	-
POS_M321T838	1.98962e+07	1.93905e+07	3.81716e+06	3.86759e+06	1.96801e+07	2.12671e+07	1493.84	1493.84	1493.84	1493.84	1493.84	1493.84	1.46531e+07	1493.84	-13.2599	0.0016289	0.00981691	0.506205	321.315	837.89	13.96	--	--	--	--	--	--	--	--	--	-	-	-	-
POS_M322T544	2.86264e+06	2.29972e+06	3.40616e+06	3.49726e+06	3.89449e+06	3.39232e+06	95436.3	234415	225411	65824.5	254336	352986	3.22543e+06	204735	-3.97767	1.40327e-07	2.08413e-05	0.244869	322.098	543.865	9.06	--	--	--	--	--	--	--	--	--	-	-	-	-
POS_M322T366	1.56117e+07	4.27549e+07	4.36128e+07	2.37236e+07	2.48784e+07	4.16529e+07	2.28323e+08	1.04281e+08	1.37643e+08	1.85867e+08	1.35856e+08	1.00173e+08	3.2039e+07	1.4869e+08	2.21441	0.000231131	0.00273775	1.47484	322.211	365.56	6.09	--	Propoxyphene	--	3.07231	C22H29NO2	MS1	Stilbenes	469-62-5	HMDB0014785	-	-	-	-
POS_M323T127	4.18639e+06	6.83476e+06	4.7337e+06	3.58379e+06	4.57822e+06	6.29683e+06	3.55445e+06	325312	1.00333e+06	1.69269e+06	944548	1.039e+06	5.03561e+06	1.42656e+06	-1.81963	0.000388801	0.00391564	0.250173	322.969	127.46	2.12	--	--	--	--	--	--	--	--	--	-	-	-	-
POS_M323T242	6.85177e+06	4.82273e+06	6.54058e+06	1.01557e+07	8.29399e+06	1.79954e+06	3.43057e+07	2.09968e+07	1.95254e+07	2.34477e+07	2.06776e+07	1.94727e+07	6.41071e+06	2.3071e+07	1.84752	7.86142e-05	0.00140468	0.561902	322.972	242.356	4.04	--	--	--	--	--	--	--	--	--	-	-	-	-
POS_M323T113	5.15232e+06	6.94283e+06	5.95385e+06	7.09154e+06	4.53514e+07	2.73398e+07	706150	681410	875461	588143	741151	665899	1.63053e+07	709702	-4.52198	0.0436424	0.0987424	0.449693	323.011	112.822	1.88	--	--	--	--	--	--	--	--	--	-	-	-	-
POS_M323T416	1.2864e+08	1.51478e+08	9.22364e+07	8.91065e+07	7.55119e+07	7.22652e+07	4.88608e+07	5.27958e+06	4.23481e+06	3.52709e+06	5.53752e+06	9.7122e+06	1.0154e+08	1.28587e+07	-2.98123	0.000134443	0.00191393	1.26756	323.072	416.184	6.94	--	Aesculin	--	0.87006	C15H16O9	MS1	Coumarins and derivatives	531-75-9	HMDB0030820	-	-	-	-
POS_M324T242	3.34731e+06	1.29755e+06	6.60849e+06	4.57375e+06	4.6953e+06	4.43725e+06	1.32637e+07	8.96684e+06	1.25382e+07	1.98782e+07	1.65777e+07	1.28656e+07	4.15994e+06	1.4015e+07	1.75234	0.000167239	0.00225939	0.431616	323.98	242.363	4.04	--	--	--	--	--	--	--	--	--	-	-	-	-
POS_M324T233	8.43372e+06	2.78778e+06	4.50664e+06	1.60329e+07	2.54878e+07	2.96855e+07	1.28231e+06	1.45047e+06	665552	921223	931880	612189	1.44891e+07	977271	-3.89006	0.0144595	0.0439631	0.438664	323.98	232.737	3.88	--	Azamethiphos	--	18.2191	C9H10ClN2O5PS	MS1	--	--	--	-	-	-	-
POS_M325T121	3.98276e+07	1.37556e+08	1.11497e+08	5.14538e+08	9.44581e+07	1.16203e+08	2.50019e+07	4.48744e+06	2.68498e+06	4.42803e+06	8.80379e+06	3.24337e+06	1.69013e+08	8.10826e+06	-4.3816	0.0455918	0.101606	1.32892	325.112	120.51	2.01	Cellobiose	--	2.3e-06	10.1042	C12H22O11	MS2	Organooxygen compounds	528-50-7	HMDB0000055	C00185	ko01100//Metabolic pathways;ko02010//ABC transporters;ko00500//Starch and sucrose metabolism	Carbohydrate metabolism;Global and overview maps;Membrane transport	Environmental Information Processing;Metabolism
POS_M325T652	1.23554e+06	1.34477e+06	328957	263563	228904	1.51107e+06	5.43508e+06	7.59668e+06	1.00189e+07	1.06687e+07	2.57639e+07	2.15315e+07	818799	1.35025e+07	4.04357	0.00356852	0.0168289	0.442726	325.2	651.899	10.86	--	--	--	--	--	--	--	--	--	-	-	-	-
POS_M326T363	959407	1.69791e+06	1.5745e+06	1.65351e+06	362613	2.37593e+06	7.12521e+06	1.34206e+06	3.57196e+06	3.6829e+06	3.68977e+06	3.47342e+06	1.43731e+06	3.81422e+06	1.40802	0.0149201	0.0450262	0.188476	326.052	363.062	6.05	--	--	--	--	--	--	--	--	--	-	-	-	-
POS_M326T398	1.88105e+06	1.93692e+06	1.54353e+06	2.70235e+06	1.96147e+06	3.03042e+06	967216	926618	563803	837999	309735	432178	2.17596e+06	672925	-1.69313	0.000160605	0.00217944	0.163061	326.086	398.118	6.64	--	--	--	--	--	--	--	--	--	-	-	-	-
POS_M326T558	157794	103990	698741	618098	182661	1.25083e+06	1493.84	1493.84	1493.84	1493.84	1493.84	1493.84	502019	1493.84	-8.39257	0.0203799	0.0562132	0.0796271	326.104	558.006	9.3	--	--	--	--	--	--	--	--	--	-	-	-	-
POS_M326T433	1.18309e+06	3.49106e+06	1.09958e+06	1.19811e+06	2.01635e+06	1.16576e+06	777584	96064.1	72328	474012	531984	41398.8	1.69233e+06	332228	-2.34876	0.00733941	0.0275873	0.1441	326.207	432.909	7.22	--	--	--	--	--	--	--	--	--	-	-	-	-
POS_M326T837	3.54647e+06	5.43476e+06	2.95985e+07	3.03722e+07	6.35715e+06	7.52284e+06	1493.84	1493.84	1493.84	1493.84	1493.84	1493.84	1.38053e+07	1493.84	-13.1739	0.0229764	0.0615092	0.405328	326.377	836.551	13.94	--	--	--	--	--	--	--	--	--	-	-	-	-
POS_M327T94	5.12277e+06	3.15927e+07	4.71273e+06	2.31341e+07	2.87852e+07	2.78661e+07	1493.84	1493.84	1493.84	1493.84	1493.84	1493.84	2.02023e+07	1493.84	-13.7232	0.00224038	0.0122208	0.580587	327.117	94.0058	1.57	--	--	--	--	--	--	--	--	--	-	-	-	-
POS_M327T438	3.24417e+06	4.25615e+06	4.01307e+06	4.35503e+06	3.7551e+06	6.51751e+06	3.28182e+06	470448	1.72114e+06	663526	1.60009e+06	341089	4.35684e+06	1.34635e+06	-1.69423	0.000912503	0.00692326	0.223137	327.141	438.001	7.3	--	--	--	--	--	--	--	--	--	-	-	-	-
POS_M327T727	5.44845e+06	4.52019e+06	7.56273e+06	3.79044e+06	951411	5.84802e+06	1.2886e+07	1.47042e+07	1.45329e+07	1.27612e+07	1.29913e+07	1.13756e+07	4.68687e+06	1.32085e+07	1.49477	9.85256e-06	0.000360272	0.405522	327.216	727.46	12.12	--	Ajmaline	--	27.9784	C20H26N2O2	MS1	Ajmaline-sarpagine alkaloids	4360-12-07	HMDB0015495	C06542	ko01110//Biosynthesis of secondary metabolites;ko00901//Indole alkaloid biosynthesis	Biosynthesis of other secondary metabolites;Global and overview maps	Metabolism
POS_M327T694	1.2676e+06	2.76057e+06	1.8393e+06	1.43208e+06	1.39953e+06	2.42397e+06	1.36385e+06	166690	786311	591645	95301.6	104687	1.85384e+06	518082	-1.83927	0.00205064	0.0115797	0.146386	327.216	693.649	11.56	--	--	--	--	--	--	--	--	--	-	-	-	-
POS_M328T603	339214	1.97994e+06	1.6841e+06	1.86232e+06	1.9442e+06	488429	1.78701e+06	4.19041e+06	4.23063e+06	4.52688e+06	5.32483e+06	4.35228e+06	1.38303e+06	4.06867e+06	1.55672	0.000904698	0.00690311	0.21175	328.085	602.724	10.05	--	3-Methylthiopropyl-desulfoglucosinolate	--	8.80465	C11H21NO6S2	MS1	--	--	--	C17244	ko01110//Biosynthesis of secondary metabolites;ko01210//2-Oxocarboxylic acid metabolism;ko00966//Glucosinolate biosynthesis	Biosynthesis of other secondary metabolites;Global and overview maps	Metabolism
POS_M328T467	1.38883e+06	2.15306e+06	2.5852e+06	2.27802e+06	1.85174e+06	2.44945e+06	1.58498e+06	422682	886498	1.38967e+06	1.11545e+06	653554	2.11772e+06	1.00881e+06	-1.06986	0.0013964	0.00889058	0.130564	328.185	467.243	7.79	--	Labetalol	--	19.2939	C19H24N2O3	MS1	Benzene and substituted derivatives	36894-69-6	HMDB0014736	-	-	-	-
POS_M328T435	3.40278e+06	7.5168e+06	4.84203e+06	3.62676e+06	6.0227e+06	6.05823e+06	2.19526e+06	1.31297e+06	925528	655627	1.09204e+06	601962	5.24488e+06	1.13056e+06	-2.21387	0.000140184	0.00197718	0.275595	328.222	434.93	7.25	--	--	--	--	--	--	--	--	--	-	-	-	-
POS_M328T412	6.45285e+06	6.85679e+06	5.56051e+06	6.47843e+06	6.76706e+06	5.72521e+06	1.30073e+07	8.82639e+06	1.10787e+07	1.07623e+07	1.87649e+07	1.39264e+07	6.30681e+06	1.27276e+07	1.01298	0.00115274	0.00794529	0.328302	328.231	412.221	6.87	--	--	--	--	--	--	--	--	--	-	-	-	-
POS_M328T805	2.87112e+07	4.80476e+06	4.55123e+07	3.13632e+07	9.4084e+06	3.31416e+07	3.96148e+06	1.27002e+07	1.26943e+07	6.40133e+06	8.82731e+06	8.32214e+06	2.54903e+07	8.8178e+06	-1.53146	0.0273088	0.0696785	0.447925	328.248	804.517	13.41	Docosahexaenoic acid	--	4.57e-05	23.3177	C22H32O2	MS2	Fatty Acyls	6217-54-5	HMDB0002183	C06429	ko01040//Biosynthesis of unsaturated fatty acids	Lipid metabolism	Metabolism
POS_M329T35	5.37581e+06	5.58162e+06	4.72837e+06	4.29044e+06	8.7037e+06	9.30631e+06	789511	440345	2.58644e+06	2.741e+06	1.8087e+06	597221	6.33104e+06	1.49387e+06	-2.08339	0.000528127	0.00472523	0.292682	328.914	34.8386	0.58	--	--	--	--	--	--	--	--	--	-	-	-	-
POS_M329T128	391657	447967	471131	1.50473e+06	2.28223e+06	705816	1.07674e+06	676173	3.53542e+06	4.87617e+06	2.30346e+06	4.56202e+06	967256	2.83833e+06	1.55307	0.0388913	0.090494	0.151731	328.979	127.84	2.13	--	--	--	--	--	--	--	--	--	-	-	-	-
POS_M329T152	1.92848e+06	2.41296e+06	2.23165e+06	1.76909e+06	1.55966e+06	2.59642e+06	765061	2.10215e+06	365639	643516	636393	579590	2.08304e+06	848724	-1.29533	0.00225735	0.0122914	0.141863	329.014	152.022	2.53	--	--	--	--	--	--	--	--	--	-	-	-	-
POS_M329T462	401497	1.88863e+06	1.82935e+06	2.23249e+06	1.91151e+06	803787	1493.84	1493.84	1493.84	1493.84	1493.84	1493.84	1.51121e+06	1493.84	-9.98247	0.000482105	0.00449154	0.160627	329.157	461.832	7.7	--	(S)-Reticuline	--	18.0394	C19H23NO4	MS1	Isoquinolines and derivatives	485-19-8	HMDB0003601	C02105	ko01100//Metabolic pathways;ko01110//Biosynthesis of secondary metabolites;ko00950//Isoquinoline alkaloid biosynthesis	Biosynthesis of other secondary metabolites;Global and overview maps	Metabolism
POS_M329T759	1.70432e+06	1.7814e+06	2.83129e+06	2.30561e+06	2.09463e+06	2.44873e+06	1493.84	1493.84	1493.84	1493.84	1493.84	1493.84	2.19433e+06	1493.84	-10.5205	1.79406e-07	2.27734e-05	0.206853	329.157	759.266	12.65	--	--	--	--	--	--	--	--	--	-	-	-	-
POS_M329T678	4.51176e+06	2.57635e+06	1.17846e+06	547060	1.52825e+06	3.43393e+06	843678	661227	262123	288204	177000	179681	2.29597e+06	401985	-2.51389	0.01227	0.0392272	0.167502	329.171	678.339	11.31	--	--	--	--	--	--	--	--	--	-	-	-	-
POS_M329T752	1.03118e+07	1.36027e+07	8.38883e+06	2.55365e+06	5.15954e+06	5.54864e+06	1493.84	1493.84	1493.84	1493.84	1493.84	1493.84	7.59419e+06	1493.84	-12.3117	0.000894139	0.00686669	0.363137	329.174	752.475	12.54	--	--	--	--	--	--	--	--	--	-	-	-	-
POS_M329T815	2.14931e+06	8.84286e+06	8.62401e+06	3.00483e+06	7.7958e+06	2.58521e+06	666936	464578	1.74896e+06	376688	2.47791e+06	1.79326e+06	5.50033e+06	1.25472e+06	-2.13215	0.0110692	0.0365334	0.250641	329.268	815.188	13.59	--	--	--	--	--	--	--	--	--	-	-	-	-
POS_M329T786	1.26959e+06	426132	827412	1.12911e+06	2.58693e+06	2.04489e+06	432394	509815	307611	91214.9	285204	287194	1.38068e+06	318906	-2.11418	0.00941187	0.0325291	0.127193	329.287	785.957	13.1	--	--	--	--	--	--	--	--	--	-	-	-	-
POS_M329T781	665189	979452	2.53737e+06	4.70109e+06	1.6602e+06	4.21302e+06	1493.84	1493.84	1493.84	1493.84	1493.84	1493.84	2.45939e+06	1493.84	-10.6851	0.00502599	0.021415	0.188608	329.315	780.693	13.01	--	--	--	--	--	--	--	--	--	-	-	-	-
POS_M330T376	1.73783e+06	1.76591e+06	1.38909e+06	2.39786e+06	490316	346449	783522	511881	104084	873290	479504	96705.4	1.35458e+06	474831	-1.51236	0.0312639	0.0767798	0.100493	330.062	376.201	6.27	--	--	--	--	--	--	--	--	--	-	-	-	-
POS_M330T334	5.24504e+07	5.56417e+07	7.78254e+07	7.05756e+07	5.28528e+07	7.5686e+07	2.25171e+08	1.31138e+08	1.23793e+08	2.41578e+08	2.13476e+08	1.3275e+08	6.4172e+07	1.77984e+08	1.47173	0.000519965	0.00471108	1.45337	330.1	334.103	5.57	--	--	--	--	--	--	--	--	--	-	-	-	-
POS_M330T416	1.98581e+06	3.99413e+06	2.02764e+06	3.49067e+06	1.88271e+06	341311	1.48444e+06	1.14475e+06	255168	230510	1.42706e+06	283329	2.28704e+06	804208	-1.50784	0.0300804	0.0747535	0.136205	330.201	416.197	6.94	--	--	--	--	--	--	--	--	--	-	-	-	-
POS_M331T311_2	1.73774e+06	3.54668e+06	4.58952e+06	1.6483e+06	3.97283e+06	7.27836e+06	1493.84	1493.84	1493.84	1493.84	1493.84	1493.84	3.79557e+06	1493.84	-11.3111	0.00121396	0.00819204	0.252479	331.072	310.615	5.18	--	--	--	--	--	--	--	--	--	-	-	-	-
POS_M331T736	1.13666e+06	1.09862e+06	1.15376e+06	1.50815e+06	1.09899e+06	835570	1493.84	1493.84	1493.84	1493.84	1493.84	1493.84	1.13862e+06	1493.84	-9.57405	1.43662e-07	2.08413e-05	0.149385	331.099	736.189	12.27	--	Musca-aurin-VII	--	2.95157	C15H16N4O6	MS1	--	--	--	-	-	-	-
POS_M331T660	1.0393e+07	1.05535e+07	9.59926e+06	1.17919e+07	1.2192e+07	8.22003e+06	4.08684e+06	2.21732e+06	3.0657e+06	1.99965e+06	1.92698e+06	2.00503e+06	1.04583e+07	2.55025e+06	-2.03593	4.47903e-07	4.26418e-05	0.395338	331.19	660.063	11	--	--	--	--	--	--	--	--	--	-	-	-	-
POS_M331T578	1.28271e+07	1.38513e+07	1.03601e+07	7.68583e+06	8.01989e+06	1.88611e+06	1.73116e+06	4.5803e+06	4.13646e+06	3.57873e+06	2.00768e+06	2.02253e+06	9.10506e+06	3.00948e+06	-1.59716	0.00770567	0.0284288	0.304301	331.19	577.685	9.63	--	--	--	--	--	--	--	--	--	-	-	-	-
POS_M331T637	3.41766e+06	5.23651e+06	3.11782e+06	3.58801e+06	4.12374e+06	4.29833e+06	1493.84	1493.84	1493.84	1493.84	1493.84	1493.84	3.96368e+06	1493.84	-11.3736	1.69026e-07	2.19123e-05	0.282483	331.19	637.206	10.62	--	Dicyclohexyl phthalate	--	1.96023	C20H26O4	MS1	--	--	--	-	-	-	-
POS_M331T774	6.81888e+07	3.3018e+07	5.55885e+07	8.79743e+06	4.48733e+07	4.27185e+07	2.22412e+07	8.25818e+06	1.4455e+07	2.6174e+06	1.70581e+07	1.88409e+07	4.21974e+07	1.39118e+07	-1.60085	0.00928986	0.0322929	0.653757	331.188	773.595	12.89	Carnosol	--	3.81e-07	7.17621	C20H26O4	MS2	Prenol lipids	5957-80-2	HMDB0002121	-	-	-	-
POS_M331T764	6.77216e+06	2.27626e+07	2.32863e+07	4.32004e+07	2.11561e+07	2.82357e+07	1493.84	1493.84	1493.84	1493.84	1493.84	1493.84	2.42355e+07	1493.84	-13.9858	0.000505506	0.00461776	0.636717	331.189	763.889	12.73	--	--	--	--	--	--	--	--	--	-	-	-	-
POS_M331T822	9.01611e+07	7.93251e+07	7.55541e+07	7.67661e+07	1.07783e+08	6.87641e+07	9.68581e+07	1.63407e+08	1.44842e+08	1.44627e+08	1.36769e+08	3.35924e+08	8.30588e+07	1.70405e+08	1.03676	0.0308221	0.0760319	1.01612	331.284	821.535	13.69	--	--	--	--	--	--	--	--	--	-	-	-	-
POS_M332T363	5.08962e+06	6.08768e+06	6.08741e+06	5.29106e+06	5.28505e+06	5.2293e+06	1.66423e+07	2.13548e+07	1.86575e+07	2.3882e+07	2.53092e+07	2.71341e+07	5.51169e+06	2.21633e+07	2.00761	1.48903e-06	0.000110636	0.569667	332.068	362.904	6.05	--	--	--	--	--	--	--	--	--	-	-	-	-
POS_M332T410	3.34658e+06	3.27222e+06	3.06345e+06	3.9885e+06	2.73432e+06	768771	6.58546e+06	4.98521e+06	5.05855e+06	7.51866e+06	5.75565e+06	6.97969e+06	2.86231e+06	6.14721e+06	1.10275	0.000352256	0.00366262	0.244841	332.075	409.975	6.83	--	--	--	--	--	--	--	--	--	-	-	-	-
POS_M332T789	1.46454e+07	1.82644e+07	2.47476e+07	1.39686e+07	1.25191e+07	1.88501e+07	1.33113e+07	1.12632e+07	8.58435e+06	7.3872e+06	3.16059e+06	3.34988e+06	1.71659e+07	7.84276e+06	-1.13011	0.00370468	0.0172573	0.375226	332.191	789.082	13.15	--	--	--	--	--	--	--	--	--	-	-	-	-
POS_M332T468	1.04182e+06	394191	399739	383378	710025	915517	2.96351e+06	6.39257e+06	6.272e+06	6.04313e+06	8.60167e+06	1.3472e+07	640778	7.29081e+06	3.50818	0.000968078	0.00720208	0.329125	332.206	468.309	7.81	--	21-Hydroxypregnenolone	--	1.19394	C21H32O3	MS1	Steroids and steroid derivatives	1164-98-3	HMDB0004026	-	-	-	-
POS_M332T786	4.68896e+07	1.52103e+07	8.90436e+06	1.51277e+07	8.27182e+07	2.31788e+07	1.71371e+06	826599	4.60277e+06	1.44279e+06	5.3443e+06	808150	3.20048e+07	2.45639e+06	-3.70368	0.0282943	0.0715449	0.642946	332.315	785.617	13.09	--	--	--	--	--	--	--	--	--	-	-	-	-
POS_M333T81	3.21165e+06	831576	3.65246e+06	2.82988e+06	5.63333e+06	4.31892e+06	1493.84	1493.84	1493.84	1493.84	1493.84	1493.84	3.41297e+06	1493.84	-11.1578	0.000394335	0.00394529	0.245199	332.939	81.0771	1.35	--	--	--	--	--	--	--	--	--	-	-	-	-
POS_M333T379	1.57242e+06	1.71967e+06	1.08415e+06	1.03003e+06	724781	2.30875e+06	1493.84	1493.84	1493.84	1493.84	1493.84	1493.84	1.40663e+06	1493.84	-9.87901	0.000133624	0.00190673	0.159891	333.079	378.911	6.32	--	Norsanguinarine	--	8.03644	C20H15NO4	MS1	Quinolines and derivatives	522-30-5	HMDB0030176	C05191	ko01100//Metabolic pathways;ko01110//Biosynthesis of secondary metabolites;ko00950//Isoquinoline alkaloid biosynthesis	Biosynthesis of other secondary metabolites;Global and overview maps	Metabolism
POS_M333T326	4.72902e+06	4.35026e+06	3.76605e+06	5.71751e+06	4.70125e+06	6.86978e+06	1493.84	1493.84	1493.84	1493.84	1493.84	1493.84	5.02231e+06	1493.84	-11.7151	5.95687e-07	5.33783e-05	0.313943	333.108	325.856	5.43	--	Prodiamine	--	14.7844	C13H17F3N4O4	MS1	--	--	--	-	-	-	-
POS_M333T201	892634	357701	717354	587645	1.01953e+06	277360	139151	213322	315052	254869	39071.6	233260	642037	199121	-1.68901	0.0055353	0.022881	0.0831881	333.137	201.12	3.35	--	--	--	--	--	--	--	--	--	-	-	-	-
POS_M333T815	1.51673e+08	1.09017e+08	1.54809e+08	9.31014e+06	1.00785e+08	1.19995e+08	5.10686e+07	4.34837e+07	3.75575e+07	3.60739e+07	3.57234e+07	3.29708e+07	1.07598e+08	3.94796e+07	-1.44647	0.0107852	0.0358295	1.00229	333.204	815.45	13.59	--	--	--	--	--	--	--	--	--	-	-	-	-
POS_M333T747	2.30429e+06	3.00706e+06	2.60739e+06	9.26698e+06	2.24807e+06	4.15451e+06	6.57198e+06	5.54969e+06	4.14237e+07	6.38535e+06	6.51035e+07	3.37993e+07	3.93138e+06	2.64722e+07	2.75137	0.0491765	0.107976	0.505347	333.205	746.737	12.45	--	--	--	--	--	--	--	--	--	-	-	-	-
POS_M334T319	3.71547e+06	8.29788e+06	4.2806e+06	3.5017e+06	5.29222e+06	5.10131e+06	5.38889e+06	2.39123e+06	2.37557e+06	890804	699678	2.04728e+06	5.03153e+06	2.29891e+06	-1.13005	0.0203513	0.0561596	0.195535	334.159	318.931	5.32	--	--	--	--	--	--	--	--	--	-	-	-	-
POS_M334T771	8.06715e+06	1.29308e+07	1.27996e+07	3.92732e+06	1.20079e+07	1.25375e+07	5.60522e+07	3.44622e+07	6.98182e+07	5.40271e+07	1.29641e+08	6.69422e+07	1.03784e+07	6.84905e+07	2.72232	0.0014235	0.00895832	0.980395	334.236	771.437	12.86	--	--	--	--	--	--	--	--	--	-	-	-	-
POS_M336T241	1.56558e+06	2.84328e+06	5.05058e+06	3.57109e+06	3.12488e+06	4.40675e+06	2.04453e+07	2.96214e+07	3.28742e+07	3.1314e+07	6.03117e+07	3.79764e+07	3.42703e+06	3.54238e+07	3.36969	0.000174333	0.00233856	0.756172	336.006	241.073	4.02	--	--	--	--	--	--	--	--	--	-	-	-	-
POS_M336T441	320359	4.81415e+06	1.69525e+06	1.31892e+06	2.40361e+06	3.34248e+06	512648	115255	124453	244060	132225	38490.8	2.31579e+06	194522	-3.5735	0.00877081	0.0309764	0.178899	336.104	440.94	7.35	--	--	--	--	--	--	--	--	--	-	-	-	-
POS_M336T821	1.11996e+07	7.78832e+07	4.41185e+07	8.68426e+07	9.59705e+06	1.04814e+08	1493.84	1493.84	1493.84	1493.84	1493.84	1493.84	5.57425e+07	1493.84	-15.1875	0.00689328	0.0264822	0.896723	336.327	821.437	13.69	--	--	--	--	--	--	--	--	--	-	-	-	-
POS_M336T787	6.58968e+07	3.44629e+07	3.85621e+07	5.99861e+07	4.06366e+07	4.05583e+07	1.61253e+07	4.99345e+07	1.56583e+07	2.3521e+07	9.76693e+06	8.28396e+06	4.66838e+07	2.05483e+07	-1.1839	0.00970976	0.0332631	0.614164	336.325	786.996	13.12	--	--	--	--	--	--	--	--	--	-	-	-	-
POS_M336T803	5.65965e+06	1.52214e+07	1.75505e+07	6.41441e+06	2.09443e+07	2.38653e+07	1493.84	1493.84	1493.84	1493.84	1493.84	1493.84	1.49426e+07	1493.84	-13.2881	0.000643593	0.00539221	0.511219	336.325	802.98	13.38	--	--	--	--	--	--	--	--	--	-	-	-	-
POS_M337T790	5.22427e+07	1.23789e+08	7.99797e+07	9.19378e+07	5.01727e+07	1.20646e+08	3.57761e+08	5.16047e+08	3.72584e+08	1.65503e+08	3.08012e+08	3.0515e+08	8.64613e+07	3.37509e+08	1.9648	0.00040599	0.00400275	2.05516	337.167	789.59	13.16	--	Olopatadine	--	3.44274	C21H23NO3	MS1	Benzoxepines	113806-05-6	HMDB0014906	-	-	-	-
POS_M337T587	1.11348e+07	1.27317e+07	1.76081e+06	6.14559e+06	6.41577e+06	5.29068e+06	1493.84	1493.84	1493.84	1493.84	1493.84	1493.84	7.24655e+06	1493.84	-12.2441	0.00131751	0.00859484	0.354163	337.236	587.29	9.79	Prostaglandin D1	--	9.51e-05	5.03669	C20H34O5	MS2	Fatty Acyls	17968-82-0	HMDB0005102	-	-	-	-
POS_M337T667	3.20274e+06	2.74152e+06	2.53161e+06	243837	2.21689e+06	6.84485e+06	170774	71790.8	1.78546e+06	88205.1	48895	112085	2.96357e+06	379535	-2.96504	0.0190456	0.053477	0.191314	337.236	667.213	11.12	Prostaglandin F2a	--	1.09e-06	4.58702	C20H34O5	MS2	Fatty Acyls	551-11-1	HMDB0001139	C00639	ko01100//Metabolic pathways;ko00590//Arachidonic acid metabolism	Global and overview maps;Lipid metabolism	Metabolism
POS_M337T797	4.46364e+07	4.6939e+07	5.62937e+07	2.6473e+08	3.78573e+08	3.06005e+08	1493.84	1493.84	1493.84	1493.84	1493.84	1493.84	1.82863e+08	1493.84	-16.9014	0.0140603	0.0430284	1.61284	337.274	796.617	13.28	--	--	--	--	--	--	--	--	--	-	-	-	-
POS_M337T765	1.6429e+08	2.07948e+07	2.36662e+08	1.27883e+09	1.37463e+09	1.17334e+09	2.48903e+07	1.05918e+08	8.06448e+07	7.31973e+07	1.54578e+07	2.63466e+07	7.08092e+08	5.44092e+07	-3.70201	0.0292583	0.0732117	2.89116	337.274	764.527	12.74	--	--	--	--	--	--	--	--	--	-	-	-	-
POS_M338T310	5.30754e+06	9.9879e+06	4.50053e+06	2.73276e+06	1.50479e+06	3.90859e+06	1.83908e+06	1.38374e+06	1.96201e+06	615652	688364	340078	4.65702e+06	1.13815e+06	-2.03271	0.016951	0.049441	0.222644	338.089	310.172	5.17	--	O-Methylsterigmatocystin	--	4.76091	C19H14O6	MS1	Sterigmatocystins	17878-69-2	HMDB0030589	C03686	ko01130//Biosynthesis of antibiotics	Global and overview maps	Metabolism
POS_M338T460	1.01807e+07	2.7782e+07	8.25962e+06	4.82845e+07	2.69928e+07	5.07295e+07	1.55105e+08	1.3567e+08	5.62644e+07	8.77308e+07	4.99077e+07	2.45075e+07	2.87048e+07	8.48642e+07	1.56386	0.0301241	0.0747992	0.867246	338.122	460.443	7.67	--	Dimefuron	--	20.7608	C15H19ClN4O3	MS1	--	--	--	-	-	-	-
POS_M338T389	5.39116e+06	8.66449e+06	6.13061e+06	4.37533e+06	6.9329e+06	1.24992e+06	864038	99731.9	289001	117025	158762	174766	5.4574e+06	283887	-4.26482	0.000543617	0.00482189	0.301941	338.17	388.784	6.48	--	--	--	--	--	--	--	--	--	-	-	-	-
POS_M338T801	8.23768e+06	962878	5.70889e+06	5.14836e+06	3.80374e+06	3.13287e+06	992670	3.45992e+06	2.58098e+06	1.67943e+06	396873	709864	4.49907e+06	1.63662e+06	-1.45891	0.0287697	0.0723238	0.190375	338.17	800.919	13.35	--	--	--	--	--	--	--	--	--	-	-	-	-
POS_M338T774	1.01692e+08	1.10538e+08	1.33456e+08	4.65909e+07	1.71381e+08	1.50695e+08	2.8621e+08	3.62692e+08	3.59407e+08	4.57585e+08	1.01095e+08	3.88706e+08	1.19059e+08	3.25949e+08	1.45297	0.00307572	0.0151621	1.79732	338.276	773.984	12.9	--	--	--	--	--	--	--	--	--	-	-	-	-
POS_M338T764	2.18333e+07	8.81568e+07	3.14771e+07	7.05725e+07	6.45011e+07	1.08219e+08	1493.84	1493.84	1493.84	1493.84	1493.84	1493.84	6.41267e+07	1493.84	-15.3896	0.000755155	0.00605416	1.05189	338.341	764.492	12.74	--	--	--	--	--	--	--	--	--	-	-	-	-
POS_M338T734	5.05073e+07	3.7518e+07	3.61005e+07	9.47201e+06	6.58599e+06	6.92937e+06	3.66823e+07	5.6619e+07	5.91092e+07	9.61457e+07	7.87597e+07	8.10967e+07	2.45189e+07	6.80688e+07	1.4731	0.00395492	0.0180229	0.828749	338.341	733.516	12.23	--	--	--	--	--	--	--	--	--	-	-	-	-
POS_M339T310	1.03759e+06	1.37337e+06	986389	311513	911527	505726	6.45986e+06	4.35372e+06	4.25357e+06	5.70435e+06	2.58808e+06	4.15761e+06	854353	4.5862e+06	2.4244	6.76078e-05	0.00128422	0.264499	339.061	310.392	5.17	--	5-Amino-6-(5'-phosphoribitylamino)uracil	--	12.9178	C9H17N4O9P	MS1	Organooxygen compounds	-	HMDB0003841	C04454	ko01100//Metabolic pathways;ko01110//Biosynthesis of secondary metabolites;ko00740//Riboflavin metabolism	Global and overview maps;Metabolism of cofactors and vitamins	Metabolism
POS_M339T375	2.06099e+06	608982	885965	1.39693e+06	1.12613e+06	311390	661004	160596	120269	419581	98278.3	109750	1.06506e+06	261580	-2.02562	0.013764	0.0424845	0.104478	339.067	374.921	6.25	--	--	--	--	--	--	--	--	--	-	-	-	-
POS_M339T604	492421	532921	1.162e+06	1.40121e+06	1.08609e+06	254986	319132	156281	142632	797590	396120	124921	821604	322779	-1.34789	0.041424	0.0945659	0.0733266	339.132	604.167	10.07	--	--	--	--	--	--	--	--	--	-	-	-	-
POS_M339T790	8.77243e+07	2.69506e+07	5.00383e+07	4.48233e+07	6.67875e+07	3.92709e+07	1.91665e+07	1.0732e+07	5.60059e+06	1.45826e+07	3.31309e+06	2.31961e+07	5.25991e+07	1.27651e+07	-2.04283	0.00168963	0.0100438	0.812302	339.162	789.778	13.16	--	Rutamarin	--	20.9874	C21H24O5	MS1	Coumarins and derivatives	14882-94-1	HMDB0030666	-	-	-	-
POS_M339T834	1.22282e+08	1.35618e+08	1.43212e+08	2.02278e+07	1.7378e+07	9.2884e+07	1493.84	1493.84	1493.84	1493.84	1493.84	1493.84	8.86003e+07	1493.84	-15.856	0.00334443	0.0160707	1.17974	339.192	834.144	13.9	--	--	--	--	--	--	--	--	--	-	-	-	-
POS_M339T829	1.33493e+09	1.82047e+09	4.48789e+09	3.72401e+09	3.28087e+09	4.22457e+09	1.06684e+09	1.86036e+09	2.03087e+09	1.78667e+09	8.81443e+08	1.79772e+09	3.14546e+09	1.57065e+09	-1.00191	0.0187289	0.0529285	4.52943	339.344	829.018	13.82	--	--	--	--	--	--	--	--	--	-	-	-	-
POS_M340T603	79457.5	169702	126732	99521.2	427529	124380	1493.84	1493.84	1493.84	1493.84	1493.84	1493.84	171220	1493.84	-6.84069	0.00919919	0.032084	0.0512297	340.021	602.735	10.05	--	--	--	--	--	--	--	--	--	-	-	-	-
POS_M340T779	7.49403e+06	6.51901e+06	6.66172e+06	5.93613e+06	7.35353e+06	8.41042e+06	4.11968e+06	3.32367e+06	3.48151e+06	2.90845e+06	529326	753496	7.06247e+06	2.51936e+06	-1.48712	7.95837e-05	0.00141371	0.289084	340.282	778.872	12.98	--	--	--	--	--	--	--	--	--	-	-	-	-
POS_M340T800	1.05477e+07	9.32328e+06	1.00135e+07	1.6298e+07	5.9357e+06	1.81427e+07	2.13395e+06	1.10321e+06	1.09484e+06	2.59989e+06	1.24051e+06	1.18141e+06	1.17102e+07	1.55897e+06	-2.9091	0.000321024	0.00347424	0.414567	340.292	800.008	13.33	--	--	--	--	--	--	--	--	--	-	-	-	-
POS_M341T531	1.0347e+07	6.85251e+06	1.06093e+07	8.12208e+06	6.5958e+06	7.04082e+06	2.06152e+07	1.81784e+07	2.1696e+07	1.16518e+07	1.33613e+07	1.48019e+07	8.26125e+06	1.67174e+07	1.01692	0.000895949	0.00686669	0.37536	341.155	530.915	8.85	--	--	--	--	--	--	--	--	--	-	-	-	-
POS_M342T101	1.19704e+08	2.00889e+08	4.94499e+07	1.89618e+08	1.73611e+08	2.38913e+08	4.99331e+08	3.38282e+08	2.76691e+08	2.84469e+08	4.65104e+08	2.32663e+08	1.62031e+08	3.49423e+08	1.10871	0.00495825	0.0211559	1.70946	342.138	100.786	1.68	--	Coniferin	--	19.5533	C16H22O8	MS1	Carbohydrates and carbohydrate conjugates	531-29-3	HMDB0013682	C00761	ko00940//Phenylpropanoid biosynthesis	Biosynthesis of other secondary metabolites	Metabolism
POS_M343T209	2.56333e+06	1.91533e+06	2.25679e+06	2.87831e+06	693695	2.86425e+06	349640	243336	171582	909700	996617	130365	2.19528e+06	466873	-2.23331	0.000894478	0.00686669	0.165888	343.006	208.77	3.48	--	--	--	--	--	--	--	--	--	-	-	-	-
POS_M343T492	1.95343e+07	3.7086e+06	6.53049e+06	3.89534e+06	8.77994e+06	7.22744e+06	1493.84	1493.84	1493.84	1493.84	1493.84	1493.84	8.27935e+06	1493.84	-12.4363	0.00606983	0.024188	0.358338	343.172	492.481	8.21	--	--	--	--	--	--	--	--	--	-	-	-	-
POS_M343T339	1.07342e+06	9.48082e+06	2.27265e+06	502316	2.63797e+06	2.38321e+06	1493.84	1493.84	1493.84	1493.84	1493.84	1493.84	3.0584e+06	1493.84	-10.9995	0.0442165	0.0995974	0.197672	343.197	339.185	5.65	--	--	--	--	--	--	--	--	--	-	-	-	-
POS_M344T336	1.03566e+07	4.57823e+06	1.48042e+07	1.26875e+07	5.4801e+06	2.27702e+07	7.51475e+06	3.2289e+06	2.77804e+06	3.92692e+06	1.37185e+06	3.36119e+06	1.17795e+07	3.69694e+06	-1.67187	0.0180008	0.0515893	0.320282	344.093	336.373	5.61	--	--	--	--	--	--	--	--	--	-	-	-	-
POS_M344T98	7.10669e+06	2.76109e+07	2.10717e+07	1.18477e+07	1.46157e+07	4.04303e+06	7.43065e+06	4.35649e+06	879243	7.90089e+06	2.74225e+06	2.44264e+06	1.43826e+07	4.29203e+06	-1.7446	0.0232322	0.0620577	0.360495	344.155	97.573	1.63	--	--	--	--	--	--	--	--	--	-	-	-	-
POS_M344T419	318980	3.57648e+06	1.61414e+06	347687	1.56589e+06	2.07804e+06	1.19767e+06	280672	202823	322686	103408	199447	1.58354e+06	384451	-2.04228	0.0443841	0.0998274	0.121892	344.181	418.617	6.98	--	Formoterol	--	20.1493	C19H24N2O4	MS1	Benzene and substituted derivatives	67346-49-0	HMDB0015399	-	-	-	-
POS_M345T128	3.66409e+06	1.58744e+06	2.5805e+06	1.54705e+06	1.03832e+06	2.74508e+06	657515	221064	202879	328667	224178	278291	2.19375e+06	318766	-2.78283	0.000912704	0.00692326	0.176379	344.951	127.533	2.13	--	--	--	--	--	--	--	--	--	-	-	-	-
POS_M345T336	1.77212e+06	1.51404e+06	1.56779e+06	1.20776e+06	1.74305e+06	1.66482e+06	1493.84	1493.84	1493.84	1493.84	1493.84	1493.84	1.57827e+06	1493.84	-10.0451	4.17759e-09	1.81815e-06	0.179285	345.098	336.373	5.61	--	Chelirubine	--	8.09047	C21H16NO5	MS1	--	--	--	C06327	ko00950//Isoquinoline alkaloid biosynthesis	Biosynthesis of other secondary metabolites	Metabolism
POS_M345T385	1.06773e+07	1.27842e+07	1.40654e+07	2.89186e+06	1.26482e+07	2.13719e+07	5.3041e+06	4.01281e+06	2.71583e+06	902359	824774	393482	1.24065e+07	2.35889e+06	-2.39491	0.00284931	0.0143794	0.404932	345.152	384.894	6.41	--	--	--	--	--	--	--	--	--	-	-	-	-
POS_M345T808	1.77367e+08	1.09102e+08	1.52548e+08	1.95883e+08	1.65572e+08	1.21094e+08	4.01708e+08	4.90212e+08	5.61585e+08	4.2595e+08	2.47692e+08	5.1143e+08	1.53594e+08	4.39763e+08	1.5176	0.000119701	0.00180083	2.25226	345.318	808.139	13.47	--	--	--	--	--	--	--	--	--	-	-	-	-
POS_M346T250	2.83914e+06	5.14407e+06	1.24811e+06	4.81032e+06	6.34978e+06	7.84783e+06	1.49412e+06	1.82076e+06	403034	1.48885e+06	1.10625e+06	270173	4.70654e+06	1.0972e+06	-2.10084	0.00487799	0.020881	0.238314	346.02	249.518	4.16	--	Cyclic GMP	--	3.55202	C10H12N5O7P	MS1	Purine nucleotides	7665-99-8	HMDB0001314	C00942	ko00230//Purine metabolism	Nucleotide metabolism	Metabolism
POS_M346T312	356772	1.50051e+06	1.28695e+06	1.33943e+06	1.55713e+06	2.2776e+06	1.59134e+07	9.53722e+06	2.41415e+06	8.9683e+06	4.94101e+06	5.37856e+06	1.3864e+06	7.85878e+06	2.50296	0.00796309	0.0290332	0.318129	346.112	312.453	5.21	--	Dihydrochelirubine	--	25.7423	C21H17NO5	MS1	--	--	--	C05194	ko01100//Metabolic pathways;ko01110//Biosynthesis of secondary metabolites;ko00950//Isoquinoline alkaloid biosynthesis	Biosynthesis of other secondary metabolites;Global and overview maps	Metabolism
POS_M346T411	3.03743e+06	7.52367e+06	4.34735e+06	1.01777e+06	4.89529e+06	1.45156e+06	2.6401e+06	397030	335905	447333	377482	316506	3.71218e+06	752392	-2.30271	0.0186887	0.0528592	0.203996	346.195	410.78	6.85	L-Alanyl-gamma-D-glutamyl-L-lysine	--	0.130156	3.61329	C14H26N4O6	MS2	--	--	--	-	-	-	-
POS_M347T214	1.76248e+06	5.77215e+06	6.19053e+06	1.75919e+06	5.32865e+06	5.90625e+06	866795	1.00583e+06	1.30333e+06	1.27456e+06	2.64683e+06	864712	4.45321e+06	1.32701e+06	-1.74667	0.00606245	0.024188	0.219046	346.969	213.598	3.56	--	--	--	--	--	--	--	--	--	-	-	-	-
POS_M347T310	9.36713e+06	1.47743e+07	7.10497e+06	3.86093e+06	2.50158e+06	5.63235e+06	3.00677e+06	861233	1.08951e+06	1.21863e+06	1.44761e+06	2.33331e+06	7.20687e+06	1.65951e+06	-2.11861	0.0128969	0.0404639	0.282354	347.041	310.446	5.17	--	--	--	--	--	--	--	--	--	-	-	-	-
POS_M347T458	4.34979e+06	1.23579e+06	4.37256e+06	4.30374e+06	4.63767e+06	1.52015e+06	3.60513e+06	478612	1.60889e+06	581803	1.90515e+06	451631	3.40328e+06	1.43853e+06	-1.24233	0.0368558	0.0868812	0.151898	347.119	457.883	7.63	Nifedipine	--	0.0415592	15.0023	C17H18N2O6	MS2	Pyridines and derivatives	21829-25-4	HMDB0015247	-	-	-	-
POS_M347T782	1.81869e+07	1.48854e+07	2.41212e+07	6.63164e+06	1.35133e+07	2.33687e+07	1.36293e+07	1.52438e+07	4.6548e+06	1.25029e+06	381379	868399	1.67845e+07	6.00465e+06	-1.48298	0.0185711	0.0527278	0.383868	347.186	781.61	13.03	--	--	--	--	--	--	--	--	--	-	-	-	-
POS_M347T681	9.16775e+06	1.98769e+07	1.65236e+07	1.06184e+07	3.73102e+06	1.76929e+07	1.94805e+06	755402	820696	2.93216e+06	3.04217e+06	526252	1.29351e+07	1.67079e+06	-2.95269	0.00128393	0.0085125	0.426635	347.261	680.829	11.35	--	--	--	--	--	--	--	--	--	-	-	-	-
POS_M347T824	1.4445e+06	3.24907e+06	1.17811e+06	4.55043e+06	3.77943e+06	4.17197e+06	1493.84	1493.84	1493.84	1493.84	1493.84	1493.84	3.06225e+06	1493.84	-11.0014	0.000368677	0.00378487	0.232214	347.278	823.978	13.73	--	Anandamide	--	12.883	C22H37NO2	MS1	Organonitrogen compounds	94421-68-8	HMDB0004080	-	-	-	-
POS_M348T48	1.73802e+06	1.06762e+06	335214	476577	487026	1.91277e+06	1.54029e+06	4.89647e+06	6.33203e+06	2.68179e+06	3.40697e+06	3.72096e+06	1.00287e+06	3.76309e+06	1.90778	0.0039513	0.0180229	0.199412	347.873	47.6148	0.79	--	--	--	--	--	--	--	--	--	-	-	-	-
POS_M348T58	6.4195e+06	5.23045e+06	7.85177e+06	6.65551e+06	7.49649e+06	6.32614e+06	1493.84	1493.84	1493.84	1493.84	1493.84	1493.84	6.66331e+06	1493.84	-12.123	7.75699e-09	2.95396e-06	0.365139	347.874	58.2256	0.97	--	--	--	--	--	--	--	--	--	-	-	-	-
POS_M348T330	2.91982e+06	5.80344e+06	9.54875e+06	4.26047e+06	1.93535e+06	6.26997e+06	1.05092e+06	2.36676e+06	2.02241e+06	2.60209e+06	2.31559e+06	497862	5.12297e+06	1.80927e+06	-1.50157	0.0173591	0.0503182	0.205824	348.176	329.695	5.49	--	2'-N-Acetylparomamine	--	10.4105	C14H27N3O8	MS1	--	--	--	C17582	ko01130//Biosynthesis of antibiotics	Global and overview maps	Metabolism
POS_M349T512	2.4165e+06	2.54971e+06	1.09677e+07	1.53445e+06	5.67214e+06	8.20291e+06	1.37048e+06	704945	3.27219e+06	593573	358087	583424	5.22389e+06	1.14712e+06	-2.18711	0.0288972	0.0725465	0.22737	349.2	511.869	8.53	--	--	--	--	--	--	--	--	--	-	-	-	-
POS_M349T706	1.15153e+07	1.7866e+06	1.66947e+07	7.20636e+06	3.48014e+06	1.27878e+07	6.51694e+06	1.28663e+06	4.80561e+06	2.3351e+06	1.3677e+06	3.37381e+06	8.91182e+06	3.28097e+06	-1.4416	0.0476915	0.105408	0.248219	349.199	706.104	11.77	--	--	--	--	--	--	--	--	--	-	-	-	-
POS_M350T203	2.06528e+06	2.16856e+06	357041	467857	1.34045e+06	1.60294e+06	8.49932e+06	1.02142e+06	4.17249e+06	4.23119e+06	3.82349e+06	2.83757e+06	1.33369e+06	4.09758e+06	1.61935	0.0258513	0.0671406	0.19357	350.086	202.608	3.38	--	--	--	--	--	--	--	--	--	-	-	-	-
POS_M350T324	2.02602e+06	1.71577e+06	3.42697e+06	3.70576e+06	2.6509e+06	2.70325e+06	1493.84	1493.84	1493.84	1493.84	1493.84	1493.84	2.70478e+06	1493.84	-10.8223	6.22574e-06	0.000265269	0.224531	350.086	324.207	5.4	--	--	--	--	--	--	--	--	--	-	-	-	-
POS_M350T466	804050	605980	399651	633227	1.16732e+06	1.59459e+06	2.66256e+06	2.87279e+06	1.41169e+06	1.6114e+06	2.77225e+06	5.78911e+06	867471	2.8533e+06	1.71774	0.0136117	0.0421423	0.163129	350.164	466.123	7.77	--	Perakine	--	1.89184	C21H22N2O3	MS1	--	--	--	-	-	-	-
POS_M351T473	1.23468e+06	1.97274e+06	2.7078e+06	5.02924e+06	4.06333e+06	5.08065e+06	1.38491e+06	944123	788392	262335	171214	582087	3.34807e+06	688844	-2.28108	0.00308407	0.015191	0.203353	350.707	473.182	7.89	--	--	--	--	--	--	--	--	--	-	-	-	-
POS_M351T714	4.21985e+07	3.38495e+07	2.49051e+07	1.09919e+07	9.32003e+06	4.72339e+07	7.87983e+06	3.84121e+06	4.41366e+06	4.81892e+06	2.82794e+07	7.63608e+06	2.80832e+07	9.47819e+06	-1.56702	0.0326933	0.0792365	0.486256	351.214	713.909	11.9	Prostaglandin G2	--	1.75e-10	0.054385	C20H32O6	MS2	Fatty Acyls	51982-36-6	HMDB0003235	C05956	ko01100//Metabolic pathways;ko00590//Arachidonic acid metabolism	Global and overview maps;Lipid metabolism	Metabolism
POS_M351T419	2.16431e+06	663314	282938	928972	347312	1.68461e+06	1493.84	1493.84	1493.84	1493.84	1493.84	1493.84	1.01191e+06	1493.84	-9.40384	0.00857489	0.0305537	0.122279	351.242	418.913	6.98	--	--	--	--	--	--	--	--	--	-	-	-	-
POS_M351T794	6.41024e+06	2.68241e+06	6.61768e+06	5.43763e+06	4.41303e+06	1.90734e+06	1.83784e+06	1.33382e+06	1.0135e+06	4.5418e+06	720459	3.98252e+06	4.57806e+06	2.23832e+06	-1.03232	0.0473288	0.104825	0.159907	351.336	793.509	13.23	--	--	--	--	--	--	--	--	--	-	-	-	-
POS_M352T415	1.24153e+06	2.01963e+06	2.03297e+06	750378	1.15329e+06	1.79517e+06	608578	177699	281583	401062	236746	444697	1.49883e+06	358394	-2.06422	0.000481807	0.00449154	0.140366	352.163	414.881	6.91	--	--	--	--	--	--	--	--	--	-	-	-	-
POS_M352T510	1.74334e+06	418312	1.8312e+06	339555	1.77102e+06	1.69989e+06	1493.84	1493.84	1493.84	1493.84	1493.84	1493.84	1.30055e+06	1493.84	-9.76589	0.00124141	0.00828468	0.14809	352.219	510.456	8.51	--	--	--	--	--	--	--	--	--	-	-	-	-
POS_M353T242	6.28024e+06	1.43307e+07	1.37201e+07	1.34787e+07	8.10414e+06	1.48726e+07	2.16124e+07	1.83172e+07	2.36357e+07	4.27113e+07	5.32043e+07	1.95694e+07	1.17977e+07	2.98417e+07	1.33882	0.0145379	0.0441132	0.518789	352.996	242.171	4.04	--	--	--	--	--	--	--	--	--	-	-	-	-
POS_M353T209	5.41612e+06	5.84585e+06	3.71667e+06	6.32251e+06	6.31811e+06	6.86661e+06	2.27298e+07	2.07257e+07	2.03815e+07	2.60763e+07	3.24504e+07	2.10113e+07	5.74764e+06	2.38959e+07	2.05572	3.32017e-06	0.000185628	0.59676	353.009	209.048	3.48	--	--	--	--	--	--	--	--	--	-	-	-	-
POS_M353T707_1	1.11465e+06	928201	656834	124444	1.58224e+06	1.48188e+06	1493.84	1493.84	1493.84	1493.84	1493.84	1493.84	981375	1493.84	-9.35964	0.00128617	0.00851491	0.131171	353.015	706.527	11.78	--	--	--	--	--	--	--	--	--	-	-	-	-
POS_M353T126	1.23268e+06	5.84452e+06	1.1102e+06	734266	4.15099e+06	4.53534e+06	736462	1.16076e+06	867181	370248	1.72207e+06	215043	2.93466e+06	845294	-1.79567	0.0453857	0.101221	0.165879	353.039	126.225	2.1	--	--	--	--	--	--	--	--	--	-	-	-	-
POS_M353T310	2.74828e+06	4.43227e+06	3.42351e+06	3.1794e+06	1.8316e+06	3.79053e+06	1493.84	1493.84	1493.84	1493.84	1493.84	1493.84	3.23427e+06	1493.84	-11.0802	4.72692e-06	0.000232267	0.248506	353.051	310.016	5.17	--	--	--	--	--	--	--	--	--	-	-	-	-
POS_M353T764	1.07768e+08	4.89866e+07	8.32008e+07	3.64548e+07	8.62702e+07	7.90852e+07	3.17325e+07	4.98801e+07	2.95662e+07	3.88772e+07	7.19052e+06	1.56399e+07	7.36275e+07	2.88144e+07	-1.35346	0.00479327	0.0206253	0.839166	353.171	764.37	12.74	--	--	--	--	--	--	--	--	--	-	-	-	-
POS_M353T779	1.76375e+07	2.31739e+07	2.07647e+07	7.20667e+06	2.74542e+07	3.15563e+07	6.23208e+06	1.77809e+07	1.17705e+07	1.78482e+07	3.10011e+06	5.38061e+06	2.12989e+07	1.03521e+07	-1.04086	0.0304416	0.0753069	0.383286	353.168	779.462	12.99	--	--	--	--	--	--	--	--	--	-	-	-	-
POS_M353T681	3.35435e+07	8.4613e+07	4.76866e+07	2.44501e+07	2.76153e+07	3.41768e+07	1.79269e+07	8.55935e+06	1.079e+07	1.16036e+07	1.08971e+07	7.80126e+06	4.20142e+07	1.1263e+07	-1.89928	0.00763194	0.028234	0.679319	353.219	680.736	11.35	--	Methysergide	--	23.6965	C21H27N3O2	MS1	Ergoline and derivatives	361-37-5	HMDB0014392	-	-	-	-
POS_M353T599	3.31093e+06	1.61601e+06	1.57565e+06	1.24639e+06	1.7218e+06	1.16198e+06	1.33239e+06	577077	1.26745e+06	84752.5	438009	137212	1.77213e+06	639482	-1.47051	0.0157031	0.0467867	0.127615	353.232	598.909	9.98	6-Keto-prostaglandin F1a	--	2.99e-12	9.8841	C20H34O6	MS2	Fatty Acyls	58962-34-8	HMDB0002886	C05961	ko01100//Metabolic pathways;ko00590//Arachidonic acid metabolism	Global and overview maps;Lipid metabolism	Metabolism
POS_M353T776	6.06909e+07	3.59175e+07	3.3259e+07	3.97744e+07	2.33625e+07	6.62776e+07	1493.84	1493.84	1493.84	1493.84	1493.84	1493.84	4.32136e+07	1493.84	-14.8202	8.50904e-05	0.0014721	0.887594	353.23	775.961	12.93	(13E)-11a-Hydroxy-9,15-dioxoprost-13-enoic acid	--	4.74e-08	6.66185	C20H32O5	MS2	Fatty Acyls	22973-19-9	HMDB0001320	-	-	-	-
POS_M353T760	2.5378e+07	1.50179e+07	3.30095e+07	9.8415e+06	2.00733e+07	2.46166e+07	1.49836e+07	1.13973e+07	9.95933e+06	8.82115e+06	1.0159e+07	7.47288e+06	2.13228e+07	1.04655e+07	-1.02675	0.0114375	0.0372685	0.390733	353.23	760.467	12.67	--	--	--	--	--	--	--	--	--	-	-	-	-
POS_M353T798_2	1.32879e+08	1.79617e+08	1.49962e+08	1.52118e+08	1.53731e+08	1.5193e+08	1.04345e+08	4.93584e+07	5.17428e+07	5.14077e+07	7.73068e+07	5.51078e+07	1.53373e+08	6.48781e+07	-1.24124	9.87451e-06	0.000360272	1.29258	353.267	797.672	13.29	--	--	--	--	--	--	--	--	--	-	-	-	-
POS_M354T597	493980	148084	146236	192588	156888	477142	170595	44939.1	168427	83089.9	65915.5	54395.2	269153	97893.6	-1.45914	0.0400833	0.0925455	0.0459693	354.19	597.074	9.95	--	--	--	--	--	--	--	--	--	-	-	-	-
POS_M354T798	3.40242e+07	3.92355e+07	2.57773e+07	3.58328e+07	4.11156e+07	3.5067e+07	2.21614e+07	1.29962e+07	1.11604e+07	1.41114e+07	1.78833e+07	1.14718e+07	3.51754e+07	1.49641e+07	-1.23306	2.77379e-05	0.000710114	0.617333	354.272	797.672	13.29	--	--	--	--	--	--	--	--	--	-	-	-	-
POS_M354T808	1.13842e+07	3.68384e+06	8.73066e+06	1.35742e+07	1.4508e+07	1.20511e+07	4.64323e+06	2.79562e+06	2.62161e+06	2.49174e+06	4.24599e+06	2.1728e+06	1.06553e+07	3.16183e+06	-1.75274	0.00115184	0.00794529	0.351657	354.27	808.214	13.47	--	--	--	--	--	--	--	--	--	-	-	-	-
POS_M355T109	1.26545e+07	1.02525e+07	9.57798e+06	1.16356e+07	9.78707e+06	1.78739e+07	3.2462e+07	3.8734e+07	2.77981e+07	5.56195e+06	3.59804e+07	1.21384e+07	1.19636e+07	2.54458e+07	1.08878	0.0386893	0.0901582	0.398227	354.609	108.555	1.81	--	--	--	--	--	--	--	--	--	-	-	-	-
POS_M355T82	5.37998e+06	3.989e+06	722795	1.60585e+06	2.72155e+06	1.94757e+06	1.7498e+06	1.37297e+06	1.39643e+06	289058	340048	1.09811e+06	2.72779e+06	1.04107e+06	-1.38967	0.0452056	0.100893	0.149415	354.813	81.7398	1.36	--	--	--	--	--	--	--	--	--	-	-	-	-
POS_M355T767	7.09416e+07	1.25497e+08	5.58475e+07	1.82416e+07	4.66625e+07	5.92841e+07	3.07195e+07	3.32893e+07	1.33979e+07	1.26723e+07	3.23567e+07	3.39753e+06	6.27457e+07	2.09722e+07	-1.58104	0.0218401	0.0592837	0.764159	355.187	767.48	12.79	--	--	--	--	--	--	--	--	--	-	-	-	-
POS_M355T695	7.73892e+06	1.40729e+07	9.64831e+06	7.71234e+06	8.68076e+06	1.17243e+07	7.60439e+06	1.98165e+06	2.36005e+06	6.75198e+06	6.17572e+06	1.56426e+06	9.92959e+06	4.40634e+06	-1.17215	0.00447234	0.0196763	0.28601	355.243	695.413	11.59	--	--	--	--	--	--	--	--	--	-	-	-	-
POS_M355T772_2	2.99423e+07	1.32609e+08	8.34835e+07	2.45223e+07	5.93841e+07	1.06038e+08	2.55736e+07	1.62527e+07	1.29397e+07	9.97502e+06	1.97994e+07	7.93073e+06	7.26632e+07	1.54119e+07	-2.23718	0.00884662	0.0311395	0.925581	355.282	771.523	12.86	--	--	--	--	--	--	--	--	--	-	-	-	-
POS_M356T706	4.94332e+06	1.12449e+07	1.30493e+07	405631	2.54904e+06	1.27443e+07	2.13239e+06	656286	663561	2.2783e+06	2.40944e+06	1.3572e+06	7.48942e+06	1.58286e+06	-2.24232	0.027296	0.0696785	0.273517	356.237	706.402	11.77	--	--	--	--	--	--	--	--	--	-	-	-	-
POS_M356T695	1.10132e+06	1.72332e+06	1.49074e+06	1.26416e+06	278567	1.63754e+06	317937	91982.8	94756.4	572802	88884.3	254771	1.24928e+06	236856	-2.39901	0.00131405	0.00859068	0.126632	356.251	695.44	11.59	--	--	--	--	--	--	--	--	--	-	-	-	-
POS_M356T756	1.23907e+06	4.7481e+06	3.3068e+06	1.95852e+06	3.42626e+06	1.29181e+06	119644	293680	189437	283851	1.13707e+06	106852	2.66176e+06	355088	-2.90613	0.00297804	0.0147824	0.193217	356.261	756.025	12.6	--	Prostaglandin F1a	--	12.0443	C20H36O5	MS1	Fatty Acyls	745-62-0	HMDB0002685	-	-	-	-
POS_M356T769	3.31919e+06	3.18325e+06	3.75175e+06	6.2552e+06	3.02916e+06	3.71029e+06	487867	1.48817e+06	290230	937825	3.08035e+06	980683	3.87481e+06	1.21085e+06	-1.6781	0.00193718	0.0111141	0.203597	356.286	768.816	12.81	--	--	--	--	--	--	--	--	--	-	-	-	-
POS_M357T451	1.66378e+07	9.07247e+06	9.94724e+06	1.00611e+07	1.48261e+07	2.44347e+06	1493.84	1493.84	1493.84	1493.84	1493.84	1493.84	1.0498e+07	1493.84	-12.7788	0.000421273	0.00410035	0.431653	357.116	450.811	7.51	--	--	--	--	--	--	--	--	--	-	-	-	-
POS_M357T583	8.43339e+06	817159	2.73235e+06	1.38562e+06	7.39406e+06	332563	1493.84	1493.84	1493.84	1493.84	1493.84	1493.84	3.51586e+06	1493.84	-11.2006	0.0343308	0.0823858	0.215646	357.187	583.463	9.72	--	--	--	--	--	--	--	--	--	-	-	-	-
POS_M357T639	2.05681e+07	1.29082e+07	8.59591e+06	7.0154e+06	8.37941e+06	4.48083e+06	2.191e+06	386406	1.82187e+06	1.51884e+06	707248	256555	1.03246e+07	1.14699e+06	-3.17017	0.00299456	0.0148461	0.385582	357.202	639.279	10.65	--	--	--	--	--	--	--	--	--	-	-	-	-
POS_M357T669	6.70587e+06	5.0912e+06	3.60894e+06	2.43899e+06	5.45622e+06	3.65089e+06	1.89998e+06	3.61602e+06	2.14868e+06	2.03939e+06	392662	258731	4.49202e+06	1.72591e+06	-1.38001	0.00662156	0.0257468	0.209597	357.203	668.831	11.15	--	--	--	--	--	--	--	--	--	-	-	-	-
POS_M357T826	4.25703e+07	3.86122e+07	4.40934e+07	3.98137e+07	4.41655e+07	9.2469e+06	2.78868e+07	4.86158e+06	6.41969e+06	6.04095e+06	3.94772e+07	7.4119e+06	3.6417e+07	1.53497e+07	-1.24641	0.0271072	0.0694552	0.513974	357.288	826.285	13.77	--	(4Z,7Z,10Z,13Z,16Z,19Z)-Docosahexaenoic acid ethyl ester	--	27.1721	C24H36O2	MS1	--	--	--	-	-	-	-
POS_M357T813	5.49268e+07	2.11638e+07	3.63373e+07	3.44338e+07	2.14126e+07	4.60295e+07	2.27816e+07	2.51343e+07	1.66459e+07	1.03298e+07	1.21493e+07	1.87327e+07	3.57173e+07	1.76289e+07	-1.01868	0.0124643	0.0395342	0.504195	357.299	813.389	13.56	--	--	--	--	--	--	--	--	--	-	-	-	-
POS_M358T448	3.03209e+06	4.95766e+06	4.85807e+06	2.71833e+06	6.68796e+06	3.12915e+06	3.02293e+06	371960	1.39221e+06	1.69354e+06	1.57804e+06	306774	4.23054e+06	1.39424e+06	-1.60136	0.00360905	0.0169806	0.211368	358.196	447.54	7.46	--	Nalbuphine	--	7.09504	C21H27NO4	MS1	Phenanthrenes and derivatives	20594-83-6	HMDB0014982	-	-	-	-
POS_M358T513	666685	1.85017e+06	366376	1.68791e+06	1.59851e+06	1.21002e+06	732394	221078	116085	395285	46394.7	63193.1	1.22994e+06	262405	-2.22872	0.0046803	0.0202968	0.122304	358.216	513.037	8.55	--	--	--	--	--	--	--	--	--	-	-	-	-
POS_M358T820	4.25997e+06	7.08528e+06	9.6472e+06	747403	2.16486e+06	1.5511e+07	288461	1.09145e+06	478338	163061	268101	4.12797e+06	6.56929e+06	1.06956e+06	-2.61871	0.0385651	0.0899951	0.261398	358.243	820.357	13.67	--	--	--	--	--	--	--	--	--	-	-	-	-
POS_M359T433	970981	1.05512e+06	2.77008e+06	2.01537e+06	714296	1.46814e+06	1493.84	1493.84	1493.84	1493.84	1493.84	1493.84	1.499e+06	1493.84	-9.97076	0.000773757	0.00616072	0.155029	358.613	432.622	7.21	--	--	--	--	--	--	--	--	--	-	-	-	-
POS_M359T822	1.06275e+08	1.1408e+08	5.60451e+07	2.49842e+07	3.17771e+07	1.22531e+08	4.30768e+07	2.38503e+07	5.50628e+07	2.39462e+07	3.2063e+06	3.33822e+07	7.59487e+07	3.04208e+07	-1.31997	0.0394158	0.09142	0.767913	359.219	822.451	13.71	--	--	--	--	--	--	--	--	--	-	-	-	-
POS_M359T600	2.56071e+06	2.96672e+06	2.30755e+06	1.92474e+06	1.94786e+06	2.01011e+06	1.83564e+06	220034	1.60887e+06	1.06585e+06	80011.4	170888	2.28628e+06	830213	-1.46145	0.0023728	0.0126869	0.152293	359.218	600.166	10	--	Resolvin D2	--	1.43117	C22H32O5	MS1	Fatty Acyls	82864-77-5	HMDB0002294	-	-	-	-
POS_M360T310	638170	3.41626e+06	781655	2.11219e+06	382603	795363	1493.84	1493.84	1493.84	1493.84	1493.84	1493.84	1.35437e+06	1493.84	-9.82439	0.0182805	0.0521945	0.135407	360.07	310.172	5.17	--	--	--	--	--	--	--	--	--	-	-	-	-
POS_M360T460	4.16742e+07	3.14959e+07	3.23793e+07	5.4659e+07	2.79098e+07	4.70792e+07	3.18824e+08	1.68257e+08	1.2914e+08	1.42032e+08	8.27965e+07	6.71734e+07	3.91996e+07	1.5137e+08	1.94917	0.0127768	0.0401452	1.29159	360.103	460.443	7.67	--	--	--	--	--	--	--	--	--	-	-	-	-
POS_M360T427	4.04187e+07	1.47013e+07	4.05565e+07	1.62503e+07	3.78647e+07	4.43389e+07	1493.84	1493.84	1493.84	1493.84	1493.84	1493.84	3.23551e+07	1493.84	-14.4027	0.000135149	0.0019195	0.767032	360.104	427.229	7.12	--	--	--	--	--	--	--	--	--	-	-	-	-
POS_M360T513	367697	534302	1.00452e+06	1.30829e+06	321317	613214	1493.84	1493.84	1493.84	1493.84	1493.84	1493.84	691557	1493.84	-8.85468	0.00141883	0.00894719	0.103434	360.19	513.027	8.55	--	--	--	--	--	--	--	--	--	-	-	-	-
POS_M360T365	8.13655e+06	1.85066e+07	6.85691e+06	4.80987e+06	7.55507e+06	6.20612e+06	5.45247e+06	2.96558e+06	2.34042e+06	3.65855e+06	3.90123e+06	2.0727e+06	8.67852e+06	3.39849e+06	-1.35255	0.0296161	0.073925	0.26457	360.211	364.579	6.08	--	--	--	--	--	--	--	--	--	-	-	-	-
POS_M360T533	2.2246e+08	2.42308e+08	1.66225e+08	3.34901e+07	1.17693e+08	1.41014e+08	9.61519e+07	1.2709e+07	7.15596e+07	7.74969e+07	2.53386e+07	5.8711e+07	1.53865e+08	5.69945e+07	-1.43277	0.0161897	0.0478621	1.17159	360.227	532.905	8.88	--	Cannabigerolate	--	9.20742	C22H32O4	MS1	--	--	--	-	-	-	-
[truncated: 2,349 more rows]
