# Supplementary material for: Transcriptome and Metabolome Analysis Provides Insights into the Heterosis of Yield and Quality Traits in Two Hybrid Rice Varieties (Oryza sativa L.)
Source: Int J Mol Sci. 2022 Oct 26;23(21):12934. doi: 10.3390/ijms232112934 (PMC9654843; doi:10.3390/ijms232112934)
Supplement: Supplementary file 1 [file ijms-23-12934-s001.zip › Table S3.xlsx]

## Sheet: TF-vs-TY871.filter.annot
Table S3. DM identification information between TF and TY871.
name	TF-1	TF-2	TF-3	TF-4	TF-5	TF-6	TY871-1	TY871-2	TY871-3	TY871-4	TY871-5	TY871-6	control_mean	case_mean	log2_FC(case_mean/control_mean)	Pvalue	fdr	vip	mz	rt	rtmin	MS2_name	MS1_name	identify.pvalue	ppm	formula	MS_type	Class	CAS	HMDB	C_ID	Pathway	KEGG_B_class	KEGG_A_class
POS_M81T94	1.21159e+07	2.01976e+07	1.35998e+07	8.97217e+06	1.04229e+07	1.14173e+07	4.51285e+07	1.02104e+07	3.71249e+07	3.09712e+07	2.06803e+07	5.50517e+07	1.27876e+07	3.31945e+07	1.3762	0.0137237	0.0521109	0.558315	81.0334	93.5384	1.56	--	--	--	--	--	--	--	--	--	-	-	-	-
POS_M81T821	8.05467e+06	7.40662e+06	9.39412e+06	1.38116e+07	9.54828e+06	1.25907e+07	1.51094e+08	1.08992e+08	5.60938e+07	3.80875e+07	3.20723e+07	1.88197e+07	1.01343e+07	6.75265e+07	2.7362	0.0215809	0.0698312	0.892134	81.0693	820.558	13.68	--	--	--	--	--	--	--	--	--	-	-	-	-
POS_M82T43	8.57919e+06	1.10719e+07	6.91941e+06	8.96628e+06	7.38309e+06	6.29497e+06	1.55594e+06	3.31167e+06	3.80007e+06	2.63842e+06	4.80911e+06	2.11767e+06	8.20247e+06	3.03881e+06	-1.43255	0.000124907	0.0027475	0.320136	82.0263	42.6544	0.71	--	--	--	--	--	--	--	--	--	-	-	-	-
POS_M83T94	2.55684e+07	2.07364e+07	4.93752e+07	2.24394e+07	1.79421e+07	2.44526e+07	6.26686e+06	8.66545e+06	9.32284e+06	8.126e+06	1.61711e+06	1.06043e+07	2.67523e+07	7.43376e+06	-1.8475	0.00254101	0.0177985	0.562344	83.049	93.7238	1.56	--	--	--	--	--	--	--	--	--	-	-	-	-
POS_M83T838	7.13799e+08	6.39694e+08	1.11819e+08	1.23678e+08	1.2925e+09	2.54182e+09	2.49305e+07	1.67051e+07	2.85494e+07	1.17932e+08	3.6581e+06	4.80729e+07	9.03885e+08	3.99748e+07	-4.49898	0.043268	0.112624	3.67743	83.0601	838.149	13.97	--	--	--	--	--	--	--	--	--	-	-	-	-
POS_M83T781	1.98036e+07	1.68533e+07	7.10792e+07	6.9818e+07	7.32249e+07	1.86336e+07	3.30135e+08	4.28664e+08	3.17617e+08	3.8007e+08	2.4796e+08	3.9996e+08	4.49021e+07	3.50734e+08	2.96552	1.05273e-06	0.000194372	2.57396	83.0601	781.178	13.02	--	--	--	--	--	--	--	--	--	-	-	-	-
POS_M83T647	1.59768e+08	1.84532e+08	2.11367e+08	3.59973e+07	3.25561e+07	1.08639e+08	1493.84	1493.84	1493.84	1493.84	1493.84	1493.84	1.22143e+08	1493.84	-16.3192	0.00279562	0.0186464	1.46269	83.0602	647.356	10.79	--	--	--	--	--	--	--	--	--	-	-	-	-
POS_M83T554	1.67266e+08	1.84013e+08	6.34698e+07	7.07979e+07	6.4095e+07	2.60365e+08	9.0403e+07	1.75158e+07	3.56274e+07	8.71929e+07	5.48395e+07	1.60316e+07	1.35001e+08	5.02684e+07	-1.42525	0.0403859	0.107427	1.15397	83.0602	553.848	9.23	Fomepizole	--	0.0128036	1.68748	C4H6N2	MS2	Azoles	7554-65-6	HMDB0015344	-	-	-	-
POS_M83T660	1.06386e+08	3.29905e+07	1.02908e+08	1.1738e+08	2.95551e+08	1.62288e+08	5.78164e+07	6.97467e+07	3.50674e+07	1.02919e+07	4.34149e+07	6.14446e+07	1.36251e+08	4.6297e+07	-1.55727	0.0360064	0.098823	1.12204	83.0602	659.916	11	--	--	--	--	--	--	--	--	--	-	-	-	-
POS_M83T626	1.39095e+08	1.00701e+08	1.09754e+08	2.03612e+07	7.27849e+07	8.66023e+07	1493.84	1493.84	1493.84	1493.84	1493.84	1493.84	8.82164e+07	1493.84	-15.8497	0.000308295	0.00486643	1.3199	83.0602	625.941	10.43	--	--	--	--	--	--	--	--	--	-	-	-	-
POS_M83T734	3.08597e+07	3.21432e+07	3.47585e+07	3.18271e+07	1.0763e+08	3.12313e+07	1.52386e+09	1.13053e+09	5.40961e+08	4.44364e+08	6.18473e+07	1.69445e+08	4.47417e+07	6.45169e+08	3.84998	0.0276176	0.0822856	2.81626	83.0602	733.64	12.23	--	--	--	--	--	--	--	--	--	-	-	-	-
POS_M84T178	2.4175e+08	6.73543e+08	1.87459e+08	2.01909e+08	3.61011e+08	5.19321e+08	1493.84	1493.84	1493.84	1493.84	1493.84	1493.84	3.64165e+08	1493.84	-17.8952	0.00106143	0.0102493	2.73617	84.0443	177.825	2.96	--	--	--	--	--	--	--	--	--	-	-	-	-
POS_M84T353	1.00936e+08	1.33196e+08	2.1446e+08	3.44231e+07	1.97067e+08	3.24914e+07	1.04716e+09	5.93363e+08	4.17074e+08	2.63153e+08	2.60186e+08	9.33197e+07	1.18762e+08	4.4571e+08	1.90803	0.0443192	0.114084	1.99883	84.0442	353.139	5.89	--	--	--	--	--	--	--	--	--	-	-	-	-
POS_M84T241_1	2.06283e+08	1.31789e+08	1.21987e+08	1.68002e+08	1.33426e+08	1.08261e+08	6.73543e+07	4.82715e+07	5.67401e+07	4.26714e+07	5.52168e+07	5.17777e+07	1.44958e+08	5.36719e+07	-1.43339	0.000123271	0.00272161	1.31164	84.0442	240.646	4.01	--	--	--	--	--	--	--	--	--	-	-	-	-
POS_M84T817_1	8.92099e+07	9.89667e+07	2.47074e+08	1.09397e+08	3.83534e+08	1.01667e+08	1493.84	1493.84	1493.84	1493.84	1493.84	1.30561e+08	1.71641e+08	2.17615e+07	-2.97955	0.0186277	0.0630898	1.48145	84.0442	817.493	13.62	--	--	--	--	--	--	--	--	--	-	-	-	-
POS_M84T616	5.38646e+07	1.32761e+08	6.32883e+07	1.90721e+07	1.04689e+08	1.06926e+08	1.24578e+07	1.33245e+07	3.54775e+06	3.05432e+07	2.31166e+07	2.40946e+07	8.01002e+07	1.78474e+07	-2.16609	0.00535203	0.0285423	1.09641	84.0442	616.213	10.27	--	--	--	--	--	--	--	--	--	-	-	-	-
POS_M84T197	9.39679e+07	3.1156e+07	2.63553e+08	2.1876e+08	1.06504e+08	1.42281e+08	1.08845e+09	7.87033e+08	5.8306e+08	3.58131e+08	4.37064e+08	2.28184e+08	1.42704e+08	5.8032e+08	2.02383	0.00817387	0.0368641	2.64474	84.0443	197.368	3.29	--	--	--	--	--	--	--	--	--	-	-	-	-
POS_M84T141	5.77248e+07	4.37587e+08	1.53383e+08	3.24041e+07	2.60421e+07	1.07758e+08	5.81972e+08	8.16276e+08	5.01947e+08	1.44449e+08	4.79683e+08	2.56416e+08	1.35817e+08	4.63457e+08	1.77078	0.018263	0.0622005	2.14202	84.0442	141.176	2.35	--	--	--	--	--	--	--	--	--	-	-	-	-
POS_M84T700	1.95405e+07	8.68119e+07	7.93733e+07	7.21293e+07	6.23142e+07	2.33249e+07	1493.84	1493.84	1493.84	1493.84	1493.84	1493.84	5.7249e+07	1493.84	-15.2259	0.000673445	0.00784752	1.03	84.0442	700.486	11.67	--	--	--	--	--	--	--	--	--	-	-	-	-
POS_M84T347	2.03844e+07	7.05093e+07	6.04012e+07	1.23047e+07	9.66745e+06	8.18872e+06	1493.84	1493.84	1493.84	1493.84	1493.84	1493.84	3.02426e+07	1493.84	-14.3053	0.0236478	0.0739281	0.667129	84.0805	346.901	5.78	--	--	--	--	--	--	--	--	--	-	-	-	-
POS_M84T327	5.26661e+07	3.34794e+07	5.94202e+06	6.89984e+06	5.14873e+07	5.5936e+06	1493.84	1493.84	1493.84	1493.84	1493.84	1493.84	2.60114e+07	1493.84	-14.0878	0.0189952	0.0638729	0.640193	84.0806	326.768	5.45	--	--	--	--	--	--	--	--	--	-	-	-	-
POS_M84T629	2.26106e+07	5.43515e+06	1.74752e+07	1.95408e+07	2.70247e+07	3.86657e+07	1493.84	1493.84	1493.84	1493.84	1493.84	1493.84	2.1792e+07	1493.84	-13.8325	0.000665116	0.00782345	0.643735	84.0805	628.897	10.48	--	--	--	--	--	--	--	--	--	-	-	-	-
POS_M84T187	6.72859e+07	7.973e+07	6.71487e+07	7.24911e+07	3.71067e+07	7.69873e+07	1493.84	1493.84	1493.84	1493.84	1493.84	1493.84	6.67916e+07	1493.84	-15.4484	9.09242e-07	0.000183079	1.19454	84.0807	186.845	3.11	--	--	--	--	--	--	--	--	--	-	-	-	-
POS_M84T362	1.76393e+07	2.92181e+07	2.8639e+07	7.59709e+06	6.89494e+07	3.23592e+07	1493.84	1493.84	1493.84	1493.84	1493.84	1493.84	3.07337e+07	1493.84	-14.3285	0.00478361	0.0264248	0.754184	84.0805	361.622	6.03	--	--	--	--	--	--	--	--	--	-	-	-	-
POS_M84T338	6.89305e+07	1.18697e+07	3.67585e+07	1.09306e+07	4.79844e+07	8.85918e+06	1.00329e+07	5.83518e+06	1.10412e+07	3.47083e+06	1.35891e+07	5.1219e+06	3.08888e+07	8.18186e+06	-1.91658	0.0494384	0.122822	0.525133	84.0805	338.123	5.64	--	--	--	--	--	--	--	--	--	-	-	-	-
POS_M84T469	9.09827e+06	8.75126e+06	1.58289e+07	3.07292e+06	2.87013e+06	3.10134e+06	4.06815e+07	5.63403e+07	9.39914e+06	3.23837e+07	8.63953e+06	4.11566e+07	7.12047e+06	3.14335e+07	2.14226	0.0128103	0.0499168	0.61755	84.0805	469.277	7.82	--	--	--	--	--	--	--	--	--	-	-	-	-
POS_M84T800	2.1666e+07	8.00872e+06	3.39736e+07	9.23754e+06	2.60201e+07	1.0021e+07	2.52334e+06	2.44277e+06	9.57832e+06	2.858e+06	3.35368e+06	9.85577e+06	1.81545e+07	5.10198e+06	-1.8312	0.0178059	0.061263	0.424282	84.0806	800.269	13.34	--	--	--	--	--	--	--	--	--	-	-	-	-
POS_M84T619	4.6839e+07	3.54508e+07	5.10996e+07	2.12525e+07	6.08484e+06	5.48793e+06	1.35004e+06	4.93767e+06	1.45625e+06	1.73395e+06	7.46933e+06	9.79748e+06	2.77025e+07	4.45745e+06	-2.63572	0.0181955	0.0620051	0.554792	84.0805	618.995	10.32	--	--	--	--	--	--	--	--	--	-	-	-	-
POS_M84T387	3.13455e+07	2.82358e+07	7.91449e+06	8.197e+06	3.56344e+07	8.11266e+06	1493.84	1493.84	1493.84	1493.84	1493.84	1493.84	1.99066e+07	1493.84	-13.7019	0.00409916	0.0237642	0.601382	84.0805	386.524	6.44	--	--	--	--	--	--	--	--	--	-	-	-	-
POS_M85T75	2.80689e+07	4.57206e+07	4.12539e+07	4.59016e+07	5.8353e+07	3.1292e+07	1.59031e+07	1.58409e+07	1.8688e+07	1.82736e+07	1.62826e+07	3.20089e+07	4.1765e+07	1.94995e+07	-1.09885	0.00153797	0.0129432	0.631891	84.9596	75.1817	1.25	--	--	--	--	--	--	--	--	--	-	-	-	-
POS_M86T353	1.46603e+08	2.57802e+08	1.546e+08	8.42286e+07	1.68755e+08	6.03172e+08	1493.84	1493.84	1493.84	1493.84	1493.84	1493.84	2.3586e+08	1493.84	-17.2685	0.0119098	0.0480571	2.03466	86.0599	353.139	5.89	Diacetyl	--	0.00181135	6.31881	C4H6O2	MS2	Organooxygen compounds	431-03-8	HMDB0003407	C00741	ko00650//Butanoate metabolism	Carbohydrate metabolism	Metabolism
POS_M86T263	9.31795e+07	1.34443e+08	1.24848e+08	1.11922e+08	1.08e+08	1.35917e+08	2.99246e+07	6.32791e+07	6.67147e+07	9.79083e+06	2.27307e+07	3.93967e+07	1.18052e+08	3.86394e+07	-1.61127	4.08353e-05	0.00141119	1.28303	86.06	262.917	4.38	--	--	--	--	--	--	--	--	--	-	-	-	-
POS_M86T200	3.9257e+08	1.20148e+09	3.05552e+08	1.82771e+08	5.04299e+08	3.38809e+08	1.56284e+07	1.82971e+07	7.03659e+07	5.39167e+07	1.48549e+07	4.26532e+07	4.8758e+08	3.59527e+07	-3.76147	0.0128428	0.0500007	2.81658	86.06	200.093	3.33	--	--	--	--	--	--	--	--	--	-	-	-	-
POS_M86T709	7.82032e+07	2.25979e+07	1.5518e+08	1.38607e+08	1.34902e+08	2.7637e+07	1.27203e+07	5.19814e+07	4.74128e+07	4.35197e+07	3.74753e+07	5.58294e+06	9.28545e+07	3.31154e+07	-1.48747	0.039071	0.104872	0.827846	86.0599	708.567	11.81	--	--	--	--	--	--	--	--	--	-	-	-	-
POS_M86T274	1.88818e+08	7.27127e+07	2.91158e+08	2.54824e+08	2.70467e+08	3.8142e+08	7.10296e+07	5.61359e+07	9.05673e+06	1.65578e+08	3.9923e+07	4.49784e+07	2.43233e+08	6.44502e+07	-1.91608	0.00387097	0.0229434	1.74735	86.0599	273.709	4.56	--	--	--	--	--	--	--	--	--	-	-	-	-
POS_M86T256	2.9305e+07	3.98354e+07	4.59676e+07	3.22146e+07	1.83444e+08	3.4805e+07	9.83615e+08	1.09697e+09	1.13556e+09	1.24958e+09	2.63182e+08	2.86471e+08	6.09286e+07	8.35896e+08	3.77813	0.00169791	0.0136662	3.60582	86.0602	255.531	4.26	--	--	--	--	--	--	--	--	--	-	-	-	-
POS_M86T641	2.03498e+07	1.07897e+08	1.34798e+08	1.22603e+08	1.34584e+08	1.75218e+08	4.63255e+06	1.62112e+07	2.4897e+07	1.91021e+07	2.20793e+07	1.34111e+07	1.15908e+08	1.67222e+07	-2.79315	0.000925307	0.00945999	1.37963	86.0599	640.809	10.68	--	--	--	--	--	--	--	--	--	-	-	-	-
POS_M86T684	1.91783e+08	1.16808e+08	1.71899e+08	1.36092e+08	4.79477e+07	4.06752e+07	9.42557e+06	1.42697e+07	1.11056e+07	3.19455e+06	3.80225e+06	3.50384e+06	1.17534e+08	7.55026e+06	-3.96041	0.00157416	0.0130618	1.34051	86.0599	683.818	11.4	--	--	--	--	--	--	--	--	--	-	-	-	-
POS_M86T657_1	5.60725e+07	1.4659e+07	1.39313e+07	4.16854e+07	4.80655e+07	6.89054e+07	8.55347e+06	8.20849e+06	8.91241e+06	2.81774e+06	2.99149e+06	1.93263e+07	4.05532e+07	8.46832e+06	-2.25967	0.00670025	0.0325555	0.728009	86.0599	656.889	10.95	--	--	--	--	--	--	--	--	--	-	-	-	-
POS_M86T189	3.37772e+08	6.84955e+07	6.62529e+07	1.94125e+08	9.99934e+07	3.35103e+08	1.14425e+08	7.52527e+06	2.57252e+07	3.45439e+07	4.73476e+07	4.36513e+07	1.83624e+08	4.55363e+07	-2.01166	0.0285633	0.0842283	1.38808	86.06	188.679	3.14	--	--	--	--	--	--	--	--	--	-	-	-	-
POS_M86T578	1.79179e+08	8.10765e+07	7.6952e+07	8.94627e+07	1.05048e+08	6.68354e+07	5.16943e+06	1.54227e+07	1.9315e+07	2.33787e+07	2.18364e+07	2.74409e+07	9.97589e+07	1.87605e+07	-2.41075	0.000771765	0.00854975	1.20477	86.0599	578.164	9.64	--	--	--	--	--	--	--	--	--	-	-	-	-
POS_M86T424	4.26046e+08	1.75647e+08	7.00564e+07	2.69213e+08	4.34789e+08	4.80114e+08	2.46458e+06	9.05997e+06	8.14026e+06	3.58266e+07	2.93195e+06	1.50231e+07	3.09311e+08	1.22411e+07	-4.65926	0.0013112	0.0116588	2.37788	86.0599	424.192	7.07	--	--	--	--	--	--	--	--	--	-	-	-	-
POS_M86T526	3.03566e+08	2.13071e+08	2.14618e+08	2.54415e+08	2.96399e+08	2.67872e+08	1493.84	1493.84	1493.84	1493.84	1.84237e+08	1.61406e+07	2.58324e+08	3.33973e+07	-2.95138	6.24582e-05	0.00182085	2.11244	86.06	526.052	8.77	--	--	--	--	--	--	--	--	--	-	-	-	-
POS_M86T447	3.59584e+08	3.35661e+08	4.29804e+08	5.07966e+08	8.37023e+08	1.23959e+09	1.06277e+07	1.97959e+07	1.1612e+07	1.24243e+07	1.90079e+07	2.94483e+07	6.18272e+08	1.71527e+07	-5.17174	0.00197169	0.0150924	3.37448	86.0599	447.409	7.46	--	--	--	--	--	--	--	--	--	-	-	-	-
POS_M86T543	4.2936e+07	3.37683e+08	1.73836e+08	2.49432e+08	2.35046e+08	4.37371e+08	1.87377e+07	2.1014e+07	2.06421e+07	1.98006e+07	1.84434e+07	5.76982e+06	2.46051e+08	1.74013e+07	-3.82169	0.00203093	0.0153319	2.10614	86.0599	542.808	9.05	--	--	--	--	--	--	--	--	--	-	-	-	-
POS_M86T819	2.00192e+08	8.37165e+07	1.98901e+08	3.85158e+08	6.29729e+07	6.15729e+08	3.1473e+07	2.68701e+07	2.21868e+07	2.01368e+07	6.77097e+06	1.53209e+07	2.57778e+08	2.04598e+07	-3.65527	0.0196932	0.0652512	1.85691	86.0599	818.592	13.64	--	--	--	--	--	--	--	--	--	-	-	-	-
POS_M86T618	4.58425e+08	2.13251e+08	2.26149e+08	3.33287e+08	4.76847e+08	7.36244e+08	4.17097e+07	8.39895e+06	2.41734e+06	1.13606e+07	2.21766e+07	2.80267e+07	4.07367e+08	1.9015e+07	-4.42112	0.000675274	0.00784752	2.75323	86.06	617.934	10.3	--	--	--	--	--	--	--	--	--	-	-	-	-
POS_M86T565	2.59637e+07	1.66325e+08	9.11606e+07	3.49019e+07	1.47488e+08	2.15394e+08	1.37819e+07	8.48344e+06	6.20725e+06	1.23039e+07	1.70052e+07	1.04328e+07	1.13539e+08	1.13691e+07	-3.32	0.00800184	0.0363032	1.38438	86.0599	564.907	9.42	--	--	--	--	--	--	--	--	--	-	-	-	-
POS_M86T215	7.75032e+07	1.00622e+08	1.07741e+08	3.90861e+07	8.76018e+07	1.65343e+08	1.1645e+07	3.53043e+07	2.02042e+07	4.0951e+07	7.01569e+07	4.1587e+07	9.63163e+07	3.66414e+07	-1.39431	0.0101165	0.0426279	1.01297	86.06	214.798	3.58	--	--	--	--	--	--	--	--	--	-	-	-	-
POS_M86T409	6.66296e+06	2.17394e+07	1.64465e+07	2.07241e+07	2.07623e+07	8.38712e+06	6.60889e+06	7.32962e+06	4.80299e+06	7.53101e+06	6.30664e+06	1.19199e+07	1.57871e+07	7.4165e+06	-1.08993	0.0161618	0.0578919	0.352473	86.0961	408.994	6.82	--	--	--	--	--	--	--	--	--	-	-	-	-
POS_M86T382_2	1.07257e+07	5.74422e+07	2.96767e+07	3.95647e+07	1.67792e+07	3.84715e+07	5.84679e+06	1.00078e+07	3.15966e+06	6.51899e+06	8.35591e+06	7.87694e+06	3.211e+07	6.96101e+06	-2.20566	0.00484692	0.0266884	0.664649	86.0961	381.68	6.36	--	--	--	--	--	--	--	--	--	-	-	-	-
POS_M86T399	1.22675e+07	5.15677e+07	2.18193e+07	2.53838e+07	1.07864e+07	3.17385e+07	1493.84	1493.84	1493.84	1493.84	1493.84	1493.84	2.55939e+07	1493.84	-14.0645	0.00188194	0.0146394	0.697046	86.0962	398.567	6.64	--	--	--	--	--	--	--	--	--	-	-	-	-
POS_M86T581	5.38399e+07	3.90318e+07	2.70326e+07	7.57603e+06	5.30635e+07	1.77596e+07	1.41059e+07	1.43566e+07	7.48258e+06	2.02625e+07	1.14496e+07	9.49866e+06	3.30506e+07	1.28593e+07	-1.36186	0.029111	0.0851529	0.557154	86.0962	580.92	9.68	--	--	--	--	--	--	--	--	--	-	-	-	-
POS_M86T372	6.45384e+06	6.79516e+06	6.58995e+06	1.07777e+07	3.16156e+07	1.98884e+07	9.64261e+07	6.9448e+07	3.18335e+08	9.32887e+07	6.26911e+07	4.92785e+07	1.36868e+07	1.14911e+08	3.06967	0.0351017	0.0969536	1.14459	86.0962	372.207	6.2	--	--	--	--	--	--	--	--	--	-	-	-	-
POS_M86T463	2.40151e+07	3.73507e+07	3.70862e+07	1.11902e+07	2.21503e+07	3.12212e+07	3.26567e+06	6.90292e+06	6.54462e+06	5.90219e+06	9.28221e+06	5.47539e+06	2.7169e+07	6.22883e+06	-2.12492	0.000545052	0.00697554	0.645553	86.0962	462.788	7.71	--	--	--	--	--	--	--	--	--	-	-	-	-
POS_M86T756	3.1957e+06	9.54745e+06	1.63376e+07	4.05941e+06	1.13975e+07	5.29514e+06	1493.84	1493.84	1493.84	1493.84	1493.84	1493.84	8.30547e+06	1493.84	-12.4408	0.0024887	0.0176117	0.384081	86.0961	755.632	12.59	--	--	--	--	--	--	--	--	--	-	-	-	-
POS_M86T771	1.95624e+07	1.33965e+07	1.1828e+07	3.93809e+06	4.73594e+06	5.11203e+06	1.66245e+08	1.62661e+08	8.28692e+07	4.14011e+07	4.44147e+07	1.2434e+07	9.76216e+06	8.50041e+07	3.12226	0.0187556	0.063347	1.03176	86.0962	771.198	12.85	--	--	--	--	--	--	--	--	--	-	-	-	-
POS_M86T736_2	4.72469e+06	1.47497e+07	1.44925e+07	1.77338e+07	1.45138e+07	4.23674e+06	1493.84	1493.84	1493.84	1493.84	1493.84	1493.84	1.17419e+07	1493.84	-12.9404	0.000541705	0.00696519	0.463435	86.0962	735.837	12.26	--	--	--	--	--	--	--	--	--	-	-	-	-
POS_M86T702	1.30515e+07	8.86073e+06	7.57918e+06	3.7195e+06	1.02106e+07	4.14663e+06	8.0164e+06	1.78182e+07	1.88785e+07	2.02903e+07	2.65687e+07	2.85187e+07	7.92803e+06	2.00151e+07	1.33606	0.00449919	0.0253595	0.462043	86.0962	702.187	11.7	--	--	--	--	--	--	--	--	--	-	-	-	-
POS_M86T796	9.55122e+06	5.15951e+07	4.02836e+07	1.00335e+07	1.20719e+07	4.18045e+07	2.44215e+06	6.78432e+06	2.33989e+06	2.46368e+06	2.77049e+06	9.31231e+06	2.75566e+07	4.35214e+06	-2.6626	0.0145733	0.0541434	0.621663	86.0962	796.344	13.27	--	--	--	--	--	--	--	--	--	-	-	-	-
POS_M87T189	1.65976e+08	2.84706e+08	2.85676e+08	1.82684e+08	1.38782e+08	1.96566e+08	1.49393e+08	8.63619e+07	7.83279e+07	8.55087e+07	9.22722e+07	8.56239e+07	2.09065e+08	9.62479e+07	-1.11912	0.00214832	0.0159243	1.42458	87.0442	189.257	3.15	--	--	--	--	--	--	--	--	--	-	-	-	-
POS_M88T189_1	4.1659e+06	5.11361e+06	5.88592e+06	6.99592e+06	4.40887e+06	7.02886e+06	1.70133e+07	1.48823e+07	1.48103e+07	1.05579e+07	9.63254e+06	7.24506e+06	5.59985e+06	1.23569e+07	1.14186	0.00190843	0.014735	0.341159	88.0474	189.123	3.15	--	--	--	--	--	--	--	--	--	-	-	-	-
POS_M88T821	2.97638e+07	1.17455e+08	1.48703e+08	1.21076e+07	3.08159e+07	9.88345e+07	1.55491e+07	1.90943e+07	2.54853e+07	6.10286e+06	1.65536e+07	1.65879e+07	7.29467e+07	1.65622e+07	-2.13895	0.0344314	0.0955166	0.906293	88.0759	820.75	13.68	--	--	--	--	--	--	--	--	--	-	-	-	-
POS_M88T318	2.71875e+07	1.36467e+08	8.52203e+07	1.18103e+08	4.65902e+08	5.03672e+08	4.19246e+08	8.4895e+08	7.72638e+08	6.07089e+07	7.22193e+08	6.51943e+08	2.22758e+08	5.7928e+08	1.37878	0.0352406	0.0972469	2.1707	88.0756	318.047	5.3	4-Aminobutyraldehyde	--	2.17e-12	1.18518	C4H9NO	MS2	Organooxygen compounds	4390-05-0	HMDB0001080	C00555	ko01100//Metabolic pathways;ko00330//Arginine and proline metabolism;ko00410//beta-Alanine metabolism	Amino acid metabolism;Global and overview maps;Metabolism of other amino acids	Metabolism
POS_M88T535	6.0007e+07	7.95073e+08	3.18285e+08	2.25635e+08	1.03556e+08	1.15881e+08	1493.84	1493.84	1493.84	1493.84	1493.84	1493.84	2.69739e+08	1493.84	-17.4622	0.0366315	0.0998149	1.98778	88.0758	535.333	8.92	Morpholine	--	6.03e-05	1.53217	C4H9NO	MS2	Oxazinanes	110-91-8	HMDB0031581	-	-	-	-
POS_M88T700	6.50493e+07	6.60572e+07	7.40122e+07	5.23603e+08	2.35568e+08	5.53916e+07	1493.84	1493.84	1493.84	1493.84	1493.84	1493.84	1.69947e+08	1493.84	-16.7957	0.0494474	0.122822	1.37955	88.0759	700.162	11.67	--	--	--	--	--	--	--	--	--	-	-	-	-
POS_M88T553	6.88263e+07	5.23201e+07	1.84108e+08	4.1168e+07	1.40914e+08	1.35757e+08	1493.84	1493.84	1493.84	1493.84	1493.84	1493.84	1.03849e+08	1493.84	-16.0851	0.00131679	0.0116616	1.38254	88.0758	553.439	9.22	--	--	--	--	--	--	--	--	--	-	-	-	-
POS_M88T383	2.93925e+07	1.67387e+08	1.35172e+08	1.8261e+08	2.11094e+08	3.21895e+08	9.98607e+06	9.78954e+06	5.39993e+07	1.2263e+07	1.34476e+07	5.28e+07	1.74592e+08	2.53809e+07	-2.78217	0.00394597	0.0232747	1.65067	88.0756	383.129	6.39	2-Methylpropanal	--	1.18e-05	0.0289368	C4H9NO	MS2	Carbonyl compounds	78-84-2	HMDB0031243	C03219	ko01110//Biosynthesis of secondary metabolites;ko01210//2-Oxocarboxylic acid metabolism;ko00966//Glucosinolate biosynthesis;ko00460//Cyanoamino acid metabolism	Biosynthesis of other secondary metabolites;Global and overview maps;Metabolism of other amino acids	Metabolism
POS_M88T373	1.34953e+07	5.92295e+07	5.77424e+07	1.3237e+07	6.08889e+07	6.29051e+07	4.94456e+07	4.50945e+08	2.90622e+08	6.45705e+07	3.45201e+08	2.80065e+08	4.4583e+07	2.46808e+08	2.46882	0.0116766	0.0474305	1.80744	88.0756	372.628	6.21	--	--	--	--	--	--	--	--	--	-	-	-	-
POS_M89T73	1.42626e+07	2.10603e+07	1.55598e+07	1.42913e+07	1.64419e+07	1.61734e+07	7.10055e+06	7.12316e+06	6.32142e+06	8.77836e+06	9.64033e+06	9.80636e+06	1.62982e+07	8.12836e+06	-1.00368	4.29078e-05	0.0014444	0.415996	88.9902	73.1833	1.22	--	--	--	--	--	--	--	--	--	-	-	-	-
POS_M89T583	3.80936e+06	3.79176e+06	1.20235e+07	1.12784e+07	1.20597e+07	9.72704e+06	2.31393e+06	1.87739e+06	1.61834e+06	498613	2.41041e+06	2.56901e+06	8.78164e+06	1.88128e+06	-2.22277	0.00182487	0.0143841	0.342496	89.0599	582.665	9.71	--	--	--	--	--	--	--	--	--	-	-	-	-
POS_M90T73	3.79495e+07	4.74289e+07	2.24369e+07	2.50286e+07	2.50207e+07	8.01866e+06	8.52489e+06	9.22956e+06	7.77281e+06	1.25884e+07	1.11492e+07	9.5611e+06	2.76472e+07	9.80434e+06	-1.49564	0.00967567	0.041431	0.53595	89.5451	73.2296	1.22	--	--	--	--	--	--	--	--	--	-	-	-	-
POS_M91T762	2.28336e+08	1.04883e+08	2.11139e+08	6.22425e+07	2.07009e+08	2.60781e+08	1493.84	1493.84	1493.84	1493.84	1493.84	1493.84	1.79065e+08	1493.84	-16.8711	0.000210601	0.0038201	1.89634	90.5061	761.948	12.7	--	--	--	--	--	--	--	--	--	-	-	-	-
POS_M91T702	3.94134e+07	1.19615e+08	2.91868e+07	9.54885e+07	2.29736e+08	2.08924e+07	1.42584e+07	1.79923e+07	3.83423e+06	2.31286e+07	1.68501e+07	6.95364e+06	8.90553e+07	1.38362e+07	-2.68625	0.0432713	0.112624	1.04121	90.9769	701.517	11.69	--	--	--	--	--	--	--	--	--	-	-	-	-
POS_M91T799	1.85077e+08	1.60754e+07	3.60473e+07	8.98617e+07	1.54091e+07	1.67898e+07	3.13627e+08	2.86977e+08	4.94774e+07	1.3814e+08	1.73909e+08	1.00868e+08	5.98767e+07	1.77166e+08	1.56504	0.0433875	0.112645	1.27727	90.9769	798.683	13.31	--	--	--	--	--	--	--	--	--	-	-	-	-
POS_M91T826	5.89284e+06	8.47718e+06	7.88916e+06	8.55728e+06	1.063e+07	9.07503e+06	1.92055e+06	417399	313599	511944	2.17298e+06	622975	8.42024e+06	993241	-3.08365	1.14817e-06	0.00020576	0.403084	91.0541	826.173	13.77	--	--	--	--	--	--	--	--	--	-	-	-	-
POS_M92T219	268337	5.35734e+06	2.48115e+06	2.85087e+06	3.33703e+06	6.44212e+06	100775	247389	148274	156592	123811	161367	3.45614e+06	156368	-4.46615	0.00420128	0.024218	0.250047	92.0575	219.48	3.66	--	--	--	--	--	--	--	--	--	-	-	-	-
POS_M93T680	1.04518e+07	1.31512e+07	8.09686e+06	1.51444e+06	1.51594e+06	5.91486e+06	2.68082e+06	620149	603237	2.83974e+06	543055	2.43829e+06	6.77419e+06	1.62088e+06	-2.06327	0.0268005	0.0805601	0.279174	93.0702	680.15	11.34	--	--	--	--	--	--	--	--	--	-	-	-	-
POS_M94T760	1.79744e+08	3.38498e+08	3.56783e+07	1.07866e+08	8.62838e+07	8.59787e+07	1493.84	1493.84	1493.84	1493.84	1493.84	1493.84	1.39008e+08	1493.84	-16.5058	0.0104627	0.0438743	1.5411	94.0454	759.664	12.66	--	--	--	--	--	--	--	--	--	-	-	-	-
POS_M96T39	2.80039e+06	7.59386e+06	3.18822e+06	2.92761e+06	5.55245e+06	1.49298e+07	2.07608e+06	443702	460863	444510	1.56772e+06	1.2852e+06	6.1654e+06	1.04635e+06	-2.55883	0.0245175	0.0756764	0.292284	96.0558	38.7165	0.65	--	--	--	--	--	--	--	--	--	-	-	-	-
POS_M97T144	3.26035e+07	2.58644e+07	3.66e+07	1.35584e+07	1.69373e+07	1.01139e+07	1493.84	1493.84	1493.84	1493.84	1493.84	1493.84	2.26129e+07	1493.84	-13.8858	0.000426258	0.00592966	0.64512	97.0079	144.043	2.4	--	--	--	--	--	--	--	--	--	-	-	-	-
POS_M97T146	4.68998e+07	9.39962e+07	5.88754e+07	6.07955e+07	5.44871e+07	5.10134e+07	1.99855e+08	5.00811e+08	5.10663e+08	1.11023e+08	1.17301e+08	1.00824e+08	6.10112e+07	2.56746e+08	2.0732	0.0350943	0.0969536	1.60692	97.0291	146.061	2.43	--	--	--	--	--	--	--	--	--	-	-	-	-
POS_M97T242	3.42901e+07	6.85173e+06	2.64385e+07	5.99879e+06	5.65101e+06	2.79164e+07	1493.84	1493.84	1493.84	1493.84	1493.84	1493.84	1.78578e+07	1493.84	-13.5452	0.00744504	0.0347074	0.530283	97.0291	242.112	4.04	--	--	--	--	--	--	--	--	--	-	-	-	-
POS_M97T121	7.12927e+07	5.00653e+08	1.47835e+08	5.19072e+07	1.4496e+08	3.12979e+08	1493.84	1493.84	1493.84	1493.84	1493.84	7.9857e+07	2.04938e+08	1.33107e+07	-3.94452	0.0228139	0.0722855	1.7956	97.0291	120.919	2.02	--	--	--	--	--	--	--	--	--	-	-	-	-
POS_M97T167	3.6387e+07	4.19605e+07	3.93956e+07	7.75342e+06	4.01359e+07	3.14247e+07	1.44508e+07	3.25583e+06	3.3248e+06	1.77577e+07	2.0605e+07	3.32454e+07	3.28428e+07	1.54399e+07	-1.08891	0.0321378	0.0908658	0.505042	97.0291	166.66	2.78	--	--	--	--	--	--	--	--	--	-	-	-	-
POS_M98T354	3.75422e+07	1.2599e+07	4.5424e+06	3.56121e+07	4.66065e+06	4.64985e+06	1.85115e+07	1.04773e+08	6.16838e+07	1.03923e+08	1.01722e+08	6.94431e+07	1.6601e+07	7.66759e+07	2.2075	0.00289254	0.0190121	1.04748	97.9914	353.712	5.9	--	--	--	--	--	--	--	--	--	-	-	-	-
POS_M99T77	8.28641e+07	7.41093e+07	9.92077e+07	1.06208e+08	1.39694e+08	9.63915e+07	3.8019e+07	4.52069e+07	4.95552e+07	4.70974e+07	5.80325e+07	5.99168e+07	9.97457e+07	4.9638e+07	-1.00681	0.000483768	0.00644989	0.965736	98.5126	76.5853	1.28	--	--	--	--	--	--	--	--	--	-	-	-	-
POS_M99T68	8.49314e+07	1.79415e+07	8.46025e+07	7.38693e+07	3.06045e+08	1.673e+08	1493.84	1493.84	1493.84	1493.84	1493.84	1493.84	1.22448e+08	1493.84	-16.3228	0.0146448	0.0542106	1.40909	98.5127	67.7836	1.13	Maleic acid	--	5.12e-12	1.45098	C4H4O4	MS2	Carboxylic acids and derivatives	110-16-7	HMDB0000176	C01384	ko01120//Microbial metabolism in diverse environments;ko00350//Tyrosine metabolism;ko00760//Nicotinate and nicotinamide metabolism;ko00650//Butanoate metabolism	Amino acid metabolism;Carbohydrate metabolism;Global and overview maps;Metabolism of cofactors and vitamins	Metabolism
POS_M99T756_1	5.89639e+08	7.44515e+08	5.98368e+08	2.93881e+08	3.78291e+08	7.05387e+08	6.11803e+07	4.6458e+07	2.16355e+07	9.80081e+07	2.46109e+07	5.37374e+07	5.5168e+08	5.09384e+07	-3.43701	5.01146e-05	0.00159868	3.26542	98.5122	756.205	12.6	--	--	--	--	--	--	--	--	--	-	-	-	-
POS_M99T113	8.24487e+07	2.02827e+08	1.77211e+08	1.79137e+08	2.61194e+07	2.66969e+07	2.25198e+07	6.04504e+06	7.24945e+06	3.28182e+07	2.91394e+07	9.78695e+07	1.1574e+08	3.26069e+07	-1.82764	0.0420102	0.110321	0.985029	98.5127	113.228	1.89	--	--	--	--	--	--	--	--	--	-	-	-	-
POS_M99T834	6.32956e+06	1.6242e+07	1.12546e+07	1.11743e+07	1.24862e+07	1.12031e+07	432121	1.92863e+06	555259	2.03305e+06	2.53383e+06	3.86985e+06	1.14483e+07	1.89212e+06	-2.59705	4.55795e-05	0.00148833	0.44731	98.9839	834.115	13.9	--	--	--	--	--	--	--	--	--	-	-	-	-
POS_M100T197	9.18399e+07	3.12127e+08	1.00601e+08	1.02742e+08	2.94419e+08	2.62279e+08	5.87592e+07	1.6004e+08	4.69928e+07	1.29179e+08	6.33921e+07	4.80478e+07	1.94001e+08	8.44018e+07	-1.20072	0.0437626	0.113289	1.34411	99.5312	196.962	3.28	--	--	--	--	--	--	--	--	--	-	-	-	-
POS_M100T299	2.9508e+08	2.1285e+08	4.32264e+07	3.19196e+08	1.58736e+08	1.0886e+08	1.07836e+08	1.13185e+07	1.04601e+07	4.2033e+07	1.2423e+07	1.2491e+07	1.89658e+08	3.27602e+07	-2.53339	0.00707023	0.0336076	1.57334	99.5313	299.337	4.99	--	--	--	--	--	--	--	--	--	-	-	-	-
POS_M100T322	2.19789e+08	1.15133e+08	7.26727e+07	7.74912e+07	6.27527e+07	2.4362e+08	4.50558e+08	7.62656e+08	3.53285e+08	2.33138e+08	4.64624e+08	7.11872e+07	1.3191e+08	3.89242e+08	1.56111	0.0292624	0.0853909	1.85484	99.5317	321.615	5.36	--	--	--	--	--	--	--	--	--	-	-	-	-
POS_M100T258	2.01809e+07	3.44583e+07	3.79206e+07	3.47876e+07	2.39872e+07	4.4081e+07	1.64191e+07	5.74598e+07	9.89952e+07	9.16554e+07	1.14251e+08	3.57129e+07	3.25693e+07	6.90822e+07	1.0848	0.047748	0.119921	0.682734	99.5313	257.772	4.3	--	--	--	--	--	--	--	--	--	-	-	-	-
POS_M100T46	1.44342e+07	1.52778e+07	4.30434e+06	5.02882e+06	4.89921e+06	1.60809e+07	1.82635e+06	1.45867e+06	1.23573e+06	5.18534e+06	3.20773e+06	2.50156e+06	1.00042e+07	2.56923e+06	-1.9612	0.0122901	0.0486255	0.358567	100.024	46.1927	0.77	--	--	--	--	--	--	--	--	--	-	-	-	-
POS_M100T346	3.76116e+07	7.42787e+06	2.61818e+07	7.79143e+06	3.48842e+07	6.90516e+06	4.77853e+07	3.90092e+07	3.82166e+07	4.88018e+07	3.75922e+07	4.7348e+07	2.01337e+07	4.31255e+07	1.09893	0.00447869	0.0252673	0.630402	100.076	345.671	5.76	--	--	--	--	--	--	--	--	--	-	-	-	-
POS_M100T304	1.87475e+07	5.51621e+06	5.86537e+06	5.68634e+06	3.71031e+07	8.93751e+06	6.03889e+07	1.72106e+08	1.5314e+08	1.82474e+07	6.26187e+07	6.12527e+07	1.36427e+07	8.7959e+07	2.68871	0.0146385	0.0542106	1.06225	100.076	304.221	5.07	--	--	--	--	--	--	--	--	--	-	-	-	-
POS_M100T331	3.54281e+07	9.42865e+06	8.62336e+06	8.30095e+06	3.19123e+07	7.73488e+06	1.04339e+07	4.81776e+07	5.98402e+07	2.91564e+07	4.28664e+07	3.21087e+07	1.69047e+07	3.70972e+07	1.13388	0.0446592	0.114596	0.519332	100.076	330.964	5.52	--	--	--	--	--	--	--	--	--	-	-	-	-
POS_M100T576	6.75857e+07	1.70906e+07	1.84742e+07	1.80574e+07	9.51733e+07	1.95169e+07	4.85043e+06	6.41623e+06	5.13086e+06	7.8509e+06	8.50156e+06	9.83137e+06	3.93163e+07	7.09689e+06	-2.46987	0.0416782	0.10979	0.664974	100.076	575.804	9.6	--	--	--	--	--	--	--	--	--	-	-	-	-
POS_M100T33	5.19549e+07	2.07585e+07	3.63242e+07	3.23163e+07	3.64689e+07	4.4208e+07	2.12428e+07	1.00034e+07	1.58468e+07	1.71603e+07	1.51696e+07	1.20801e+07	3.70051e+07	1.52505e+07	-1.27887	0.000826879	0.00891712	0.631008	100.112	32.7856	0.55	--	Cyclohexylamine	--	3.62336	C6H13N	MS1	Organonitrogen compounds	108-91-8	HMDB0031404	C00571	ko01120//Microbial metabolism in diverse environments	Global and overview maps	Metabolism
POS_M101T754	6.53655e+06	8.73432e+06	1.2382e+07	2.9658e+06	8.88772e+06	1.1549e+07	1493.84	1493.84	1493.84	1493.84	1493.84	1493.84	8.50922e+06	1493.84	-12.4758	0.00012135	0.00269849	0.419983	101.071	753.99	12.57	--	--	--	--	--	--	--	--	--	-	-	-	-
POS_M101T88	6.35936e+07	1.08425e+08	8.29554e+07	7.48272e+07	1.01857e+08	9.70506e+07	2.91558e+07	2.62646e+07	3.5577e+07	3.23204e+07	3.14073e+07	3.61628e+07	8.81181e+07	3.18147e+07	-1.46975	1.44388e-05	0.000843526	1.11226	101.071	88.4461	1.47	Triethylamine	--	0.16371	2.50828	C6H15N	MS2	Amines	121-44-8	HMDB0032539	-	-	-	-
POS_M101T688	5.90031e+06	3.25325e+07	3.83503e+07	6.42452e+06	3.11655e+07	2.33729e+07	1.02531e+06	3.1567e+06	2.46146e+06	1.00851e+06	4.21335e+06	1.20609e+06	2.29577e+07	2.17857e+06	-3.39752	0.00442077	0.0250699	0.614697	101.071	688.3	11.47	--	N-Nitroso-pyrrolidine	--	3.30315	C4H8N2O	MS1	Pyrrolidines	930-55-2	HMDB0031642	-	-	-	-
POS_M102T627	8.11308e+07	9.23334e+07	9.54974e+07	3.62488e+08	4.12418e+08	9.91993e+07	1493.84	1493.84	1493.84	1493.84	1493.84	1493.84	1.90511e+08	1493.84	-16.9605	0.0124544	0.0489361	1.69172	102.034	627.44	10.46	--	--	--	--	--	--	--	--	--	-	-	-	-
POS_M102T675	7.08905e+07	7.05008e+07	7.0154e+07	2.98556e+08	2.83731e+08	2.42788e+08	1493.84	1493.84	1493.84	1493.84	1493.84	1493.84	1.7277e+08	1493.84	-16.8195	0.00391837	0.0232018	1.71708	102.034	675.373	11.26	--	--	--	--	--	--	--	--	--	-	-	-	-
POS_M102T687_1	1.16174e+09	1.31589e+08	4.30508e+08	4.83415e+08	4.88024e+08	5.12613e+08	2.16349e+07	2.37224e+07	2.37841e+07	1.12587e+08	3.20373e+07	3.9285e+07	5.34647e+08	4.21751e+07	-3.66412	0.00528606	0.0282774	2.78093	102.034	686.607	11.44	--	--	--	--	--	--	--	--	--	-	-	-	-
POS_M102T461	6.264e+08	1.35248e+08	1.14415e+08	3.42786e+08	5.04266e+08	2.29829e+08	1493.84	1493.84	1493.84	1493.84	1493.84	1493.84	3.25491e+08	1493.84	-17.7332	0.00313181	0.0200406	2.34366	102.034	461.105	7.69	--	--	--	--	--	--	--	--	--	-	-	-	-
POS_M102T347	6.23224e+07	3.80528e+06	5.65824e+06	1.15037e+06	1.69119e+07	1.6245e+07	9.59627e+06	2.20651e+06	8.41763e+07	2.8482e+08	2.32469e+08	2.08197e+08	1.76822e+07	1.36911e+08	2.95287	0.039179	0.105069	1.28282	102.055	346.906	5.78	Cadaverine	--	0.00144821	0.57649	C5H14N2	MS2	Organonitrogen compounds	462-94-2	HMDB0002322	C01672	ko01100//Metabolic pathways;ko01110//Biosynthesis of secondary metabolites;ko01120//Microbial metabolism in diverse environments;ko00960//Tropane, piperidine and pyridine alkaloid biosynthesis;ko00310//Lysine degradation;ko00480//Glutathione metabolism	Amino acid metabolism;Biosynthesis of other secondary metabolites;Global and overview maps;Metabolism of other amino acids	Metabolism
POS_M102T638	4.11061e+06	4.50056e+06	2.08014e+07	4.29837e+06	3.96852e+06	1.58152e+07	1493.84	1493.84	1493.84	1493.84	1493.84	1493.84	8.91579e+06	1493.84	-12.5431	0.0149812	0.0550124	0.364678	102.055	637.894	10.63	2-Aminobut-2-enoate	--	1.14e-08	0.381461	C4H7NO2	MS2	--	--	--	-	-	-	-
POS_M102T124	5.14496e+07	7.77954e+07	2.68973e+07	9.2668e+07	1.63508e+07	3.5566e+07	1.08373e+07	4.97421e+06	9.61058e+06	1.90591e+07	1.29719e+07	1.2366e+07	5.01212e+07	1.16365e+07	-2.10676	0.0109475	0.0452128	0.758737	102.092	124.389	2.07	--	--	--	--	--	--	--	--	--	-	-	-	-
POS_M102T319	3.63149e+07	3.41342e+07	3.71566e+07	1.03918e+07	2.41823e+07	3.99396e+07	8.67903e+06	4.20889e+06	1.46139e+07	2.84104e+07	1.77616e+07	1.38414e+07	3.03532e+07	1.45859e+07	-1.05728	0.0196356	0.0651633	0.504366	102.092	319.128	5.32	--	--	--	--	--	--	--	--	--	-	-	-	-
POS_M102T326	3.4915e+07	2.06494e+07	2.3596e+07	2.85289e+07	1.70652e+07	1.7994e+07	1.0201e+07	4.71573e+06	1.06432e+07	5.00622e+06	2.24638e+07	5.94307e+06	2.37914e+07	9.82884e+06	-1.27535	0.00512826	0.0277747	0.459946	102.092	325.75	5.43	--	--	--	--	--	--	--	--	--	-	-	-	-
POS_M102T394	2.9851e+07	2.23926e+07	9.82029e+06	2.40779e+07	4.11827e+07	1.78624e+07	9.31266e+06	3.69088e+06	7.64842e+06	4.44804e+06	1.47563e+07	1.12072e+07	2.41978e+07	8.51059e+06	-1.50755	0.00736926	0.0345126	0.510209	102.092	394.103	6.57	--	--	--	--	--	--	--	--	--	-	-	-	-
POS_M102T605	8.39211e+06	2.16582e+07	2.96669e+07	5.06522e+07	1.02085e+07	2.65143e+07	4.9289e+06	1.57819e+06	1.72779e+06	2.21126e+06	7.77773e+06	2.67154e+06	2.45154e+07	3.48257e+06	-2.81546	0.00796448	0.0361914	0.555435	102.092	605.434	10.09	--	5-Aminopentanal	--	1.98744	C5H11NO	MS1	Organooxygen compounds	-	HMDB0012815	C12455	ko01100//Metabolic pathways;ko01110//Biosynthesis of secondary metabolites;ko01120//Microbial metabolism in diverse environments;ko00960//Tropane, piperidine and pyridine alkaloid biosynthesis	Biosynthesis of other secondary metabolites;Global and overview maps	Metabolism
POS_M102T491	1.05935e+07	2.67052e+07	2.03876e+07	1.56386e+07	5.29029e+06	1.60733e+07	6.37547e+06	3.68656e+06	7.20235e+06	4.41905e+06	9.84516e+06	1.41842e+07	1.57814e+07	7.61879e+06	-1.05059	0.0386637	0.104284	0.32738	102.092	491.059	8.18	--	--	--	--	--	--	--	--	--	-	-	-	-
POS_M102T189	4.91773e+07	3.09849e+07	1.08143e+07	2.84829e+07	2.33187e+07	4.87538e+07	3.94127e+06	4.44916e+06	1.36636e+07	4.48121e+06	2.12451e+07	1.74324e+07	3.1922e+07	1.08688e+07	-1.55436	0.0116443	0.0473506	0.577619	102.092	189.354	3.16	--	--	--	--	--	--	--	--	--	-	-	-	-
POS_M102T756	7.09218e+06	5.01025e+06	1.12949e+07	1.59739e+07	6.61822e+06	2.39124e+06	1.95807e+07	5.44416e+06	3.75319e+07	5.60955e+07	3.72717e+07	1.23447e+07	8.06346e+06	2.80448e+07	1.79826	0.0311672	0.0890788	0.525536	102.092	756.347	12.61	--	--	--	--	--	--	--	--	--	-	-	-	-
POS_M102T237	3.43536e+07	3.4825e+07	1.23844e+08	3.36911e+07	5.01166e+07	4.8036e+07	1.46254e+07	4.92199e+06	8.64731e+06	8.22322e+06	4.19664e+07	1.59667e+07	5.41444e+07	1.57252e+07	-1.78374	0.0307156	0.0885267	0.701179	102.092	237.299	3.95	--	--	--	--	--	--	--	--	--	-	-	-	-
POS_M103T763	1.15375e+08	6.7615e+06	5.48415e+07	5.34442e+07	2.07224e+07	2.08025e+07	5.34472e+06	1.31468e+06	1.53337e+06	7.22126e+06	1.80505e+06	2.5211e+06	4.53244e+07	3.29003e+06	-3.78412	0.0260815	0.0791408	0.716318	102.536	763.422	12.72	--	--	--	--	--	--	--	--	--	-	-	-	-
POS_M103T75	1.40291e+07	5.95382e+06	1.1738e+07	1.59704e+07	9.39324e+06	9.89707e+06	2.92352e+07	4.8651e+07	3.42727e+07	2.16195e+07	4.09351e+07	1.47273e+07	1.11636e+07	3.15735e+07	1.49991	0.00315665	0.0201398	0.603041	102.97	75.2836	1.25	--	--	--	--	--	--	--	--	--	-	-	-	-
POS_M103T223_1	2.4101e+07	1.96906e+07	4.11861e+07	1.97536e+07	3.95973e+07	2.43405e+07	1493.84	1493.84	1493.84	1493.84	1493.84	1493.84	2.81115e+07	1493.84	-14.1999	3.40638e-05	0.00124282	0.7556	102.97	223.157	3.72	--	--	--	--	--	--	--	--	--	-	-	-	-
POS_M103T254	1.6325e+07	1.98435e+07	1.92645e+07	1.94407e+07	1.66078e+07	1.4758e+07	3.42292e+08	2.48025e+08	1.27689e+08	3.64133e+07	3.93291e+07	3.59515e+07	1.77066e+07	1.38283e+08	2.96527	0.0463523	0.117557	1.22233	102.97	253.51	4.23	--	2-Aminoisobutyric acid	--	0.896544	C4H9NO2	MS1	Carboxylic acids and derivatives	62-57-7	HMDB0001906	-	-	-	-
POS_M103T126	6.89853e+07	7.23408e+07	8.96933e+07	1.32184e+08	8.39022e+07	3.30743e+07	1493.84	1493.84	1493.84	1493.84	1493.84	1493.84	8.00299e+07	1493.84	-15.7092	0.000120337	0.00268576	1.21618	103.039	125.8	2.1	--	--	--	--	--	--	--	--	--	-	-	-	-
POS_M103T241	4.48644e+07	4.30071e+07	4.05131e+07	2.06833e+08	3.67199e+07	2.04192e+08	1493.84	1493.84	1493.84	1493.84	1493.84	1493.84	9.60215e+07	1493.84	-15.972	0.0197313	0.0652675	1.16895	103.039	241.006	4.02	--	--	--	--	--	--	--	--	--	-	-	-	-
POS_M103T234	2.5691e+08	7.51087e+07	1.7292e+08	9.86541e+07	1.14267e+08	8.50816e+07	6.66737e+06	3.46261e+07	7.02129e+06	5.46848e+07	1.02262e+07	1.14598e+07	1.33824e+08	2.07809e+07	-2.687	0.00328526	0.0206362	1.35275	103.039	234.464	3.91	--	Acetoacetic acid	--	0.768037	C4H6O3	MS1	Keto acids and derivatives	541-50-4	HMDB0000060	C00164	ko01100//Metabolic pathways;ko01120//Microbial metabolism in diverse environments;ko00350//Tyrosine metabolism;ko00310//Lysine degradation;ko00650//Butanoate metabolism;ko00640//Propanoate metabolism;ko00280//Valine, leucine and isoleucine degradation;ko00072//Synthesis and degradation of ketone bodies	Amino acid metabolism;Carbohydrate metabolism;Global and overview maps;Lipid metabolism	Metabolism
POS_M104T837	1.77909e+08	6.33006e+07	7.256e+07	7.73081e+07	6.78609e+07	5.85251e+07	1.45254e+08	1.32205e+08	2.64708e+08	2.1827e+08	1.12029e+08	1.99523e+08	8.6244e+07	1.78665e+08	1.05076	0.012111	0.0483249	1.21483	104.107	836.884	13.95	--	--	--	--	--	--	--	--	--	-	-	-	-
POS_M104T238	5.90387e+07	8.45314e+07	5.0232e+07	5.25361e+07	8.983e+07	7.83165e+07	3.1901e+07	1.60106e+07	2.22983e+07	1.82538e+07	4.34125e+07	5.9308e+07	6.90808e+07	3.1864e+07	-1.11636	0.00356702	0.0216905	0.822993	104.107	237.684	3.96	--	--	--	--	--	--	--	--	--	-	-	-	-
POS_M104T669	2.51433e+07	3.81761e+07	6.55031e+07	2.75594e+07	2.50756e+07	6.95396e+06	4.8674e+06	4.3928e+06	6.16635e+06	2.15669e+06	8.64196e+06	1.22013e+07	3.14019e+07	6.40442e+06	-2.29371	0.0114472	0.0468731	0.596941	104.107	669.114	11.15	--	--	--	--	--	--	--	--	--	-	-	-	-
POS_M104T170	8.45434e+07	2.36647e+07	7.72559e+07	5.19804e+07	1.52372e+08	2.09633e+07	1.19953e+08	3.63133e+08	1.55483e+08	2.27723e+08	1.56479e+08	2.08356e+08	6.84634e+07	2.05188e+08	1.58354	0.00716389	0.0338764	1.5054	104.107	170.365	2.84	--	--	--	--	--	--	--	--	--	-	-	-	-
POS_M105T709	6.61786e+07	2.15822e+07	2.92388e+07	6.93402e+06	2.17364e+07	2.13436e+07	1.13208e+07	1.45311e+06	3.65595e+06	1.53566e+06	5.8758e+06	5.86985e+06	2.78356e+07	4.95186e+06	-2.49089	0.0208981	0.0682382	0.571965	105.043	708.923	11.82	--	--	--	--	--	--	--	--	--	-	-	-	-
POS_M105T681_2	1.84678e+06	2.69348e+06	2.6883e+06	4.46687e+06	456075	3.75978e+06	263114	1.16204e+06	220101	1.63109e+06	1.38124e+06	319613	2.65188e+06	829533	-1.67665	0.0163604	0.0583609	0.161193	105.07	680.723	11.35	--	--	--	--	--	--	--	--	--	-	-	-	-
POS_M105T810_2	2.64429e+07	1.52213e+07	1.69921e+07	2.44802e+07	2.1527e+07	1.84159e+07	6.92104e+07	8.15109e+07	3.76661e+07	5.55047e+07	4.0442e+07	3.72941e+07	2.05132e+07	5.36047e+07	1.3858	0.0016808	0.0135864	0.765671	105.11	809.682	13.49	--	--	--	--	--	--	--	--	--	-	-	-	-
POS_M106T339	689922	590089	1.35129e+06	1.4561e+06	291410	241376	448294	210928	74388	73183.2	258320	350884	770033	235999	-1.70614	0.0364203	0.0995086	0.0758743	106.028	339.435	5.66	--	--	--	--	--	--	--	--	--	-	-	-	-
POS_M106T140	5.36133e+06	6.7368e+06	6.55266e+06	4.84157e+06	6.10978e+06	6.49652e+06	2.61867e+06	2.6723e+06	4.03464e+06	3.33242e+06	2.32999e+06	1.04056e+06	6.01644e+06	2.67143e+06	-1.1713	6.84023e-05	0.0018946	0.267954	106.05	139.649	2.33	--	--	--	--	--	--	--	--	--	-	-	-	-
POS_M108T35	1.35945e+07	4.81203e+06	2.94022e+07	1.37262e+07	1.52455e+07	1.00313e+07	5.16496e+06	3.78894e+06	3.73541e+06	2.98575e+06	5.50519e+06	3.80745e+06	1.44686e+07	4.16461e+06	-1.79667	0.012262	0.0486255	0.376352	107.517	34.7347	0.58	--	--	--	--	--	--	--	--	--	-	-	-	-
POS_M108T299	5.08682e+07	1.16335e+08	1.02923e+08	2.48739e+07	9.05642e+07	6.26444e+07	3.10319e+07	4.62114e+07	3.47156e+07	2.68854e+07	1.10871e+07	5.85098e+07	7.47016e+07	3.47402e+07	-1.10453	0.0283654	0.0837356	0.786161	107.967	298.95	4.98	--	--	--	--	--	--	--	--	--	-	-	-	-
POS_M109T93	7.27708e+07	3.93604e+08	2.82065e+08	1.88894e+08	2.26068e+08	2.10115e+08	9.0925e+07	2.27503e+07	9.65997e+07	8.85776e+07	7.63589e+07	1.05329e+08	2.28919e+08	8.00901e+07	-1.51514	0.0078941	0.036029	1.61129	109.028	93.2956	1.55	--	--	--	--	--	--	--	--	--	-	-	-	-
POS_M109T378	1.21977e+07	5.76573e+06	1.20821e+07	6.63998e+06	6.51164e+06	7.25713e+06	1.52736e+08	1.00871e+08	4.52226e+07	3.38398e+07	2.09406e+07	1.46291e+07	8.40905e+06	6.13732e+07	2.86759	0.0382533	0.103406	0.821945	109.028	377.7	6.29	--	--	--	--	--	--	--	--	--	-	-	-	-
POS_M109T826	1.76111e+07	1.92931e+07	2.66978e+07	1.23867e+07	2.27426e+07	1.68101e+07	992580	1.02588e+06	3.80064e+06	1.52875e+06	7.42628e+06	1.50964e+06	1.92569e+07	2.71396e+06	-2.8269	2.70405e-05	0.00109335	0.583897	109.101	826.364	13.77	--	--	--	--	--	--	--	--	--	-	-	-	-
POS_M110T463	1.72186e+08	7.93626e+08	1.82006e+08	4.67001e+08	1.31676e+09	6.9231e+08	1493.84	1493.84	1493.84	1493.84	1493.84	1493.84	6.03981e+08	1493.84	-18.6251	0.00653622	0.0319624	3.33666	110.02	462.808	7.71	--	--	--	--	--	--	--	--	--	-	-	-	-
POS_M110T801	5.7333e+08	1.95024e+09	1.27027e+09	9.12451e+08	9.57019e+08	3.46065e+08	3.33093e+08	4.2286e+08	1.92542e+08	1.63516e+08	4.80207e+08	3.19541e+08	1.00156e+09	3.18626e+08	-1.65232	0.0160369	0.0575834	3.25133	110.02	800.6	13.34	--	--	--	--	--	--	--	--	--	-	-	-	-
POS_M110T100	5.15797e+06	8.48437e+06	7.08781e+06	7.7818e+06	3.08044e+06	8.04074e+06	1.86205e+07	2.27298e+07	1.97598e+07	1.19905e+07	1.0349e+07	1.9046e+07	6.60552e+06	1.70826e+07	1.37078	0.000641899	0.0076688	0.444674	110.032	100.374	1.67	--	--	--	--	--	--	--	--	--	-	-	-	-
POS_M111T113	5.35205e+06	7.35566e+06	8.76897e+06	1.07367e+07	9.38e+06	9.03244e+06	2.7427e+07	2.70083e+07	2.07508e+07	2.07951e+07	1.4055e+07	1.35069e+07	8.43764e+06	2.05905e+07	1.28707	0.000806658	0.00876109	0.46704	111.023	113.394	1.89	--	Ammelide	--	25.4839	C3H4N4O2	MS1	--	--	--	C08734	ko01120//Microbial metabolism in diverse environments	Global and overview maps	Metabolism
POS_M111T819	5.16948e+09	3.06623e+09	3.27923e+09	3.82306e+09	1.41328e+10	4.16396e+09	1.23559e+08	4.32826e+08	9.09155e+08	5.331e+08	5.98275e+08	2.37239e+09	5.60579e+09	8.28217e+08	-2.75884	0.0219139	0.0706461	8.52788	111.02	819.187	13.65	--	--	--	--	--	--	--	--	--	-	-	-	-
POS_M111T578	4.71184e+08	3.47313e+08	9.788e+08	3.25229e+08	6.00499e+08	3.30552e+08	1.924e+08	1.18118e+08	5.90068e+07	9.00011e+07	7.34534e+07	9.93089e+07	5.0893e+08	1.05381e+08	-2.27184	0.00333122	0.0207325	2.57884	111.038	578.222	9.64	--	--	--	--	--	--	--	--	--	-	-	-	-
POS_M111T780	2.34741e+08	6.41298e+08	4.5337e+08	6.55309e+08	1.18113e+09	5.18144e+08	1.26436e+08	1.17949e+08	4.01366e+07	1.47848e+08	1.16121e+08	7.00751e+07	6.13999e+08	1.03094e+08	-2.57427	0.00288987	0.0190121	3.07052	111.039	780.101	13	--	--	--	--	--	--	--	--	--	-	-	-	-
POS_M111T487_1	7.52531e+07	1.40604e+08	2.6527e+07	3.18858e+07	2.85934e+07	3.32185e+07	2.13672e+09	1.2686e+09	7.51911e+08	4.0074e+09	8.96656e+07	3.78462e+08	5.60135e+07	1.43879e+09	4.68294	0.0418465	0.110139	4.06328	111.038	487.298	8.12	--	--	--	--	--	--	--	--	--	-	-	-	-
POS_M111T565	4.35201e+08	4.08962e+08	7.74801e+07	3.15228e+08	3.23295e+08	6.57334e+07	1493.84	1493.84	1493.84	1493.84	1493.84	2.53485e+08	2.70983e+08	4.22487e+07	-2.68123	0.0152444	0.0555529	1.82977	111.038	565.303	9.42	--	--	--	--	--	--	--	--	--	-	-	-	-
POS_M111T692	2.65586e+07	8.58686e+07	1.76405e+08	3.61996e+07	4.35031e+08	4.31229e+08	1493.84	1493.84	1493.84	1493.84	1493.84	1493.84	1.98549e+08	1493.84	-17.0201	0.0279372	0.0829883	1.78474	111.039	692.173	11.54	--	--	--	--	--	--	--	--	--	-	-	-	-
POS_M112T148	1.7146e+07	1.00174e+07	1.35189e+07	9.87666e+06	1.46344e+07	9.21985e+06	6.91425e+07	3.93638e+07	3.58917e+07	2.35218e+07	2.22728e+07	1.23923e+07	1.24022e+07	3.37641e+07	1.4449	0.0266963	0.0804851	0.535116	112.05	148.026	2.47	--	--	--	--	--	--	--	--	--	-	-	-	-
POS_M112T68	5.99165e+06	3.29838e+06	677999	971118	752873	1.79898e+06	8.87994e+06	8.46879e+06	8.32464e+06	1.89948e+06	7.68446e+06	6.87899e+06	2.2485e+06	7.02272e+06	1.64307	0.00565841	0.0294421	0.283404	112.112	68.2051	1.14	--	--	--	--	--	--	--	--	--	-	-	-	-
POS_M113T819_1	3.74513e+08	3.57549e+08	9.00115e+07	1.53081e+08	7.92396e+07	1.99913e+08	6.93663e+07	3.59634e+07	1.87561e+07	9.01486e+06	9.60019e+07	4.43431e+07	2.09051e+08	4.55743e+07	-2.19756	0.0132835	0.0508396	1.61437	112.518	818.942	13.65	--	--	--	--	--	--	--	--	--	-	-	-	-
POS_M113T76	5.03929e+06	3.48552e+06	1.46616e+07	7.43501e+06	2.5781e+07	3.2128e+07	1.62456e+06	9.16967e+06	1.86503e+06	1.60245e+06	3.6586e+06	2.15258e+06	1.47551e+07	3.34548e+06	-2.14092	0.044696	0.114596	0.406205	112.967	76.4324	1.27	--	--	--	--	--	--	--	--	--	-	-	-	-
POS_M113T35_2	2.22892e+07	2.01996e+07	1.56433e+07	2.32255e+07	2.17561e+07	3.07607e+07	5.82238e+06	6.59368e+06	6.02622e+06	4.41178e+06	6.67611e+06	5.60198e+06	2.23124e+07	5.85536e+06	-1.93002	1.09454e-05	0.000766559	0.592415	112.967	34.8321	0.58	--	--	--	--	--	--	--	--	--	-	-	-	-
POS_M113T829	2.9855e+07	3.80638e+07	3.21056e+07	7.41662e+06	8.50758e+06	3.16596e+07	1493.84	1493.84	1493.84	1493.84	1493.84	1493.84	2.46014e+07	1493.84	-14.0074	0.00102637	0.00997393	0.687663	113.017	828.908	13.82	--	--	--	--	--	--	--	--	--	-	-	-	-
POS_M113T242	3.12793e+08	5.11185e+08	1.23132e+08	9.84665e+07	6.75765e+08	3.65127e+08	7.53053e+07	2.20515e+07	2.08736e+07	7.23582e+07	2.02935e+07	1.00382e+08	3.47745e+08	5.18773e+07	-2.74485	0.00930524	0.0403824	2.33303	113.034	242.356	4.04	--	--	--	--	--	--	--	--	--	-	-	-	-
POS_M113T279	9.85336e+07	5.21016e+08	1.06424e+08	1.31948e+08	7.22044e+08	7.99667e+08	1.21522e+08	3.26757e+07	1.80804e+07	2.54995e+07	5.19684e+07	1.14744e+08	3.96605e+08	6.07483e+07	-2.70679	0.0309554	0.0889257	2.37536	113.034	279.339	4.66	--	--	--	--	--	--	--	--	--	-	-	-	-
POS_M113T703	5.47041e+07	1.16943e+07	5.1937e+07	4.84724e+07	1.30504e+07	1.17858e+07	1493.84	1493.84	1493.84	1493.84	1493.84	1493.84	3.19407e+07	1493.84	-14.3841	0.00486594	0.0267101	0.67676	113.034	702.547	11.71	--	--	--	--	--	--	--	--	--	-	-	-	-
POS_M113T418	1.48102e+07	5.36226e+07	1.17385e+07	3.53872e+07	4.6191e+07	3.88127e+07	1493.84	1493.84	1493.84	1493.84	1493.84	1493.84	3.3427e+07	1493.84	-14.4497	0.000664008	0.00782345	0.825523	113.034	417.743	6.96	--	--	--	--	--	--	--	--	--	-	-	-	-
POS_M113T287	3.74056e+07	4.02898e+07	1.6621e+08	1.00366e+08	6.83669e+07	7.07022e+07	5.10815e+08	8.08463e+08	5.97734e+08	4.05607e+08	3.47006e+08	3.01337e+08	8.05568e+07	4.9516e+08	2.61982	0.000379616	0.00550311	2.81178	113.034	287.425	4.79	--	--	--	--	--	--	--	--	--	-	-	-	-
POS_M113T232	2.85109e+07	2.63019e+08	1.02212e+08	1.02555e+08	8.19052e+07	1.63239e+08	4.40331e+08	4.03575e+08	1.26529e+09	4.39071e+08	1.0059e+09	7.88061e+08	1.23573e+08	7.23705e+08	2.55003	0.00249777	0.0176349	3.25376	113.034	232.111	3.87	--	--	--	--	--	--	--	--	--	-	-	-	-
POS_M113T111	1.47711e+07	1.68183e+07	1.57462e+07	2.08352e+07	1.77012e+07	1.43859e+07	4.55844e+06	3.80423e+06	4.12922e+06	4.49785e+06	5.97746e+06	5.45796e+06	1.67096e+07	4.73753e+06	-1.81848	3.74761e-07	0.000114171	0.50225	113.107	110.671	1.84	--	--	--	--	--	--	--	--	--	-	-	-	-
POS_M114T310	1.16049e+07	2.45056e+06	7.86752e+06	5.30827e+06	938016	5.31163e+06	562913	771245	2.34664e+06	543860	582652	513199	5.58015e+06	886752	-2.6537	0.0143812	0.053626	0.252725	113.523	309.94	5.17	--	--	--	--	--	--	--	--	--	-	-	-	-
POS_M114T263	3.67434e+08	4.45459e+08	1.95532e+08	5.00136e+08	3.51768e+08	2.20388e+08	4.44799e+07	8.20548e+07	3.96049e+07	3.88268e+07	1.25866e+08	1.60086e+07	3.46786e+08	5.78068e+07	-2.58473	0.000233355	0.00397124	2.35304	113.963	263.193	4.39	--	--	--	--	--	--	--	--	--	-	-	-	-
POS_M114T133	2.63702e+07	1.63341e+08	2.84833e+07	1.02118e+08	1.30077e+08	1.64365e+08	2.07634e+07	3.36275e+07	3.30708e+07	7.98886e+06	5.19474e+07	1.09089e+07	1.02459e+08	2.63845e+07	-1.95729	0.0163694	0.0583609	1.14811	113.963	133.43	2.22	--	--	--	--	--	--	--	--	--	-	-	-	-
POS_M114T355_1	2.56577e+08	1.75818e+08	2.03685e+08	4.47905e+07	1.25353e+08	1.27637e+08	3.52038e+07	1.0808e+07	6.86955e+07	6.01442e+07	5.49951e+07	6.00234e+07	1.55643e+08	4.83117e+07	-1.6878	0.00633353	0.0315537	1.33556	113.963	354.802	5.91	--	--	--	--	--	--	--	--	--	-	-	-	-
POS_M114T396	1.80383e+08	2.73747e+08	1.73016e+08	1.53094e+08	2.75387e+07	1.25737e+08	2.27082e+07	1.40177e+07	4.02997e+07	5.20141e+06	7.11524e+06	4.8265e+07	1.55586e+08	2.29345e+07	-2.76212	0.00271163	0.0183147	1.51434	113.963	396.161	6.6	--	--	--	--	--	--	--	--	--	-	-	-	-
POS_M114T32	1.3229e+07	1.46117e+07	2.05842e+07	1.07934e+07	7.64441e+06	2.57361e+07	9.01644e+06	3.97151e+06	5.46723e+06	5.99388e+06	1.02259e+07	6.68598e+06	1.54331e+07	6.8935e+06	-1.16272	0.0139635	0.0526156	0.366663	114.073	31.7274	0.53	--	--	--	--	--	--	--	--	--	-	-	-	-
POS_M114T838	1.72561e+07	1.52958e+07	2.18187e+07	2.38961e+07	1.2565e+08	1.31651e+08	1493.84	1493.84	1493.84	1493.84	1493.84	1493.84	5.59281e+07	1493.84	-15.1923	0.0356378	0.098165	0.931591	114.091	838.213	13.97	--	--	--	--	--	--	--	--	--	-	-	-	-
POS_M114T633	5.62227e+07	3.015e+08	1.94018e+08	2.35496e+08	2.01367e+08	2.51207e+08	1493.84	1493.84	1493.84	1493.84	1493.84	1493.84	2.06635e+08	1493.84	-17.0777	0.000118499	0.00266427	2.06909	114.09	632.708	10.55	--	--	--	--	--	--	--	--	--	-	-	-	-
POS_M114T746	1.61601e+08	8.22684e+08	5.4815e+08	6.05716e+08	9.10306e+07	8.50673e+08	5.62096e+07	1.49146e+07	8.50804e+07	5.18783e+07	2.07939e+07	2.45127e+07	5.13309e+08	4.22316e+07	-3.60343	0.00517086	0.0279805	2.86727	114.091	745.841	12.43	--	--	--	--	--	--	--	--	--	-	-	-	-
POS_M115T35	4.04806e+06	4.16059e+06	1.01763e+07	3.75746e+06	3.43425e+06	2.57331e+06	1.11724e+06	2.43556e+06	811682	949147	1.08853e+06	1.64526e+06	4.69165e+06	1.34123e+06	-1.80653	0.015359	0.0558667	0.214305	114.967	35.1013	0.59	--	--	--	--	--	--	--	--	--	-	-	-	-
POS_M115T94	1.67448e+08	1.84472e+08	1.66548e+08	3.69723e+08	1.96139e+08	1.87126e+08	4.2053e+07	4.38746e+07	9.4222e+07	4.40484e+07	4.34242e+07	5.7458e+07	2.11909e+08	5.418e+07	-1.96761	0.000743718	0.0083761	1.66215	115.038	94.1118	1.57	--	--	--	--	--	--	--	--	--	-	-	-	-
POS_M115T101	4.77509e+07	5.10775e+07	4.72629e+07	9.27545e+06	4.4324e+07	4.79574e+07	1.98883e+08	2.18117e+08	4.19155e+07	2.56033e+08	2.50117e+08	2.50214e+08	4.12747e+07	2.02547e+08	2.29492	0.000790297	0.00862954	1.73305	115.038	101.281	1.69	--	--	--	--	--	--	--	--	--	-	-	-	-
POS_M115T402	3.72855e+06	2.45756e+06	5.35682e+06	2.16295e+06	3.40004e+06	1.71883e+06	527462	554335	691087	620560	755799	755138	3.13746e+06	650730	-2.26947	0.000999955	0.00990687	0.208015	115.054	401.794	6.7	--	N-Methylhydantoin	--	28.6247	C4H6N2O2	MS1	Azolines	616-04-6	HMDB0003646	C02565	ko01100//Metabolic pathways;ko00330//Arginine and proline metabolism	Amino acid metabolism;Global and overview maps	Metabolism
POS_M116T77	1.36028e+07	1.68333e+07	6.90995e+07	2.2027e+07	1.38594e+07	1.37059e+07	1493.84	1493.84	1493.84	1493.84	1493.84	1493.84	2.48547e+07	1493.84	-14.0222	0.0195288	0.0649147	0.574571	115.964	77.0987	1.28	--	--	--	--	--	--	--	--	--	-	-	-	-
POS_M116T79	8.31186e+06	3.64297e+07	3.67866e+07	3.73307e+07	8.07557e+06	8.06854e+06	5.28064e+07	1.05337e+08	5.25631e+07	5.53036e+07	5.54795e+07	1.07849e+07	2.25005e+07	5.53791e+07	1.29939	0.0387424	0.104316	0.664317	116.07	78.6196	1.31	--	--	--	--	--	--	--	--	--	-	-	-	-
POS_M116T316	4.39345e+07	1.21105e+07	6.14222e+07	7.41167e+06	5.80324e+07	3.203e+07	1493.84	1493.84	1493.84	1493.84	1493.84	1493.84	3.58235e+07	1493.84	-14.5496	0.0032164	0.0203505	0.784898	116.07	315.776	5.26	--	--	--	--	--	--	--	--	--	-	-	-	-
POS_M116T823	6.82449e+07	1.46833e+08	1.22546e+08	1.1749e+07	3.72506e+07	6.65576e+07	1.6276e+07	3.05828e+07	2.16568e+07	2.68165e+07	2.39264e+07	2.00041e+07	7.55303e+07	2.32105e+07	-1.70228	0.0311955	0.0891093	0.887623	116.07	823.316	13.72	--	--	--	--	--	--	--	--	--	-	-	-	-
POS_M116T476	3.13817e+07	1.09973e+07	2.94552e+07	3.32072e+07	4.72857e+07	4.70099e+07	1.25459e+07	1.0248e+07	1.32271e+07	1.32453e+07	1.24251e+07	1.45127e+07	3.32228e+07	1.27007e+07	-1.38727	0.00392686	0.0232069	0.592024	116.07	476.117	7.94	--	--	--	--	--	--	--	--	--	-	-	-	-
POS_M116T197	6.15684e+07	7.26243e+07	1.69117e+07	5.17271e+07	1.05301e+08	1.0641e+08	5.44697e+07	2.19007e+07	3.87388e+07	7.13411e+06	2.5497e+07	7.45837e+06	6.90903e+07	2.58664e+07	-1.4174	0.02097	0.0682822	0.860283	116.07	197.16	3.29	--	--	--	--	--	--	--	--	--	-	-	-	-
POS_M116T555	3.28067e+07	1.30338e+08	3.94608e+07	5.17924e+07	1.51512e+07	5.3954e+07	6.43192e+06	1.29008e+07	1.01392e+07	8.58211e+06	9.6299e+06	3.27803e+06	5.39172e+07	8.49367e+06	-2.66629	0.0197276	0.0652675	0.855108	116.07	554.869	9.25	--	--	--	--	--	--	--	--	--	-	-	-	-
POS_M116T797	8.42412e+07	2.2421e+07	9.31315e+07	1.96629e+07	1.00575e+08	7.95509e+07	1493.84	1493.84	1493.84	1493.84	1493.84	1493.84	6.65971e+07	1493.84	-15.4441	0.00109636	0.0104376	1.11084	116.07	796.965	13.28	--	--	--	--	--	--	--	--	--	-	-	-	-
POS_M117T256	3.08705e+07	1.29227e+08	1.39824e+08	3.84565e+08	1.85536e+08	6.21711e+07	1.15312e+07	2.63666e+06	2.89111e+06	1.00076e+07	1.23859e+07	1.81405e+07	1.55366e+08	9.59883e+06	-4.01667	0.0173855	0.0604277	1.40069	116.966	255.919	4.27	--	--	--	--	--	--	--	--	--	-	-	-	-
POS_M117T230	4.10842e+07	2.64399e+07	3.04749e+07	3.78599e+07	2.08061e+07	8.29076e+06	7.51346e+08	5.93087e+08	2.31475e+08	2.49764e+08	2.31182e+08	9.65433e+07	2.74926e+07	3.589e+08	3.70646	0.00957953	0.0411622	2.25063	117.054	230.418	3.84	Deoxyribose	--	5.34e-05	2.75532	C5H10O4	MS2	Organooxygen compounds	533-67-5	HMDB0003224	C01801	ko00030//Pentose phosphate pathway	Carbohydrate metabolism	Metabolism
POS_M117T197_2	1.21549e+07	4.04878e+06	2.12955e+07	2.65237e+07	1.68583e+07	2.11731e+07	7.98246e+07	1.91348e+07	1.6723e+07	6.79036e+07	7.62662e+07	6.83454e+07	1.7009e+07	5.46996e+07	1.68523	0.0115683	0.047116	0.781943	117.054	196.947	3.28	--	--	--	--	--	--	--	--	--	-	-	-	-
POS_M117T217	4.23757e+07	3.17106e+07	3.48543e+07	9.40995e+06	1.0638e+07	3.93538e+07	2.12831e+07	3.74892e+06	1.62252e+07	4.56864e+06	4.75137e+06	5.38521e+06	2.80571e+07	9.32707e+06	-1.58887	0.0181831	0.0619975	0.542253	117.054	217.293	3.62	--	2-Oxovaleric acid	--	1.31298	C5H8O3	MS1	Keto acids and derivatives	1821-02-9	HMDB0001865	-	-	-	-
POS_M118T37	1.88686e+06	464159	1.75741e+06	2.6803e+06	1.71232e+06	1.74732e+06	2.4955e+06	6.03181e+06	718366	3.85798e+06	4.19821e+06	8.17043e+06	1.70806e+06	4.24538e+06	1.31354	0.0448951	0.114839	0.194985	117.934	36.8995	0.61	--	--	--	--	--	--	--	--	--	-	-	-	-
POS_M118T106	1.2172e+07	2.41204e+07	1.55627e+07	1.58599e+07	1.91992e+07	1.67426e+07	7.11626e+06	9.40394e+06	7.72089e+06	1.07265e+07	4.40069e+06	3.66233e+06	1.72761e+07	7.17177e+06	-1.26838	0.000493659	0.00655308	0.458168	118.045	105.544	1.76	--	--	--	--	--	--	--	--	--	-	-	-	-
POS_M118T220	1.71989e+07	1.25399e+07	8.31716e+06	6.05685e+06	5.71775e+06	1.04576e+07	1493.84	1493.84	1493.84	1493.84	1493.84	1493.84	1.0048e+07	1493.84	-12.7156	0.000215388	0.00386195	0.445899	118.065	219.998	3.67	--	5-Hydroxypentanoic acid	--	2.41829	C5H10O3	MS1	Fatty Acyls	13392-69-3	HMDB0061927	-	-	-	-
POS_M118T105_1	7.115e+09	1.1287e+10	8.28329e+09	7.43445e+09	9.85478e+09	1.0536e+10	2.51066e+09	2.78907e+09	2.59812e+09	3.20038e+09	2.82659e+09	3.66218e+09	9.08509e+09	2.93117e+09	-1.63203	6.88876e-06	0.000567206	11.6814	118.086	105.403	1.76	--	--	--	--	--	--	--	--	--	-	-	-	-
POS_M118T336	7.40215e+07	1.04507e+08	1.03701e+08	2.59663e+07	1.33017e+08	1.07319e+08	1493.84	1493.84	1493.84	1493.84	1493.84	1493.84	9.14219e+07	1493.84	-15.9012	0.000126674	0.0027507	1.3941	118.086	336.402	5.61	--	--	--	--	--	--	--	--	--	-	-	-	-
POS_M118T838	5.31927e+07	8.72918e+07	5.20034e+07	1.10836e+07	1.51239e+07	1.80434e+07	1.616e+06	6.277e+06	1.57164e+06	7.20364e+06	1.15241e+06	7.35723e+06	3.94565e+07	4.19632e+06	-3.23307	0.0167404	0.0591988	0.744627	118.086	838.074	13.97	--	Betaine	--	4.39842	C5H11NO2	MS1	Carboxylic acids and derivatives	-	HMDB0059606	C00719	ko01100//Metabolic pathways;ko02010//ABC transporters;ko00260//Glycine, serine and threonine metabolism	Amino acid metabolism;Global and overview maps;Membrane transport	Environmental Information Processing;Metabolism
POS_M118T354	3.73847e+07	3.31008e+07	3.10745e+07	1.05899e+07	5.69048e+07	5.04401e+07	2.90935e+08	2.5946e+08	1.25873e+08	2.67694e+07	1.21247e+08	7.15927e+07	3.65825e+07	1.49313e+08	2.02911	0.02598	0.0789112	1.23748	118.086	353.51	5.89	--	--	--	--	--	--	--	--	--	-	-	-	-
POS_M118T346	9.47495e+07	5.85322e+07	4.03733e+07	1.64262e+08	2.87463e+07	7.04346e+06	1.6129e+07	2.67962e+06	3.47454e+06	4.02833e+06	3.71241e+06	4.09258e+06	6.56178e+07	5.68607e+06	-3.52858	0.0274215	0.0817813	0.847551	118.086	345.555	5.76	--	--	--	--	--	--	--	--	--	-	-	-	-
POS_M118T637	6.74126e+06	8.32543e+06	4.09053e+07	7.36433e+06	7.74163e+06	7.63122e+06	1493.84	1493.84	1493.84	1493.84	1493.84	1493.84	1.31182e+07	1493.84	-13.1003	0.0400545	0.106853	0.398809	118.087	636.58	10.61	--	--	--	--	--	--	--	--	--	-	-	-	-
POS_M118T596	3.63046e+06	4.41902e+06	1.97189e+07	2.42821e+07	2.46725e+07	6.88617e+06	1493.84	1493.84	1493.84	1493.84	1493.84	1493.84	1.39349e+07	1493.84	-13.1874	0.0067103	0.0325784	0.4597	118.087	595.841	9.93	--	--	--	--	--	--	--	--	--	-	-	-	-
POS_M118T394	7.95012e+07	1.76267e+07	6.60896e+06	3.03464e+07	2.87017e+07	2.93472e+07	1.09998e+08	8.28368e+07	7.87872e+07	7.42751e+07	1.4856e+08	6.12145e+07	3.2022e+07	9.26119e+07	1.53213	0.00430519	0.0246305	1.02213	118.086	394.087	6.57	--	--	--	--	--	--	--	--	--	-	-	-	-
POS_M118T535	5.55204e+06	2.25257e+07	2.56617e+07	4.2574e+07	8.18387e+06	3.43454e+07	4.43479e+07	4.44746e+07	8.19872e+07	4.43785e+07	4.43829e+07	3.24269e+07	2.31405e+07	4.86663e+07	1.07251	0.0187348	0.0633118	0.616714	118.087	535.163	8.92	--	--	--	--	--	--	--	--	--	-	-	-	-
POS_M118T217	2.50568e+07	1.36919e+08	6.43216e+07	6.66513e+07	1.58891e+08	5.35313e+07	1493.84	1493.84	1493.84	1493.84	1493.84	1493.84	8.42284e+07	1493.84	-15.783	0.00264096	0.0182013	1.26504	118.086	216.667	3.61	5-Aminopentanoic acid	--	1.71e-05	0.053632	C5H11NO2	MS2	Carboxylic acids and derivatives	660-88-8	HMDB0003355	C00431	ko01120//Microbial metabolism in diverse environments;ko00330//Arginine and proline metabolism;ko00310//Lysine degradation	Amino acid metabolism;Global and overview maps	Metabolism
POS_M118T326	3.66324e+07	9.42508e+06	3.71656e+07	8.57996e+06	3.99234e+07	4.59394e+07	1.65491e+07	3.71639e+06	3.44385e+06	4.64127e+06	1.95395e+07	5.58484e+06	2.9611e+07	8.91249e+06	-1.73223	0.0173624	0.0604033	0.566055	118.086	325.765	5.43	--	--	--	--	--	--	--	--	--	-	-	-	-
POS_M118T245	2.255e+07	8.48324e+07	1.38477e+08	2.23792e+08	1.07146e+08	2.20335e+07	1493.84	1493.84	1493.84	1493.84	1493.84	1493.84	9.98051e+07	1493.84	-16.0278	0.00947517	0.0408579	1.19046	118.086	244.517	4.08	--	--	--	--	--	--	--	--	--	-	-	-	-
POS_M119T77	4.9156e+06	3.8732e+06	795352	5.20345e+06	956153	7.45346e+06	1493.84	1493.84	1493.84	1493.84	1493.84	1493.84	3.8662e+06	1493.84	-11.3377	0.00447158	0.0252673	0.258026	118.943	76.567	1.28	--	--	--	--	--	--	--	--	--	-	-	-	-
POS_M119T190	1.89245e+07	4.61588e+07	1.02117e+07	1.94356e+07	3.06487e+07	4.01901e+07	8.54135e+06	1.23892e+07	1.42606e+07	1.10156e+07	1.36331e+07	2.21397e+07	2.75949e+07	1.36633e+07	-1.0141	0.0413545	0.109126	0.469341	119.049	189.71	3.16	2-Methylserine	--	8.4e-18	0.44164	C4H9NO3	MS2	--	--	--	-	-	-	-
POS_M119T105	6.05631e+08	5.83971e+08	4.16845e+08	3.94596e+08	5.17695e+08	5.49908e+08	2.22051e+08	2.40958e+08	2.16228e+08	2.43296e+08	2.06197e+08	2.36815e+08	5.11441e+08	2.27591e+08	-1.16813	1.41346e-05	0.000843526	2.4876	119.09	105.204	1.75	--	--	--	--	--	--	--	--	--	-	-	-	-
POS_M120T34	2.30153e+07	2.90296e+07	1.05119e+08	1.27109e+08	1.25071e+08	1.76967e+08	3.09974e+07	2.54483e+07	4.44017e+06	2.8468e+07	2.03187e+07	1.90899e+07	9.77185e+07	2.14604e+07	-2.18695	0.0121574	0.0484774	1.09365	120.025	33.7888	0.56	--	--	--	--	--	--	--	--	--	-	-	-	-
POS_M120T235	3.13527e+08	3.14315e+08	3.29828e+08	1.43291e+08	2.22265e+08	4.19087e+08	2.37322e+08	6.09271e+07	1.05139e+08	1.17608e+08	1.74618e+08	6.33084e+07	2.90386e+08	1.26487e+08	-1.19898	0.00655574	0.0319809	1.71342	120.023	234.707	3.91	--	--	--	--	--	--	--	--	--	-	-	-	-
POS_M120T199	7.27196e+07	9.15793e+07	6.71425e+07	4.33076e+07	1.31435e+08	3.76028e+07	1493.84	1493.84	1493.84	1493.84	1493.84	1493.84	7.39645e+07	1493.84	-15.5955	0.000366087	0.00541401	1.21784	120.024	198.565	3.31	--	--	--	--	--	--	--	--	--	-	-	-	-
POS_M120T420	1.29389e+07	1.21836e+07	8.37329e+06	7.53179e+06	8.98277e+06	1.40759e+06	4.57006e+06	2.51142e+07	5.03642e+07	1.00019e+07	6.11053e+07	6.92493e+07	8.56965e+06	3.67341e+07	2.09981	0.0314171	0.0895763	0.657678	120.024	420.145	7	--	--	--	--	--	--	--	--	--	-	-	-	-
POS_M120T256	3.14851e+07	2.78545e+07	1.04677e+08	1.29965e+08	4.93108e+07	2.05542e+07	1493.84	1493.84	1493.84	1493.84	1493.84	1493.84	6.06411e+07	1493.84	-15.309	0.00863188	0.0383884	0.913029	120.023	256.055	4.27	--	--	--	--	--	--	--	--	--	-	-	-	-
POS_M120T342	1.12041e+08	1.61505e+08	2.443e+07	2.23953e+08	2.4287e+08	1.29753e+08	1493.84	1493.84	1493.84	1493.84	1493.84	1493.84	1.49092e+08	1493.84	-16.6068	0.00101623	0.00992289	1.67902	120.024	341.897	5.7	--	--	--	--	--	--	--	--	--	-	-	-	-
POS_M120T471	8.30609e+06	4.20482e+06	3.59679e+06	1.33914e+06	1.4324e+06	1.57741e+06	1.0502e+07	1.15039e+07	3.61849e+07	7.56009e+07	1.02253e+07	3.58438e+07	3.40944e+06	2.99768e+07	3.13624	0.0297391	0.0865332	0.598595	120.024	470.98	7.85	--	--	--	--	--	--	--	--	--	-	-	-	-
POS_M120T396	2.47619e+06	1.32941e+07	3.14214e+06	2.49416e+07	3.41303e+06	3.56999e+06	8.63707e+07	1.95113e+07	2.93696e+07	3.81538e+07	3.21255e+07	7.02043e+07	8.47285e+06	4.59559e+07	2.43933	0.00793257	0.0361234	0.78851	120.024	396.135	6.6	--	3-aci-Nitropropanoate	--	11.59	C3H5NO4	MS1	--	--	--	-	-	-	-
POS_M120T702	4.22223e+06	1.58677e+07	1.97378e+07	1.08131e+07	1.21126e+07	1.95219e+06	794704	847124	953379	937244	8.21822e+06	6.34834e+06	1.07843e+07	3.0165e+06	-1.83798	0.0304276	0.0879741	0.316513	120.025	701.971	11.7	--	--	--	--	--	--	--	--	--	-	-	-	-
POS_M120T387	1.03404e+07	4.00538e+07	2.91348e+07	5.77323e+06	4.55215e+07	2.37119e+07	2.19967e+06	7.03799e+06	2.59033e+06	1.86225e+07	1.00356e+07	3.57353e+06	2.57559e+07	7.34328e+06	-1.81041	0.0242047	0.0750532	0.556285	120.024	386.656	6.44	--	--	--	--	--	--	--	--	--	-	-	-	-
POS_M120T722	1.00487e+08	6.93445e+07	2.65253e+07	4.5298e+07	7.38187e+06	2.21073e+07	1493.84	1493.84	1493.84	1493.84	1493.84	4.51974e+07	4.51907e+07	7.53414e+06	-2.58451	0.040123	0.106981	0.679267	120.025	721.673	12.03	--	--	--	--	--	--	--	--	--	-	-	-	-
POS_M120T488	1.90799e+06	587877	517842	479824	1.70987e+06	1.70859e+06	1.36086e+06	1.14055e+07	5.23886e+06	5.70739e+06	1.73557e+06	7.67998e+06	1.152e+06	5.52137e+06	2.26089	0.0190117	0.063893	0.255466	120.056	488.312	8.14	--	--	--	--	--	--	--	--	--	-	-	-	-
POS_M121T45	3.17236e+06	3.98853e+06	799144	683631	2.17029e+06	790534	1493.84	1493.84	1493.84	1493.84	1493.84	1493.84	1.93408e+06	1493.84	-10.3384	0.0073345	0.0344027	0.184491	120.987	45.2282	0.75	--	--	--	--	--	--	--	--	--	-	-	-	-
POS_M121T779	3.74425e+06	2.01375e+07	1.8663e+07	2.40069e+07	5.36178e+06	2.16082e+07	1493.84	1493.84	1493.84	1493.84	1493.84	1493.84	1.55869e+07	1493.84	-13.349	0.0014058	0.0121497	0.528227	121.024	779.471	12.99	--	--	--	--	--	--	--	--	--	-	-	-	-
POS_M121T189	5.13008e+06	8.75349e+06	7.95494e+06	6.45727e+06	9.29644e+06	7.81313e+06	1.45552e+07	2.62001e+07	2.30037e+07	1.7764e+07	1.85016e+07	1.93408e+07	7.56756e+06	1.98942e+07	1.39445	4.33542e-05	0.00144694	0.497496	121.04	188.694	3.14	--	Purine	--	1.02083	C5H4N4	MS1	Imidazopyrimidines	120-73-0	HMDB0001366	-	-	-	-
POS_M121T90	1.18106e+08	1.61023e+08	1.44457e+08	1.68056e+08	2.00734e+08	1.81487e+08	3.7865e+07	3.4294e+07	3.77218e+07	3.78229e+07	2.79123e+07	2.6723e+07	1.6231e+08	3.37232e+07	-2.26694	8.09281e-07	0.000182628	1.6867	121.069	90.0185	1.5	--	--	--	--	--	--	--	--	--	-	-	-	-
POS_M121T681	3.60599e+06	6.46471e+06	4.93204e+06	3.89513e+06	3.99468e+06	4.55031e+06	2.42066e+06	1.36605e+06	1.50874e+06	1.63973e+06	2.16281e+06	1.52284e+06	4.57381e+06	1.77014e+06	-1.36953	0.000114723	0.00261067	0.24179	121.101	680.75	11.35	--	--	--	--	--	--	--	--	--	-	-	-	-
POS_M122T37	2.82499e+06	1.82514e+06	2.72303e+06	2.30846e+06	1.92216e+06	3.44395e+06	1.09809e+07	7.03445e+06	6.07779e+06	4.7858e+06	5.59468e+06	4.0858e+06	2.50795e+06	6.42657e+06	1.35754	0.00350847	0.0214415	0.255495	121.971	36.7965	0.61	--	--	--	--	--	--	--	--	--	-	-	-	-
POS_M123T673	8.16752e+06	3.61293e+06	3.82281e+06	3.96056e+06	4.09584e+06	1.27843e+07	7.97664e+07	5.96521e+07	1.21105e+07	1.38494e+07	1.29857e+07	9.15584e+07	6.074e+06	4.49871e+07	2.88879	0.0266414	0.0803653	0.756472	123.04	672.764	11.21	--	(S)-1-Phenylethanol	--	1.9522	C8H10O	MS1	--	--	--	C11348	ko01100//Metabolic pathways;ko01120//Microbial metabolism in diverse environments;ko01220//Degradation of aromatic compounds	Global and overview maps	Metabolism
POS_M123T826	7.30922e+06	4.17087e+06	6.02146e+06	3.53072e+06	1.23609e+07	5.47928e+06	4.05098e+06	2.24031e+06	2.29142e+06	2.79252e+06	2.62076e+06	4.5729e+06	6.47875e+06	3.09481e+06	-1.06586	0.0318654	0.0904311	0.221544	123.117	826.428	13.77	--	--	--	--	--	--	--	--	--	-	-	-	-
POS_M124T310	2.05523e+06	4.58795e+06	419233	3.29563e+06	545792	4.40488e+06	456229	63679.3	293790	290783	285744	383111	2.55145e+06	295556	-3.10982	0.0134961	0.0515559	0.193312	123.545	310.185	5.17	--	--	--	--	--	--	--	--	--	-	-	-	-
POS_M124T231	1.44113e+08	3.97974e+08	2.15714e+08	5.84532e+07	2.76909e+08	2.00315e+08	1493.84	1493.84	1493.84	1493.84	1493.84	3.06921e+08	2.1558e+08	5.11547e+07	-2.07528	0.0399166	0.106532	1.5315	124.039	230.508	3.84	--	--	--	--	--	--	--	--	--	-	-	-	-
POS_M124T197	5.94366e+08	1.60625e+08	2.21272e+08	2.38736e+08	4.43957e+08	3.23402e+08	1.34913e+07	5.72132e+07	2.32779e+08	1.45015e+08	7.75258e+07	1.93366e+07	3.30393e+08	9.08935e+07	-1.86193	0.00936866	0.0405312	1.96162	124.039	196.755	3.28	--	--	--	--	--	--	--	--	--	-	-	-	-
POS_M124T394	8.06418e+07	1.49338e+07	1.3296e+07	9.71606e+07	5.93306e+07	4.41318e+07	1493.84	1493.84	1493.84	1493.84	1493.84	1493.84	5.15824e+07	1493.84	-15.0756	0.00414289	0.0239266	0.900525	124.039	393.897	6.56	--	--	--	--	--	--	--	--	--	-	-	-	-
POS_M124T94	7.54065e+07	1.02519e+08	1.0397e+08	1.98559e+07	9.70964e+07	8.22617e+07	5.18525e+06	1.80986e+07	5.25416e+06	1.9452e+07	5.36589e+06	7.33533e+06	8.01849e+07	1.01152e+07	-2.9868	0.000348245	0.00526731	1.20063	124.039	94.1151	1.57	--	--	--	--	--	--	--	--	--	-	-	-	-
POS_M124T407	1.24953e+08	3.08926e+07	1.86797e+08	1.25623e+08	2.06449e+08	1.64349e+08	9.6883e+06	4.21771e+07	3.36955e+07	3.04035e+07	1.08985e+07	4.52672e+07	1.39844e+08	2.86884e+07	-2.28528	0.00173873	0.013903	1.38747	124.039	407.277	6.79	--	--	--	--	--	--	--	--	--	-	-	-	-
POS_M124T514	2.67229e+08	9.10099e+07	3.04222e+08	1.27928e+08	6.74205e+08	1.46711e+08	1.5527e+07	4.76979e+07	1.44537e+07	6.36302e+07	1.41422e+07	1.36086e+07	2.68551e+08	2.81766e+07	-3.25263	0.0215759	0.0698312	1.8997	124.039	513.764	8.56	Isonicotinic acid	--	1.36e-09	3.9674	C6H5NO2	MS2	Pyridines and derivatives	55-22-1	HMDB0060665	-	-	-	-
POS_M124T185	5.32027e+07	1.52939e+08	1.70578e+08	9.23692e+07	1.43854e+08	1.4989e+08	1493.84	1493.84	1493.84	1493.84	1493.84	1493.84	1.27139e+08	1493.84	-16.377	3.92396e-05	0.00139817	1.64053	124.039	184.766	3.08	--	--	--	--	--	--	--	--	--	-	-	-	-
POS_M124T524	5.06187e+07	5.38514e+07	4.81898e+07	1.10662e+08	8.66035e+07	5.75449e+07	6.10825e+06	1.76418e+07	3.98629e+07	2.11165e+07	3.71262e+07	1.14295e+07	6.79117e+07	2.22142e+07	-1.61218	0.00292227	0.019125	0.871838	124.039	524.06	8.73	--	--	--	--	--	--	--	--	--	-	-	-	-
POS_M124T538	2.81488e+07	2.53984e+07	6.40963e+06	6.41414e+06	6.71525e+06	6.90287e+06	9.8544e+07	1.56285e+08	1.17708e+08	1.69274e+08	1.86104e+08	5.16841e+08	1.33315e+07	2.07459e+08	3.95992	0.0120374	0.0481798	1.80192	124.039	538.189	8.97	--	--	--	--	--	--	--	--	--	-	-	-	-
POS_M124T722	2.93166e+07	6.19947e+06	2.07516e+07	7.87199e+06	2.19373e+07	8.4967e+06	1493.84	1493.84	1493.84	1493.84	1493.84	1493.84	1.57623e+07	1493.84	-13.3652	0.0023055	0.0166636	0.516242	124.088	722.038	12.03	--	--	--	--	--	--	--	--	--	-	-	-	-
POS_M125T64	5.33913e+06	1.86581e+06	1.96149e+06	2.80231e+06	2.49056e+06	2.80258e+06	3.90937e+07	4.13113e+07	2.47969e+07	1.92764e+07	1.10823e+07	8.9866e+06	2.87698e+06	2.40912e+07	3.06588	0.0036713	0.0221697	0.591014	125.003	64.0513	1.07	--	--	--	--	--	--	--	--	--	-	-	-	-
POS_M125T95	2.9849e+06	2.19943e+07	3.96541e+06	4.82464e+06	1.56624e+07	1.95352e+07	3.02328e+06	706354	3.05894e+06	925894	6.3113e+06	1.25376e+06	1.14945e+07	2.54659e+06	-2.1743	0.0321314	0.0908658	0.388772	125.023	94.5713	1.58	--	--	--	--	--	--	--	--	--	-	-	-	-
POS_M126T37	1.03615e+06	3.78673e+06	5.60112e+06	9.88554e+06	4.69735e+06	5.57112e+06	699450	1.72447e+06	895806	2.10847e+06	1.76019e+06	1.30942e+06	5.09634e+06	1.4163e+06	-1.84733	0.0119543	0.0481586	0.230384	125.964	36.8041	0.61	--	--	--	--	--	--	--	--	--	-	-	-	-
POS_M126T370	3.03291e+07	3.23092e+07	2.49619e+07	9.47774e+06	3.78982e+07	2.33838e+07	7.98621e+07	1.13525e+08	8.20224e+07	8.44653e+07	4.75913e+07	1.55148e+07	2.63933e+07	7.04968e+07	1.41739	0.0123636	0.0487913	0.784376	125.986	370.267	6.17	--	--	--	--	--	--	--	--	--	-	-	-	-
POS_M126T291	9.85303e+06	1.77541e+07	2.3968e+07	9.41959e+07	3.00144e+07	3.91346e+07	4.46003e+08	8.97716e+08	2.02697e+08	2.6459e+08	9.69363e+07	1.10039e+08	3.582e+07	3.3633e+08	3.23104	0.0361735	0.0991922	1.99575	125.986	291.058	4.85	Thymine	--	1.38e-13	4.71078	C5H6N2O2	MS2	Diazines	65-71-4	HMDB0000262	C00178	ko01100//Metabolic pathways;ko00240//Pyrimidine metabolism	Global and overview maps;Nucleotide metabolism	Metabolism
POS_M126T355	4.75064e+07	9.24792e+07	7.61477e+07	1.6376e+07	1.60172e+07	4.83978e+07	2.48251e+07	3.87453e+06	3.97112e+06	4.55039e+06	5.21226e+06	2.23914e+07	4.94874e+07	1.08041e+07	-2.19548	0.0153856	0.0558667	0.78396	125.986	354.929	5.92	--	--	--	--	--	--	--	--	--	-	-	-	-
POS_M126T317	1.95684e+08	1.4141e+08	1.35308e+08	1.54463e+08	1.00058e+08	2.36792e+07	3.44613e+06	3.1794e+06	3.66951e+06	1.68589e+07	2.00806e+07	3.68251e+07	1.251e+08	1.40099e+07	-3.15856	0.00108872	0.0103864	1.36761	125.986	316.514	5.28	--	--	--	--	--	--	--	--	--	-	-	-	-
POS_M126T140	3.65486e+07	1.5767e+08	6.13565e+07	1.3012e+08	8.08902e+07	1.64646e+07	8.32998e+06	2.55163e+06	2.84091e+06	1.02966e+07	3.41148e+06	1.32454e+07	8.05084e+07	6.77933e+06	-3.56992	0.00792793	0.0361234	1.09178	125.986	140.152	2.34	Taurine	--	0.0311952	0.364037	C2H7NO3S	MS2	Organic sulfonic acids and derivatives	107-35-7	HMDB0000251	C00245	ko01100//Metabolic pathways;ko02010//ABC transporters;ko00920//Sulfur metabolism;ko00430//Taurine and hypotaurine metabolism	Energy metabolism;Global and overview maps;Membrane transport;Metabolism of other amino acids	Environmental Information Processing;Metabolism
POS_M126T584	1.56587e+07	3.09798e+06	2.07068e+07	3.05328e+06	3.4824e+06	3.77006e+06	1493.84	1493.84	1493.84	1493.84	1493.84	1493.84	8.29487e+06	1493.84	-12.439	0.0267164	0.0804863	0.323	125.986	583.655	9.73	--	--	--	--	--	--	--	--	--	-	-	-	-
POS_M126T460	1.42995e+07	9.89357e+06	1.89653e+07	1.03288e+07	4.15176e+06	4.69766e+06	5.31575e+07	4.85972e+07	5.02252e+07	5.79991e+07	7.45895e+07	1.36295e+07	1.03894e+07	4.96997e+07	2.25812	0.000937253	0.00953369	0.848639	125.986	460.276	7.67	--	--	--	--	--	--	--	--	--	-	-	-	-
POS_M126T38	2.27411e+07	1.23595e+07	2.14251e+07	1.70149e+07	1.65345e+07	3.84385e+07	3.7433e+06	3.59717e+06	3.65574e+06	4.19311e+06	9.48639e+06	3.68933e+06	2.14189e+07	4.72751e+06	-2.17974	0.00147095	0.0125125	0.553284	126.092	38.0506	0.63	--	--	--	--	--	--	--	--	--	-	-	-	-
POS_M127T286	1.57841e+09	1.04121e+09	7.49673e+08	4.22376e+08	1.09974e+09	7.72336e+08	1.75458e+08	1.5402e+08	2.19694e+08	1.93516e+08	1.92045e+08	3.62068e+08	9.43958e+08	2.16133e+08	-2.1268	0.00123995	0.0112594	3.69331	127.038	285.607	4.76	--	--	--	--	--	--	--	--	--	-	-	-	-
POS_M127T432	6.91098e+08	6.49815e+08	5.89842e+08	8.86956e+08	1.14327e+09	1.37326e+09	9.9912e+07	2.30249e+07	7.71019e+07	8.3104e+07	2.40048e+08	3.31044e+07	8.89041e+08	9.27159e+07	-3.26136	0.000119642	0.00268008	4.05563	127.04	431.731	7.2	--	--	--	--	--	--	--	--	--	-	-	-	-
POS_M127T413	2.13842e+08	3.75943e+08	2.24753e+08	2.91339e+08	3.71429e+08	4.64908e+08	1493.84	1493.84	1493.84	1493.84	1493.84	1493.84	3.23702e+08	1493.84	-17.7253	1.05035e-05	0.00075372	2.67216	127.04	413.032	6.88	--	--	--	--	--	--	--	--	--	-	-	-	-
POS_M127T394	5.92409e+07	2.54328e+08	3.36197e+08	4.63525e+08	3.1117e+08	9.44851e+07	1493.84	1493.84	1493.84	1493.84	1493.84	1493.84	2.53158e+08	1493.84	-17.3707	0.00232881	0.0167724	2.04477	127.04	393.712	6.56	--	--	--	--	--	--	--	--	--	-	-	-	-
POS_M127T422	5.08861e+07	5.81204e+07	2.78168e+08	2.55359e+08	4.59829e+08	8.30273e+07	1493.84	1493.84	1493.84	1493.84	1493.84	1493.84	1.97565e+08	1493.84	-17.0129	0.0140329	0.0527792	1.70899	127.039	422.057	7.03	--	--	--	--	--	--	--	--	--	-	-	-	-
POS_M128T143	2.35159e+07	7.55714e+06	9.60369e+06	1.75814e+07	8.9214e+06	2.70102e+07	2.29524e+08	1.52556e+08	3.56006e+07	3.33723e+07	1.12753e+08	3.51463e+07	1.56983e+07	9.98254e+07	2.6688	0.0292189	0.0853046	1.07283	128.044	143.064	2.38	--	--	--	--	--	--	--	--	--	-	-	-	-
POS_M128T351	1.26138e+07	2.0126e+07	1.68656e+07	2.3295e+07	1.55687e+07	3.12058e+07	2.8882e+06	1.25956e+07	3.19724e+06	3.54869e+06	5.51224e+06	4.23124e+06	1.99458e+07	5.32886e+06	-1.90419	0.000820999	0.00886941	0.527483	128.045	351.404	5.86	--	--	--	--	--	--	--	--	--	-	-	-	-
POS_M128T301	4.40799e+06	2.55143e+07	5.4853e+06	6.14349e+06	6.93242e+06	1.656e+07	2.99099e+07	4.13365e+07	2.59262e+07	8.25495e+07	7.3638e+07	1.86169e+07	1.08406e+07	4.53295e+07	2.06401	0.0126692	0.0495655	0.703125	128.045	301.178	5.02	--	--	--	--	--	--	--	--	--	-	-	-	-
POS_M128T254	5.01174e+06	1.35467e+07	1.19059e+07	1.32184e+07	5.16787e+06	2.79823e+07	1.12159e+08	2.52729e+07	2.14104e+07	1.01173e+08	1.01615e+08	2.74509e+07	1.28055e+07	6.48468e+07	2.34027	0.0177124	0.06123	0.856507	128.044	253.649	4.23	--	--	--	--	--	--	--	--	--	-	-	-	-
POS_M129T119	1.90654e+08	3.33029e+07	3.03977e+08	3.39884e+08	3.33535e+08	1.29648e+08	1.25337e+07	4.28986e+07	4.30018e+07	4.19256e+07	7.82903e+07	7.49983e+07	2.21833e+08	4.89414e+07	-2.18035	0.00769547	0.0354947	1.56637	128.951	118.509	1.98	--	--	--	--	--	--	--	--	--	-	-	-	-
POS_M129T298	3.41396e+07	6.17262e+06	1.45244e+07	4.46718e+06	1.68643e+07	3.26944e+06	4.26994e+07	2.61905e+07	6.60075e+07	5.38493e+07	5.13816e+07	6.08575e+07	1.32396e+07	5.01643e+07	1.9218	0.00060358	0.00736996	0.844694	128.952	298.228	4.97	--	--	--	--	--	--	--	--	--	-	-	-	-
POS_M129T311	7.88147e+07	1.13989e+08	9.21693e+07	8.03666e+07	6.78944e+07	9.66187e+07	4.22802e+08	4.15453e+08	2.59684e+08	2.23965e+08	2.13872e+08	1.58845e+08	8.83087e+07	2.82437e+08	1.6773	0.0016922	0.0136383	1.82745	129.055	310.866	5.18	--	--	--	--	--	--	--	--	--	-	-	-	-
POS_M129T170	4.01049e+07	1.07336e+07	5.26281e+07	6.66529e+07	9.38571e+07	1.33705e+07	1493.84	1493.84	1493.84	1493.84	1493.84	1493.84	4.62245e+07	1493.84	-14.9173	0.00532219	0.0284208	0.849147	129.053	169.823	2.83	--	Adipate	--	21.332	C6H10O4	MS1	Fatty Acyls	124-04-9	HMDB0000448	C06104	ko01100//Metabolic pathways;ko01120//Microbial metabolism in diverse environments;ko01220//Degradation of aromatic compounds	Global and overview maps	Metabolism
POS_M130T433_1	2.85329e+07	3.64072e+07	8.04987e+06	9.34505e+06	1.0139e+07	1.19636e+07	1493.84	1493.84	1493.84	1493.84	1493.84	1493.84	1.74063e+07	1493.84	-13.5083	0.00523993	0.0282029	0.556467	130.008	432.627	7.21	--	--	--	--	--	--	--	--	--	-	-	-	-
POS_M130T162_1	1.36715e+07	1.81397e+07	1.33679e+07	2.30788e+07	2.11854e+07	2.99118e+07	2.64913e+07	5.90565e+07	4.70492e+07	1.12362e+08	7.86521e+07	7.18347e+07	1.98925e+07	6.59076e+07	1.72822	0.00376122	0.0225032	0.882282	130.008	161.504	2.69	--	--	--	--	--	--	--	--	--	-	-	-	-
POS_M130T270	2.41472e+07	2.50004e+07	1.92512e+07	6.05756e+06	6.15659e+06	6.05475e+06	6.24173e+07	6.35599e+07	7.4878e+07	1.44583e+08	2.18687e+07	2.31646e+07	1.44446e+07	6.50785e+07	2.17165	0.0220087	0.0708769	0.820473	130.008	269.668	4.49	--	--	--	--	--	--	--	--	--	-	-	-	-
POS_M130T139	5.70005e+07	6.64948e+07	3.91116e+07	1.05397e+07	3.42703e+07	3.85328e+07	1.85297e+07	1.73431e+07	1.2488e+07	1.71537e+07	1.4113e+07	1.62444e+07	4.09916e+07	1.59787e+07	-1.35918	0.0106668	0.0443635	0.660081	130.05	138.789	2.31	O-Acetylserine	--	0.00133099	29.6998	C5H9NO4	MS2	Carboxylic acids and derivatives	5147-00-2	HMDB0003011	C00979	ko01100//Metabolic pathways;ko01110//Biosynthesis of secondary metabolites;ko01120//Microbial metabolism in diverse environments;ko01130//Biosynthesis of antibiotics;ko01230//Biosynthesis of amino acids;ko01200//Carbon metabolism;ko00270//Cysteine and methionine metabolism;ko00908//Zeatin biosynthesis;ko00920//Sulfur metabolism;ko04122//Sulfur relay system	Amino acid metabolism;Energy metabolism;Folding, sorting and degradation;Global and overview maps;Metabolism of terpenoids and polyketides	Genetic Information Processing;Metabolism
POS_M130T284	4.28718e+07	4.19961e+07	8.67095e+07	4.8763e+07	5.25347e+07	3.55498e+07	1493.84	1493.84	1493.84	1493.84	1493.84	1493.84	5.14041e+07	1493.84	-15.0706	4.22063e-05	0.00143667	1.00074	130.05	284.486	4.74	--	--	--	--	--	--	--	--	--	-	-	-	-
POS_M130T407	1.82877e+07	2.58913e+07	7.09674e+07	7.33156e+07	1.48498e+07	2.53826e+07	2.3476e+06	4.71391e+06	4.5309e+06	2.61653e+06	1.23592e+07	7.79116e+06	3.81157e+07	5.72654e+06	-2.73465	0.0147349	0.0543789	0.645803	130.049	407.382	6.79	--	--	--	--	--	--	--	--	--	-	-	-	-
POS_M130T745_1	6.10478e+07	3.44922e+07	3.78958e+07	2.93059e+07	3.56362e+07	2.78815e+07	6.21428e+06	1.10148e+06	4.25353e+06	3.53011e+06	7.56444e+06	1.71063e+06	3.77099e+07	4.06241e+06	-3.21454	5.40785e-05	0.00166392	0.816819	130.05	744.587	12.41	Pyrrolidonecarboxylic acid	--	1.02e-05	2.68704	C5H7NO3	MS2	Carboxylic acids and derivatives	4042-36-8	HMDB0000805	-	-	-	-
POS_M130T327	1.06265e+08	9.30165e+07	2.66811e+07	2.98351e+07	2.84473e+07	2.99412e+07	1493.84	1493.84	1493.84	1493.84	1493.84	1493.84	5.23644e+07	1493.84	-15.0973	0.00594079	0.0304179	0.943913	130.05	327.299	5.45	L-threo-3-Methylaspartate	--	0.00129481	28.7951	C5H9NO4	MS2	--	--	--	C03618	ko01100//Metabolic pathways;ko01120//Microbial metabolism in diverse environments;ko01200//Carbon metabolism;ko00630//Glyoxylate and dicarboxylate metabolism;ko00660//C5-Branched dibasic acid metabolism	Carbohydrate metabolism;Global and overview maps	Metabolism
POS_M130T243	1.62248e+07	1.0498e+07	2.30459e+07	1.6093e+07	1.13004e+07	5.05923e+06	4.97646e+07	2.93138e+07	2.00357e+07	6.71113e+07	5.43945e+07	2.15283e+07	1.37035e+07	4.0358e+07	1.55831	0.00948507	0.0408716	0.651105	130.049	243.308	4.06	--	--	--	--	--	--	--	--	--	-	-	-	-
POS_M130T466	3.48073e+07	1.07954e+07	1.8719e+07	8.62066e+06	1.35108e+07	8.30996e+06	7.00058e+07	1.37682e+08	3.14569e+07	4.49954e+07	4.94326e+07	3.01156e+07	1.57939e+07	6.06147e+07	1.9403	0.0249774	0.076553	0.801433	130.05	465.809	7.76	--	--	--	--	--	--	--	--	--	-	-	-	-
POS_M130T433_2	3.26281e+07	1.09004e+07	2.05349e+07	3.89524e+07	2.81911e+07	5.02116e+07	7.77554e+06	7.36557e+06	7.72747e+06	7.25233e+06	2.8106e+07	1.14231e+07	3.02364e+07	1.16083e+07	-1.38113	0.0175858	0.0609502	0.514586	130.05	432.563	7.21	--	--	--	--	--	--	--	--	--	-	-	-	-
POS_M130T625_2	1.04587e+07	5.80068e+07	3.31824e+07	3.20946e+07	1.17034e+07	1.21169e+07	1493.84	1493.84	1493.84	1493.84	1493.84	1493.84	2.62605e+07	1493.84	-14.1016	0.00636647	0.0315887	0.661592	130.05	624.708	10.41	L-4-Hydroxyglutamate semialdehyde	--	0.00102826	29.0462	C5H9NO4	MS2	Carboxylic acids and derivatives	-	HMDB0006556	C05938	ko00330//Arginine and proline metabolism	Amino acid metabolism	Metabolism
POS_M130T264	1.26948e+07	3.54393e+07	2.09974e+07	1.91236e+07	1.74445e+07	2.28704e+07	3.63255e+06	7.28275e+06	6.88893e+06	8.17101e+06	4.86962e+06	8.65972e+06	2.14283e+07	6.5841e+06	-1.70246	0.00101002	0.00992289	0.539753	130.05	263.633	4.39	--	--	--	--	--	--	--	--	--	-	-	-	-
POS_M130T684	6.51608e+07	1.45564e+07	1.12546e+07	2.70574e+07	8.74116e+06	9.45011e+06	1493.84	1493.84	1493.84	1493.84	1493.84	1493.84	2.27034e+07	1493.84	-13.8916	0.0291799	0.0852317	0.535883	130.05	683.606	11.39	3-Aminopentanedioate	--	0.00583037	29.729	C5H9NO4	MS2	--	--	--	-	-	-	-
POS_M130T253	4.2583e+07	1.23431e+07	3.69939e+07	3.62003e+07	4.70767e+07	3.32658e+07	6.92732e+06	6.65108e+06	7.00067e+06	3.07062e+06	4.00046e+06	9.24742e+06	3.47438e+07	6.1496e+06	-2.49819	0.000193229	0.00361215	0.730551	130.05	253.369	4.22	--	--	--	--	--	--	--	--	--	-	-	-	-
POS_M130T315	1.5647e+07	1.12371e+07	1.52336e+07	2.0046e+07	6.26756e+06	5.53063e+06	3.8321e+07	2.04172e+07	1.89516e+07	1.92717e+07	2.74436e+07	3.93548e+07	1.2327e+07	2.72933e+07	1.14673	0.00781282	0.0358234	0.52041	130.05	315.236	5.25	--	--	--	--	--	--	--	--	--	-	-	-	-
POS_M130T304	5.16296e+07	4.44386e+07	7.21432e+07	4.81009e+07	1.18013e+08	1.68991e+08	6.00399e+06	1.49689e+07	5.89256e+06	1.47326e+07	9.19659e+06	7.43941e+06	8.38861e+07	9.70568e+06	-3.11153	0.00459158	0.0256816	1.16524	130.05	304.287	5.07	--	--	--	--	--	--	--	--	--	-	-	-	-
POS_M130T102	2.37471e+08	1.56851e+09	3.34305e+08	3.8634e+08	4.82008e+08	1.16339e+09	1.10186e+08	1.43785e+08	1.98035e+08	2.40033e+08	1.16473e+08	3.20339e+08	6.95338e+08	1.88142e+08	-1.88589	0.0464654	0.11767	2.82309	130.086	102.302	1.71	--	--	--	--	--	--	--	--	--	-	-	-	-
POS_M130T348	8.33763e+06	2.0057e+07	1.21574e+07	1.17618e+07	2.68624e+06	2.38017e+06	2.6979e+07	3.19477e+07	4.08538e+07	6.79542e+07	5.35893e+07	1.78086e+08	9.56338e+06	6.65683e+07	2.79924	0.0343227	0.0953618	0.92207	130.086	347.538	5.79	--	--	--	--	--	--	--	--	--	-	-	-	-
POS_M130T657	6.05101e+06	5.35013e+06	2.1185e+07	2.20086e+07	1.4686e+07	1.03123e+07	8.31136e+06	6.56388e+06	4.94949e+06	4.75058e+06	2.16482e+06	2.49101e+06	1.32655e+07	4.87186e+06	-1.44514	0.0227394	0.0722366	0.328631	130.086	656.909	10.95	--	--	--	--	--	--	--	--	--	-	-	-	-
POS_M130T620	2.69167e+06	2.3754e+06	2.06831e+06	1.93588e+06	1.64174e+06	1.23133e+06	4.12141e+06	4.80181e+06	4.36215e+06	4.83566e+06	5.68462e+06	2.98754e+06	1.99072e+06	4.46553e+06	1.16554	0.000164926	0.00330557	0.220758	130.123	620.424	10.34	--	--	--	--	--	--	--	--	--	-	-	-	-
POS_M131T68	1.547e+07	1.26821e+08	8.28254e+07	8.34219e+07	1.07817e+08	1.99174e+07	6.92462e+06	2.43757e+06	2.7113e+06	1.00759e+07	1.68742e+07	3.51726e+06	7.27122e+07	7.09014e+06	-3.35831	0.00581161	0.0299026	1.0591	130.967	68.1331	1.14	--	--	--	--	--	--	--	--	--	-	-	-	-
POS_M131T154	8.31095e+06	1.48979e+07	1.4036e+07	1.30701e+07	1.25605e+07	1.50454e+07	3.39945e+06	3.50309e+06	5.29322e+06	4.38968e+06	3.92004e+06	4.55672e+06	1.29868e+07	4.17704e+06	-1.6365	8.3022e-06	0.000656952	0.434781	131.035	153.986	2.57	--	Citraconic acid	--	3.03271	C5H6O4	MS1	Fatty Acyls	498-23-7	HMDB0000634	C02226	ko01100//Metabolic pathways;ko01210//2-Oxocarboxylic acid metabolism;ko00290//Valine, leucine and isoleucine biosynthesis;ko00660//C5-Branched dibasic acid metabolism	Amino acid metabolism;Carbohydrate metabolism;Global and overview maps	Metabolism
POS_M131T162	5.05083e+06	6.34187e+06	5.84597e+06	2.00674e+06	1.83382e+06	4.38687e+06	1.261e+06	2.49861e+06	2.47424e+06	1.93005e+06	1.51451e+06	2.45954e+06	4.24435e+06	2.02299e+06	-1.06905	0.0213406	0.0692746	0.182921	131.053	161.894	2.7	--	--	--	--	--	--	--	--	--	-	-	-	-
POS_M131T557	1.00418e+06	1.38185e+06	366543	1.45505e+06	2.1915e+06	2.62683e+06	337189	154194	170428	156457	125862	745867	1.50433e+06	281666	-2.41706	0.00536905	0.0285567	0.148958	131.086	557.457	9.29	--	--	--	--	--	--	--	--	--	-	-	-	-
POS_M132T234	1.37142e+08	3.56056e+07	1.26314e+08	1.20004e+08	7.25247e+07	8.67402e+07	1.29495e+07	1.23608e+07	1.41664e+07	1.18401e+07	5.15015e+07	2.10876e+07	9.63884e+07	2.0651e+07	-2.22265	0.00122576	0.0111919	1.10618	131.974	234.366	3.91	--	--	--	--	--	--	--	--	--	-	-	-	-
POS_M132T120	3.77325e+07	6.89041e+07	2.5607e+07	1.84511e+08	3.54408e+08	1.41817e+08	2.70157e+06	2.3454e+07	2.91982e+06	2.55699e+07	3.64238e+06	3.48286e+07	1.35496e+08	1.55194e+07	-3.12611	0.0398487	0.106397	1.30371	131.974	119.524	1.99	cis-4-Hydroxy-D-proline	--	8.15e-10	0.140971	C5H9NO3	MS2	Carboxylic acids and derivatives	2584-71-6	HMDB0060460	C03440	ko00330//Arginine and proline metabolism	Amino acid metabolism	Metabolism
POS_M132T355	8.10258e+07	7.54832e+07	6.86837e+07	1.36626e+07	4.64194e+07	1.18991e+07	1.61908e+07	9.91925e+06	9.8715e+06	1.43213e+07	3.82363e+06	2.20743e+07	4.9529e+07	1.27001e+07	-1.96343	0.0166836	0.0591239	0.745946	131.975	354.7	5.91	--	--	--	--	--	--	--	--	--	-	-	-	-
POS_M132T225	4.62386e+06	7.99746e+06	5.41364e+06	6.99109e+06	1.0215e+07	1.26747e+07	3.99553e+08	4.0795e+08	3.98647e+08	4.95062e+08	4.11824e+08	3.93801e+08	7.98596e+06	4.17806e+08	5.70922	1.59796e-10	9.7364e-07	3.00497	132.053	225.072	3.75	--	--	--	--	--	--	--	--	--	-	-	-	-
POS_M132T636	4.97071e+07	1.06235e+07	8.14638e+07	5.32516e+07	1.03462e+07	7.09946e+07	1493.84	1493.84	1493.84	1493.84	1493.84	1493.84	4.60645e+07	1493.84	-14.9123	0.00364336	0.0220666	0.851389	132.101	635.859	10.6	--	--	--	--	--	--	--	--	--	-	-	-	-
POS_M132T350	4.8677e+07	1.09953e+08	1.26163e+08	5.99352e+07	2.02645e+08	9.10819e+07	6.23156e+06	3.71654e+07	5.77724e+06	4.91068e+07	3.76332e+07	3.97797e+07	1.06409e+08	2.92823e+07	-1.86152	0.00902898	0.0396066	1.14897	132.101	350.182	5.84	--	--	--	--	--	--	--	--	--	-	-	-	-
POS_M132T505	1.35738e+07	5.12743e+07	7.74145e+07	2.7629e+07	8.4636e+06	5.37493e+07	3.20896e+08	9.55959e+07	2.90627e+07	1.98916e+08	1.78776e+08	1.51786e+08	3.86841e+07	1.62505e+08	2.07067	0.0143792	0.053626	1.358	132.101	505.493	8.42	--	--	--	--	--	--	--	--	--	-	-	-	-
POS_M132T434	2.9206e+08	1.02834e+08	8.36146e+08	3.46328e+08	4.03844e+08	1.55253e+08	1.32214e+07	4.67321e+06	5.76055e+07	1.44068e+07	6.2658e+06	7.13311e+06	3.56078e+08	1.72176e+07	-4.37023	0.0100375	0.0425008	2.19184	132.101	433.998	7.23	--	--	--	--	--	--	--	--	--	-	-	-	-
POS_M132T551	9.95901e+07	2.00187e+08	8.20913e+07	1.13616e+08	2.388e+07	8.39174e+07	1493.84	1493.84	1493.84	1493.84	1493.84	1493.84	1.00547e+08	1493.84	-16.0385	0.00162412	0.0132829	1.35774	132.101	550.532	9.18	--	--	--	--	--	--	--	--	--	-	-	-	-
POS_M132T295	1.45421e+08	4.98731e+07	1.9892e+08	4.21792e+07	2.28999e+08	1.65327e+08	1493.84	1493.84	1493.84	1493.84	1493.84	1493.84	1.38453e+08	1493.84	-16.5	0.00134075	0.0117641	1.60098	132.101	295.356	4.92	--	--	--	--	--	--	--	--	--	-	-	-	-
POS_M132T394	1.2149e+08	6.27114e+07	8.0739e+07	1.82375e+07	7.27763e+07	5.70524e+07	1493.84	1493.84	1493.84	1493.84	1493.84	1493.84	6.88344e+07	1493.84	-15.4918	0.000530622	0.00686429	1.1461	132.101	394.203	6.57	--	--	--	--	--	--	--	--	--	-	-	-	-
POS_M132T616	7.37411e+07	1.50976e+07	1.37375e+07	4.83301e+07	1.55788e+07	8.97637e+07	1493.84	1493.84	1493.84	1493.84	1493.84	1493.84	4.27081e+07	1493.84	-14.8032	0.0104952	0.0439557	0.817974	132.101	615.596	10.26	--	--	--	--	--	--	--	--	--	-	-	-	-
POS_M132T445	1.9439e+07	3.27322e+07	6.08499e+06	1.94137e+07	2.76427e+07	1.01639e+08	2.11686e+08	2.38177e+08	8.17564e+07	4.06801e+08	8.85794e+07	3.30494e+08	3.44919e+07	2.26249e+08	2.71358	0.0056192	0.0293635	1.75383	132.101	445.318	7.42	--	--	--	--	--	--	--	--	--	-	-	-	-
POS_M132T248_3	3.51864e+07	5.77741e+07	4.1067e+07	3.34627e+07	5.39169e+07	4.76735e+07	2.12685e+07	2.2045e+07	1.81861e+07	2.12573e+07	2.12498e+07	2.32782e+07	4.48468e+07	2.12142e+07	-1.07998	0.000187971	0.00356793	0.70991	132.151	248.361	4.14	--	--	--	--	--	--	--	--	--	-	-	-	-
POS_M133T819	3.32412e+08	1.89023e+08	1.28656e+08	2.27688e+08	1.41751e+08	8.8174e+07	1493.84	1493.84	1493.84	1493.84	1493.84	1493.84	1.84618e+08	1493.84	-16.9152	0.000408289	0.00577173	1.83075	132.532	818.766	13.65	--	--	--	--	--	--	--	--	--	-	-	-	-
POS_M133T124	2.09172e+07	1.73562e+07	1.6686e+07	1.37895e+07	2.29459e+07	1.93778e+07	1.41829e+08	9.25469e+07	4.97399e+07	4.32131e+07	2.96162e+07	2.50267e+07	1.85121e+07	6.3662e+07	1.78196	0.0347737	0.0961762	0.757685	132.988	123.589	2.06	--	--	--	--	--	--	--	--	--	-	-	-	-
POS_M133T94	2.21414e+07	3.07854e+07	3.13554e+07	2.00831e+07	2.42724e+07	3.27265e+07	1.08494e+07	7.74037e+06	6.20739e+06	7.4492e+06	7.95905e+06	1.07961e+07	2.6894e+07	8.50025e+06	-1.66171	1.32508e-05	0.000843526	0.628657	133.05	94.2201	1.57	--	--	--	--	--	--	--	--	--	-	-	-	-
POS_M133T681	2.67259e+06	5.4945e+06	3.65359e+06	2.58585e+06	3.02313e+06	4.01803e+06	414955	1.03142e+06	1.12854e+06	1.79896e+06	1.84503e+06	1.92779e+06	3.57461e+06	1.35778e+06	-1.39653	0.00144227	0.0123424	0.206697	133.101	680.837	11.35	--	Thymol	--	29.7256	C10H14O	MS1	Prenol lipids	89-83-8	HMDB0001878	-	-	-	-
POS_M134T44	6.9066e+06	8.39142e+06	7.40403e+06	2.38193e+06	5.10802e+06	2.49245e+06	1493.84	1493.84	1493.84	1493.84	1493.84	1493.84	5.44741e+06	1493.84	-11.8323	0.000399664	0.00570547	0.325262	133.975	43.8641	0.73	--	--	--	--	--	--	--	--	--	-	-	-	-
POS_M134T73	2.85482e+06	6.24349e+06	5.04157e+06	1.67663e+06	3.70761e+06	2.67004e+06	1.4445e+06	1.01151e+06	1.95094e+06	2.30765e+06	1.58737e+06	2.59925e+06	3.69903e+06	1.81687e+06	-1.02569	0.0269741	0.0808825	0.170321	133.999	73.2412	1.22	--	--	--	--	--	--	--	--	--	-	-	-	-
POS_M134T86	4.66113e+07	9.98447e+06	7.21396e+07	3.55928e+06	5.31937e+07	2.58938e+07	1.12086e+07	7.08331e+06	4.20885e+06	4.86291e+06	1.7605e+07	5.42956e+06	3.52304e+07	8.3997e+06	-2.06841	0.0358121	0.0984566	0.592126	134.063	86.399	1.44	L-Aspartic acid	--	7.25e-21	1.93873	C4H7NO4	MS2	Carboxylic acids and derivatives	56-84-8	HMDB0000191	C00049	ko01100//Metabolic pathways;ko01110//Biosynthesis of secondary metabolites;ko01120//Microbial metabolism in diverse environments;ko01130//Biosynthesis of antibiotics;ko01230//Biosynthesis of amino acids;ko02010//ABC transporters;ko01200//Carbon metabolism;ko01210//2-Oxocarboxylic acid metabolism;ko00270//Cysteine and methionine metabolism;ko00260//Glycine, serine and threonine metabolism;ko00970/…	Amino acid metabolism;Biosynthesis of other secondary metabolites;Energy metabolism;Global and overview maps;Membrane transport;Metabolism of cofactors and vitamins;Metabolism of other amino acids;Translation	Environmental Information Processing;Genetic Information Processing;Metabolism
POS_M135T73	4.50767e+06	3.87568e+06	1.5443e+06	2.48295e+06	1.40503e+06	4.14515e+06	1.81462e+07	1.30161e+07	5.38967e+06	9.89364e+06	6.48577e+06	4.3694e+06	2.99346e+06	9.55013e+06	1.6737	0.014695	0.0542976	0.304733	134.996	73.1182	1.22	--	--	--	--	--	--	--	--	--	-	-	-	-
POS_M135T149	1.31185e+07	1.31824e+07	6.83489e+06	8.84662e+06	9.97515e+06	8.87124e+06	6.71456e+07	1.82472e+08	3.35428e+07	4.99032e+07	9.10986e+07	2.49099e+07	1.01381e+07	7.48453e+07	2.88412	0.0209198	0.0682709	0.969286	135.004	148.841	2.48	--	--	--	--	--	--	--	--	--	-	-	-	-
POS_M136T64	2.73924e+07	2.33334e+07	7.26115e+06	8.47428e+06	1.90227e+07	7.24945e+06	2.96356e+06	5.66457e+06	1.42028e+06	3.6795e+06	2.90099e+06	6.35059e+06	1.54556e+07	3.82991e+06	-2.01274	0.0109526	0.0452128	0.436594	136.039	63.694	1.06	--	4-Hydroxyphenylacetaldehyde	--	0.0973092	C8H8O2	MS1	Benzene and substituted derivatives	7339-87-9	HMDB0003767	C03765	ko01110//Biosynthesis of secondary metabolites;ko00350//Tyrosine metabolism;ko00950//Isoquinoline alkaloid biosynthesis	Amino acid metabolism;Biosynthesis of other secondary metabolites;Global and overview maps	Metabolism
POS_M137T404	6.01568e+06	5.10629e+06	5.26024e+06	1.38158e+06	4.54814e+06	3.0461e+06	1.36798e+06	1.68131e+06	1.93183e+06	2.54983e+06	1.92173e+06	1.77948e+06	4.22634e+06	1.87203e+06	-1.17481	0.00820357	0.0369433	0.199165	137.015	404.394	6.74	--	2-Pyrocatechuic acid	--	28.9826	C7H6O4	MS1	Benzene and substituted derivatives	303-38-8	HMDB0000397	C00196	ko01110//Biosynthesis of secondary metabolites;ko01120//Microbial metabolism in diverse environments;ko01130//Biosynthesis of antibiotics	Global and overview maps	Metabolism
POS_M137T103	4.75139e+07	5.50448e+07	5.95717e+07	5.3263e+07	5.07171e+07	7.26462e+07	2.30352e+07	2.89167e+07	2.20491e+07	2.09526e+07	2.34891e+07	1.65601e+07	5.64595e+07	2.25005e+07	-1.32726	6.79461e-06	0.000567117	0.854644	137.046	103.265	1.72	--	--	--	--	--	--	--	--	--	-	-	-	-
POS_M137T165	1.66392e+08	2.0936e+08	2.09466e+08	2.07597e+08	2.06964e+08	2.761e+08	8.35664e+07	1.09216e+08	7.6158e+07	8.83618e+07	1.06004e+08	6.63795e+07	2.12647e+08	8.82809e+07	-1.26828	1.48489e-05	0.000843526	1.63231	137.046	165.279	2.75	--	--	--	--	--	--	--	--	--	-	-	-	-
POS_M137T151	2.01288e+07	2.10765e+07	2.37177e+07	2.16088e+07	2.30868e+07	3.25432e+07	7.44221e+06	9.36491e+06	6.50087e+06	8.32606e+06	3.34428e+06	3.67391e+06	2.36936e+07	6.44204e+06	-1.87891	9.5282e-06	0.00071948	0.611294	137.046	151.024	2.52	--	--	--	--	--	--	--	--	--	-	-	-	-
POS_M139T547	1.03838e+07	4.35404e+07	4.62333e+07	1.45222e+07	9.70502e+07	1.31946e+08	1493.84	1493.84	1493.84	1493.84	1493.84	1493.84	5.72793e+07	1493.84	-15.2267	0.0151408	0.0552742	0.996964	139.018	547	9.12	--	--	--	--	--	--	--	--	--	-	-	-	-
POS_M139T643	6.45753e+07	2.19267e+07	6.47162e+07	2.06515e+07	7.72224e+07	8.34507e+07	1493.84	1493.84	1493.84	1493.84	1493.84	1493.84	5.54238e+07	1493.84	-15.1792	0.000579185	0.00720198	1.03733	139.018	642.634	10.71	--	--	--	--	--	--	--	--	--	-	-	-	-
POS_M139T101	5.19198e+06	2.0862e+06	2.23759e+06	1.23937e+06	1.98658e+06	1.33889e+06	7.39725e+06	8.34525e+06	8.27377e+06	5.45779e+06	6.54193e+06	2.74538e+06	2.34677e+06	6.46023e+06	1.46091	0.00287868	0.0189825	0.265097	139.039	101.302	1.69	--	Salicylic acid	--	0.335024	C7H6O3	MS1	Benzene and substituted derivatives	69-72-7	HMDB0001895	C00805	ko01100//Metabolic pathways;ko01110//Biosynthesis of secondary metabolites;ko01120//Microbial metabolism in diverse environments;ko01130//Biosynthesis of antibiotics;ko01220//Degradation of aromatic compounds;ko00360//Phenylalanine metabolism;ko04075//Plant hormone signal transduction	Amino acid metabolism;Global and overview maps;Signal transduction	Environmental Information Processing;Metabolism
POS_M139T149	1.89054e+06	5.95728e+06	1.72734e+06	1.75981e+06	1.65706e+06	6.28167e+06	9.40597e+06	9.14423e+06	1.45547e+06	8.41412e+06	7.51886e+06	1.02137e+07	3.21228e+06	7.69206e+06	1.25977	0.018499	0.0627937	0.249071	139.05	148.775	2.48	--	--	--	--	--	--	--	--	--	-	-	-	-
POS_M140T199	1.85261e+08	4.51796e+08	2.31806e+08	7.23994e+08	3.04112e+08	4.74413e+08	2.93534e+07	5.17313e+07	5.62085e+07	8.09976e+07	3.84545e+07	5.25051e+07	3.9523e+08	5.15417e+07	-2.93888	0.00174847	0.0139239	2.46498	139.982	199.329	3.32	--	--	--	--	--	--	--	--	--	-	-	-	-
POS_M140T298	5.49263e+07	6.97832e+07	8.18394e+07	1.0668e+08	2.9112e+08	1.68799e+08	2.86732e+08	3.18973e+08	1.77335e+08	3.13559e+08	3.28064e+08	2.78537e+08	1.28858e+08	2.83867e+08	1.13943	0.00469709	0.0261556	1.57316	139.982	298.014	4.97	--	--	--	--	--	--	--	--	--	-	-	-	-
POS_M140T433	5.83359e+07	1.01297e+07	8.33904e+07	3.87844e+07	1.29972e+07	1.55592e+07	1493.84	1493.84	1493.84	1493.84	1493.84	1493.84	3.65328e+07	1493.84	-14.5779	0.0127239	0.0497286	0.694732	139.982	432.627	7.21	--	--	--	--	--	--	--	--	--	-	-	-	-
POS_M140T117	5.28018e+06	5.64376e+06	2.07796e+07	1.93875e+07	7.48409e+06	2.8377e+07	2.0748e+06	2.37941e+06	874509	1.6741e+06	982082	1.23268e+06	1.4492e+07	1.53626e+06	-3.23776	0.00840482	0.0376548	0.449563	140.011	117.237	1.95	--	--	--	--	--	--	--	--	--	-	-	-	-
POS_M140T144	4.79537e+06	4.98278e+06	4.3622e+06	4.28304e+06	3.58157e+06	3.02773e+06	2.95539e+06	2.55457e+06	926144	1.03538e+06	2.42459e+06	1.18648e+06	4.17211e+06	1.84709e+06	-1.17552	0.000624428	0.00753395	0.206778	140.081	143.648	2.39	--	--	--	--	--	--	--	--	--	-	-	-	-
POS_M141T35	1.39115e+07	1.19352e+07	1.19601e+07	9.01881e+06	1.26637e+07	2.02287e+07	6.35684e+06	5.39515e+06	5.91035e+06	5.98874e+06	8.43272e+06	6.77062e+06	1.32863e+07	6.47574e+06	-1.03683	0.00164476	0.0133977	0.361052	140.996	34.7996	0.58	--	--	--	--	--	--	--	--	--	-	-	-	-
POS_M141T310	1.14458e+06	1.27274e+06	985180	642889	961880	799567	3.7589e+06	3.08138e+06	2.06813e+06	2.11362e+06	1.20463e+06	814349	967806	2.1735e+06	1.16723	0.0259943	0.0789154	0.124709	141.024	309.951	5.17	--	--	--	--	--	--	--	--	--	-	-	-	-
POS_M141T40	1.58093e+07	1.00934e+07	5.84869e+06	6.63885e+06	5.27105e+06	3.05697e+06	2.83204e+06	5.1505e+06	3.36063e+06	1.70792e+06	2.48523e+06	4.44469e+06	7.78638e+06	3.33017e+06	-1.22536	0.043479	0.112779	0.234557	141.051	40.2774	0.67	--	--	--	--	--	--	--	--	--	-	-	-	-
POS_M141T689	7.39211e+06	7.43227e+06	6.62555e+06	5.83687e+06	5.68169e+06	1.36639e+07	2.33509e+07	2.00763e+07	1.6062e+07	1.74115e+07	1.81059e+07	1.35675e+07	7.77207e+06	1.80957e+07	1.21928	0.00021994	0.00386195	0.436307	141.127	689.22	11.49	--	--	--	--	--	--	--	--	--	-	-	-	-
POS_M142T152	1.54532e+07	8.70361e+07	6.08354e+07	8.07942e+07	1.91091e+07	7.22778e+07	4.54693e+07	2.02597e+08	2.63858e+08	2.10213e+08	2.91081e+08	4.99265e+07	5.59176e+07	1.77191e+08	1.66393	0.0224098	0.0715258	1.31404	141.959	152.184	2.54	--	--	--	--	--	--	--	--	--	-	-	-	-
POS_M142T231	2.38507e+08	1.24832e+08	1.99388e+08	1.22151e+08	3.49904e+08	2.01433e+08	1.95504e+07	7.69504e+07	7.69008e+07	1.06536e+08	7.88043e+07	1.10413e+08	2.06036e+08	7.81925e+07	-1.39779	0.00602597	0.0307506	1.47175	141.959	230.756	3.85	--	--	--	--	--	--	--	--	--	-	-	-	-
POS_M142T117	9.45246e+07	2.02499e+07	1.08241e+08	6.53638e+07	3.07366e+07	1.35014e+08	1.81937e+08	7.49283e+07	3.22873e+08	2.91023e+08	2.94746e+08	7.84378e+07	7.56883e+07	2.07324e+08	1.45375	0.0234918	0.0737859	1.36094	141.959	116.834	1.95	O-Phosphoethanolamine	--	1.3e-15	0.397087	C2H8NO4P	MS2	Organic phosphoric acids and derivatives	1071-23-4	HMDB0000224	C00346	ko01100//Metabolic pathways;ko00564//Glycerophospholipid metabolism;ko00600//Sphingolipid metabolism	Global and overview maps;Lipid metabolism	Metabolism
POS_M142T35	3.5235e+07	3.82365e+07	4.29462e+07	3.68187e+07	3.93649e+07	4.53675e+07	2.74918e+07	2.088e+07	8.14317e+06	2.35487e+07	2.43171e+07	1.10614e+07	3.96615e+07	1.92404e+07	-1.0436	0.000184976	0.0035331	0.643402	141.983	34.7022	0.58	--	--	--	--	--	--	--	--	--	-	-	-	-
POS_M142T829	4.12851e+06	2.22255e+07	1.91983e+07	1.68444e+07	4.2642e+06	2.18367e+07	1493.84	1493.84	1493.84	1493.84	1493.84	1493.84	1.47496e+07	1493.84	-13.2694	0.00156356	0.0130147	0.520816	141.983	828.972	13.82	--	Mesna	--	0.00289923	C2H6O3S2	MS1	Organic sulfonic acids and derivatives	3375-50-6	HMDB0003745	C03576	ko01120//Microbial metabolism in diverse environments;ko01200//Carbon metabolism	Global and overview maps	Metabolism
POS_M142T756	4.1786e+07	3.1421e+07	1.36759e+07	1.64784e+08	3.53386e+07	1.57914e+08	1493.84	1493.84	1493.84	1493.84	1493.84	1493.84	7.41532e+07	1493.84	-15.5992	0.0237927	0.074305	1.01794	141.984	755.923	12.6	--	--	--	--	--	--	--	--	--	-	-	-	-
POS_M143T477	2.52993e+08	7.35656e+07	2.0189e+08	3.5531e+08	2.3946e+08	1.89e+08	6.64555e+07	1.31331e+07	5.60698e+07	5.03573e+07	1.15859e+08	5.28199e+07	2.18703e+08	5.91157e+07	-1.88736	0.00256259	0.0178444	1.58126	143.039	477.489	7.96	--	--	--	--	--	--	--	--	--	-	-	-	-
POS_M143T547	1.44548e+08	4.18383e+08	4.81016e+08	3.42218e+08	4.19122e+08	2.52785e+08	7.64157e+06	7.89146e+06	8.63459e+06	9.01449e+06	9.98856e+07	4.57778e+07	3.43012e+08	2.98076e+07	-3.52451	0.000154811	0.00317597	2.4798	143.039	547.468	9.12	--	--	--	--	--	--	--	--	--	-	-	-	-
POS_M143T265	3.62692e+07	1.34058e+07	1.32118e+07	2.73086e+07	3.96209e+07	1.25026e+07	1.80871e+07	1.87192e+07	1.19923e+08	5.12236e+07	1.18199e+08	8.62243e+07	2.37198e+07	6.87292e+07	1.53483	0.0444295	0.114223	0.794969	143.033	264.937	4.42	trans-trans-Muconic acid	--	0.00104521	4.11415	C6H6O4	MS2	Fatty Acyls	3588-17-8	HMDB0002349	C02480	ko01100//Metabolic pathways;ko01120//Microbial metabolism in diverse environments;ko01220//Degradation of aromatic compounds	Global and overview maps	Metabolism
POS_M143T129	2.07378e+07	2.89518e+07	2.9215e+07	2.16588e+07	8.89035e+07	2.71208e+07	1493.84	1493.84	1493.84	1493.84	1493.84	1493.84	3.60979e+07	1493.84	-14.5606	0.00694671	0.0331971	0.79414	143.033	128.741	2.15	Kojic acid	--	2.63e-12	4.39746	C6H6O4	MS2	Pyrans	501-30-4	HMDB0032923	-	-	-	-
POS_M143T639	1.29364e+08	1.17782e+08	2.82728e+07	3.047e+07	1.22872e+08	2.54428e+07	5.16537e+06	2.16038e+07	6.23429e+06	6.57493e+06	2.72477e+07	2.86133e+07	7.57006e+07	1.59066e+07	-2.25068	0.0209306	0.0682709	0.96428	143.039	639.452	10.66	--	--	--	--	--	--	--	--	--	-	-	-	-
POS_M143T360	5.00672e+06	4.47833e+06	2.49667e+06	2.65437e+06	3.07589e+06	3.25195e+06	702341	1.06372e+06	419649	548648	847117	684118	3.49399e+06	710932	-2.29709	6.61838e-05	0.00186693	0.239768	143.118	359.905	6	--	--	--	--	--	--	--	--	--	-	-	-	-
POS_M144T178	345666	2.11627e+06	1.80217e+06	1.58908e+06	2.00331e+06	2.14884e+06	107076	1.11047e+06	704886	757126	954556	319470	1.66756e+06	658931	-1.33953	0.0100149	0.0424937	0.13171	143.539	178.04	2.97	--	--	--	--	--	--	--	--	--	-	-	-	-
POS_M144T75	9.70014e+07	4.63668e+07	7.83309e+07	9.14246e+07	5.92329e+07	8.20233e+07	3.29248e+07	4.26738e+07	3.83619e+07	2.05257e+07	4.67681e+07	4.53895e+07	7.573e+07	3.7774e+07	-1.00347	0.00162158	0.01328	0.778855	143.997	75.2048	1.25	--	--	--	--	--	--	--	--	--	-	-	-	-
POS_M144T48	4.19169e+07	4.65144e+07	1.18984e+07	1.5218e+07	9.4348e+06	3.89654e+07	6.39419e+07	1.18229e+08	7.23555e+07	1.48859e+08	3.54421e+07	1.75827e+08	2.73246e+07	1.02442e+08	1.90654	0.00881094	0.038987	1.09261	143.997	48.4522	0.81	--	--	--	--	--	--	--	--	--	-	-	-	-
POS_M144T221	2.82924e+07	1.48146e+08	3.63707e+07	4.14003e+07	1.42543e+08	4.49511e+07	7.05436e+06	1.39308e+07	7.4786e+06	4.16115e+07	7.81116e+06	1.62215e+07	7.36171e+07	1.56847e+07	-2.23069	0.033031	0.0927884	0.969935	143.997	221.026	3.68	--	--	--	--	--	--	--	--	--	-	-	-	-
POS_M144T303	2.12854e+07	2.67661e+07	5.99714e+06	3.13246e+07	7.10068e+06	3.64746e+07	2.70318e+06	2.86838e+06	3.11254e+06	3.40163e+06	4.29395e+06	1.4433e+07	2.14914e+07	5.13545e+06	-2.0652	0.0137217	0.0521109	0.501548	143.997	302.99	5.05	--	--	--	--	--	--	--	--	--	-	-	-	-
POS_M144T40	1.81673e+06	1.46305e+06	1.60539e+06	3.14236e+06	4.61832e+06	2.82595e+06	985356	971232	1.07251e+06	562737	738495	1.05636e+06	2.57863e+06	897781	-1.52217	0.00727032	0.0341542	0.166967	144.024	40.226	0.67	--	--	--	--	--	--	--	--	--	-	-	-	-
POS_M144T187	1.04255e+08	1.59634e+08	1.69142e+08	8.33668e+07	1.54952e+08	9.40545e+07	1.74662e+07	1.69666e+07	1.88202e+07	4.30558e+06	4.66696e+06	2.01387e+07	1.27567e+08	1.37274e+07	-3.21613	2.74684e-05	0.00110005	1.54436	144.065	186.578	3.11	--	--	--	--	--	--	--	--	--	-	-	-	-
POS_M144T216	7.63575e+07	1.23685e+08	1.14434e+08	1.11256e+08	9.26704e+07	1.44862e+08	1.2954e+07	1.5754e+07	4.45894e+06	4.77848e+06	3.01326e+07	2.88911e+07	1.10544e+08	1.61615e+07	-2.77399	5.31302e-06	0.000476062	1.41658	144.065	216.127	3.6	--	--	--	--	--	--	--	--	--	-	-	-	-
POS_M144T204	6.41395e+07	3.41771e+07	2.71657e+07	2.48818e+07	3.78185e+07	1.93413e+07	1493.84	1493.84	1493.84	1493.84	1493.84	1493.84	3.45873e+07	1493.84	-14.4989	0.000335457	0.00514847	0.81079	144.065	204.412	3.41	--	N-methyl-L-glutamic Acid	--	28.0076	C6H11NO4	MS1	Carboxylic acids and derivatives	35989-16-3	HMDB0062660	C01046	ko01120//Microbial metabolism in diverse environments	Global and overview maps	Metabolism
POS_M144T534	7.22569e+07	5.89274e+07	5.06968e+07	1.15068e+08	3.3657e+07	4.49887e+07	3.51217e+06	1.54758e+07	1.596e+07	3.70153e+06	1.28244e+07	1.41477e+07	6.25991e+07	1.09369e+07	-2.51693	0.00154431	0.0129608	0.915937	144.065	533.869	8.9	--	--	--	--	--	--	--	--	--	-	-	-	-
POS_M144T825	1.99186e+07	4.74631e+06	4.22657e+06	1.61041e+07	1.81729e+07	1.8867e+07	3.5728e+07	1.25099e+07	3.29019e+07	1.15991e+07	3.4786e+07	5.73156e+07	1.36726e+07	3.08068e+07	1.17196	0.0467141	0.118016	0.492616	144.065	825.478	13.76	--	--	--	--	--	--	--	--	--	-	-	-	-
POS_M144T413	1.14947e+07	1.6696e+07	1.1744e+07	2.30115e+07	1.90468e+07	5.1316e+06	1493.84	1493.84	1493.84	1493.84	1493.84	1493.84	1.45207e+07	1493.84	-13.2468	0.000230623	0.00396945	0.522961	144.066	413.046	6.88	--	--	--	--	--	--	--	--	--	-	-	-	-
POS_M144T261	1.60829e+08	4.06552e+08	3.99378e+08	2.37401e+08	1.05267e+08	4.38608e+08	1.53886e+07	5.28916e+07	1.23017e+07	9.82847e+06	2.22436e+07	8.05052e+06	2.91339e+08	2.01174e+07	-3.85618	0.000925518	0.00945999	2.27314	144.065	261.045	4.35	--	--	--	--	--	--	--	--	--	-	-	-	-
POS_M144T465	7.93589e+07	2.19402e+07	7.0211e+07	1.65146e+07	6.14444e+07	1.35921e+07	6.79098e+06	8.02794e+06	4.51537e+06	1.73722e+06	1.21539e+07	2.54495e+06	4.38435e+07	5.96173e+06	-2.87856	0.0112723	0.0462817	0.74771	144.065	465.202	7.75	--	--	--	--	--	--	--	--	--	-	-	-	-
POS_M144T439	1.77362e+07	4.43818e+07	2.53119e+07	4.51575e+07	6.59217e+07	3.99551e+07	1.46521e+07	1.39799e+07	1.41167e+07	4.22528e+06	2.37707e+07	1.60794e+07	3.9744e+07	1.44707e+07	-1.4576	0.00637543	0.0315955	0.662383	144.065	439.257	7.32	--	--	--	--	--	--	--	--	--	-	-	-	-
POS_M145T675	2.78553e+07	1.73589e+08	2.9903e+07	9.81262e+07	4.95616e+07	5.63735e+07	1.06515e+07	7.79247e+06	7.92992e+06	2.01646e+07	1.08632e+07	3.12953e+07	7.25681e+07	1.47828e+07	-2.29541	0.0309085	0.0888329	0.93135	144.982	675.06	11.25	--	--	--	--	--	--	--	--	--	-	-	-	-
POS_M145T699	1.0547e+08	1.1528e+08	9.94951e+07	8.82614e+07	7.20295e+07	6.69523e+07	4.32864e+07	1.62148e+07	2.49883e+07	1.78326e+07	3.59549e+07	4.84535e+07	9.12481e+07	3.11218e+07	-1.55187	8.80221e-05	0.00218016	1.08024	144.982	699.403	11.66	--	--	--	--	--	--	--	--	--	-	-	-	-
POS_M145T639	2.75609e+07	2.90514e+07	2.98934e+07	2.82735e+07	3.053e+07	2.94187e+07	6.46473e+07	5.91074e+07	9.2337e+07	5.63988e+07	4.14605e+07	6.1993e+07	2.91213e+07	6.26573e+07	1.10541	0.000602238	0.00736835	0.786959	144.982	639.381	10.66	--	--	--	--	--	--	--	--	--	-	-	-	-
POS_M145T165	9.38065e+07	8.20629e+08	8.10192e+07	4.07297e+08	6.62162e+07	6.09376e+08	1493.84	1493.84	1493.84	1493.84	1493.84	1493.84	3.46391e+08	1493.84	-17.823	0.0240885	0.0748452	2.35998	145.05	164.964	2.75	--	--	--	--	--	--	--	--	--	-	-	-	-
POS_M145T327	2.31315e+08	3.82522e+08	5.95209e+07	6.01614e+07	3.55465e+08	7.99578e+07	1493.84	1493.84	1493.84	1493.84	1493.84	1493.84	1.94824e+08	1493.84	-16.9928	0.00967897	0.041431	1.86105	145.05	327.178	5.45	--	--	--	--	--	--	--	--	--	-	-	-	-
POS_M145T598	1.18488e+08	2.45478e+08	1.50171e+07	1.40551e+07	9.35154e+07	6.4232e+07	1.75719e+08	2.92673e+08	3.21592e+08	8.89892e+08	3.43391e+08	5.69576e+08	9.17976e+07	4.32141e+08	2.23497	0.012014	0.0481586	2.24336	145.05	598.137	9.97	--	--	--	--	--	--	--	--	--	-	-	-	-
POS_M146T94	7.48808e+07	1.82625e+08	1.41775e+08	6.25498e+07	6.60073e+07	6.90341e+07	6.54152e+07	3.32572e+07	3.55851e+07	3.78616e+07	3.91018e+07	4.20542e+07	9.94788e+07	4.22125e+07	-1.23672	0.0219844	0.0708361	0.940242	146.053	93.9641	1.57	--	--	--	--	--	--	--	--	--	-	-	-	-
POS_M146T479	5.47359e+06	7.39119e+06	5.58872e+06	5.69387e+06	6.83371e+06	6.52498e+06	6.10079e+07	4.11663e+07	2.87372e+07	2.86444e+07	1.29268e+07	1.35993e+07	6.25101e+06	3.10136e+07	2.31074	0.00746481	0.0347465	0.613878	146.06	479.455	7.99	--	--	--	--	--	--	--	--	--	-	-	-	-
POS_M146T148	1.06995e+08	1.01614e+08	2.74807e+07	3.17748e+07	1.07811e+08	1.00238e+08	1.56283e+08	1.47062e+08	1.57852e+08	1.99243e+08	1.82855e+08	1.64906e+08	7.93189e+07	1.68034e+08	1.08301	0.000516786	0.00672816	1.24007	146.092	148.018	2.47	--	--	--	--	--	--	--	--	--	-	-	-	-
POS_M146T126	4.99533e+06	6.98104e+06	3.69965e+06	1.95341e+07	4.8404e+06	2.40823e+07	1493.84	1493.84	1493.84	1493.84	1493.84	1493.84	1.06888e+07	1493.84	-12.8048	0.0138974	0.05243	0.405983	146.092	126.314	2.11	--	Quinic acid	--	0.123616	C10H13NO	MS1	Quinolines and derivatives	91-63-4	HMDB0042004	C00296	ko00400//Phenylalanine, tyrosine and tryptophan biosynthesis	Amino acid metabolism	Metabolism
POS_M147T78	3.20913e+06	4.38892e+06	2.55617e+06	1.8935e+06	3.0415e+06	2.75574e+06	4.23374e+07	1.76754e+07	1.44175e+07	1.1813e+07	9.45461e+06	7.90315e+06	2.97416e+06	1.72668e+07	2.53745	0.0209789	0.0682822	0.44254	146.98	77.5023	1.29	--	--	--	--	--	--	--	--	--	-	-	-	-
POS_M147T89	2.70933e+07	4.47655e+07	3.10613e+07	8.29848e+06	3.59359e+07	4.10903e+07	5.89412e+06	5.03767e+06	1.90201e+06	4.66153e+06	1.96158e+06	1.68679e+06	3.13741e+07	3.52395e+06	-3.15431	0.000405806	0.00576358	0.767606	147.019	88.8328	1.48	--	--	--	--	--	--	--	--	--	-	-	-	-
POS_M147T88	9.41594e+09	1.51255e+10	1.10525e+10	1.00448e+10	1.35112e+10	1.20662e+10	5.43403e+09	5.05251e+09	6.27564e+09	5.97112e+09	6.0522e+09	6.13004e+09	1.18694e+10	5.81926e+09	-1.02834	5.3725e-05	0.00166392	11.4438	147.076	88.4436	1.47	--	--	--	--	--	--	--	--	--	-	-	-	-
POS_M148T317	9.98379e+07	9.35137e+07	1.03726e+08	1.3539e+07	8.03801e+07	5.60891e+07	7.45737e+06	1.24496e+07	1.12786e+07	9.44897e+06	1.1295e+07	1.4523e+07	7.45143e+07	1.10754e+07	-2.75015	0.00115304	0.0107918	1.0948	148.018	316.577	5.28	--	--	--	--	--	--	--	--	--	-	-	-	-
POS_M148T397	1.78531e+08	3.55732e+07	4.42212e+07	2.72016e+08	2.32896e+08	2.4746e+08	1493.84	1493.84	1493.84	1493.84	1493.84	1.77562e+07	1.6845e+08	2.96061e+06	-5.83028	0.00305891	0.019687	1.67452	148.018	396.612	6.61	--	--	--	--	--	--	--	--	--	-	-	-	-
POS_M148T237	6.93575e+07	9.6855e+06	3.32385e+07	3.06359e+07	2.20682e+07	4.7742e+07	9.90705e+08	7.94156e+08	3.7928e+08	1.67985e+08	8.67721e+07	3.71486e+07	3.54546e+07	4.09341e+08	3.52926	0.0439493	0.113535	2.15564	148.018	237.102	3.95	--	--	--	--	--	--	--	--	--	-	-	-	-
POS_M148T341	2.58345e+07	3.23028e+07	5.32387e+07	9.33027e+06	3.22765e+07	8.20895e+07	7.52844e+06	1.65458e+06	6.16836e+06	1.72748e+06	2.3723e+06	1.33318e+07	3.91787e+07	5.46383e+06	-2.84208	0.00931815	0.0404096	0.760434	148.019	340.604	5.68	--	--	--	--	--	--	--	--	--	-	-	-	-
POS_M148T88	5.18801e+08	8.04818e+08	5.94641e+08	5.5708e+08	7.26793e+08	6.4512e+08	2.78187e+08	2.53339e+08	3.13302e+08	3.10882e+08	3.00655e+08	3.1309e+08	6.41209e+08	2.94909e+08	-1.12052	1.71745e-05	0.000848624	2.75608	148.08	88.4197	1.47	(R) 2,3-Dihydroxy-3-methylvalerate	--	1.01e-05	0.517175	C6H12O4	MS2	Fatty Acyls	562-43-6	HMDB0012140	C06007	ko01100//Metabolic pathways;ko01110//Biosynthesis of secondary metabolites;ko01130//Biosynthesis of antibiotics;ko01230//Biosynthesis of amino acids;ko01210//2-Oxocarboxylic acid metabolism;ko00290//Valine, leucine and isoleucine biosynthesis	Amino acid metabolism;Global and overview maps	Metabolism
POS_M148T79	6.38851e+07	1.20232e+08	7.24731e+07	7.65559e+06	9.12458e+07	9.07607e+07	1.14828e+07	3.64521e+07	3.87224e+06	4.83557e+07	4.64723e+06	5.16899e+06	7.43754e+07	1.83298e+07	-2.02063	0.00911712	0.0398219	1.02387	148.116	78.6964	1.31	--	--	--	--	--	--	--	--	--	-	-	-	-
POS_M149T603	219690	1.90082e+06	1.99698e+06	1.44264e+06	1.56587e+06	1.40574e+06	4.04478e+06	3.45167e+06	537902	4.47658e+06	2.63293e+06	2.90287e+06	1.42196e+06	3.00779e+06	1.08083	0.0294411	0.0858299	0.145183	148.539	602.775	10.05	--	--	--	--	--	--	--	--	--	-	-	-	-
POS_M149T38	879250	2.75248e+06	1.00816e+06	3.27702e+06	2.88072e+06	1.55718e+06	323365	475094	1.18511e+06	395944	2.14836e+06	520781	2.05914e+06	841443	-1.2911	0.0392585	0.10519	0.128256	149.071	38.0164	0.63	--	1-Methyladenine	--	5.61413	C6H7N5	MS1	Imidazopyrimidines	5142-22-3	HMDB0011599	-	-	-	-
POS_M149T88	5.98948e+07	5.57707e+07	6.17474e+07	6.58177e+07	7.5886e+07	4.38955e+07	2.33411e+07	1.77008e+07	2.84323e+07	2.5278e+07	2.85977e+07	2.41152e+07	6.0502e+07	2.45775e+07	-1.29964	1.56312e-05	0.000843526	0.852447	149.081	88.4461	1.47	--	Mevalonic acid	--	1.0869	C6H12O4	MS1	Fatty Acyls	150-97-0	HMDB0000227	C00418	ko01100//Metabolic pathways;ko01110//Biosynthesis of secondary metabolites;ko01130//Biosynthesis of antibiotics;ko00900//Terpenoid backbone biosynthesis	Global and overview maps;Metabolism of terpenoids and polyketides	Metabolism
POS_M150T121	2.43489e+06	1.61873e+06	1.19671e+06	2.4597e+06	3.10695e+06	3.59036e+06	1493.84	1493.84	1493.84	1493.84	1493.84	1493.84	2.40122e+06	1493.84	-10.6505	6.16591e-05	0.0018062	0.223425	149.961	121.044	2.02	--	--	--	--	--	--	--	--	--	-	-	-	-
POS_M150T153_1	2.86691e+06	7.08872e+06	2.24749e+06	2.73535e+06	3.52835e+06	3.47793e+06	1493.84	1493.84	1493.84	1493.84	1493.84	1493.84	3.65746e+06	1493.84	-11.2576	0.000449533	0.00619225	0.274481	149.999	152.984	2.55	--	--	--	--	--	--	--	--	--	-	-	-	-
POS_M151T36	3.99252e+07	2.36906e+07	4.74961e+06	1.70729e+07	1.93243e+07	1.6332e+07	5.3236e+06	4.84942e+06	5.38987e+06	5.10975e+06	7.21445e+06	8.96996e+06	2.01824e+07	6.14284e+06	-1.71612	0.0144868	0.0539207	0.465211	151.035	35.8723	0.6	--	--	--	--	--	--	--	--	--	-	-	-	-
POS_M151T47	1.10677e+08	6.92395e+07	1.79753e+08	4.65588e+07	1.45444e+07	3.32252e+07	1493.84	1493.84	1493.84	1493.84	1493.84	1493.84	7.56663e+07	1493.84	-15.6283	0.0122899	0.0486255	1.03144	151.035	47.3091	0.79	--	--	--	--	--	--	--	--	--	-	-	-	-
POS_M151T110	4.93453e+07	6.14426e+07	3.75958e+07	3.83017e+07	5.10949e+07	5.53932e+07	1.06925e+07	1.64154e+07	2.72964e+07	2.84041e+07	2.68918e+07	3.02628e+07	4.88623e+07	2.33272e+07	-1.06671	0.000469277	0.00635401	0.71968	151.036	110.132	1.84	--	--	--	--	--	--	--	--	--	-	-	-	-
POS_M151T371	6.72976e+06	4.25512e+07	6.73611e+06	2.74184e+07	2.63507e+07	2.14097e+07	1493.84	1493.84	1493.84	1493.84	1493.84	1493.84	2.1866e+07	1493.84	-13.8374	0.00290295	0.0190395	0.642414	151.035	370.939	6.18	(S)-4-Hydroxymandelate	--	0.000156112	3.68371	C8H8O4	MS2	Phenols	1198-84-1	HMDB0000822	C03198	ko01120//Microbial metabolism in diverse environments;ko01130//Biosynthesis of antibiotics;ko00261//Monobactam biosynthesis	Biosynthesis of other secondary metabolites;Global and overview maps	Metabolism
POS_M151T355	6.41347e+07	3.7732e+07	4.70395e+07	3.87122e+07	4.97225e+06	3.04171e+07	1.44456e+07	4.0404e+06	5.06758e+06	4.69795e+06	1.72528e+07	5.66811e+06	3.7168e+07	8.52875e+06	-2.12365	0.00629857	0.0314567	0.657059	151.035	354.763	5.91	--	--	--	--	--	--	--	--	--	-	-	-	-
POS_M151T688	2.96035e+06	5.77476e+07	3.90282e+06	2.51854e+07	8.09543e+06	5.67631e+07	1493.84	1493.84	1493.84	1493.84	1493.84	1493.84	2.57758e+07	1493.84	-14.0747	0.0336996	0.0941889	0.639466	151.035	688.388	11.47	--	--	--	--	--	--	--	--	--	-	-	-	-
POS_M151T459	8.01797e+07	1.15596e+07	4.37075e+07	7.89731e+07	1.10051e+07	4.91665e+07	1493.84	1493.84	1493.84	1493.84	1493.84	5.26694e+07	4.57653e+07	8.77947e+06	-2.38205	0.0359056	0.0986352	0.637792	151.036	458.852	7.65	--	--	--	--	--	--	--	--	--	-	-	-	-
POS_M151T285	6.8543e+07	1.66496e+07	6.51125e+07	1.01141e+08	8.83712e+07	4.31289e+07	2.08466e+06	2.09133e+06	9.29581e+06	6.58056e+06	2.48442e+06	2.92147e+06	6.38243e+07	4.24304e+06	-3.91093	0.000778889	0.00856018	1.01051	151.036	285.124	4.75	(R)-4-Hydroxymandelate	--	0.256004	5.60975	C8H8O4	MS2	Phenols	1198-84-1	HMDB0000822	C05343	ko01120//Microbial metabolism in diverse environments	Global and overview maps	Metabolism
POS_M151T386	2.72239e+06	3.6966e+06	2.60774e+06	4.4109e+06	6.02141e+06	4.12539e+06	1493.84	1493.84	1493.84	1493.84	1493.84	1493.84	3.93074e+06	1493.84	-11.3616	1.72925e-05	0.000848624	0.289162	151.038	386.362	6.44	--	--	--	--	--	--	--	--	--	-	-	-	-
POS_M151T624	4.28108e+06	6.54817e+06	6.45725e+06	2.74504e+07	4.63973e+06	6.3944e+06	1493.84	1493.84	1493.84	1493.84	1493.84	1493.84	9.29517e+06	1493.84	-12.6032	0.0291736	0.0852317	0.336026	151.036	623.983	10.4	--	Vanillic acid	--	5.83681	C8H8O4	MS1	Benzene and substituted derivatives	3943-74-6	HMDB0240266	C06672	ko01120//Microbial metabolism in diverse environments	Global and overview maps	Metabolism
POS_M151T607	1.17421e+07	9.88109e+07	2.38729e+07	3.90663e+07	7.02274e+06	2.70103e+07	1493.84	1493.84	1493.84	1493.84	1493.84	1493.84	3.45876e+07	1493.84	-14.4989	0.0297817	0.0865804	0.723794	151.035	606.924	10.12	Homogentisic acid	--	0.144407	1.34145	C8H8O4	MS2	Phenols	102-32-9	HMDB0001336	C00544	ko01100//Metabolic pathways;ko01120//Microbial metabolism in diverse environments;ko00350//Tyrosine metabolism;ko00130//Ubiquinone and other terpenoid-quinone biosynthesis	Amino acid metabolism;Global and overview maps;Metabolism of cofactors and vitamins	Metabolism
POS_M151T291	1.2153e+07	2.61334e+07	2.01864e+07	1.19147e+07	2.16355e+07	1.87514e+07	7.3983e+06	5.45008e+06	6.14217e+06	1.05919e+07	7.87357e+06	1.36452e+07	1.84624e+07	8.51687e+06	-1.11619	0.00330202	0.0206502	0.431537	151.061	291.303	4.86	L-Arabinose	--	9.88e-05	7.84685	C5H10O5	MS2	Organooxygen compounds	5328-37-0	HMDB0000646	-	-	-	-
POS_M152T162	1.13914e+07	1.01406e+07	1.12581e+07	2.90168e+06	1.72144e+07	4.00407e+06	813290	4.44695e+06	4.14821e+06	1.05733e+06	3.4368e+06	2.72347e+06	9.48504e+06	2.77101e+06	-1.77524	0.0138003	0.0521945	0.326859	152.032	161.569	2.69	--	--	--	--	--	--	--	--	--	-	-	-	-
POS_M152T82	2.58948e+06	940365	1.19831e+06	2.5159e+06	3.99277e+06	2.23724e+06	308118	409856	468489	627464	510946	608314	2.24568e+06	488864	-2.19965	0.00300775	0.019496	0.174596	152.047	81.8508	1.36	--	Mandelic acid	--	0.762028	C8H8O3	MS1	Benzene and substituted derivatives	90-64-2	HMDB0000703	C01984	ko01120//Microbial metabolism in diverse environments	Global and overview maps	Metabolism
POS_M152T43	1.34294e+07	2.96555e+06	2.86855e+06	1.87209e+06	3.31609e+06	3.66736e+06	6.71565e+06	2.37854e+07	1.44452e+07	6.14828e+07	1.89412e+07	1.3587e+07	4.6865e+06	2.31595e+07	2.30502	0.0480038	0.120415	0.477362	152.071	42.5895	0.71	D-Arabitol	--	2.26e-08	13.7586	C5H12O5	MS2	Organooxygen compounds	7643-75-6	HMDB0001851	C01904	ko01100//Metabolic pathways;ko00040//Pentose and glucuronate interconversions	Carbohydrate metabolism;Global and overview maps	Metabolism
POS_M153T82	2.41226e+06	2.68529e+06	2.80614e+06	3.05647e+06	3.04873e+06	3.128e+06	9.67212e+06	8.54859e+06	8.56969e+06	6.1895e+06	4.19498e+06	5.3829e+06	2.85615e+06	7.09296e+06	1.31232	0.000734533	0.00828798	0.275983	152.935	82.0001	1.37	--	--	--	--	--	--	--	--	--	-	-	-	-
POS_M153T161	5.06903e+07	4.79652e+07	5.69269e+07	2.56452e+07	3.26004e+07	7.8969e+07	6.47374e+06	6.47716e+06	1.60875e+06	9.12592e+06	1.60712e+07	1.63545e+07	4.87995e+07	9.35188e+06	-2.38354	0.000629524	0.00755476	0.874506	153.041	160.5	2.68	p-Hydroxyphenylacetic acid	--	4.74e-06	0.260307	C8H8O3	MS2	Phenols	156-38-7	HMDB0000020	C00642	ko01120//Microbial metabolism in diverse environments;ko00350//Tyrosine metabolism;ko01220//Degradation of aromatic compounds;ko00360//Phenylalanine metabolism	Amino acid metabolism;Global and overview maps	Metabolism
POS_M155T310	187655	379075	1.06657e+06	154431	789983	970457	2.48481e+06	3.44795e+06	691957	4.09595e+06	3.45406e+06	3.48645e+06	591361	2.94353e+06	2.31544	0.00115735	0.0108156	0.207285	154.55	310.446	5.17	--	--	--	--	--	--	--	--	--	-	-	-	-
POS_M155T94	9.34268e+06	1.25644e+07	2.88907e+06	7.85566e+06	3.01008e+06	5.16819e+06	3.99859e+06	886997	1.38363e+06	2.42587e+06	1.6394e+06	2.65103e+06	6.80502e+06	2.16425e+06	-1.65273	0.0171292	0.0599082	0.268393	155.01	94.1118	1.57	--	Propanoyl phosphate	--	0.371036	C3H7O5P	MS1	--	--	--	C02876	ko01100//Metabolic pathways;ko00640//Propanoate metabolism;ko00660//C5-Branched dibasic acid metabolism	Carbohydrate metabolism;Global and overview maps	Metabolism
POS_M155T292	3.50157e+07	4.64204e+07	4.74499e+07	4.38175e+07	2.36719e+07	3.32522e+07	1.2297e+08	1.04514e+08	1.81755e+08	1.30293e+08	1.14443e+08	1.44072e+08	3.82712e+07	1.33008e+08	1.79718	1.16124e-05	0.000794993	1.40961	155.046	292.44	4.87	--	--	--	--	--	--	--	--	--	-	-	-	-
POS_M155T66	1.22253e+06	5.04252e+06	1.92203e+06	2.9887e+06	3.94501e+06	3.65951e+06	1.66699e+07	5.32515e+06	1.53636e+07	8.37883e+06	4.66278e+06	2.88239e+06	3.13005e+06	8.88045e+06	1.50445	0.0403931	0.107427	0.259343	155.09	65.7991	1.1	--	--	--	--	--	--	--	--	--	-	-	-	-
POS_M157T756	3.04611e+08	1.873e+08	1.61721e+08	3.90752e+08	4.42889e+08	2.87919e+08	4.53795e+07	5.09187e+07	5.16633e+07	7.21454e+07	7.49992e+07	3.93421e+08	2.95865e+08	1.14755e+08	-1.36639	0.0301772	0.0875154	1.52596	156.991	756.094	12.6	--	--	--	--	--	--	--	--	--	-	-	-	-
POS_M157T404	1.85193e+07	6.94117e+06	1.9341e+07	2.5736e+07	2.61238e+07	2.88493e+07	8.56072e+06	7.96173e+06	2.91539e+06	7.5443e+06	2.67316e+06	9.01095e+06	2.09184e+07	6.44438e+06	-1.69866	0.00185923	0.0145608	0.501452	157.042	404.415	6.74	--	--	--	--	--	--	--	--	--	-	-	-	-
POS_M158T582	1.05899e+08	1.72669e+08	4.65592e+08	5.58954e+08	2.85807e+08	6.99327e+07	7.00807e+07	5.47129e+07	7.66109e+07	1.23936e+07	3.85404e+07	3.86848e+07	2.76476e+08	4.85039e+07	-2.51098	0.0192742	0.06442	1.69818	158.003	582.401	9.71	--	--	--	--	--	--	--	--	--	-	-	-	-
POS_M158T396	1.82558e+08	4.00629e+07	2.28636e+08	1.76775e+08	7.53077e+07	1.96214e+08	1493.84	1493.84	1493.84	1493.84	1493.84	1493.84	1.49926e+08	1493.84	-16.6149	0.000597301	0.00732264	1.61449	158.003	396.347	6.61	--	--	--	--	--	--	--	--	--	-	-	-	-
POS_M158T611	6.39321e+07	8.95411e+07	8.11421e+07	2.70736e+07	3.0771e+07	2.17951e+08	1.96712e+07	2.36732e+07	2.22422e+07	5.02497e+06	5.85559e+06	1.92962e+07	8.50685e+07	1.59606e+07	-2.41411	0.0370778	0.10081	1.02438	158.003	610.556	10.18	--	--	--	--	--	--	--	--	--	-	-	-	-
POS_M158T465	6.38968e+07	6.31515e+07	3.29463e+08	5.85471e+08	2.28706e+08	4.98828e+08	7.35878e+07	6.16908e+07	1.80454e+07	1.43851e+08	4.7622e+07	5.33712e+07	2.94919e+08	6.63613e+07	-2.15191	0.0306044	0.0883337	1.72021	158.003	465.267	7.75	--	--	--	--	--	--	--	--	--	-	-	-	-
POS_M158T137	3.29556e+07	2.56067e+07	9.38339e+07	4.51532e+07	1.10471e+08	7.03558e+07	2.15624e+07	2.90693e+07	2.38809e+07	6.25606e+07	1.27729e+07	1.35576e+07	6.30627e+07	2.72339e+07	-1.21138	0.047715	0.119888	0.701469	158.003	136.548	2.28	--	--	--	--	--	--	--	--	--	-	-	-	-
POS_M158T330	1.67966e+09	2.42776e+08	1.5183e+08	1.50369e+08	1.02586e+09	3.06177e+08	1493.84	1493.84	1493.84	1493.84	1493.84	1493.84	5.92779e+08	1493.84	-18.5981	0.042995	0.112192	2.80257	158.004	330.383	5.51	--	--	--	--	--	--	--	--	--	-	-	-	-
POS_M158T109	6.85975e+06	5.37242e+06	6.1808e+06	5.65942e+06	8.19516e+06	6.03374e+06	2.82402e+07	2.13518e+07	3.05428e+07	1.10047e+07	9.90175e+06	1.23025e+07	6.38355e+06	1.88906e+07	1.56524	0.00749979	0.034856	0.441837	158.154	108.544	1.81	--	--	--	--	--	--	--	--	--	-	-	-	-
POS_M159T242	843085	937146	1.14787e+06	887995	1.02154e+06	1.29767e+06	3.64105e+06	2.87395e+07	8.8033e+06	7.37105e+06	1.2317e+07	1.18939e+06	1.02255e+06	1.03435e+07	3.33849	0.0424476	0.111001	0.349855	158.523	242.03	4.03	--	--	--	--	--	--	--	--	--	-	-	-	-
POS_M159T234	8.01824e+07	1.52542e+08	2.42479e+08	1.33423e+08	7.406e+07	1.67897e+08	1493.84	1493.84	1493.84	1493.84	1493.84	1493.84	1.41764e+08	1493.84	-16.5341	0.00023529	0.00397124	1.64605	158.961	234.464	3.91	--	--	--	--	--	--	--	--	--	-	-	-	-
POS_M159T611	5.51637e+06	2.53091e+07	3.10506e+07	5.26501e+06	5.34227e+06	1.75193e+07	2.45315e+08	1.71215e+08	1.55127e+08	7.05051e+07	1.28415e+07	6.09291e+07	1.50004e+07	1.19322e+08	2.99179	0.0146438	0.0542106	1.22598	158.961	611.038	10.18	--	--	--	--	--	--	--	--	--	-	-	-	-
POS_M159T802	6.2895e+06	8.13583e+06	1.19959e+07	9.04559e+06	1.05592e+07	1.0254e+07	5.5769e+06	1.09758e+06	1.47008e+06	4.34728e+06	4.71467e+06	1.19157e+06	9.38001e+06	3.06635e+06	-1.61307	0.000295757	0.0047174	0.352294	158.961	801.701	13.36	--	--	--	--	--	--	--	--	--	-	-	-	-
POS_M159T716	2.63326e+07	2.94095e+07	6.41316e+06	3.39632e+07	5.11385e+07	9.18882e+06	9.94319e+06	9.6287e+06	1.83717e+06	7.72679e+06	2.62446e+06	9.11806e+06	2.60743e+07	6.81306e+06	-1.93625	0.0194305	0.064742	0.54127	158.961	715.789	11.93	--	--	--	--	--	--	--	--	--	-	-	-	-
POS_M159T462	1.31589e+08	8.31964e+07	3.16172e+07	3.38367e+07	1.20342e+08	3.61376e+07	6.24034e+06	6.75595e+06	5.61324e+06	5.67893e+06	2.5116e+07	6.31576e+06	7.27866e+07	9.28671e+06	-2.97043	0.00718415	0.0339326	1.03915	158.961	461.594	7.69	--	--	--	--	--	--	--	--	--	-	-	-	-
POS_M159T383	1.04273e+07	9.35108e+06	1.10626e+07	1.07973e+07	1.10186e+07	4.65205e+07	5.13295e+07	1.24819e+08	6.13415e+07	3.63746e+07	4.76636e+07	3.80917e+07	1.65296e+07	5.99366e+07	1.85839	0.0148455	0.0546217	0.797866	158.961	383.447	6.39	--	--	--	--	--	--	--	--	--	-	-	-	-
POS_M159T49	3.78724e+07	1.45594e+08	1.30304e+08	1.61252e+08	4.13851e+07	3.86107e+07	3.87313e+08	9.67992e+07	1.05951e+08	3.78488e+08	3.78848e+08	1.06008e+08	9.25031e+07	2.42235e+08	1.38883	0.0489967	0.12232	1.37917	158.961	48.7543	0.81	--	--	--	--	--	--	--	--	--	-	-	-	-
POS_M159T165	1.38755e+08	1.6481e+08	1.63976e+08	1.7545e+08	1.70892e+08	2.15645e+08	5.85767e+07	9.27636e+07	6.74494e+07	8.03095e+07	8.03137e+07	6.06617e+07	1.71588e+08	7.33458e+07	-1.22616	7.04059e-06	0.000571977	1.45332	159.027	165.265	2.75	--	--	--	--	--	--	--	--	--	-	-	-	-
POS_M159T130	2.08828e+07	2.37861e+07	2.18931e+07	4.41904e+07	2.5793e+07	2.45571e+07	4.75089e+06	9.16823e+06	9.70795e+06	2.3238e+06	7.39112e+06	1.45816e+07	2.68504e+07	7.98726e+06	-1.74917	0.000746783	0.00838446	0.570569	159.027	129.555	2.16	3-Dehydro-scyllo-inosose	--	1.91e-05	13.7824	C6H8O6	MS2	--	--	--	C21643	ko00562//Inositol phosphate metabolism	Carbohydrate metabolism	Metabolism
POS_M159T102	1.57343e+07	4.8806e+06	9.25072e+06	1.16643e+07	3.61363e+06	1.90275e+06	1493.84	1493.84	1493.84	1493.84	1493.84	1493.84	7.84105e+06	1493.84	-12.3578	0.00470054	0.0261556	0.339702	159.064	102.276	1.7	--	--	--	--	--	--	--	--	--	-	-	-	-
POS_M159T368	1.59956e+06	2.32855e+06	1.93925e+06	1.8747e+06	1.93027e+06	2.08119e+06	533890	533095	776292	925012	795523	879169	1.95892e+06	740497	-1.40349	1.38656e-06	0.000219303	0.163511	159.085	368.098	6.13	--	--	--	--	--	--	--	--	--	-	-	-	-
POS_M159T445	4.8649e+06	3.22406e+06	3.31666e+06	1.21629e+06	2.58317e+06	2.45534e+06	2.16986e+06	1.40209e+06	511302	2.18195e+06	486387	1.49366e+06	2.9434e+06	1.37421e+06	-1.09888	0.0221164	0.0711269	0.154189	159.102	444.581	7.41	--	3-Oxovalproic acid	--	0.201725	C8H14O3	MS1	Keto acids and derivatives	-	HMDB0060685	-	-	-	-
POS_M160T159	1.16178e+08	6.02917e+07	2.15176e+07	2.24023e+07	1.61329e+08	1.77299e+08	1493.84	1493.84	1493.84	1493.84	1493.84	1493.84	9.31695e+07	1493.84	-15.9285	0.00761063	0.0352068	1.29921	159.968	158.83	2.65	--	--	--	--	--	--	--	--	--	-	-	-	-
POS_M160T338	1.15795e+07	2.89229e+07	3.0819e+07	7.04184e+07	9.99504e+07	9.08578e+07	5.97023e+06	1.20426e+07	2.78096e+07	1.5034e+07	1.28985e+07	1.39514e+07	5.54247e+07	1.46177e+07	-1.92281	0.0230674	0.0728991	0.793522	159.968	337.61	5.63	--	--	--	--	--	--	--	--	--	-	-	-	-
POS_M160T121	3.61529e+08	3.51993e+07	1.01921e+08	2.10293e+08	9.58522e+07	1.59908e+08	1493.84	1493.84	1493.84	1493.84	1493.84	1493.84	1.60784e+08	1493.84	-16.7157	0.00651857	0.0319017	1.55348	159.968	121.032	2.02	--	--	--	--	--	--	--	--	--	-	-	-	-
POS_M160T104	1.11004e+07	9.77233e+06	6.54311e+06	9.31159e+06	4.98688e+06	7.67977e+06	2.90756e+07	2.04393e+07	2.80106e+07	1.40258e+07	2.91205e+07	1.32814e+07	8.23235e+06	2.23255e+07	1.43932	0.00127601	0.0114315	0.50536	160.108	104.489	1.74	--	--	--	--	--	--	--	--	--	-	-	-	-
POS_M161T363	7.16007e+06	9.68811e+06	5.7243e+06	9.62704e+06	5.15076e+06	4.8872e+06	345530	76244.6	349143	241052	431069	609702	7.03958e+06	342123	-4.3629	2.02291e-05	0.000939108	0.367795	160.538	362.986	6.05	--	--	--	--	--	--	--	--	--	-	-	-	-
POS_M161T68	5.73352e+06	1.44762e+07	1.90413e+07	1.79713e+07	1.55566e+07	3.83971e+06	957730	2.03815e+06	754405	995976	2.03656e+06	3.22665e+06	1.27698e+07	1.66825e+06	-2.93633	0.00186425	0.0145626	0.431111	160.971	67.6512	1.13	--	--	--	--	--	--	--	--	--	-	-	-	-
POS_M161T67	3.01182e+06	4.34681e+06	3.44069e+06	2.98571e+06	4.75161e+06	3.34866e+06	940657	564452	490761	660554	761726	731579	3.64755e+06	691622	-2.39887	2.17776e-06	0.000265382	0.25583	160.987	67.3172	1.12	--	--	--	--	--	--	--	--	--	-	-	-	-
POS_M161T64	1.18443e+07	3.89759e+06	3.92148e+06	7.18218e+06	8.99008e+06	4.75297e+06	753060	3.06553e+06	757342	866068	754847	1.0521e+06	6.76476e+06	1.20816e+06	-2.48523	0.00219397	0.0160879	0.307575	161.05	63.6695	1.06	--	--	--	--	--	--	--	--	--	-	-	-	-
POS_M161T596	1.43979e+06	2.21041e+07	6.3602e+06	8.69171e+06	2.01704e+06	1.33879e+07	3.46121e+07	2.29687e+07	2.09491e+07	4.10897e+07	2.12894e+07	6.79853e+06	9.00013e+06	2.46179e+07	1.45169	0.0231523	0.0730916	0.440676	161.05	595.708	9.93	4-Hydroxy-2-quinolone	--	3.17e-05	0.0464748	C9H7NO2	MS2	--	--	--	-	-	-	-
POS_M162T417	1.54173e+07	1.29067e+07	1.51444e+07	3.15157e+07	8.07307e+06	7.88243e+06	4.08517e+06	4.26651e+06	3.41006e+06	923094	4.90026e+06	1.21401e+07	1.51566e+07	4.9542e+06	-1.61322	0.0246466	0.0759594	0.344014	162.055	417.139	6.95	Hippuric acid	--	0.277236	25.4881	C9H9NO3	MS2	Benzene and substituted derivatives	495-69-2	HMDB0000714	C01586	ko00360//Phenylalanine metabolism	Amino acid metabolism	Metabolism
POS_M162T123	2.31444e+06	5.78672e+06	2.75241e+06	5.39702e+06	9.31112e+06	7.41169e+06	1.73199e+06	1.72282e+06	1.74915e+06	2.08704e+06	2.23386e+06	1.61123e+06	5.49556e+06	1.85601e+06	-1.56606	0.00787835	0.0360111	0.256446	162.05	122.518	2.04	--	3-Succinoylpyridine	--	4.50557	C9H9NO3	MS1	Keto acids and derivatives	4192-31-8	HMDB0000992	C19569	ko01120//Microbial metabolism in diverse environments;ko00760//Nicotinate and nicotinamide metabolism	Global and overview maps;Metabolism of cofactors and vitamins	Metabolism
POS_M162T149	4.5299e+06	5.18639e+06	4.48035e+06	4.12708e+06	4.62204e+06	4.96601e+06	1.14853e+07	9.62454e+06	1.1083e+07	1.44343e+07	1.14721e+07	9.83568e+06	4.65196e+06	1.13225e+07	1.28328	3.22043e-06	0.000363372	0.369504	162.112	148.743	2.48	--	--	--	--	--	--	--	--	--	-	-	-	-
POS_M163T241	1.44593e+07	3.132e+06	2.96101e+06	3.10429e+06	2.94698e+06	1.12218e+07	1.22997e+07	6.12873e+07	6.16776e+07	1.44914e+07	6.59461e+07	1.82498e+07	6.30423e+06	3.8992e+07	2.62879	0.0138572	0.0523448	0.714531	162.998	240.607	4.01	--	--	--	--	--	--	--	--	--	-	-	-	-
POS_M163T716	2.22993e+07	3.12727e+07	2.32453e+07	2.62493e+07	2.56754e+07	3.20572e+07	1.48247e+07	1.4131e+07	1.14183e+07	1.32642e+07	1.3752e+07	1.16766e+07	2.67999e+07	1.31778e+07	-1.02411	1.46265e-05	0.000843526	0.546274	163.039	716.028	11.93	--	--	--	--	--	--	--	--	--	-	-	-	-
POS_M163T271	1.07363e+07	1.3043e+07	9.50086e+06	1.19373e+07	1.19362e+07	1.30162e+07	3.06298e+06	424600	3.37679e+06	2.63763e+06	3.70464e+06	1.19279e+06	1.1695e+07	2.3999e+06	-2.28484	2.86466e-07	9.77152e-05	0.455145	163.042	271.168	4.52	4-Hydroxy-2-oxoglutaric acid	--	0.0390358	19.0054	C5H6O6	MS2	Keto acids and derivatives	1187-99-1	HMDB0002070	C01127	ko00630//Glyoxylate and dicarboxylate metabolism	Carbohydrate metabolism	Metabolism
POS_M163T190	7.93229e+07	6.89696e+07	7.89746e+07	8.06932e+07	1.82077e+07	5.03185e+07	1493.84	1493.84	1493.84	1493.84	1493.84	1493.84	6.27477e+07	1493.84	-15.3583	9.67769e-05	0.00234552	1.08517	163.06	190.053	3.17	--	--	--	--	--	--	--	--	--	-	-	-	-
POS_M163T254	1.00722e+08	3.32281e+07	1.14343e+08	1.13278e+08	4.07626e+07	4.17519e+07	1493.84	1493.84	1493.84	1493.84	1493.84	1.03978e+08	7.40144e+07	1.73309e+07	-2.09446	0.0371612	0.100992	0.775222	163.06	253.679	4.23	--	--	--	--	--	--	--	--	--	-	-	-	-
POS_M163T56	4.91253e+07	7.39854e+06	9.14148e+06	2.26115e+07	9.64875e+06	2.57279e+07	5.85565e+07	1.17792e+08	7.3192e+07	5.09706e+07	3.19925e+08	2.78684e+08	2.06089e+07	1.49853e+08	2.86221	0.0246621	0.0759687	1.4339	163.06	56.3149	0.94	--	--	--	--	--	--	--	--	--	-	-	-	-
POS_M163T325	5.23342e+06	8.23095e+06	4.06859e+06	7.33608e+06	6.25826e+06	9.26875e+06	2.85026e+06	2.71578e+06	3.01037e+06	2.80718e+06	2.8501e+06	3.19446e+06	6.73268e+06	2.90469e+06	-1.2128	0.000680318	0.00785748	0.276912	163.087	324.639	5.41	--	--	--	--	--	--	--	--	--	-	-	-	-
POS_M164T473	405369	214373	552134	56859.4	639571	805325	170627	167348	20274.1	222683	17806.8	34499.4	445605	105540	-2.07798	0.0171759	0.0600073	0.0753009	163.662	472.966	7.88	--	--	--	--	--	--	--	--	--	-	-	-	-
POS_M164T145	2.11711e+06	1.69983e+06	543842	2.20314e+06	556200	602561	1.03812e+07	2.70398e+07	1.51475e+07	2.92435e+07	3.64172e+06	2.98099e+07	1.28712e+06	1.92106e+07	3.89969	0.00268414	0.0182655	0.56198	163.94	144.712	2.41	--	--	--	--	--	--	--	--	--	-	-	-	-
POS_M164T214	5.86342e+06	7.06292e+06	6.08076e+06	7.16204e+06	5.97599e+06	6.33192e+06	5.3556e+07	3.48342e+07	5.7693e+06	2.07098e+07	1.01001e+07	1.36125e+07	6.41284e+06	2.3097e+07	1.84867	0.0471991	0.118886	0.453127	164.001	213.809	3.56	--	--	--	--	--	--	--	--	--	-	-	-	-
POS_M165T311	1.33158e+06	1.02994e+06	2.21637e+06	734653	725150	1.14454e+06	1493.84	1493.84	1493.84	1493.84	1493.84	1.52819e+06	1.19704e+06	255943	-2.22558	0.0198391	0.0655886	0.111623	165.019	310.613	5.18	--	--	--	--	--	--	--	--	--	-	-	-	-
POS_M166T43	5.36737e+06	8.01732e+06	5.82095e+06	5.49955e+06	9.51339e+06	4.33415e+06	987109	1.51003e+06	2.14309e+06	1.85842e+06	1.98939e+06	3.06476e+06	6.42546e+06	1.92547e+06	-1.73859	0.000321737	0.00497549	0.298873	166.029	42.625	0.71	--	6-Methylmercaptopurine	--	13.5208	C6H6N4S	MS1	Imidazopyrimidines	-	HMDB0060412	-	-	-	-
POS_M167T82	1.61018e+06	977255	1.72225e+06	1.58006e+06	1.47486e+06	1.59737e+06	3.21495e+06	4.04284e+06	4.2847e+06	4.02032e+06	3.27069e+06	4.05713e+06	1.49366e+06	3.81511e+06	1.35287	7.67831e-07	0.000179938	0.225242	166.951	82.0112	1.37	--	--	--	--	--	--	--	--	--	-	-	-	-
POS_M167T111	2.84217e+07	5.99212e+07	8.6161e+06	4.13262e+07	4.08009e+07	4.33102e+07	1493.84	1493.84	1493.84	1493.84	1493.84	1493.84	3.7066e+07	1493.84	-14.5988	0.000356948	0.00535685	0.873418	167.013	111.187	1.85	--	--	--	--	--	--	--	--	--	-	-	-	-
POS_M167T626	1.83626e+08	6.93832e+08	9.37271e+07	2.68292e+08	3.10418e+08	1.52748e+08	1.11215e+07	3.03992e+07	5.47425e+07	1.45932e+08	3.81213e+07	1.71063e+07	2.83774e+08	4.95705e+07	-2.51719	0.0268157	0.0805661	1.9421	167.012	625.876	10.43	--	--	--	--	--	--	--	--	--	-	-	-	-
POS_M167T444	9.40985e+06	2.6571e+07	3.28547e+07	3.37068e+07	1.28677e+07	7.12406e+07	8.35202e+07	3.66665e+08	8.79926e+07	7.64218e+07	3.61572e+08	2.95145e+08	3.11085e+07	2.11886e+08	2.76791	0.0124107	0.0489361	1.72838	167.013	444.094	7.4	--	--	--	--	--	--	--	--	--	-	-	-	-
POS_M167T826	8.90573e+06	9.31915e+06	5.42949e+06	5.74419e+06	6.77236e+06	4.16599e+06	2.28095e+06	3.45306e+06	523291	3.08311e+06	3.88059e+06	5.82487e+06	6.72282e+06	3.17431e+06	-1.08262	0.00895589	0.0394205	0.235966	167.107	826.392	13.77	--	--	--	--	--	--	--	--	--	-	-	-	-
POS_M168T118	5.79915e+07	4.48945e+07	6.93455e+07	8.35458e+07	7.66721e+07	5.38892e+07	2.28821e+08	1.3089e+08	1.8091e+08	1.08437e+08	1.06407e+08	9.4323e+07	6.43898e+07	1.41631e+08	1.13724	0.00607949	0.0309201	1.12086	168.013	118.424	1.97	--	--	--	--	--	--	--	--	--	-	-	-	-
POS_M168T37	2.58384e+06	1.85796e+06	1.94505e+06	4.59599e+06	2.02063e+06	4.80618e+06	2.56551e+07	8.4736e+06	2.56825e+07	3.13564e+07	5.78662e+06	4.37427e+06	2.96828e+06	1.68881e+07	2.50831	0.0177168	0.06123	0.435703	168.014	36.9116	0.62	--	Zoxazolamine	--	27.3259	C7H5ClN2O	MS1	--	--	--	-	-	-	-
POS_M170T66	8.62678e+06	2.53216e+06	7.48888e+06	7.77443e+06	1.69985e+06	6.58558e+06	3.77769e+06	936400	1.09126e+06	612169	4.37433e+06	4.67927e+06	5.78461e+06	2.57852e+06	-1.16568	0.0478558	0.120093	0.182638	169.997	65.9645	1.1	--	D-Glyceraldehyde 3-phosphate	--	3.66133	C3H7O6P	MS1	Organooxygen compounds	142-10-9	HMDB0001112	C00118	ko01100//Metabolic pathways;ko01110//Biosynthesis of secondary metabolites;ko01120//Microbial metabolism in diverse environments;ko01130//Biosynthesis of antibiotics;ko01230//Biosynthesis of amino acids;ko01200//Carbon metabolism;ko00030//Pentose phosphate pathway;ko00052//Galactose metabolism;ko00051//Fructose and mannose metabolism;ko00010//Glycolysis / Gluconeogenesis;ko00710//Carbon fixation …	Carbohydrate metabolism;Energy metabolism;Global and overview maps;Metabolism of cofactors and vitamins;Metabolism of terpenoids and polyketides	Metabolism
POS_M170T88	8.10323e+07	1.43879e+07	1.91969e+07	1.78127e+07	7.0565e+07	7.24001e+07	1.55549e+07	2.0657e+07	4.40247e+06	1.35981e+07	1.61405e+07	1.77531e+07	4.58991e+07	1.46843e+07	-1.64419	0.0391343	0.104996	0.667331	170.062	88.4329	1.47	--	--	--	--	--	--	--	--	--	-	-	-	-
POS_M170T402	4.26715e+06	8.40023e+06	5.52057e+06	2.14723e+06	6.35701e+06	8.39449e+06	1.27107e+06	1.51011e+06	1.39789e+06	1.7137e+06	2.06418e+06	1.999e+06	5.84778e+06	1.65932e+06	-1.81729	0.00187975	0.0146394	0.289829	170.06	401.843	6.7	3-Indoleacrylate	--	0.309159	24.3353	C11H9NO2	MS2	Indoles and derivatives	1204-06-4	HMDB0000734	-	-	-	-
POS_M171T66	1.38809e+07	2.50155e+07	6.42219e+06	1.42004e+07	1.60301e+07	7.28086e+06	1.09849e+06	1.26514e+06	3.90931e+06	718970	2.26863e+06	5.30304e+06	1.3805e+07	2.42726e+06	-2.50779	0.00257432	0.0178686	0.455941	170.974	65.9645	1.1	--	--	--	--	--	--	--	--	--	-	-	-	-
POS_M171T276_1	1.04736e+07	5.59873e+06	6.79508e+06	7.13862e+06	7.11927e+06	6.30375e+06	3.63232e+06	2.77296e+06	3.24464e+06	3.69872e+06	4.2082e+06	3.29068e+06	7.23817e+06	3.47459e+06	-1.05878	0.000375613	0.00547514	0.262018	171.026	275.995	4.6	Gallic acid	--	0.00109997	14.3609	C7H6O5	MS2	Benzene and substituted derivatives	149-91-7	HMDB0005807	C01424	ko01120//Microbial metabolism in diverse environments	Global and overview maps	Metabolism
POS_M171T667	1.52235e+07	1.15161e+08	2.26285e+07	1.77121e+07	3.23059e+07	3.47978e+07	1493.84	1493.84	1493.84	1493.84	1493.84	1493.84	3.96381e+07	1493.84	-14.6956	0.0279867	0.0830092	0.804819	171.034	666.865	11.11	--	--	--	--	--	--	--	--	--	-	-	-	-
POS_M171T444	2.58052e+07	2.76669e+07	1.42473e+08	1.5452e+08	1.20791e+08	1.399e+08	1.22166e+08	6.27314e+06	2.16797e+07	5.28672e+06	5.08028e+06	4.77504e+06	1.01859e+08	2.75436e+07	-1.88679	0.0365483	0.0996818	0.989008	171.034	443.985	7.4	--	--	--	--	--	--	--	--	--	-	-	-	-
POS_M171T576	5.62931e+06	7.7185e+06	4.88666e+06	5.42704e+06	5.63071e+06	6.64292e+06	2.38238e+06	1.9404e+06	2.04207e+06	2.59577e+06	4.05863e+06	2.93877e+06	5.98919e+06	2.65967e+06	-1.17111	8.24654e-05	0.00210294	0.263915	171.101	575.857	9.6	--	--	--	--	--	--	--	--	--	-	-	-	-
POS_M171T760	8.17465e+07	6.28138e+07	6.98208e+07	6.80503e+07	4.03352e+07	4.58176e+07	2.56226e+07	2.11626e+07	1.78377e+07	1.68199e+07	1.29197e+07	5.86829e+07	6.14307e+07	2.55076e+07	-1.26803	0.00328238	0.0206362	0.745753	171.148	759.611	12.66	--	--	--	--	--	--	--	--	--	-	-	-	-
POS_M171T316	2.71428e+07	2.06964e+08	1.7987e+08	8.21072e+07	7.37843e+07	5.85576e+07	2.91229e+06	9.99467e+06	1.27689e+07	1.02402e+07	3.81642e+06	2.11805e+07	1.04738e+08	1.01522e+07	-3.36692	0.00922786	0.040161	1.2426	171.148	316.092	5.27	Dihydroxyacetone phosphate	--	4.43e-06	3.89926	C3H7O6P	MS2	Organooxygen compounds	1957-04-05	HMDB0001473	C00111	ko01100//Metabolic pathways;ko01110//Biosynthesis of secondary metabolites;ko01120//Microbial metabolism in diverse environments;ko01130//Biosynthesis of antibiotics;ko01230//Biosynthesis of amino acids;ko01200//Carbon metabolism;ko00052//Galactose metabolism;ko00760//Nicotinate and nicotinamide metabolism;ko00051//Fructose and mannose metabolism;ko00040//Pentose and glucuronate interconversions;…	Carbohydrate metabolism;Energy metabolism;Global and overview maps;Lipid metabolism;Metabolism of cofactors and vitamins	Metabolism
POS_M171T782	2.70855e+07	1.99305e+07	5.26815e+07	1.16089e+07	5.12129e+07	3.62826e+07	3.09123e+06	1.98827e+07	1.06307e+07	3.91249e+06	4.5816e+06	2.23836e+07	3.31336e+07	1.07471e+07	-1.62435	0.0151276	0.0552742	0.583643	171.149	781.557	13.03	--	--	--	--	--	--	--	--	--	-	-	-	-
POS_M172T593	4.01016e+06	1.08063e+07	1.64315e+07	5.14329e+06	6.33697e+06	4.0625e+07	7.76212e+07	8.88638e+07	1.84268e+07	4.58022e+07	9.40864e+07	1.12767e+07	1.38922e+07	5.60128e+07	2.01148	0.0235638	0.073893	0.759141	171.992	592.568	9.88	--	--	--	--	--	--	--	--	--	-	-	-	-
POS_M172T319	8.22066e+07	3.79027e+07	4.61312e+07	5.34291e+07	2.09071e+07	1.13416e+08	3.29052e+07	2.34691e+07	1.08466e+07	1.17645e+07	2.10721e+07	2.8081e+07	5.89988e+07	2.13564e+07	-1.46602	0.02363	0.0739281	0.735734	171.993	319.232	5.32	--	--	--	--	--	--	--	--	--	-	-	-	-
POS_M173T37	2.7847e+07	2.04249e+07	1.5467e+07	1.426e+07	2.05295e+07	2.28014e+07	4.63101e+07	6.17394e+07	9.12995e+07	6.21613e+07	3.44557e+07	6.46096e+07	2.02216e+07	6.0096e+07	1.57137	0.000606039	0.00738519	0.857128	172.977	36.8843	0.61	--	--	--	--	--	--	--	--	--	-	-	-	-
POS_M173T105	2.55888e+07	4.28012e+07	1.73349e+07	6.33218e+07	6.62926e+07	3.43014e+07	2.13365e+07	1.66252e+07	2.01069e+07	2.21256e+07	2.11306e+07	6.41245e+06	4.16068e+07	1.79562e+07	-1.21234	0.0192096	0.0643101	0.605629	172.977	105.091	1.75	--	--	--	--	--	--	--	--	--	-	-	-	-
POS_M174T304	896330	559379	766544	463336	466430	1.26824e+06	1.54389e+06	1.4813e+06	3.53271e+06	1.91664e+06	1.23537e+06	1.35016e+06	736710	1.84334e+06	1.32316	0.0141836	0.0530671	0.126805	174.038	303.997	5.07	--	--	--	--	--	--	--	--	--	-	-	-	-
POS_M174T462	665573	870724	949483	957034	1.18487e+06	1.24496e+06	3.64128e+06	4.47121e+06	3.11174e+06	2.80431e+06	2.24126e+06	4.80063e+06	978773	3.51174e+06	1.84314	0.000109068	0.00253646	0.225526	174.055	461.511	7.69	--	Quinaldic acid	--	0.181604	C10H7NO2	MS1	Quinolines and derivatives	1993-10-07	HMDB0000842	-	-	-	-
POS_M174T102_2	1.31012e+07	1.58809e+07	1.56486e+07	1.28074e+07	1.21235e+07	1.47817e+07	3.27487e+07	3.93304e+07	2.73393e+07	2.71478e+07	2.90394e+07	2.04788e+07	1.40572e+07	2.93474e+07	1.06192	0.000182811	0.00351378	0.54014	174.112	102.303	1.71	--	--	--	--	--	--	--	--	--	-	-	-	-
POS_M175T42	1.71079e+07	8.67866e+06	2.41855e+07	6.86415e+06	5.40395e+06	1.59794e+07	4.07183e+06	1.78104e+06	4.15704e+06	3.95728e+06	3.00915e+06	2.05004e+06	1.30366e+07	3.17106e+06	-2.03953	0.00821257	0.0369566	0.39023	174.977	42.0804	0.7	--	--	--	--	--	--	--	--	--	-	-	-	-
POS_M175T214	1.81913e+07	1.38479e+07	1.40912e+07	1.37063e+07	8.81755e+06	1.20734e+07	973626	3.86242e+06	4.08838e+06	4.79053e+06	3.35051e+06	5.93208e+06	1.34546e+07	3.83292e+06	-1.81158	4.80843e-05	0.00155179	0.431605	174.991	214.251	3.57	--	--	--	--	--	--	--	--	--	-	-	-	-
POS_M175T165	2.18251e+07	2.74541e+07	2.66987e+07	2.67233e+07	2.68191e+07	3.25541e+07	5.62536e+06	1.40861e+07	1.21857e+07	1.1393e+07	1.47323e+07	1.0318e+07	2.70124e+07	1.13901e+07	-1.24584	1.05147e-05	0.00075372	0.575707	175.002	165.315	2.76	--	--	--	--	--	--	--	--	--	-	-	-	-
POS_M176T355	8.96428e+06	6.59378e+06	1.28121e+07	1.63841e+07	1.59285e+07	1.01009e+07	2.26757e+06	6.82115e+06	2.50654e+06	8.0255e+06	3.26508e+06	1.10099e+07	1.17973e+07	5.64929e+06	-1.06232	0.0173299	0.0603723	0.287359	176.014	354.937	5.92	--	--	--	--	--	--	--	--	--	-	-	-	-
POS_M176T531	7.28829e+07	1.108e+07	4.33692e+07	2.23189e+07	3.41868e+07	2.66647e+07	1.02564e+06	9.01476e+06	1.16643e+06	1.04143e+07	4.26532e+06	6.42859e+06	3.50838e+07	5.38583e+06	-2.70356	0.00761572	0.0352068	0.669327	176.014	531.49	8.86	--	--	--	--	--	--	--	--	--	-	-	-	-
POS_M177T143	2.50603e+07	5.62265e+06	2.11933e+07	1.55002e+07	2.53477e+07	3.79248e+07	9.44945e+07	1.08325e+08	1.0839e+08	7.16376e+07	7.01166e+07	6.75409e+07	2.17748e+07	8.67509e+07	1.99422	2.97531e-05	0.00114016	1.14278	176.972	142.708	2.38	--	--	--	--	--	--	--	--	--	-	-	-	-
POS_M177T67	3.82679e+07	8.77214e+07	7.79997e+07	3.99759e+07	7.90834e+07	8.30942e+07	2.37859e+07	4.67996e+06	1.91203e+07	1.88507e+07	2.26697e+07	3.55376e+07	6.76904e+07	2.0774e+07	-1.70417	0.00085683	0.00903619	0.967173	176.972	66.936	1.12	--	--	--	--	--	--	--	--	--	-	-	-	-
POS_M177T127	4.37032e+06	9.96361e+06	5.79386e+06	5.18496e+06	8.30427e+06	6.98209e+06	1.91778e+07	1.89362e+07	1.26594e+07	1.62402e+07	7.70143e+06	9.36103e+06	6.76652e+06	1.40127e+07	1.05025	0.00746082	0.0347465	0.323319	177.023	126.973	2.12	--	--	--	--	--	--	--	--	--	-	-	-	-
POS_M177T293	1.80715e+07	2.0783e+07	2.96351e+07	2.90366e+07	1.75837e+07	2.10347e+07	6.06736e+07	6.09027e+07	1.22753e+08	9.82732e+07	9.5962e+07	1.28097e+08	2.26908e+07	9.44435e+07	2.05735	0.000140704	0.00297677	1.21034	177.029	292.995	4.88	--	--	--	--	--	--	--	--	--	-	-	-	-
POS_M177T285	1.35114e+07	2.9375e+07	3.23655e+07	2.9965e+07	1.86766e+07	1.44455e+07	1.14684e+07	1.42591e+07	4.33478e+06	2.13094e+07	5.16912e+06	8.2343e+06	2.30565e+07	1.07958e+07	-1.0947	0.0177452	0.0612357	0.422345	177.029	285.426	4.76	--	--	--	--	--	--	--	--	--	-	-	-	-
POS_M177T395	1.39537e+07	4.1681e+07	2.10454e+07	2.7772e+07	1.61479e+07	2.80661e+07	9.22358e+06	1.21569e+07	1.1811e+07	1.14627e+07	1.58272e+07	1.27021e+07	2.47777e+07	1.21972e+07	-1.02249	0.0137659	0.0521615	0.453482	177.055	395.418	6.59	--	--	--	--	--	--	--	--	--	-	-	-	-
POS_M177T440	5.74271e+06	6.8716e+06	6.79794e+06	1.08566e+06	5.42151e+06	4.99471e+06	561453	513416	627675	976246	813919	4.71407e+06	5.15235e+06	1.3678e+06	-1.91338	0.00629251	0.0314567	0.253404	177.055	439.665	7.33	Ureidosuccinic acid	--	0.000463921	23.3917	C5H8N2O5	MS2	Carboxylic acids and derivatives	13184-27-5	HMDB0000828	C00438	ko01100//Metabolic pathways;ko00240//Pyrimidine metabolism;ko00250//Alanine, aspartate and glutamate metabolism	Amino acid metabolism;Global and overview maps;Nucleotide metabolism	Metabolism
POS_M178T48	8.74329e+06	1.79318e+08	1.14156e+08	4.40063e+07	2.71603e+08	7.24188e+07	5.29214e+06	5.4381e+06	3.47979e+06	2.84827e+06	1.12842e+06	651717	1.15041e+08	3.13974e+06	-5.19536	0.0177793	0.061263	1.3707	177.979	47.6252	0.79	--	--	--	--	--	--	--	--	--	-	-	-	-
POS_M178T298	2.69356e+06	2.18722e+06	2.61272e+06	1.99085e+06	634482	1.80101e+06	297176	290279	478829	138952	966891	157169	1.98664e+06	388216	-2.3554	0.000680905	0.00785748	0.168036	178.047	297.978	4.97	--	--	--	--	--	--	--	--	--	-	-	-	-
POS_M178T385	204765	270603	282911	196457	294518	303204	428405	1.427e+06	415948	585838	1.84328e+06	346743	258743	841203	1.70093	0.0485741	0.121545	0.0875663	178.05	384.78	6.41	--	Gluconolactone	--	12.1881	C6H10O6	MS1	Organooxygen compounds	90-80-2	HMDB0000150	C00198	ko01100//Metabolic pathways;ko01110//Biosynthesis of secondary metabolites;ko01120//Microbial metabolism in diverse environments;ko01130//Biosynthesis of antibiotics;ko01200//Carbon metabolism;ko00030//Pentose phosphate pathway	Carbohydrate metabolism;Global and overview maps	Metabolism
POS_M178T95	6.40398e+07	5.90527e+07	9.58452e+06	3.16505e+07	2.52585e+07	3.19273e+07	1.27844e+07	1.1402e+07	1.36858e+07	1.5108e+07	1.35964e+07	1.0834e+07	3.69189e+07	1.29018e+07	-1.51679	0.0181149	0.0619382	0.615904	178.071	95.3275	1.59	--	--	--	--	--	--	--	--	--	-	-	-	-
POS_M179T310	156104	719208	140197	60359.4	57846.2	148477	715001	1.09808e+06	582256	853757	202498	737248	213699	698140	1.70794	0.012444	0.0489361	0.0828926	178.563	310.452	5.17	--	--	--	--	--	--	--	--	--	-	-	-	-
POS_M179T82	286657	349257	2.24394e+06	1.71581e+06	1.67371e+06	1.89722e+06	3.37388e+06	4.23684e+06	3.08237e+06	736375	2.51115e+06	2.3946e+06	1.3611e+06	2.72254e+06	1.00018	0.0434414	0.112729	0.137672	178.951	82.08	1.37	--	--	--	--	--	--	--	--	--	-	-	-	-
POS_M179T214_2	8.3864e+06	1.0316e+07	9.56439e+06	7.40734e+06	6.33793e+06	1.10358e+07	2.05029e+06	4.49467e+06	3.23928e+06	3.457e+06	4.4936e+06	4.7792e+06	8.84131e+06	3.75234e+06	-1.23647	0.000128821	0.00276651	0.31938	179.013	214.055	3.57	--	--	--	--	--	--	--	--	--	-	-	-	-
POS_M181T242	78762.5	879581	188170	314795	450284	1.3532e+06	3.36275e+06	9.05322e+06	5.83128e+06	6.34277e+06	5.04712e+06	6.5243e+06	544132	6.0269e+06	3.46939	4.03982e-05	0.00141119	0.332792	180.518	242.24	4.04	--	--	--	--	--	--	--	--	--	-	-	-	-
POS_M181T210	1.17365e+07	1.3919e+07	1.28543e+07	1.37614e+07	1.6005e+07	1.4414e+07	3.10233e+06	5.15751e+06	3.43919e+06	5.17661e+06	6.72995e+06	6.53652e+06	1.37817e+07	5.02368e+06	-1.45593	1.25285e-06	0.000214851	0.434157	180.539	209.526	3.49	--	--	--	--	--	--	--	--	--	-	-	-	-
POS_M181T35	2.94793e+07	2.69983e+07	2.83174e+07	2.66783e+07	3.18834e+07	3.74717e+07	1.10716e+07	9.04014e+06	8.87341e+06	1.08045e+07	1.26369e+07	1.30949e+07	3.01381e+07	1.09202e+07	-1.46458	8.96457e-07	0.000183079	0.648132	180.99	34.8386	0.58	--	--	--	--	--	--	--	--	--	-	-	-	-
POS_M181T788	7.55886e+07	6.19963e+07	7.06228e+07	2.37092e+08	9.60294e+07	2.00094e+08	4.1071e+07	1.7979e+07	4.98311e+07	4.73161e+06	4.37634e+07	1.49256e+07	1.23571e+08	2.8717e+07	-2.10536	0.0134734	0.0515016	1.17952	181.014	788.317	13.14	--	--	--	--	--	--	--	--	--	-	-	-	-
POS_M181T571	1.69097e+06	5.69779e+06	4.73433e+06	2.20967e+06	3.86485e+06	5.41266e+06	2.29004e+07	2.17281e+07	1.27665e+07	1.35606e+07	9.56898e+06	8.13167e+06	3.93505e+06	1.4776e+07	1.90881	0.00199086	0.0151634	0.424714	181.05	570.879	9.51	Caffeate	--	0.000190317	0.0145555	C9H8O4	MS2	Cinnamic acids and derivatives	501-16-6	HMDB0003501	-	-	-	-
POS_M181T66	8.98261e+06	4.7968e+06	4.95823e+06	9.58419e+06	2.14281e+06	1.39479e+07	1.469e+06	2.1847e+06	987549	1.77063e+06	733918	923589	7.40209e+06	1.3449e+06	-2.46044	0.00615482	0.0311238	0.314472	181.069	66.4554	1.11	--	Fructose-1P	--	8.29628	C6H12O6	MS1	Carbohydrates and carbohydrate conjugates	57-48-7	HMDB0062538	-	-	-	-
POS_M181T67	3.07673e+06	3.67715e+06	1.33101e+06	1.78886e+06	2.06562e+06	1.84252e+06	3.25447e+06	2.94667e+06	4.28406e+06	2.58316e+06	8.31691e+06	7.92278e+06	2.29698e+06	4.88468e+06	1.08852	0.0421468	0.110452	0.191333	181.084	67.2517	1.12	--	Coniferyl alcohol	--	8.32948	C10H12O3	MS1	Phenols	458-35-5	HMDB0012915	C00590	ko01100//Metabolic pathways;ko01110//Biosynthesis of secondary metabolites;ko00940//Phenylpropanoid biosynthesis	Biosynthesis of other secondary metabolites;Global and overview maps	Metabolism
POS_M182T131	2.00543e+07	7.57401e+06	1.64218e+07	1.45419e+07	1.49938e+07	7.43169e+06	2.58746e+06	3.14119e+06	2.62058e+06	3.28099e+06	2.73609e+06	5.09387e+06	1.35029e+07	3.24336e+06	-2.05771	0.000618769	0.00749535	0.419186	181.992	131.06	2.18	--	--	--	--	--	--	--	--	--	-	-	-	-
POS_M182T790	4.76351e+06	4.7492e+06	5.40036e+06	1.50664e+07	3.38209e+07	5.66657e+06	1493.84	1493.84	1493.84	1493.84	1493.84	1493.84	1.15778e+07	1493.84	-12.9201	0.0346137	0.095838	0.403089	182.02	789.83	13.16	--	--	--	--	--	--	--	--	--	-	-	-	-
POS_M182T761	2.53584e+06	1.54385e+06	1.45496e+06	902817	6.1059e+06	5.39989e+06	1.20663e+06	956388	355335	1.10453e+06	1.50799e+06	353880	2.99054e+06	914126	-1.70994	0.0484658	0.121405	0.177476	182.126	760.875	12.68	--	--	--	--	--	--	--	--	--	-	-	-	-
POS_M183T237	3.57138e+08	3.30099e+08	3.13299e+08	3.40863e+08	8.274e+07	5.82722e+08	1493.84	1493.84	1493.84	1493.84	1493.84	1493.84	3.34477e+08	1493.84	-17.7725	0.000424812	0.00592306	2.53357	182.984	237.323	3.96	Sorbitol	--	9.43e-12	1.81371	C6H14O6	MS2	Organooxygen compounds	50-70-4	HMDB0000247	C00794	ko01100//Metabolic pathways;ko02010//ABC transporters;ko00052//Galactose metabolism;ko00051//Fructose and mannose metabolism	Carbohydrate metabolism;Global and overview maps;Membrane transport	Environmental Information Processing;Metabolism
POS_M184T127	1.34714e+06	2.08628e+06	2.51645e+06	1.62463e+06	3.2348e+06	3.26795e+06	9.29364e+06	5.6186e+06	5.23628e+06	4.51628e+06	5.64178e+06	2.33752e+06	2.34621e+06	5.44068e+06	1.21346	0.0100917	0.0425821	0.211493	183.969	127.48	2.12	--	Cysteine-S-sulfate	--	0.351397	C3H7NO5S2	MS1	Carboxylic acids and derivatives	1637-71-4	HMDB0000731	C05824	ko01100//Metabolic pathways;ko01230//Biosynthesis of amino acids;ko00270//Cysteine and methionine metabolism	Amino acid metabolism;Global and overview maps	Metabolism
POS_M184T77	3.73246e+06	2.1242e+06	6.4967e+06	9.7388e+06	2.58176e+06	2.7064e+06	7.60499e+06	1.31474e+07	8.49283e+06	1.63541e+07	2.80483e+07	5.6257e+07	4.56339e+06	2.16508e+07	2.24624	0.0494371	0.122822	0.504467	183.989	76.7199	1.28	--	Se-Methylselenocysteine	--	10.2624	C4H9NO2Se	MS1	Carboxylic acids and derivatives	26046-90-2	HMDB0004113	C05689	ko00450//Selenocompound metabolism	Metabolism of other amino acids	Metabolism
POS_M184T661	2.47878e+07	1.38361e+07	6.10761e+07	5.37445e+07	2.20327e+07	1.75301e+07	1493.84	1493.84	1493.84	1493.84	1493.84	1493.84	3.21679e+07	1493.84	-14.3943	0.00281575	0.0187297	0.700102	184.003	661.461	11.02	--	--	--	--	--	--	--	--	--	-	-	-	-
POS_M184T88	1.32453e+08	2.99553e+08	1.9596e+08	1.0908e+08	1.83963e+08	2.26193e+08	4.4366e+07	4.97164e+07	6.10003e+07	5.73364e+07	6.19725e+07	5.16217e+07	1.912e+08	5.43355e+07	-1.81512	0.000629873	0.00755476	1.67956	184.073	88.1464	1.47	Phosphorylcholine	--	2.82e-49	0.00791082	C5H15NO4P	MS2	Organonitrogen compounds	3616-04-04	HMDB0001565	C00588	ko01100//Metabolic pathways;ko00564//Glycerophospholipid metabolism	Global and overview maps;Lipid metabolism	Metabolism
POS_M185T36	8.73733e+06	1.72e+06	1.03196e+06	1.65756e+07	1.95727e+07	2.40889e+07	1493.84	1493.84	1493.84	1493.84	1493.84	1493.84	1.19544e+07	1493.84	-12.9662	0.012271	0.0486255	0.438966	184.961	36.0517	0.6	--	--	--	--	--	--	--	--	--	-	-	-	-
POS_M185T39	2.25544e+07	2.43781e+07	3.17503e+07	1.08001e+07	2.51904e+07	2.18719e+07	8.55509e+06	6.99263e+06	6.06072e+06	6.95125e+06	1.00345e+07	8.9691e+06	2.27575e+07	7.92722e+06	-1.52146	0.000403997	0.00575129	0.539349	185.023	39.1897	0.65	--	--	--	--	--	--	--	--	--	-	-	-	-
POS_M185T77	2.49458e+06	6.53454e+06	7.55955e+06	1.30347e+07	8.0095e+06	9.37387e+06	1493.84	6.33893e+07	3.06856e+07	1.95178e+07	3.47825e+07	7.73034e+07	7.83446e+06	3.76133e+07	2.26334	0.0289606	0.0849167	0.677582	185.042	76.567	1.28	--	--	--	--	--	--	--	--	--	-	-	-	-
POS_M185T198	5.53009e+06	2.16136e+06	6.77752e+06	1.01516e+07	7.60427e+06	1.48645e+07	7.81002e+07	9.81305e+07	6.38812e+07	7.0068e+07	8.42065e+07	8.2075e+07	7.84822e+06	7.94102e+07	3.33889	7.65203e-08	5.17153e-05	1.25473	185.043	198.006	3.3	--	--	--	--	--	--	--	--	--	-	-	-	-
POS_M185T54	1.34449e+08	2.91488e+07	4.3216e+07	2.14097e+07	7.41182e+07	3.41294e+07	9.03184e+06	5.78871e+06	6.07133e+06	6.61901e+06	1.09531e+07	8.72171e+06	5.60785e+07	7.86429e+06	-2.83406	0.0196501	0.065176	0.833201	185.042	54.3303	0.91	--	--	--	--	--	--	--	--	--	-	-	-	-
POS_M185T493	1.05723e+06	1.27159e+06	1.28369e+06	2.27877e+06	2.21361e+06	2.26671e+06	415668	448926	451577	1.15688e+06	556475	1.38405e+06	1.7286e+06	735596	-1.23262	0.00693328	0.0331949	0.127217	185.081	493.247	8.22	--	--	--	--	--	--	--	--	--	-	-	-	-
POS_M186T257	2.20863e+06	1.46049e+07	4.26959e+06	5.72601e+06	5.87802e+06	5.44919e+06	2.34873e+06	1.76294e+06	262550	3.97754e+06	230108	1.44336e+06	6.35606e+06	1.67087e+06	-1.92753	0.0286599	0.0843191	0.275498	185.544	257.445	4.29	--	--	--	--	--	--	--	--	--	-	-	-	-
POS_M187T140	9.45621e+06	1.36122e+07	3.67834e+07	3.31286e+07	1.93581e+07	6.60483e+06	2.12619e+08	5.8062e+07	2.10646e+08	4.87371e+07	5.89885e+07	8.89113e+07	1.98239e+07	1.12994e+08	2.51093	0.0157376	0.0568736	1.18239	186.956	140.495	2.34	Undecanoic acid	--	2.82e-07	0.00463314	C11H22O2	MS2	Fatty Acyls	112-37-8	HMDB0000947	-	-	-	-
POS_M187T220	4.31668e+06	3.64675e+06	5.12043e+06	5.30598e+06	3.27922e+07	3.09496e+07	1493.84	1493.84	1493.84	1493.84	1493.84	1493.84	1.36886e+07	1493.84	-13.1617	0.0388548	0.104476	0.458511	186.956	219.779	3.66	--	--	--	--	--	--	--	--	--	-	-	-	-
POS_M187T112	2.60424e+06	8.86842e+06	1.20018e+07	7.78183e+06	4.5938e+06	7.7199e+06	4.9515e+06	4.1293e+06	2.65061e+06	2.1198e+06	4.55266e+06	1.74834e+06	7.26167e+06	3.3587e+06	-1.1124	0.0230089	0.072752	0.235793	186.969	112.413	1.87	--	--	--	--	--	--	--	--	--	-	-	-	-
POS_M187T790	1.37559e+08	1.3749e+08	1.48679e+08	1.71644e+08	6.43584e+07	6.36159e+07	1493.84	1493.84	1493.84	1493.84	1493.84	1493.84	1.20558e+08	1493.84	-16.3003	7.05434e-05	0.00192634	1.50523	186.982	789.654	13.16	--	--	--	--	--	--	--	--	--	-	-	-	-
POS_M187T93	3.01511e+07	2.83655e+07	3.70866e+07	1.12846e+07	1.28833e+07	1.74481e+07	5.2032e+06	6.39218e+06	5.50776e+06	7.84684e+06	4.67447e+06	6.53439e+06	2.28699e+07	6.02647e+06	-1.92406	0.00288761	0.0190121	0.537021	187.06	93.166	1.55	--	Levamisole	--	24.6584	C11H12N2S	MS1	Imidazothiazoles	14769-73-4	HMDB0014986	-	-	-	-
POS_M188T37_2	4.36723e+06	7.23909e+06	5.05625e+06	6.4536e+06	4.67387e+06	3.80511e+06	3.00743e+06	2.37935e+06	4.45654e+06	1.5816e+06	3.43637e+06	916717	5.26586e+06	2.62967e+06	-1.00179	0.00557716	0.0292572	0.210327	187.999	36.8875	0.61	--	--	--	--	--	--	--	--	--	-	-	-	-
POS_M188T347	8.99523e+06	1.36345e+07	7.50717e+06	1.20437e+07	1.40195e+07	1.17565e+07	6.52694e+06	4.95123e+06	3.95903e+06	6.46566e+06	5.42162e+06	6.59167e+06	1.13261e+07	5.65269e+06	-1.00264	0.000557902	0.00706409	0.338232	188.068	346.902	5.78	--	5-Methoxyindoleacetate	--	8.03777	C11H11NO3	MS1	Indoles and derivatives	3471-31-6	HMDB0004096	C05660	ko00380//Tryptophan metabolism	Amino acid metabolism	Metabolism
POS_M188T454	897320	3.15998e+06	908682	3.54857e+06	2.59643e+06	3.30299e+06	9.5179e+06	7.75492e+06	7.90375e+06	7.12282e+06	4.57864e+06	4.69512e+06	2.40233e+06	6.92886e+06	1.52818	0.000670234	0.00784752	0.281764	188.097	453.617	7.56	--	--	--	--	--	--	--	--	--	-	-	-	-
POS_M189T218	7.09503e+06	3.33999e+07	1.57177e+07	1.19236e+07	1.41636e+07	1.37067e+07	1493.84	1493.84	1493.84	1493.84	1493.84	1.63193e+07	1.60011e+07	2.72113e+06	-2.55589	0.0158446	0.0571587	0.458472	189.123	218.15	3.64	--	--	--	--	--	--	--	--	--	-	-	-	-
POS_M190T200	1.58083e+07	1.93801e+07	1.39115e+07	1.48056e+07	1.3498e+07	1.88097e+07	1.18066e+08	8.20258e+07	6.90241e+07	7.39821e+07	4.83863e+07	2.65837e+07	1.60355e+07	6.9678e+07	2.11943	0.00178043	0.0141068	0.949198	190.071	199.712	3.33	--	--	--	--	--	--	--	--	--	-	-	-	-
POS_M190T347	5.8688e+06	1.34054e+07	8.24417e+06	8.93314e+06	1.05447e+07	1.26838e+07	4.72701e+06	4.02294e+06	5.25203e+06	5.79714e+06	3.97463e+06	4.93176e+06	9.94666e+06	4.78425e+06	-1.05592	0.00151684	0.0128007	0.322385	190.086	346.903	5.78	--	--	--	--	--	--	--	--	--	-	-	-	-
POS_M191T416	3.25119e+06	3.74768e+06	2.97991e+06	3.13583e+06	2.65256e+06	3.5327e+06	590374	3.21212e+06	428935	2.77285e+06	247079	1.85172e+06	3.21664e+06	1.51718e+06	-1.08416	0.0111374	0.0458423	0.165604	190.536	416.188	6.94	--	--	--	--	--	--	--	--	--	-	-	-	-
POS_M191T148	1.84864e+06	3.43408e+06	7.68573e+06	8.99361e+06	1.46641e+06	1.32057e+07	4.49232e+07	2.18859e+07	2.34723e+07	2.83544e+07	1.44562e+07	1.22171e+07	6.1057e+06	2.42182e+07	1.98786	0.00563807	0.029416	0.533627	190.992	147.83	2.46	--	--	--	--	--	--	--	--	--	-	-	-	-
POS_M191T462	2.57044e+07	6.16422e+06	5.0069e+06	2.97287e+07	1.63428e+07	1.39025e+07	1493.84	1493.84	1493.84	1493.84	1493.84	1493.84	1.61416e+07	1493.84	-13.3995	0.00279616	0.0186464	0.510352	190.993	461.585	7.69	--	--	--	--	--	--	--	--	--	-	-	-	-
POS_M191T216	2.84548e+06	3.14601e+06	1.63914e+07	2.55817e+07	3.79183e+07	5.70193e+07	185872	696162	755945	1.78194e+06	2.16487e+06	1.41408e+06	2.3817e+07	1.16648e+06	-4.35176	0.025269	0.0771364	0.587159	191.055	215.943	3.6	--	--	--	--	--	--	--	--	--	-	-	-	-
POS_M191T78	1.26475e+07	1.77292e+07	4.004e+06	1.89199e+07	2.04707e+07	1.72475e+07	9.52362e+06	2.85045e+06	2.4298e+06	9.03122e+06	6.89751e+06	8.84768e+06	1.51698e+07	6.59671e+06	-1.20138	0.011996	0.0481586	0.379398	191.076	78.1357	1.3	4-Methoxy-2,2-bipyrrole-5-carbaldehyde	--	0.00131381	26.1029	C10H10N2O2	MS2	--	--	--	C21570	ko01130//Biosynthesis of antibiotics	Global and overview maps	Metabolism
POS_M191T667	1.22843e+07	1.01214e+07	9.65086e+06	9.86069e+06	1.09682e+07	9.48263e+06	2.12825e+08	1.27802e+08	6.6093e+07	4.41504e+07	3.64795e+07	2.25367e+07	1.03947e+07	8.49811e+07	3.0313	0.0308329	0.0886993	0.989712	191.143	667.185	11.12	--	--	--	--	--	--	--	--	--	-	-	-	-
POS_M192T140	3.83844e+06	4.59028e+06	5.54058e+06	3.33941e+06	3.71222e+06	4.29465e+06	419552	489102	627254	2.11248e+06	529566	3.17446e+06	4.21926e+06	1.2254e+06	-1.78373	0.000363202	0.00539754	0.238014	192.024	139.582	2.33	--	Citric acid	--	14.089	C6H8O7	MS1	Carboxylic acids and derivatives	77-92-9	HMDB0000094	C00158	ko01100//Metabolic pathways;ko01110//Biosynthesis of secondary metabolites;ko01120//Microbial metabolism in diverse environments;ko01130//Biosynthesis of antibiotics;ko01230//Biosynthesis of amino acids;ko01200//Carbon metabolism;ko01210//2-Oxocarboxylic acid metabolism;ko00630//Glyoxylate and dicarboxylate metabolism;ko00250//Alanine, aspartate and glutamate metabolism;ko00020//Citrate cycle (TC…	Amino acid metabolism;Carbohydrate metabolism;Global and overview maps	Metabolism
POS_M192T273	1.2718e+06	1.4076e+07	1.19897e+07	2.35689e+06	8.51708e+06	1.65535e+07	326072	2.55993e+06	2.13635e+06	305594	381014	343936	9.12749e+06	1.00882e+06	-3.17755	0.0106043	0.0441938	0.38067	192.055	272.566	4.54	--	--	--	--	--	--	--	--	--	-	-	-	-
POS_M192T102	1.28698e+06	1.99889e+06	4.07251e+06	3.16032e+06	2.64759e+06	1.44656e+06	5.66362e+06	5.16984e+06	4.40449e+06	1.40249e+07	9.08745e+06	8.66293e+06	2.43547e+06	7.83554e+06	1.68583	0.00537573	0.0285567	0.302628	192.123	102.208	1.7	--	Tocainide	--	17.7934	C11H16N2O	MS1	Benzene and substituted derivatives	41708-72-9	HMDB0015189	-	-	-	-
POS_M193T42	1.74745e+06	9.18071e+06	6.86574e+06	1.77918e+06	4.70117e+06	2.02861e+06	1493.84	1493.84	1493.84	1493.84	1493.84	1493.84	4.38381e+06	1493.84	-11.5189	0.00628109	0.0314567	0.277363	192.945	41.6664	0.69	--	--	--	--	--	--	--	--	--	-	-	-	-
POS_M193T86	1.5884e+07	2.55022e+07	3.06771e+07	1.557e+07	2.44239e+07	2.21887e+07	2.43757e+06	8.79976e+06	9.37357e+06	9.67664e+06	1.46291e+07	1.06354e+07	2.23743e+07	9.25866e+06	-1.27297	0.00105483	0.0102018	0.494611	192.998	85.7962	1.43	--	--	--	--	--	--	--	--	--	-	-	-	-
POS_M193T310	494710	247166	177913	539039	181001	347064	804699	1.03604e+06	490378	656817	544107	632116	331149	694025	1.06751	0.0056854	0.0295069	0.0792457	193.033	310.29	5.17	--	--	--	--	--	--	--	--	--	-	-	-	-
POS_M193T546	1.3577e+06	1.90305e+06	2.44289e+06	1.07364e+06	1.0029e+06	2.64336e+06	769273	1.30648e+06	675871	319811	428118	379351	1.73725e+06	646484	-1.42612	0.00715097	0.0338619	0.13651	193.05	546.278	9.1	--	Scopoletin	--	0.181707	C10H8O4	MS1	Coumarins and derivatives	92-61-5	HMDB0034344	C01752	ko01110//Biosynthesis of secondary metabolites;ko00940//Phenylpropanoid biosynthesis	Biosynthesis of other secondary metabolites;Global and overview maps	Metabolism
POS_M194T38	3.59994e+06	2.73352e+06	2.65919e+06	2.5163e+06	1.55751e+06	2.97398e+06	1.92972e+07	1.3304e+07	7.3675e+06	6.85046e+06	3.90989e+06	3.26219e+06	2.67341e+06	8.99855e+06	1.75101	0.0317495	0.0902284	0.286998	193.974	38.0625	0.63	--	--	--	--	--	--	--	--	--	-	-	-	-
POS_M195T835	9.66216e+07	1.07185e+08	8.32878e+07	1.28152e+08	9.61748e+07	1.05443e+08	1.83483e+08	3.93722e+08	2.71013e+08	2.46707e+08	2.28072e+08	4.82373e+07	1.02811e+08	2.28539e+08	1.15245	0.022344	0.0715032	1.31882	195.101	835.414	13.92	--	--	--	--	--	--	--	--	--	-	-	-	-
POS_M196T316	5.43751e+06	4.914e+06	3.46871e+06	3.50479e+06	1.38836e+07	3.60015e+06	1.31164e+06	1.1053e+06	1.48625e+06	716575	966654	2.15334e+06	5.80146e+06	1.28996e+06	-2.16909	0.0218799	0.0705739	0.265346	196.154	315.607	5.26	--	--	--	--	--	--	--	--	--	-	-	-	-
POS_M197T42	6.40276e+06	7.45305e+06	7.95204e+06	8.35726e+06	1.15925e+07	7.0736e+06	1.88423e+06	948038	556884	1.97596e+06	1.10327e+06	1.56576e+06	8.13854e+06	1.33902e+06	-2.60359	5.44373e-06	0.000480705	0.380395	196.961	42.4675	0.71	--	--	--	--	--	--	--	--	--	-	-	-	-
POS_M197T82	1.86944e+06	3.51355e+06	1.23573e+06	3.71375e+06	4.92269e+06	2.5465e+06	1.18192e+06	1.08512e+06	1.02228e+06	1.76304e+06	745425	885527	2.96694e+06	1.11388e+06	-1.41338	0.00854933	0.038135	0.179721	197.057	82.242	1.37	--	--	--	--	--	--	--	--	--	-	-	-	-
POS_M197T522	545628	483123	658039	1.52542e+06	510485	615694	1.76894e+06	2.60914e+06	2.46668e+06	2.09542e+06	2.07953e+06	2.16762e+06	723065	2.19789e+06	1.60392	2.7883e-05	0.00110319	0.178066	197.078	522.07	8.7	--	--	--	--	--	--	--	--	--	-	-	-	-
POS_M198T707	729710	1.10419e+06	3.32638e+06	605383	3.28185e+06	3.87084e+06	3.52045e+06	5.38704e+06	4.95111e+06	5.36947e+06	5.6321e+06	991147	2.15306e+06	4.30855e+06	1.00082	0.0470787	0.118631	0.157614	197.626	706.998	11.78	--	--	--	--	--	--	--	--	--	-	-	-	-
POS_M199T666	3.95187e+07	2.12146e+08	2.71442e+08	3.94172e+07	1.96397e+08	8.67315e+07	1493.84	1493.84	1493.84	1493.84	1493.84	1493.84	1.40942e+08	1493.84	-16.5257	0.00574757	0.0297031	1.56495	199.029	665.794	11.1	--	--	--	--	--	--	--	--	--	-	-	-	-
POS_M199T431	1.61531e+07	8.50541e+07	4.29832e+07	4.36588e+07	1.18905e+08	9.5672e+06	8.95438e+06	7.16374e+06	8.14094e+06	1.86283e+07	3.47683e+06	1.15985e+07	5.27202e+07	9.66045e+06	-2.44819	0.0317021	0.0901358	0.808498	199.029	430.512	7.18	--	--	--	--	--	--	--	--	--	-	-	-	-
POS_M199T613	2.4067e+08	6.66438e+07	6.67497e+07	1.69034e+07	6.92364e+07	1.07798e+08	1493.84	1493.84	1493.84	1493.84	1493.84	1493.84	9.46669e+07	1493.84	-15.9515	0.013202	0.0507829	1.21141	199.029	613.335	10.22	--	--	--	--	--	--	--	--	--	-	-	-	-
POS_M200T420_1	1.53127e+08	3.56432e+07	3.99945e+07	3.6627e+07	5.17449e+07	1.59746e+08	1493.84	1493.84	1493.84	1493.84	1493.84	1493.84	7.94804e+07	1493.84	-15.6993	0.00873571	0.0387103	1.14719	199.986	419.999	7	--	--	--	--	--	--	--	--	--	-	-	-	-
POS_M200T665	1.46193e+08	1.75423e+08	6.95695e+07	7.2916e+06	3.42286e+07	4.52548e+07	1493.84	1493.84	1493.84	1493.84	1493.84	1493.84	7.96602e+07	1493.84	-15.7025	0.0150571	0.055134	1.13647	199.986	665.349	11.09	--	--	--	--	--	--	--	--	--	-	-	-	-
POS_M200T68	7.01974e+06	2.69064e+07	1.6337e+07	6.5935e+07	7.13142e+07	1.64363e+07	1493.84	1493.84	1493.84	1493.84	1493.84	1493.84	3.39914e+07	1493.84	-14.4739	0.0129892	0.0503136	0.718888	199.988	67.6315	1.13	--	--	--	--	--	--	--	--	--	-	-	-	-
POS_M201T67	5.40002e+06	8.88882e+06	5.61156e+06	7.38471e+06	2.43188e+06	8.02914e+06	3.17384e+06	2.725e+06	1.03478e+06	2.70157e+06	2.10228e+06	1.90046e+06	6.29102e+06	2.27299e+06	-1.4687	0.00245012	0.017379	0.269064	200.996	66.5712	1.11	--	--	--	--	--	--	--	--	--	-	-	-	-
POS_M202T609	1.29618e+07	5.82682e+07	6.03724e+07	1.85715e+07	2.02419e+07	1.90183e+07	1.02185e+06	986672	5.18718e+06	1.17104e+06	4.37262e+06	1.76123e+06	3.15723e+07	2.41677e+06	-3.70751	0.00819773	0.0369433	0.691881	201.992	609.333	10.16	--	Benzoyl phosphate	--	5.68928	C7H7O5P	MS1	Benzene and substituted derivatives	-	HMDB0060440	C06206	ko01120//Microbial metabolism in diverse environments	Global and overview maps	Metabolism
POS_M202T682	2.97839e+06	308302	2.65703e+06	289987	1.35163e+06	2.55692e+06	1493.84	1493.84	1493.84	1493.84	1493.84	1493.84	1.69038e+06	1493.84	-10.1441	0.00658438	0.0320949	0.164992	202.216	681.909	11.37	--	--	--	--	--	--	--	--	--	-	-	-	-
POS_M203T43	2.07711e+07	1.88501e+07	4.40452e+06	2.26282e+07	2.42827e+07	9.83444e+06	3.29016e+08	1.31603e+08	9.4674e+07	1.19445e+08	8.9823e+07	4.13739e+07	1.67952e+07	1.34323e+08	2.99958	0.0169387	0.059624	1.28709	202.951	42.6668	0.71	--	--	--	--	--	--	--	--	--	-	-	-	-
POS_M203T37	4.68564e+06	4.55588e+06	5.09681e+06	4.47029e+06	5.49257e+06	4.18741e+06	1.06582e+07	1.01668e+07	1.37353e+07	9.67887e+06	1e+07	7.89894e+06	4.7481e+06	1.03564e+07	1.12509	3.73237e-05	0.00133773	0.334796	202.987	36.8718	0.61	--	--	--	--	--	--	--	--	--	-	-	-	-
POS_M203T66_2	4.74925e+06	5.1752e+06	1.05564e+07	3.9692e+06	3.83438e+06	2.97078e+06	2.08949e+06	2.04781e+06	1.86747e+06	1.66699e+06	1.43445e+06	1.41141e+06	5.2092e+06	1.75294e+06	-1.57129	0.0115636	0.047116	0.224123	202.987	65.5696	1.09	--	--	--	--	--	--	--	--	--	-	-	-	-
POS_M203T355	1.80602e+07	2.62175e+07	1.63934e+07	5.03243e+06	1.61431e+07	1.44088e+07	3.2286e+06	5.27901e+06	2.45611e+06	5.80785e+06	5.85868e+06	3.90652e+06	1.60426e+07	4.4228e+06	-1.85888	0.00217205	0.0160027	0.474108	203.139	354.781	5.91	--	--	--	--	--	--	--	--	--	-	-	-	-
POS_M204T570	1.28264e+06	813913	754717	930333	973520	207620	1493.84	1493.84	1493.84	1493.84	1493.84	1.10813e+06	827124	185933	-2.15332	0.0210264	0.0683865	0.0909943	203.586	569.84	9.5	--	--	--	--	--	--	--	--	--	-	-	-	-
POS_M204T190	4.65383e+07	1.12612e+08	6.35661e+07	5.85351e+07	4.64357e+07	4.9565e+07	1.08959e+07	1.56711e+07	9.99993e+06	2.46817e+07	1.87424e+07	2.91128e+07	6.28754e+07	1.8184e+07	-1.78983	0.00201143	0.0152433	0.907954	204.063	189.568	3.16	--	--	--	--	--	--	--	--	--	-	-	-	-
POS_M204T533	2.46739e+06	3.52625e+06	3.57896e+06	1.83862e+06	2.96682e+06	2.63832e+06	1.45302e+06	1.4509e+06	1.39336e+06	1.50347e+06	1.5573e+06	1.0444e+06	2.83606e+06	1.40041e+06	-1.01804	0.000467909	0.00635401	0.170093	204.105	532.85	8.88	N5-(L-1-Carboxyethyl)-L-ornithine	--	0.480247	27.0337	C8H16N2O4	MS2	--	--	--	-	-	-	-
POS_M205T455	4.34228e+06	5.35259e+06	5.98439e+06	5.10405e+06	6.63433e+06	5.07985e+06	1.51555e+06	390933	1.29569e+06	1.5478e+06	1.38586e+06	1.95158e+06	5.41625e+06	1.3479e+06	-2.00658	1.03901e-06	0.000194372	0.296207	205.045	454.622	7.58	--	--	--	--	--	--	--	--	--	-	-	-	-
POS_M205T218	6.28176e+06	5.25389e+07	5.85508e+06	4.18892e+06	2.50139e+07	4.34659e+07	1493.84	1493.84	1493.84	1493.84	1493.84	1493.84	2.28907e+07	1493.84	-13.9035	0.0239317	0.0745466	0.632795	205.066	218.363	3.64	--	Allocystathionine	--	29.9491	C7H14N2O4S	MS1	Carboxylic acids and derivatives	535-34-2	HMDB0000455	-	-	-	-
POS_M205T402_2	5.33063e+06	6.9165e+06	4.49632e+06	1.2853e+06	4.13783e+06	1.61151e+06	820485	194996	170214	234747	689556	272802	3.96302e+06	397133	-3.3189	0.0025751	0.0178686	0.255868	205.191	401.723	6.7	--	Ethambutol	--	0.371709	C10H24N2O2	MS1	Organonitrogen compounds	74-55-5	HMDB0014474	-	-	-	-
POS_M206T734	74481	378750	1.07466e+06	355278	447215	191119	1493.84	1493.84	1493.84	1493.84	1493.84	1493.84	420251	1493.84	-8.13608	0.0146851	0.0542938	0.0775331	205.709	733.972	12.23	--	--	--	--	--	--	--	--	--	-	-	-	-
POS_M206T243	3.079e+07	7.07538e+07	3.55976e+07	3.45194e+07	5.27762e+07	5.27398e+07	2.89262e+08	3.77702e+08	2.1247e+08	2.31947e+08	1.40338e+08	6.58703e+07	4.61961e+07	2.19598e+08	2.24902	0.00325986	0.0205614	1.67191	206.045	243.2	4.05	--	--	--	--	--	--	--	--	--	-	-	-	-
POS_M206T199	9.74663e+06	3.12913e+07	2.36451e+07	1.75198e+07	1.66885e+07	4.36418e+07	7.58735e+06	1.28571e+07	1.23382e+07	9.96611e+06	8.18257e+06	1.27079e+07	2.37555e+07	1.06065e+07	-1.16331	0.0263322	0.0796635	0.459155	206.048	198.747	3.31	--	--	--	--	--	--	--	--	--	-	-	-	-
POS_M207T102	4.96636e+07	5.22742e+07	6.75915e+07	4.70247e+07	5.11511e+07	6.68065e+07	6.12462e+06	3.32208e+07	2.66034e+07	6.58739e+06	5.2307e+06	7.41343e+06	5.57519e+07	1.41967e+07	-1.97346	5.76455e-05	0.00172568	0.921298	207.079	101.804	1.7	--	(2S)-Flavanone	--	14.3344	C15H12O2	MS1	--	--	--	-	-	-	-
POS_M208T87	1.32875e+07	2.3923e+06	1.32761e+07	1.84822e+07	1.3943e+07	1.67853e+07	3.8621e+07	5.06122e+07	7.5157e+06	3.92372e+07	1.00263e+07	5.50287e+07	1.30277e+07	3.35069e+07	1.36287	0.0378509	0.102533	0.539756	208.21	86.841	1.45	--	--	--	--	--	--	--	--	--	-	-	-	-
POS_M209T504	2.18107e+07	8.29333e+06	2.35494e+07	1.08751e+07	8.37852e+06	1.36324e+07	3.99516e+06	5.31655e+06	3.28362e+06	3.49773e+06	4.47925e+06	3.71955e+06	1.44232e+07	4.04864e+06	-1.83289	0.00370144	0.0222984	0.403399	209.081	503.643	8.39	--	--	--	--	--	--	--	--	--	-	-	-	-
POS_M209T560_1	4.14499e+06	3.85374e+06	5.80184e+06	4.43867e+06	1.26205e+06	6.36041e+06	1.29296e+06	1.29918e+06	1.25181e+06	1.05377e+06	1.03229e+06	787200	4.31028e+06	1.11954e+06	-1.94488	0.00145369	0.0124052	0.237156	209.081	559.946	9.33	--	--	--	--	--	--	--	--	--	-	-	-	-
POS_M209T483	3.43391e+06	1.11927e+07	2.77471e+06	1.0861e+07	5.85408e+06	6.29054e+06	912004	5.22504e+06	914333	870506	3.83747e+06	2.28668e+06	6.73449e+06	2.34101e+06	-1.52444	0.0235054	0.0737859	0.25364	209.081	483.217	8.05	--	6-Methoxymellein	--	0.959608	C11H12O4	MS1	Benzopyrans	13410-15-6	HMDB0038510	-	-	-	-
POS_M210T82	472202	2.40253e+06	1.7138e+06	2.17318e+06	2.99518e+06	815521	58676.6	604301	558614	503395	192949	182375	1.76207e+06	350052	-2.33163	0.0058937	0.0302275	0.155587	209.887	82.1131	1.37	--	--	--	--	--	--	--	--	--	-	-	-	-
POS_M210T707	410021	432798	1.39269e+06	1.01426e+06	1.32383e+06	1.8682e+06	77157.7	284000	53024	270760	353671	89886	1.07363e+06	188083	-2.51306	0.0042222	0.0243156	0.123627	210.132	707.045	11.78	--	--	--	--	--	--	--	--	--	-	-	-	-
POS_M211T460	9.88448e+06	4.13677e+06	6.80456e+06	7.17555e+06	4.12967e+06	4.76594e+06	626464	640219	1.66955e+06	1.73058e+06	1.01031e+06	1.14874e+06	6.1495e+06	1.13764e+06	-2.43442	0.000338291	0.00516593	0.298205	210.998	460.265	7.67	--	--	--	--	--	--	--	--	--	-	-	-	-
POS_M211T311	1.47122e+06	312882	904159	1.27051e+06	417989	1.57424e+06	1493.84	1493.84	1493.84	1493.84	1493.84	1493.84	991834	1493.84	-9.37493	0.00112037	0.0106	0.131008	211.016	310.658	5.18	--	--	--	--	--	--	--	--	--	-	-	-	-
POS_M211T347	6.47496e+06	9.33687e+06	6.44554e+06	7.50285e+06	9.01336e+06	7.66257e+06	4.47394e+06	3.71491e+06	1.1292e+06	5.09744e+06	5.29746e+06	3.44746e+06	7.73936e+06	3.86007e+06	-1.00359	0.000663747	0.00782345	0.277593	211.053	346.904	5.78	--	--	--	--	--	--	--	--	--	-	-	-	-
POS_M211T362	1.68003e+07	1.18844e+07	1.15564e+07	8.89044e+06	5.45151e+06	6.23559e+06	1.27874e+06	2.89102e+06	1.77479e+06	3.34508e+06	3.02638e+06	3.29628e+06	1.01364e+07	2.60205e+06	-1.96183	0.00155142	0.0129846	0.358417	211.096	361.897	6.03	--	--	--	--	--	--	--	--	--	-	-	-	-
POS_M211T589	1.96235e+06	1.50855e+06	1.78634e+06	318236	1.67917e+06	2.60228e+06	1.30184e+07	6.00222e+06	3.86051e+06	3.46582e+06	5.17764e+06	3.11815e+06	1.64282e+06	5.7738e+06	1.81335	0.0234446	0.073709	0.236229	211.133	588.968	9.82	--	--	--	--	--	--	--	--	--	-	-	-	-
POS_M211T525	3.85671e+06	496921	621586	607986	3.71405e+06	2.16179e+06	6.81914e+06	5.35593e+06	4.90374e+06	7.1453e+06	784379	3.57312e+06	1.90984e+06	4.7636e+06	1.3186	0.0329878	0.0927097	0.188111	211.133	524.72	8.75	--	--	--	--	--	--	--	--	--	-	-	-	-
POS_M211T622	1.25623e+06	1.54815e+06	1.56704e+06	1.10264e+06	1.34569e+06	1.54608e+06	237480	1.38816e+06	208538	1.35158e+06	205077	302356	1.3943e+06	615532	-1.17964	0.0113069	0.0463924	0.114199	211.169	621.831	10.36	--	--	--	--	--	--	--	--	--	-	-	-	-
POS_M212T200	2.51443e+07	3.50383e+07	1.85074e+07	2.34179e+07	2.22175e+07	3.59196e+07	7.20515e+07	6.27081e+07	6.08257e+07	8.90976e+07	6.29932e+07	5.8791e+07	2.67075e+07	6.77445e+07	1.34286	2.13551e-05	0.00095674	0.894067	212.053	199.557	3.33	--	--	--	--	--	--	--	--	--	-	-	-	-
POS_M212T110_2	1.60577e+07	1.61927e+07	1.32762e+07	3.78315e+07	1.96098e+07	2.21413e+07	4.76454e+06	5.70531e+06	5.00753e+06	7.30401e+06	1.96255e+06	9.36217e+06	2.08515e+07	5.68435e+06	-1.87509	0.00239894	0.0171739	0.501339	212.054	109.954	1.83	--	--	--	--	--	--	--	--	--	-	-	-	-
POS_M213T597	3.12753e+06	2.49812e+06	5.39736e+06	3.77718e+06	945722	973722	689236	828389	1.16669e+06	886814	1.33512e+06	1.84531e+06	2.7866e+06	1.12526e+06	-1.30825	0.0438061	0.113289	0.131632	212.604	597.28	9.95	--	--	--	--	--	--	--	--	--	-	-	-	-
POS_M213T214	5.12987e+06	6.02314e+06	9.29931e+06	8.04837e+06	3.57759e+06	8.52412e+06	2.28249e+06	4.12419e+06	3.50387e+06	2.52598e+06	3.24626e+06	3.35477e+06	6.76707e+06	3.17293e+06	-1.09272	0.00347552	0.0212827	0.24012	213.037	214.251	3.57	--	Zonisamide	--	18.6048	C8H8N2O3S	MS1	Benzisoxazoles	68291-97-4	HMDB0015045	-	-	-	-
POS_M213T83	6.95277e+07	1.1926e+08	8.52172e+07	6.97613e+07	1.00259e+08	9.04961e+07	3.84869e+07	2.98479e+07	3.47594e+07	3.64809e+07	3.51925e+07	4.89168e+07	8.9087e+07	3.72807e+07	-1.25678	8.60919e-05	0.0021676	1.05115	213.075	83.098	1.38	--	--	--	--	--	--	--	--	--	-	-	-	-
POS_M213T151	5.32134e+06	1.14181e+07	8.92129e+06	6.53292e+06	4.91342e+06	1.7024e+06	1493.84	1493.84	1493.84	1493.84	1493.84	1493.84	6.46824e+06	1493.84	-12.0801	0.000850855	0.00903619	0.344481	213.123	151.338	2.52	--	--	--	--	--	--	--	--	--	-	-	-	-
POS_M213T33	2.56825e+07	6.72638e+07	7.53667e+06	1.01608e+07	3.41975e+07	7.38794e+07	1.08582e+07	5.115e+06	1.43795e+07	8.90559e+06	6.13382e+06	1.31887e+07	3.64535e+07	9.76347e+06	-1.90059	0.0448661	0.114839	0.659401	213.148	32.6749	0.54	--	--	--	--	--	--	--	--	--	-	-	-	-
POS_M214T748	3.55951e+06	2.68581e+07	2.78298e+07	2.52573e+07	2.66872e+07	3.24883e+07	4.58972e+06	5.29475e+06	7.33876e+06	5.6554e+06	428337	5.3793e+06	2.37801e+07	4.78105e+06	-2.31435	0.00124516	0.0112731	0.603159	213.6	747.852	12.46	--	--	--	--	--	--	--	--	--	-	-	-	-
POS_M214T128	3.98265e+07	2.28615e+07	1.52165e+07	1.21938e+07	1.65854e+07	1.18515e+07	7.38055e+07	5.3939e+07	5.40279e+07	7.58881e+07	2.29125e+07	2.21545e+07	1.97559e+07	5.04546e+07	1.3527	0.0155719	0.0564087	0.653637	214.003	127.608	2.13	--	--	--	--	--	--	--	--	--	-	-	-	-
POS_M215T310	6.51057e+06	7.64859e+06	7.45735e+06	2.31613e+06	6.80723e+06	2.89246e+06	2.04309e+06	1.45538e+06	1.32275e+06	553761	1.39211e+06	1.66505e+06	5.60539e+06	1.40536e+06	-1.99588	0.00168129	0.0135864	0.27823	215.04	310.127	5.17	--	--	--	--	--	--	--	--	--	-	-	-	-
POS_M215T83	1.06916e+07	1.60923e+07	9.26182e+06	2.35755e+06	9.83369e+06	8.42702e+06	2.23225e+06	1.51233e+06	1.67979e+06	1.73287e+06	2.02865e+06	976466	9.444e+06	1.69372e+06	-2.4792	0.00159893	0.0131475	0.391593	215.073	83.1654	1.39	--	Fluometuron	--	9.91446	C10H11F3N2O	MS1	--	--	--	-	-	-	-
POS_M215T287	9.88788e+06	3.09116e+07	1.69605e+07	6.87458e+06	1.9501e+07	2.03379e+07	7.39577e+06	6.63483e+06	2.63719e+06	4.97351e+06	7.92809e+06	3.47778e+06	1.74122e+07	5.50786e+06	-1.66054	0.00778399	0.0357407	0.47143	215.139	287.39	4.79	Dethiobiotin	--	0.0846372	0.0107071	C10H18N2O3	MS2	Fatty Acyls	533-48-2	HMDB0003581	C01909	ko01100//Metabolic pathways;ko00780//Biotin metabolism	Global and overview maps;Metabolism of cofactors and vitamins	Metabolism
POS_M217T66	1.67853e+07	6.19054e+06	2.25284e+06	2.65795e+06	1.20909e+07	1.97969e+07	4.35122e+06	2.37476e+06	1.19048e+06	687259	2.3831e+06	5.09812e+06	9.96242e+06	2.68082e+06	-1.89382	0.0411505	0.108729	0.327459	216.923	65.9095	1.1	--	--	--	--	--	--	--	--	--	-	-	-	-
POS_M217T111	1.30542e+07	8.57502e+06	1.00804e+07	5.87865e+06	4.65252e+06	5.27389e+06	2.11223e+07	1.89003e+07	1.96819e+07	1.62333e+07	2.24487e+07	2.26952e+07	7.91912e+06	2.01803e+07	1.34954	2.40865e-05	0.00101916	0.511993	216.979	110.51	1.84	--	--	--	--	--	--	--	--	--	-	-	-	-
POS_M217T213	2.65792e+06	826872	3.74855e+06	717854	2.65402e+06	4.57618e+06	86976.4	607253	891904	1.39277e+06	193961	2.00116e+06	2.53023e+06	862338	-1.55294	0.037798	0.102448	0.151372	216.982	213.318	3.56	--	--	--	--	--	--	--	--	--	-	-	-	-
POS_M217T144	2.54338e+07	2.67594e+07	4.53396e+07	7.28636e+07	4.62517e+07	6.149e+07	3.65924e+06	2.46078e+07	4.55459e+06	2.50896e+07	6.34155e+06	2.43838e+07	4.63563e+07	1.47728e+07	-1.64983	0.00510218	0.0276826	0.707677	217.032	143.907	2.4	--	--	--	--	--	--	--	--	--	-	-	-	-
POS_M217T633	3.02639e+06	3.06704e+06	2.16667e+06	3.32478e+06	2.79042e+06	3.85853e+06	1.22741e+07	6.23041e+06	4.2441e+06	7.38964e+06	5.89369e+06	3.35194e+06	3.03897e+06	6.56399e+06	1.11099	0.0223029	0.071416	0.21707	217.081	632.822	10.55	--	4,4'-Thiodianiline	--	7.87362	C12H12N2S	MS1	--	--	--	-	-	-	-
POS_M217T102_2	4.81598e+07	4.7712e+07	3.58835e+07	1.07113e+07	2.26266e+07	2.10261e+07	1.60521e+07	1.53571e+07	6.54717e+06	5.66205e+06	1.76652e+07	3.80786e+06	3.10199e+07	1.08486e+07	-1.51569	0.0136323	0.0519135	0.568466	217.118	101.996	1.7	--	N-a-Acetylcitrulline	--	2.44767	C8H15N3O4	MS1	Carboxylic acids and derivatives	33965-42-3	HMDB0000856	C15532	ko01100//Metabolic pathways;ko01230//Biosynthesis of amino acids;ko00220//Arginine biosynthesis	Amino acid metabolism;Global and overview maps	Metabolism
POS_M218T311	1.71334e+06	2.40818e+06	2.0132e+06	937677	1.78096e+06	1.22282e+06	745429	330753	307002	1.01186e+06	377546	1.1676e+06	1.67936e+06	656699	-1.35461	0.00319978	0.0203264	0.136013	218.032	310.637	5.18	--	--	--	--	--	--	--	--	--	-	-	-	-
POS_M218T158	7.79869e+06	8.66428e+06	1.14238e+07	9.2511e+06	7.20994e+06	8.60266e+06	2.65068e+06	2.72641e+06	2.67781e+06	3.70634e+06	4.61959e+06	4.12883e+06	8.82508e+06	3.41828e+06	-1.36834	1.42692e-05	0.000843526	0.327631	218.102	157.509	2.63	N-Acetylserotonin	--	0.422995	15.1557	C12H14N2O2	MS2	Indoles and derivatives	1210-83-9	HMDB0001238	C00978	ko01100//Metabolic pathways;ko00380//Tryptophan metabolism	Amino acid metabolism;Global and overview maps	Metabolism
POS_M218T706	2.00554e+06	1.68431e+06	2.15605e+06	1.3023e+06	2.5999e+06	2.40079e+06	751787	861981	902266	1.49336e+06	772162	984864	2.02482e+06	961070	-1.07508	0.000779731	0.00856018	0.145215	218.102	706.346	11.77	--	Primidone	--	17.1335	C12H14N2O2	MS1	Diazines	125-33-7	HMDB0014932	-	-	-	-
POS_M219T310	1.65552e+06	1.78563e+06	3.51262e+06	765484	1.87238e+06	704658	159388	901408	142181	804195	930946	328368	1.71605e+06	544414	-1.65631	0.0245385	0.0757029	0.126937	218.995	309.945	5.17	--	4-Nitrophenyl phosphate	--	6.86752	C6H6NO6P	MS1	Organic phosphoric acids and derivatives	-	HMDB0060272	C03360	ko01120//Microbial metabolism in diverse environments	Global and overview maps	Metabolism
POS_M219T148_1	2.39806e+07	3.96538e+07	3.49534e+07	3.61152e+07	4.40171e+07	6.443e+07	8.84237e+06	1.14067e+07	1.06384e+07	1.40164e+07	1.14522e+07	1.40188e+07	4.0525e+07	1.17292e+07	-1.78871	0.00041592	0.00585266	0.765566	219.097	148.018	2.47	gamma-Glutamylalanine	--	1.17e-11	1.78802	C7H11N2O5R	MS2	Carboxylic acids and derivatives	5875-41-2	HMDB0006248	C03740	ko01100//Metabolic pathways;ko00480//Glutathione metabolism	Global and overview maps;Metabolism of other amino acids	Metabolism
POS_M219T102_2	2.4897e+07	8.40562e+07	5.02664e+07	3.45381e+07	4.45312e+07	6.63534e+07	2.19816e+07	1.63017e+07	2.28296e+07	1.6333e+07	3.08176e+07	1.75843e+07	5.07737e+07	2.09746e+07	-1.27544	0.00831611	0.0372848	0.735493	219.134	102.153	1.7	--	--	--	--	--	--	--	--	--	-	-	-	-
POS_M219T347	1.01294e+07	2.82353e+07	1.42406e+07	1.12564e+07	1.64102e+07	1.45043e+07	5.06154e+06	722130	859831	6.33884e+06	5.64643e+06	5.03978e+06	1.5796e+07	3.94476e+06	-2.00155	0.00193329	0.0148731	0.480333	219.134	346.901	5.78	D-Lysopine	--	0.364854	1.3772	C9H18N2O4	MS2	--	--	--	C04020	ko00310//Lysine degradation	Amino acid metabolism	Metabolism
POS_M221T65	5.14848e+06	1.12236e+07	1.79807e+07	6.46689e+06	8.10638e+06	2.13627e+07	1.22217e+06	803036	1.01038e+06	1.37046e+06	2.18463e+06	1.8735e+06	1.17148e+07	1.4107e+06	-3.05385	0.00334285	0.0207837	0.430844	220.934	65.2395	1.09	--	--	--	--	--	--	--	--	--	-	-	-	-
POS_M221T40	1.17484e+06	3.61961e+06	6.09667e+06	2.42238e+06	7.94388e+06	971142	194720	209250	690547	258030	218006	2.27965e+06	3.70475e+06	641700	-2.52941	0.0278905	0.0828961	0.207449	220.934	39.8939	0.66	--	--	--	--	--	--	--	--	--	-	-	-	-
POS_M221T67	1.86384e+06	4.00035e+06	4.1278e+06	989334	3.31104e+06	854738	609059	226741	211890	192258	1.93511e+06	507809	2.52452e+06	613811	-2.04014	0.0163558	0.0583609	0.171583	220.962	66.9146	1.12	--	--	--	--	--	--	--	--	--	-	-	-	-
POS_M221T788	1.64586e+07	6.69756e+06	1.53412e+07	1.00745e+07	8.99485e+06	2.4432e+07	3.99466e+06	3.37014e+06	3.96706e+06	3.96449e+06	5.1404e+06	4.82772e+06	1.36665e+07	4.21074e+06	-1.69849	0.00520026	0.0280897	0.397117	221.153	788.164	13.14	--	Procarbazine	--	3.12371	C12H19N3O	MS1	Benzene and substituted derivatives	671-16-9	HMDB0015299	-	-	-	-
POS_M221T92	2.21343e+08	1.17967e+08	5.31467e+07	7.33759e+07	1.69715e+08	2.47051e+08	4.46353e+06	5.91362e+06	2.6224e+07	3.29217e+07	3.14724e+07	9.46413e+06	1.471e+08	1.84099e+07	-2.99824	0.00277288	0.0185974	1.55731	221.186	92.1812	1.54	--	Caryophyllene epoxide	--	19.2388	C15H24O	MS1	Prenol lipids	1139-30-6	HMDB0036789	-	-	-	-
POS_M223T101	1.68434e+07	2.84057e+07	7.11065e+06	1.84297e+07	1.73383e+07	2.28832e+07	6.61273e+07	7.97701e+07	6.35184e+07	4.53137e+07	4.14476e+07	3.00772e+07	1.85018e+07	5.43757e+07	1.5553	0.00125213	0.0112757	0.782435	223.06	101.191	1.69	--	(E)-Monocrotophos	--	5.52554	C7H14NO5P	MS1	Organic phosphoric acids and derivatives	6923-22-4	HMDB0031805	-	-	-	-
POS_M223T794	4.92808e+06	4.61085e+06	5.05263e+06	3.69529e+06	4.5621e+06	3.84883e+06	1.58634e+07	1.18119e+07	1.12539e+07	7.07454e+06	7.26185e+06	8.13537e+06	4.44963e+06	1.02335e+07	1.20154	0.00218005	0.016023	0.315644	223.096	794.136	13.24	--	--	--	--	--	--	--	--	--	-	-	-	-
POS_M223T400	2.73817e+06	1.81968e+07	1.0219e+07	8.10731e+06	1.21318e+07	1.2341e+07	4.59807e+06	577907	565119	3.02816e+06	979711	2.62264e+06	1.06224e+07	2.06194e+06	-2.36503	0.0029616	0.0192981	0.406645	223.107	399.822	6.66	--	--	--	--	--	--	--	--	--	-	-	-	-
POS_M223T733	5.70164e+06	4.61212e+06	6.61496e+06	4.24225e+06	4.00481e+06	4.26623e+06	2.30861e+06	1.8224e+06	2.39399e+06	740282	2.98862e+06	3.51188e+06	4.907e+06	2.2943e+06	-1.09679	0.00106674	0.0102843	0.210008	223.133	733.137	12.22	--	--	--	--	--	--	--	--	--	-	-	-	-
POS_M223T623	1.06499e+08	9.53562e+07	1.33146e+07	8.80692e+07	5.51064e+07	6.54162e+07	2.919e+07	2.91834e+07	1.79558e+07	2.60852e+07	2.21945e+07	4.36358e+07	7.06269e+07	2.80408e+07	-1.33269	0.0138891	0.05243	0.810894	223.188	623.275	10.39	--	--	--	--	--	--	--	--	--	-	-	-	-
POS_M224T374	2.06877e+06	1.27785e+06	3.413e+06	1.99978e+06	2.83742e+06	2.11703e+06	1.14674e+06	1.32689e+06	790365	303210	1.12994e+06	555091	2.28564e+06	875372	-1.38463	0.00210182	0.0157037	0.154317	224.074	373.658	6.23	--	--	--	--	--	--	--	--	--	-	-	-	-
POS_M224T623	2.26983e+06	2.26951e+06	1.55645e+06	2.73629e+06	1.78755e+06	2.45584e+06	200571	1.00215e+06	508380	910475	924787	466922	2.17925e+06	668881	-1.70401	4.54543e-05	0.00148833	0.174594	224.192	623.015	10.38	--	--	--	--	--	--	--	--	--	-	-	-	-
POS_M225T36_2	1.64631e+06	5.67722e+06	5.8505e+06	5.55514e+06	4.93088e+06	5.35311e+06	1.83843e+06	1.97709e+06	1.39613e+06	2.17002e+06	686214	2.76329e+06	4.83553e+06	1.80519e+06	-1.42152	0.00167238	0.0135502	0.235241	225.029	35.8576	0.6	--	--	--	--	--	--	--	--	--	-	-	-	-
POS_M225T690	6.10047e+06	3.04383e+06	2.57494e+07	2.52837e+07	1.46905e+07	2.58169e+07	1493.84	1493.84	1493.84	1493.84	1493.84	1493.84	1.67808e+07	1493.84	-13.4555	0.00273324	0.0184222	0.524929	225.029	689.696	11.49	--	--	--	--	--	--	--	--	--	-	-	-	-
POS_M225T626	2.28853e+07	6.25296e+06	5.30578e+06	4.3498e+06	1.10276e+07	3.36379e+06	1493.84	1493.84	1493.84	1493.84	1493.84	1493.84	8.86421e+06	1493.84	-12.5348	0.0146176	0.0542106	0.362924	225.029	625.51	10.43	Hydroxykynurenine	--	0.214268	1.82809	C10H12N2O4	MS2	Organooxygen compounds	484-78-6	HMDB0000732	-	-	-	-
POS_M225T242	6.54434e+06	1.16174e+07	6.0701e+06	6.49485e+06	6.42178e+06	8.67906e+06	9.10257e+06	1.94152e+07	1.3261e+07	2.07138e+07	2.36509e+07	1.13458e+07	7.63792e+06	1.62482e+07	1.08903	0.00674598	0.0326563	0.367224	225.059	242.377	4.04	--	4-Amino-4-deoxychorismate	--	22.6781	C10H11NO5	MS1	--	--	--	C11355	ko00790//Folate biosynthesis	Metabolism of cofactors and vitamins	Metabolism
POS_M225T504	1.37938e+06	1.65049e+06	1.4863e+06	1.63035e+06	2.22398e+06	728624	1493.84	1493.84	1493.84	1493.84	1493.84	1493.84	1.51652e+06	1493.84	-9.98753	1.70852e-05	0.000848624	0.176609	225.112	503.997	8.4	--	--	--	--	--	--	--	--	--	-	-	-	-
POS_M225T459	3.30563e+06	4.61981e+06	4.73436e+06	4.3982e+06	3.43969e+06	3.09259e+06	327135	772660	1.2133e+06	330196	437190	354736	3.93171e+06	572536	-2.77972	1.43158e-06	0.000219303	0.265533	225.111	458.817	7.65	--	--	--	--	--	--	--	--	--	-	-	-	-
POS_M226T347	1.86496e+07	7.17092e+06	2.0481e+07	3.63463e+07	9.364e+06	3.58319e+07	866671	966217	951853	1.36544e+06	349855	1.2664e+06	2.13073e+07	961073	-4.47056	0.00264371	0.0182013	0.577403	226.024	346.904	5.78	--	--	--	--	--	--	--	--	--	-	-	-	-
POS_M226T190	1.97665e+07	1.23622e+07	2.69515e+07	2.8748e+07	1.60776e+07	5.29883e+07	4.02539e+07	1.19324e+08	8.95004e+07	8.16106e+07	4.99939e+07	1.44827e+07	2.6149e+07	6.58609e+07	1.33267	0.0378629	0.102533	0.710572	226.045	189.716	3.16	Prephenate	--	5.74e-10	2.05579	C10H10O6	MS2	Keto acids and derivatives	126-49-8	HMDB0012283	C00254	ko01100//Metabolic pathways;ko01110//Biosynthesis of secondary metabolites;ko01130//Biosynthesis of antibiotics;ko01230//Biosynthesis of amino acids;ko00400//Phenylalanine, tyrosine and tryptophan biosynthesis	Amino acid metabolism;Global and overview maps	Metabolism
POS_M226T94	6.78429e+06	1.37737e+07	2.58228e+06	5.73587e+06	2.83772e+06	7.23905e+06	2.30536e+07	2.22457e+07	7.49349e+06	2.83917e+07	6.47222e+06	3.49599e+07	6.49214e+06	2.04361e+07	1.65435	0.0179364	0.0615006	0.450425	226.128	94.2418	1.57	--	Cyprodinil	--	24.4897	C14H15N3	MS1	Benzene and substituted derivatives	121552-61-2	HMDB0034853	-	-	-	-
POS_M227T350	717265	1.18664e+06	151029	628777	978122	1.16926e+06	2.72764e+06	2.54527e+06	3.60474e+06	3.00687e+06	3.64223e+06	2.67218e+06	805181	3.03316e+06	1.91343	5.20255e-06	0.000476062	0.212535	226.534	349.644	5.83	--	--	--	--	--	--	--	--	--	-	-	-	-
POS_M227T39	1.23972e+07	1.29622e+07	3.83623e+06	4.07308e+06	5.90306e+06	1.22055e+07	1.0076e+06	2.28223e+06	937352	1.20438e+06	2.71666e+06	1.5188e+06	8.56288e+06	1.61117e+06	-2.40999	0.00339602	0.0209645	0.361422	227.014	39.201	0.65	--	--	--	--	--	--	--	--	--	-	-	-	-
POS_M227T217	699497	6.16371e+06	700205	1.76029e+06	2.01952e+06	2.22587e+06	1493.84	1493.84	1493.84	1493.84	1493.84	1493.84	2.26151e+06	1493.84	-10.5641	0.0208464	0.0681422	0.194934	227.139	217.092	3.62	--	--	--	--	--	--	--	--	--	-	-	-	-
POS_M227T671	1.64845e+06	5.63192e+06	4.27388e+06	3.57243e+06	5.72554e+06	4.0204e+06	1.21852e+06	859407	794283	743628	611656	929713	4.14544e+06	859535	-2.2699	0.000345646	0.00526506	0.259531	227.143	671.219	11.19	--	Amobarbital	--	16.7503	C11H18N2O3	MS1	Diazines	57-43-2	HMDB0015440	-	-	-	-
POS_M227T542	3.01616e+06	2.52729e+06	2.45848e+06	2.07715e+06	2.77484e+06	2.47442e+06	6.76858e+06	4.25159e+06	6.63008e+06	4.77682e+06	4.83338e+06	4.52848e+06	2.55472e+06	5.29816e+06	1.05232	0.000163537	0.00328856	0.228612	227.164	542.202	9.04	Deoxycytidine	--	0.00886972	3.54453	C9H13N3O4	MS2	Pyrimidine nucleosides	951-77-9	HMDB0000014	C00881	ko00240//Pyrimidine metabolism	Nucleotide metabolism	Metabolism
POS_M228T830	7.85705e+06	2.51343e+07	3.22003e+07	2.53772e+06	7.78221e+06	1.03027e+07	1493.84	1493.84	1493.84	1493.84	1493.84	1493.84	1.43024e+07	1493.84	-13.2249	0.0130644	0.0505404	0.475339	228.007	829.512	13.83	--	--	--	--	--	--	--	--	--	-	-	-	-
POS_M228T402	1.23843e+06	4.68882e+06	3.07837e+06	837365	3.79785e+06	3.5083e+06	275951	1.24345e+06	427400	324350	1.14445e+06	285294	2.85819e+06	616816	-2.21219	0.00590228	0.0302461	0.205197	228.082	401.923	6.7	--	--	--	--	--	--	--	--	--	-	-	-	-
POS_M229T82	1.77407e+06	3.38318e+06	5.15077e+06	4.26149e+06	889590	3.2446e+06	1.03541e+06	293376	1.26976e+06	1.49203e+06	1.38477e+06	1.70699e+06	3.11728e+06	1.19705e+06	-1.3808	0.0169713	0.059624	0.161537	228.909	81.7955	1.36	--	--	--	--	--	--	--	--	--	-	-	-	-
POS_M229T308	1.61109e+06	2.03723e+06	2.14445e+06	1.61063e+06	333966	442388	3.99914e+06	2.65683e+06	2.87949e+06	2.67526e+06	2.7632e+06	2.6056e+06	1.36329e+06	2.92992e+06	1.10376	0.0023639	0.0169849	0.169317	229.032	308.433	5.14	--	--	--	--	--	--	--	--	--	-	-	-	-
POS_M229T113	2.72496e+07	4.88584e+07	6.0625e+07	1.60585e+07	1.85422e+07	1.52102e+07	4.01576e+06	1.09886e+07	1.07941e+07	3.12539e+06	1.03747e+07	1.10401e+07	3.10907e+07	8.38976e+06	-1.88978	0.0173686	0.0604033	0.574366	229.032	113.248	1.89	--	--	--	--	--	--	--	--	--	-	-	-	-
POS_M229T94	5.51171e+07	8.73801e+07	4.84004e+07	1.03785e+07	1.24017e+07	1.34027e+07	1493.84	1493.84	1493.84	1493.84	1493.84	3.23747e+07	3.78468e+07	5.39703e+06	-2.80993	0.0408667	0.108308	0.661261	229.07	93.7711	1.56	--	--	--	--	--	--	--	--	--	-	-	-	-
POS_M229T319	422020	191078	329557	178781	210773	146492	1493.84	1493.84	1493.84	1493.84	1493.84	1493.84	246450	1493.84	-7.36613	0.00021617	0.00386195	0.0674704	229.087	319.46	5.32	--	--	--	--	--	--	--	--	--	-	-	-	-
POS_M229T40	1.68554e+06	2.41022e+06	1.03858e+07	3.21164e+06	3.48323e+06	5.01393e+06	587354	434910	445758	823196	682491	365840	4.36506e+06	556592	-2.97131	0.0144834	0.0539207	0.234939	229.143	40.2672	0.67	--	--	--	--	--	--	--	--	--	-	-	-	-
POS_M229T127	1.32523e+07	5.85913e+07	6.13e+07	6.1063e+07	7.95217e+07	8.43731e+07	7.17831e+06	6.07346e+06	5.62697e+06	1.5583e+06	2.3753e+06	8.52609e+06	5.96836e+07	5.22307e+06	-3.51436	0.000361985	0.0053926	1.04511	229.154	127.275	2.12	--	--	--	--	--	--	--	--	--	-	-	-	-
POS_M230T313	1.29594e+06	504413	1.4361e+06	376257	1.247e+06	2.28319e+06	1493.84	1493.84	1493.84	1493.84	1493.84	1493.84	1.19048e+06	1493.84	-9.63831	0.00182378	0.0143841	0.148799	230.046	312.594	5.21	--	Forchlorfenuron	--	8.34494	C12H10ClN3O	MS1	--	--	--	-	-	-	-
POS_M231T139	1.66723e+06	515670	4.40092e+06	542025	2.25163e+06	689063	1.16487e+07	5.45086e+06	1.60256e+07	1.82267e+06	7.573e+06	1.33594e+07	1.67776e+06	9.31337e+06	2.47277	0.00689887	0.0331243	0.361129	230.946	139.248	2.32	--	--	--	--	--	--	--	--	--	-	-	-	-
POS_M231T128	1.63382e+06	3.00506e+06	1.14209e+06	1.18196e+06	2.42917e+06	1.52392e+06	1.60165e+07	7.43863e+06	6.48515e+06	8.68641e+06	6.06493e+06	4.92137e+06	1.81934e+06	8.26884e+06	2.18427	0.00305983	0.019687	0.322895	230.978	127.637	2.13	--	--	--	--	--	--	--	--	--	-	-	-	-
POS_M231T602	5.61887e+06	2.73112e+06	2.2801e+06	1.7588e+06	1.20154e+06	1.94536e+06	1.22362e+06	461255	241459	1.33524e+06	299860	1.02162e+06	2.5893e+06	763842	-1.76122	0.0215459	0.0697922	0.16062	231.065	601.552	10.03	--	Visnagin	--	0.610347	C13H10O4	MS1	--	--	--	-	-	-	-
POS_M231T395	8.9855e+07	1.83099e+08	7.58457e+07	5.35137e+07	6.83113e+07	5.52898e+07	2.9752e+07	1.46524e+07	1.5384e+07	1.91162e+07	1.95652e+07	1.04664e+07	8.76524e+07	1.8156e+07	-2.27135	0.0060564	0.0308719	1.11729	231.17	395.112	6.59	--	--	--	--	--	--	--	--	--	-	-	-	-
POS_M232T218	7.45816e+06	1.93803e+07	7.74919e+06	4.88316e+06	8.52564e+06	9.06772e+06	6.31669e+06	2.84703e+06	4.74954e+06	4.59948e+06	5.32772e+06	2.90758e+06	9.5107e+06	4.45801e+06	-1.09315	0.0394327	0.10561	0.284655	232.129	217.543	3.63	--	Fenfluramine	--	7.91125	C12H16F3N	MS1	--	--	--	-	-	-	-
POS_M234T199	3.67591e+06	4.0602e+06	2.66012e+06	2.74977e+06	2.50707e+06	4.67243e+06	2.75247e+07	2.20583e+07	1.90889e+07	2.42868e+07	1.42158e+07	1.24565e+07	3.38758e+06	1.99385e+07	2.55723	4.36955e-05	0.00144694	0.566772	234.035	198.968	3.32	--	--	--	--	--	--	--	--	--	-	-	-	-
POS_M234T76	6.33517e+06	1.38041e+07	1.24028e+07	1.19921e+07	2.97179e+06	1.64972e+07	1.46048e+06	5.10051e+06	5.43518e+06	7.84829e+06	6.73424e+06	2.38165e+06	1.06672e+07	4.82672e+06	-1.14406	0.0287561	0.0845003	0.291323	234.181	76.3171	1.27	--	--	--	--	--	--	--	--	--	-	-	-	-
POS_M235T92	5.44478e+07	2.09172e+07	2.82726e+07	5.30565e+07	1.85271e+07	1.73302e+07	1.3817e+07	1.59531e+07	1.1218e+07	9.87158e+06	4.05471e+06	1.94382e+07	3.20919e+07	1.23921e+07	-1.37279	0.0231356	0.0730769	0.486541	235.078	91.5064	1.53	--	Phenytoin	--	17.0154	C15H12N2O2	MS1	Azolidines	57-41-0	HMDB0014397	-	-	-	-
POS_M236T819_2	1.48782e+07	1.33072e+07	1.08731e+07	1.76136e+07	1.96457e+07	1.68537e+07	5.44307e+06	7.26699e+06	3.93662e+06	6.41323e+06	7.49545e+06	6.49092e+06	1.55286e+07	6.17438e+06	-1.33056	5.45929e-05	0.00166392	0.436813	236.13	819.095	13.65	--	--	--	--	--	--	--	--	--	-	-	-	-
POS_M236T681	3.1447e+06	9.27191e+06	5.78043e+06	3.30918e+06	4.18786e+06	6.28164e+06	2.31717e+06	2.38079e+06	2.53364e+06	2.90752e+06	2.6595e+06	2.43079e+06	5.32928e+06	2.53824e+06	-1.07012	0.0147993	0.0545347	0.219955	236.172	680.75	11.35	--	Procainamide	--	14.6491	C13H21N3O	MS1	Benzene and substituted derivatives	1951-06-09	HMDB0015169	-	-	-	-
POS_M237T81	4.2351e+06	5.98583e+06	4.54615e+06	5.30121e+06	7.44219e+06	1.78213e+06	1493.84	1493.84	1493.84	1493.84	1493.84	1493.84	4.8821e+06	1493.84	-11.6743	9.07979e-05	0.00222351	0.312605	236.904	80.8658	1.35	--	--	--	--	--	--	--	--	--	-	-	-	-
POS_M237T36	1.93568e+06	1.9254e+06	412054	1.95367e+06	2.96336e+06	2.71288e+06	321284	338066	316342	469413	426466	2.32255e+06	1.98384e+06	699020	-1.50489	0.0250884	0.0767773	0.13836	236.938	35.8895	0.6	--	--	--	--	--	--	--	--	--	-	-	-	-
POS_M237T67	2.5261e+06	1.1058e+06	1.25748e+06	3.37014e+06	4.20223e+06	6.85594e+06	643519	585555	602164	620314	1.2783e+06	1.48237e+06	3.21962e+06	868703	-1.88995	0.0248014	0.0762381	0.188158	236.938	67.4693	1.12	--	--	--	--	--	--	--	--	--	-	-	-	-
POS_M237T593	2.14277e+06	1.28707e+06	1.1153e+06	916997	1.24613e+06	1.14679e+06	3.28251e+06	3.66094e+06	2.04633e+06	3.64458e+06	3.03876e+06	3.03187e+06	1.30918e+06	3.1175e+06	1.25173	0.000123283	0.00272161	0.188631	237.11	593.129	9.89	--	--	--	--	--	--	--	--	--	-	-	-	-
POS_M237T449	1.81204e+06	1.69589e+06	1.32678e+06	448088	1.6171e+06	1.52398e+06	1493.84	1493.84	1493.84	1493.84	1493.84	1493.84	1.40398e+06	1493.84	-9.87628	4.07905e-05	0.00141119	0.173614	237.112	448.603	7.48	--	Midodrine	--	18.0125	C12H18N2O4	MS1	Benzene and substituted derivatives	133163-28-7	HMDB0014356	-	-	-	-
POS_M237T571	674627	433482	250862	254406	215899	205716	2.55964e+06	2.68435e+06	2.52718e+06	2.16324e+06	2.84948e+06	2.46884e+06	339165	2.54212e+06	2.90597	5.03858e-09	1.02333e-05	0.221171	237.11	570.77	9.51	--	cis-4,5-Dihydroxy-4,5-dihydropyrene	--	10.8097	C16H12O2	MS1	--	--	--	C18249	ko01120//Microbial metabolism in diverse environments	Global and overview maps	Metabolism
POS_M239T310_2	1.89814e+07	6.4769e+07	2.59658e+07	2.25364e+07	1.40099e+07	5.23209e+07	2.04839e+06	1.13944e+07	4.62063e+06	7.26663e+06	5.9998e+06	5.42031e+06	3.30972e+07	6.12503e+06	-2.43392	0.00968287	0.041431	0.691751	239.067	310.365	5.17	--	(2S)-Liquiritigenin	--	3.88439	C15H12O4	MS1	Flavonoids	578-86-9	HMDB0029519	C09762	ko01110//Biosynthesis of secondary metabolites;ko00941//Flavonoid biosynthesis;ko00943//Isoflavonoid biosynthesis	Biosynthesis of other secondary metabolites;Global and overview maps	Metabolism
POS_M239T797	2.56056e+06	3.05573e+06	2.40646e+06	1.2282e+07	9.79769e+06	1.12303e+07	1.40952e+06	2.74851e+06	629843	2.37658e+06	1.82748e+06	2.44014e+06	6.8888e+06	1.90534e+06	-1.8542	0.0280056	0.0830092	0.265201	239.164	796.799	13.28	--	--	--	--	--	--	--	--	--	-	-	-	-
POS_M239T820	2.23798e+07	1.55341e+07	1.48738e+07	1.59908e+07	1.96133e+07	2.00096e+07	7.18837e+06	9.64881e+06	6.40306e+06	8.45326e+06	1.18971e+07	8.01409e+06	1.80669e+07	8.60078e+06	-1.07081	7.4539e-05	0.00199039	0.437368	239.237	820.012	13.67	--	--	--	--	--	--	--	--	--	-	-	-	-
POS_M240T301	858874	7.53498e+06	7.98318e+06	1.46826e+06	6.37111e+06	1.42957e+06	80206.1	387222	415361	528976	117691	151222	4.27433e+06	280113	-3.93162	0.0156135	0.0565258	0.25307	239.995	300.606	5.01	--	Thiram	--	28.6048	C6H12N2S4	MS1	--	--	--	-	-	-	-
POS_M240T482	926385	3.76801e+06	3.21295e+06	4.94888e+06	5.30407e+06	5.04005e+06	433557	2.04409e+06	1.8984e+06	1.38123e+06	454771	2.07781e+06	3.86672e+06	1.38164e+06	-1.48473	0.00753785	0.0349795	0.204781	240.131	481.972	8.03	--	--	--	--	--	--	--	--	--	-	-	-	-
POS_M241T404	8.32983e+06	7.45073e+06	7.9736e+06	7.18398e+06	5.62485e+06	7.49222e+06	2.84599e+06	2.02673e+06	637774	866833	717035	726735	7.34254e+06	1.30352e+06	-2.49387	5.20677e-07	0.000144204	0.35941	241.075	404.219	6.74	--	N-Benzoylanthranilic acid	--	2.88102	C14H11NO3	MS1	Benzene and substituted derivatives	579-93-1	HMDB0032175	-	-	-	-
POS_M241T148	9.74469e+06	1.19967e+07	9.38088e+06	7.27866e+06	2.49133e+06	9.6388e+06	860485	2.76303e+06	3.14652e+06	306535	888483	3.94366e+06	8.42185e+06	1.98479e+06	-2.08515	0.00135477	0.0118431	0.340079	241.079	147.87	2.46	--	--	--	--	--	--	--	--	--	-	-	-	-
POS_M241T217	8.58632e+07	9.10666e+07	7.29613e+07	1.22478e+08	2.05932e+08	1.54201e+08	7.86936e+07	2.92237e+07	3.20325e+07	1.67305e+07	7.9373e+07	7.80187e+07	1.22084e+08	5.23453e+07	-1.22174	0.0151593	0.0553089	1.05286	241.154	216.646	3.61	--	--	--	--	--	--	--	--	--	-	-	-	-
POS_M241T256	7.18139e+07	2.49166e+07	7.11795e+07	1.49404e+08	2.15128e+07	1.64358e+08	8.50231e+06	8.43867e+06	8.74198e+06	1.00575e+07	3.58366e+07	1.19262e+07	8.38641e+07	1.39172e+07	-2.59118	0.0195407	0.0649189	0.977038	241.153	256.185	4.27	--	--	--	--	--	--	--	--	--	-	-	-	-
POS_M242T220	3.89872e+06	7.7434e+06	4.62764e+06	3.70691e+06	4.64101e+06	6.83981e+06	906039	4.15537e+06	1.231e+06	707228	758261	1.28779e+06	5.24291e+06	1.50761e+06	-1.7981	0.0015086	0.0127515	0.270454	242.019	220.381	3.67	--	6-Deoxy-5-ketofructose 1-phosphate	--	2.2205	C6H11O8P	MS1	--	--	--	C16848	ko01110//Biosynthesis of secondary metabolites;ko01130//Biosynthesis of antibiotics;ko00400//Phenylalanine, tyrosine and tryptophan biosynthesis	Amino acid metabolism;Global and overview maps	Metabolism
POS_M242T492	1.87927e+06	6.05777e+06	5.56252e+06	6.17434e+06	9.06911e+06	9.1871e+06	948527	2.98498e+06	2.32712e+06	2.08488e+06	719371	1.59998e+06	6.32169e+06	1.77748e+06	-1.83048	0.00276332	0.0185838	0.292785	242.147	492.474	8.21	--	Propranolol	--	13.4667	C16H21NO2	MS1	Naphthalenes	525-66-6	HMDB0001849	-	-	-	-
POS_M243T170	3.41336e+06	6.50653e+06	4.41647e+06	3.26286e+06	7.1962e+06	3.11579e+06	1.68525e+06	2.24583e+06	1.57847e+06	1.59081e+06	1.25749e+06	3.42124e+06	4.65187e+06	1.96318e+06	-1.24462	0.00687341	0.0330803	0.216531	242.982	170.085	2.83	--	--	--	--	--	--	--	--	--	-	-	-	-
POS_M243T471	2.03859e+06	3.77087e+06	4.06056e+06	2.99622e+06	3.71468e+06	2.14721e+06	988139	477908	1.11614e+06	450597	1.48936e+06	655626	3.12136e+06	862963	-1.8548	0.000184939	0.0035331	0.210322	243.123	470.625	7.84	--	--	--	--	--	--	--	--	--	-	-	-	-
POS_M244T250	1.94421e+07	1.63294e+07	1.31638e+07	2.11458e+07	2.53037e+07	2.37506e+07	8.49282e+06	8.78262e+06	6.46121e+06	1.01363e+07	8.56681e+06	1.18181e+07	1.98559e+07	9.04299e+06	-1.1347	0.000299271	0.00476098	0.462242	244.053	249.571	4.16	--	--	--	--	--	--	--	--	--	-	-	-	-
POS_M244T829	2.17555e+07	1.91368e+07	1.7238e+07	2.04183e+07	2.55051e+07	1.53077e+07	8.47983e+06	5.50746e+06	1.00596e+07	1.13983e+07	9.79921e+06	1.43993e+07	1.98936e+07	9.94063e+06	-1.00089	0.000371962	0.00546112	0.432918	244.227	829.162	13.82	--	N1-Acetylspermine	--	2.10741	C12H28N4O	MS1	Carboxylic acids and derivatives	25593-72-0	HMDB0001186	-	-	-	-
POS_M245T66	3.87707e+06	5.64907e+06	1.12121e+07	2.99974e+06	5.89543e+06	5.36647e+06	1.60207e+06	900236	866235	977774	1.60262e+06	872315	5.83331e+06	1.13688e+06	-2.35924	0.0025866	0.0178686	0.286294	244.915	65.8391	1.1	--	--	--	--	--	--	--	--	--	-	-	-	-
POS_M245T148_1	3.24186e+06	3.93234e+06	2.29941e+06	2.69793e+06	2.31619e+06	2.38251e+06	4.35164e+06	5.92099e+06	9.25035e+06	1.16465e+07	1.10485e+07	1.1796e+07	2.81171e+06	9.00233e+06	1.67885	0.000857065	0.00903619	0.341738	245.063	148	2.47	--	--	--	--	--	--	--	--	--	-	-	-	-
POS_M245T148_2	2.75466e+07	3.38641e+07	6.37208e+06	7.1166e+06	2.88786e+07	3.31965e+07	1.28295e+07	9.92245e+06	1.13497e+07	1.1797e+07	1.23009e+07	4.19031e+06	2.28291e+07	1.03983e+07	-1.13452	0.0423517	0.110842	0.454588	245.077	148.493	2.47	Pseudouridine	--	0.0383487	0.85145	C9H12N2O6	MS2	Nucleoside and nucleotide analogues	1445-07-4	HMDB0000767	C02067	ko00240//Pyrimidine metabolism	Nucleotide metabolism	Metabolism
POS_M245T183	1.0369e+08	1.61317e+08	3.95825e+07	3.53013e+07	1.88657e+08	4.9865e+07	5.39527e+06	1.32155e+07	2.41945e+06	2.90517e+06	3.12081e+06	4.56483e+06	9.64021e+07	5.27018e+06	-4.19314	0.00716669	0.0338764	1.28624	245.076	182.798	3.05	Uridine	--	4.55e-14	2.0135	C9H12N2O6	MS2	Pyrimidine nucleosides	58-96-8	HMDB0000296	C00299	ko01100//Metabolic pathways;ko00240//Pyrimidine metabolism	Global and overview maps;Nucleotide metabolism	Metabolism
POS_M247T328	7.9459e+06	9.61925e+06	9.80054e+06	8.68579e+06	9.52387e+06	6.44066e+06	2.93098e+06	2.60497e+06	3.15037e+06	2.29949e+06	5.18231e+06	3.67735e+06	8.66933e+06	3.30758e+06	-1.39015	1.27804e-05	0.000842921	0.329791	247.166	328.33	5.47	--	--	--	--	--	--	--	--	--	-	-	-	-
POS_M248T36	2.74346e+06	3.59809e+06	3.97153e+06	2.99447e+06	4.28238e+06	3.98557e+06	1.57039e+06	1.78951e+06	1.79916e+06	1.73794e+06	1.65965e+06	1.71697e+06	3.59591e+06	1.71227e+06	-1.07045	2.05031e-05	0.000939108	0.20122	247.943	35.8456	0.6	--	--	--	--	--	--	--	--	--	-	-	-	-
POS_M248T66	1.56688e+06	1.39868e+06	1.83265e+06	1.99218e+06	2.90756e+06	1.39545e+06	731795	2.49074e+06	211417	215508	310805	887352	1.8489e+06	807935	-1.19436	0.0344102	0.0955166	0.117709	247.943	65.9478	1.1	--	--	--	--	--	--	--	--	--	-	-	-	-
POS_M248T214	6.70444e+06	7.01297e+06	6.21e+06	6.58726e+06	5.6445e+06	6.75283e+06	2.4008e+06	3.08775e+06	3.18857e+06	4.37955e+06	3.36549e+06	2.91054e+06	6.48533e+06	3.22212e+06	-1.00917	1.95442e-06	0.000258012	0.264943	248.034	214.048	3.57	--	Pyridoxal 5'-phosphate	--	8.21053	C8H10NO6P	MS1	Pyridines and derivatives	54-47-7	HMDB0001491	C00018	ko01100//Metabolic pathways;ko00750//Vitamin B6 metabolism;ko00730//Thiamine metabolism	Global and overview maps;Metabolism of cofactors and vitamins	Metabolism
POS_M248T242	1.07233e+06	560187	304715	1.92614e+06	629748	438133	1.31201e+06	3.05436e+06	2.5706e+06	4.202e+06	895927	3.74348e+06	821876	2.62973e+06	1.67792	0.0119533	0.0481586	0.171645	248.042	242.091	4.03	--	--	--	--	--	--	--	--	--	-	-	-	-
POS_M249T824	2.00333e+08	1.82904e+08	2.2172e+08	5.66798e+07	1.95677e+08	1.72527e+08	1493.84	1493.84	1493.84	1493.84	1493.84	1493.84	1.7164e+08	1493.84	-16.81	3.07808e-05	0.00116489	1.90479	248.608	823.868	13.73	--	--	--	--	--	--	--	--	--	-	-	-	-
POS_M249T671	2.04361e+06	3.00867e+06	3.19868e+06	2.72863e+06	3.82023e+06	2.3779e+06	1.95863e+06	1.81944e+06	1.44284e+06	339557	349194	1.29443e+06	2.86295e+06	1.20068e+06	-1.25365	0.00154163	0.0129561	0.174974	248.627	671.151	11.19	--	--	--	--	--	--	--	--	--	-	-	-	-
POS_M249T311	1.44227e+06	1.7603e+06	1.62653e+06	1.40492e+06	1.38628e+06	1.73728e+06	796022	942241	851482	1.12576e+06	456187	462085	1.5596e+06	772296	-1.01395	0.000116751	0.00263469	0.128913	249.028	310.613	5.18	--	4,4'-Methylene-bis-(2-chloroaniline)	--	9.80584	C13H12Cl2N2	MS1	--	--	--	-	-	-	-
POS_M249T111	1.26164e+07	1.8293e+07	2.52178e+07	1.46457e+07	4.09003e+07	1.68049e+07	4.53364e+06	2.02303e+06	1.89795e+06	2.63436e+06	3.01862e+06	7.08092e+06	2.1413e+07	3.53142e+06	-2.60017	0.00211204	0.0157126	0.572368	249.046	110.739	1.85	--	--	--	--	--	--	--	--	--	-	-	-	-
POS_M249T602	1.43115e+07	3.13345e+07	2.9532e+07	2.73646e+07	2.02583e+07	3.76987e+07	1.29485e+07	1.60462e+07	9.86322e+06	1.4159e+07	1.23856e+07	9.61898e+06	2.67499e+07	1.25036e+07	-1.0972	0.00243614	0.0173404	0.514173	249.075	601.621	10.03	--	Dapsone	--	23.6032	C12H12N2O2S	MS1	Benzene and substituted derivatives	80-08-0	HMDB0014395	-	-	-	-
POS_M249T92	1.53993e+06	2.40575e+07	9.86009e+06	2.3464e+06	1.13052e+07	1.51471e+07	319225	384971	476606	614264	441900	654115	1.07094e+07	481847	-4.47416	0.0137753	0.0521616	0.428216	249.108	92.1926	1.54	--	5-Hydroxyindoleacetylglycine	--	22.22	C12H12N2O4	MS1	Carboxylic acids and derivatives	-	HMDB0004185	C05832	ko00380//Tryptophan metabolism	Amino acid metabolism	Metabolism
POS_M249T489	7.56295e+06	7.96411e+06	1.07485e+07	4.58784e+06	5.02813e+06	9.84106e+06	2.86461e+06	3.53589e+06	2.92927e+06	3.37648e+06	3.01878e+06	3.14717e+06	7.6221e+06	3.14537e+06	-1.27696	0.00134188	0.0117641	0.287996	249.111	488.899	8.15	--	--	--	--	--	--	--	--	--	-	-	-	-
POS_M249T814	7.0766e+06	3.9894e+06	5.70284e+06	4.37624e+06	5.40904e+06	5.80794e+06	840214	2.16661e+06	1.49279e+06	3.12132e+06	7.64607e+06	815391	5.39368e+06	2.6804e+06	-1.00882	0.0396375	0.105972	0.187337	249.138	814.451	13.57	--	--	--	--	--	--	--	--	--	-	-	-	-
POS_M250T824	4.7431e+07	4.17703e+07	5.11794e+07	1.31623e+07	5.03525e+07	3.90042e+07	5.54943e+06	1.95098e+07	1.04731e+06	2.64251e+07	2.36244e+07	620689	4.04833e+07	1.27961e+07	-1.66162	0.00423919	0.0243673	0.707244	249.608	824.277	13.74	--	--	--	--	--	--	--	--	--	-	-	-	-
POS_M250T153	3.03758e+06	5.46381e+06	3.44542e+06	2.38932e+06	2.28551e+06	904269	330007	1.17834e+06	1.06696e+06	1.0801e+06	1.18315e+06	160347	2.92099e+06	833150	-1.80981	0.0090935	0.0398037	0.184887	249.983	152.876	2.55	--	--	--	--	--	--	--	--	--	-	-	-	-
POS_M250T619	1.35949e+06	1.3698e+06	1.40668e+06	1.71981e+06	1.65345e+06	1.89471e+06	332966	1.65945e+06	222331	1.25753e+06	208811	311653	1.56732e+06	665456	-1.23589	0.0078585	0.0359743	0.123045	250.029	618.801	10.31	--	4,4`-sulphonyldiphenol	--	4.73972	C12H10O4S	MS1	--	--	--	-	-	-	-
POS_M250T402	2.19613e+06	3.61905e+06	3.31401e+06	3.14766e+06	2.77025e+06	3.23532e+06	1493.84	1493.84	1493.84	1493.84	1493.84	2.90229e+06	3.04707e+06	484959	-2.65149	0.000638409	0.0076421	0.216132	250.064	401.741	6.7	--	Sulfisoxazole	--	13.8829	C11H13N3O3S	MS1	Benzene and substituted derivatives	127-69-5	HMDB0014408	-	-	-	-
POS_M251T278	816005	1.53309e+06	1.31958e+06	1.78403e+06	875523	867565	2.70902e+06	4.16e+06	1.85516e+06	2.4968e+06	2.27404e+06	1.83482e+06	1.1993e+06	2.55497e+06	1.09112	0.00579827	0.0298864	0.150639	251.064	278.291	4.64	--	Formononetin	--	10.1014	C16H12O4	MS1	Isoflavonoids	485-72-3	HMDB0005808	C00858	ko01110//Biosynthesis of secondary metabolites;ko00943//Isoflavonoid biosynthesis	Biosynthesis of other secondary metabolites;Global and overview maps	Metabolism
POS_M251T622	5.54686e+06	1.16985e+07	9.87356e+06	5.5852e+06	9.39918e+06	8.038e+06	2.21424e+06	3.38443e+06	3.06851e+06	3.52411e+06	2.21775e+06	4.48213e+06	8.35689e+06	3.14853e+06	-1.40829	0.00062713	0.00755158	0.32262	251.161	621.832	10.36	--	--	--	--	--	--	--	--	--	-	-	-	-
POS_M252T103	3.79964e+07	4.36588e+07	3.6419e+07	3.61481e+07	4.41394e+07	4.53775e+07	1.5648e+07	1.53091e+07	1.32218e+07	1.37626e+07	1.66088e+07	1.63988e+07	4.06232e+07	1.51582e+07	-1.42221	6.49387e-08	5.17153e-05	0.757939	252.108	103.311	1.72	--	--	--	--	--	--	--	--	--	-	-	-	-
POS_M252T820	8.23912e+06	8.18157e+06	1.91358e+06	1.97116e+06	7.88302e+06	1.93433e+06	1493.84	1493.84	1493.84	1493.84	1493.84	1493.84	5.02046e+06	1493.84	-11.7146	0.00453341	0.0254816	0.30138	252.123	820.348	13.67	--	N-Acetyl-L-tyrosine	--	1.6505	C13H17NO4	MS1	Carboxylic acids and derivatives	537-55-3	HMDB0000866	-	-	-	-
POS_M253T311_1	2.63585e+06	2.91125e+06	2.71004e+06	2.96494e+06	2.39992e+06	3.76303e+06	962604	819271	1.02847e+06	1.05453e+06	1.20525e+06	1.37013e+06	2.89751e+06	1.07338e+06	-1.43265	5.07436e-06	0.000476062	0.196751	252.999	310.88	5.18	--	--	--	--	--	--	--	--	--	-	-	-	-
POS_M253T311_2	875023	1.1149e+06	742862	933086	363900	934989	2.31243e+06	3.16618e+06	1.22561e+06	3.02533e+06	1.21567e+06	2.47555e+06	827460	2.2368e+06	1.43467	0.00302244	0.0195496	0.155161	253.015	310.658	5.18	--	Sulfamethizole	--	9.96847	C9H10N4O2S2	MS1	Benzene and substituted derivatives	144-82-1	HMDB0014715	-	-	-	-
POS_M253T392	1.50092e+06	1.28285e+07	8.309e+06	1.60562e+06	2.40878e+06	9.65442e+06	2.85097e+06	374265	370027	437487	634647	1.64369e+06	6.0512e+06	1.05185e+06	-2.5243	0.0330533	0.0928083	0.280116	253.117	392.402	6.54	--	--	--	--	--	--	--	--	--	-	-	-	-
POS_M254T248	3.94391e+06	4.14938e+06	7.16124e+06	6.22193e+06	7.15735e+06	8.43163e+06	1.54916e+06	2.1255e+06	1.92607e+06	1.86543e+06	2.92379e+06	2.75755e+06	6.17757e+06	2.19125e+06	-1.49528	0.000395614	0.00569853	0.275282	254.008	248.453	4.14	--	--	--	--	--	--	--	--	--	-	-	-	-
POS_M255T101_2	6.26397e+06	6.83467e+06	4.72975e+06	2.51173e+06	9.87009e+06	8.19928e+06	3.48327e+06	1.71563e+06	2.1477e+06	2.6733e+06	1.43868e+06	1.8596e+06	6.40158e+06	2.2197e+06	-1.52807	0.00344513	0.0212032	0.286736	255.145	101.475	1.69	--	--	--	--	--	--	--	--	--	-	-	-	-
POS_M255T771	2.93235e+06	2.07748e+06	875487	2.61918e+06	2.42452e+06	787690	8.63493e+06	5.10142e+06	5.15175e+06	4.0308e+06	4.19452e+06	996340	1.95278e+06	4.68496e+06	1.26251	0.028842	0.084687	0.190265	255.159	770.888	12.85	--	Diphenhydramine	--	13.4968	C17H21NO	MS1	Benzene and substituted derivatives	147-24-0	HMDB0001927	-	-	-	-
POS_M256T807	1.99973e+07	1.16957e+07	8.64368e+06	3.57418e+06	4.67085e+06	7.00863e+06	1.60502e+07	3.45136e+07	3.58213e+07	2.51297e+07	4.88424e+06	4.3106e+07	9.26505e+06	2.65842e+07	1.5207	0.0202879	0.0666026	0.510504	256.3	807.122	13.45	--	--	--	--	--	--	--	--	--	-	-	-	-
POS_M258T311	810685	1.6301e+06	873739	1.02814e+06	639032	978689	389995	313734	227474	330749	434685	420779	993398	352903	-1.4931	0.00116128	0.0108357	0.110187	258.056	311.134	5.19	--	--	--	--	--	--	--	--	--	-	-	-	-
POS_M258T763	1.55977e+07	1.8388e+07	3.33576e+06	3.93501e+07	3.91774e+07	2.91409e+07	1493.84	1493.84	1493.84	4.87947e+06	7.68721e+06	1.69014e+06	2.4165e+07	2.37688e+06	-3.34577	0.00451569	0.0254054	0.612735	258.279	762.66	12.71	--	--	--	--	--	--	--	--	--	-	-	-	-
POS_M259T157	1.05825e+06	1.70145e+06	1.15589e+06	964959	986605	1.50087e+06	111045	84293.2	577656	909180	142251	132963	1.228e+06	326231	-1.91235	0.000676177	0.00784752	0.135399	259.079	156.911	2.62	--	--	--	--	--	--	--	--	--	-	-	-	-
POS_M260T311	313778	436524	1.49195e+06	1.2082e+06	1.276e+06	2.02785e+06	1493.84	1493.84	1493.84	1493.84	1493.84	1493.84	1.12572e+06	1493.84	-9.5576	0.00172327	0.0138157	0.142415	260.02	310.613	5.18	--	Cyclophosphamide	--	18.6556	C7H15Cl2N2O2P	MS1	Organonitrogen compounds	6055-19-2	HMDB0014672	-	-	-	-
POS_M260T96	1.62454e+07	1.21137e+07	4.06084e+06	1.56306e+07	1.40281e+07	1.73417e+07	3.46021e+07	3.83753e+07	3.20302e+07	2.55015e+07	2.91233e+07	2.37561e+07	1.32367e+07	3.05648e+07	1.20732	0.000181964	0.00350857	0.574327	260.053	95.63	1.59	--	--	--	--	--	--	--	--	--	-	-	-	-
POS_M261T65	3.4637e+06	3.506e+06	1.19056e+07	4.83376e+06	5.65183e+06	7.92863e+06	2.44295e+06	1.57984e+06	2.07067e+06	5.6039e+06	2.3646e+06	454686	6.21491e+06	2.41944e+06	-1.36106	0.0296473	0.0863447	0.230277	260.932	65.2657	1.09	--	--	--	--	--	--	--	--	--	-	-	-	-
POS_M261T264	7.63067e+06	9.33455e+06	6.16002e+06	4.85803e+06	6.13494e+06	1.11013e+07	689595	1.63579e+06	1.86373e+06	635300	2.31061e+06	3.01918e+06	7.53659e+06	1.69237e+06	-2.15487	0.000192068	0.00361195	0.347174	261.058	263.764	4.4	--	Suprofen	--	1.22892	C14H12O3S	MS1	Organooxygen compounds	40828-46-4	HMDB0015008	-	-	-	-
POS_M261T385	7.68215e+06	9.99804e+06	1.04159e+07	8.20988e+06	4.85289e+06	6.34799e+06	1.89947e+06	714508	2.1238e+06	3.46671e+06	1.56923e+06	2.46561e+06	7.91781e+06	2.03989e+06	-1.95661	9.88072e-05	0.00237957	0.338303	261.055	385.026	6.42	--	--	--	--	--	--	--	--	--	-	-	-	-
POS_M262T243	3.87217e+06	7.25765e+06	6.52897e+06	6.71822e+06	9.74338e+06	6.3017e+06	1.08655e+07	1.77717e+07	1.02762e+07	1.94872e+07	1.18614e+07	1.11317e+07	6.73701e+06	1.35656e+07	1.00977	0.00354983	0.0216124	0.33296	262.011	243.114	4.05	--	--	--	--	--	--	--	--	--	-	-	-	-
POS_M262T261	2.0861e+06	3.10701e+06	2.65995e+06	3.08114e+06	2.54978e+06	2.69758e+06	1.18117e+06	999580	1.31599e+06	1.68157e+06	928428	1.86951e+06	2.69692e+06	1.32938e+06	-1.02057	9.05774e-05	0.00222351	0.165486	262.038	261.055	4.35	--	--	--	--	--	--	--	--	--	-	-	-	-
POS_M262T318	1.58406e+06	6.49034e+06	3.43179e+06	3.07316e+06	4.39776e+06	6.49707e+06	406177	2.48581e+06	1.62755e+06	372740	1.4017e+06	180664	4.2457e+06	1.07911e+06	-1.97616	0.00496296	0.0271515	0.244436	262.092	318.377	5.31	--	--	--	--	--	--	--	--	--	-	-	-	-
POS_M262T306	496590	3.14556e+06	861595	806418	2.80068e+06	3.91364e+06	669993	313434	255959	606430	592908	241591	2.00408e+06	446719	-2.1655	0.0266323	0.0803653	0.164529	262.092	306.461	5.11	--	--	--	--	--	--	--	--	--	-	-	-	-
POS_M263T336	1.80395e+06	6.47948e+06	3.09183e+06	2.84945e+06	3.349e+06	5.79461e+06	686498	826932	414324	397874	345026	564667	3.89472e+06	539220	-2.85257	0.00119011	0.0110035	0.2602	263.069	335.526	5.59	--	--	--	--	--	--	--	--	--	-	-	-	-
POS_M263T462	1.80362e+06	1.62153e+06	1.53999e+06	1.85863e+06	1.63163e+06	2.11833e+06	3.81787e+06	4.72937e+06	2.91827e+06	3.89555e+06	3.84307e+06	3.71943e+06	1.76229e+06	3.82059e+06	1.11635	9.26555e-06	0.00071462	0.207164	263.127	461.637	7.69	--	Parthenin	--	0.862341	C15H18O4	MS1	--	--	--	-	-	-	-
POS_M263T208	1.93277e+07	1.87704e+07	2.42617e+07	2.95156e+07	2.04651e+07	1.81631e+07	2.94481e+08	2.1887e+08	1.36793e+08	6.3512e+07	9.26293e+07	4.13854e+07	2.17506e+07	1.41279e+08	2.69942	0.0136159	0.0518834	1.33035	263.137	208.18	3.47	--	--	--	--	--	--	--	--	--	-	-	-	-
POS_M263T258	1.45696e+07	1.69783e+07	6.64847e+06	2.3199e+07	1.44345e+07	2.32391e+07	1.45813e+06	5.85316e+06	1.15193e+07	1.31157e+07	1.88578e+06	6.48393e+06	1.65115e+07	6.71932e+06	-1.29708	0.012473	0.0489361	0.399084	263.136	258.368	4.31	--	--	--	--	--	--	--	--	--	-	-	-	-
POS_M264T713	3.89285e+06	3.94271e+06	2.63441e+06	2.18261e+06	2.48976e+06	1.99197e+06	1.65794e+06	1.41114e+06	1.5305e+06	1.30541e+06	1.09377e+06	1.3613e+06	2.85572e+06	1.39334e+06	-1.03531	0.00216364	0.0159627	0.163225	263.554	713.312	11.89	--	--	--	--	--	--	--	--	--	-	-	-	-
POS_M264T129	1.47204e+07	1.24916e+07	6.65436e+06	6.25079e+06	1.64051e+07	1.59188e+07	3.99906e+07	4.44348e+07	2.40498e+07	1.52614e+07	2.88445e+07	1.40148e+07	1.20735e+07	2.7766e+07	1.20147	0.0164331	0.0584512	0.468018	263.97	128.846	2.15	--	--	--	--	--	--	--	--	--	-	-	-	-
POS_M265T111	1.3824e+07	1.44745e+07	1.24183e+07	9.46458e+06	1.69243e+07	1.20406e+07	5.96029e+06	5.30949e+06	6.97676e+06	4.48058e+06	4.97418e+06	8.18427e+06	1.3191e+07	5.98093e+06	-1.14112	0.000109606	0.00253928	0.386041	265.023	110.936	1.85	--	--	--	--	--	--	--	--	--	-	-	-	-
POS_M265T396	7.58932e+07	9.59382e+08	4.84445e+08	6.37784e+08	3.34055e+08	6.20462e+08	3.63505e+07	2.60223e+08	2.44372e+08	2.12963e+08	3.16095e+08	2.65391e+08	5.1867e+08	2.22566e+08	-1.22059	0.0442714	0.114009	2.03803	265.154	395.623	6.59	--	--	--	--	--	--	--	--	--	-	-	-	-
POS_M266T347	4.53251e+06	2.14611e+07	1.28175e+07	1.14575e+07	1.23385e+07	1.18617e+07	3.84966e+06	1.27004e+06	4.08882e+06	4.38045e+06	3.62363e+06	985838	1.24115e+07	3.03307e+06	-2.03282	0.00212818	0.0157941	0.425101	266.01	346.902	5.78	--	Procymidone	--	4.4573	C13H11Cl2NO2	MS1	--	--	--	-	-	-	-
POS_M266T90_1	2.46826e+07	2.94554e+07	3.44478e+07	3.07657e+07	3.82598e+07	2.98609e+07	1.08792e+07	5.10734e+06	1.7179e+07	1.755e+07	1.65008e+07	1.86353e+07	3.12454e+07	1.43086e+07	-1.12676	0.000149502	0.00310893	0.577755	266.117	89.5466	1.49	--	--	--	--	--	--	--	--	--	-	-	-	-
POS_M266T412	6.33644e+07	1.10355e+08	1.31352e+08	2.32508e+07	7.09719e+07	1.0873e+08	6.94211e+07	2.22808e+07	2.17158e+07	5.77853e+07	2.56577e+07	2.04677e+07	8.46707e+07	3.62214e+07	-1.22502	0.0250651	0.0767444	0.885531	266.158	411.832	6.86	--	--	--	--	--	--	--	--	--	-	-	-	-
POS_M267T811	1.09574e+07	1.66279e+07	1.75354e+07	2.124e+07	2.13626e+07	2.2926e+07	905073	3.80105e+06	959724	1.01794e+06	4.8313e+06	3.87295e+06	1.84416e+07	2.56467e+06	-2.84612	9.56473e-06	0.00071948	0.576651	266.602	811.242	13.52	--	--	--	--	--	--	--	--	--	-	-	-	-
POS_M267T128	2.47448e+07	3.16081e+07	5.69425e+07	3.64356e+07	5.06729e+07	4.05127e+07	7.49794e+06	2.47757e+07	9.61483e+06	1.40681e+07	2.73737e+07	1.36223e+07	4.01528e+07	1.61588e+07	-1.31318	0.00227096	0.0164922	0.643444	267.058	127.724	2.13	--	--	--	--	--	--	--	--	--	-	-	-	-
POS_M268T242	6.58568e+07	7.96645e+07	4.74865e+07	6.78131e+07	4.73284e+07	6.43059e+07	1.03003e+08	1.7314e+08	1.40008e+08	1.52731e+08	1.70579e+08	1.12161e+08	6.20759e+07	1.41937e+08	1.19314	0.000112689	0.00258771	1.25334	268.019	242.356	4.04	--	--	--	--	--	--	--	--	--	-	-	-	-
POS_M268T260	7.2173e+08	2.0645e+08	7.92324e+08	8.39878e+08	2.29117e+08	1.09491e+09	1.49983e+10	9.14017e+09	5.25225e+09	4.05523e+09	2.32623e+09	2.41024e+09	6.47402e+08	6.36374e+09	3.29714	0.017497	0.0607459	9.02836	268.103	260.282	4.34	--	--	--	--	--	--	--	--	--	-	-	-	-
POS_M268T154	1.39227e+08	2.46143e+08	1.25635e+08	5.19414e+08	6.73576e+08	1.93991e+08	5.76169e+07	2.2153e+08	1.01213e+08	3.18073e+07	7.56629e+07	2.38905e+07	3.16331e+08	8.52869e+07	-1.89104	0.0386328	0.104276	1.77236	268.103	153.555	2.56	--	--	--	--	--	--	--	--	--	-	-	-	-
POS_M268T102_3	1.62558e+06	1.43892e+06	6.35237e+06	8.23409e+06	7.83857e+06	9.44688e+06	1.05271e+06	1.60625e+06	300810	1.71094e+06	1.44855e+06	2.74876e+06	5.82274e+06	1.478e+06	-1.97805	0.0135935	0.0518306	0.254371	268.246	102.305	1.71	--	--	--	--	--	--	--	--	--	-	-	-	-
POS_M269T304	1.19174e+07	1.39745e+07	1.35903e+07	8.66214e+06	1.07778e+07	9.83263e+06	4.08072e+06	6.06416e+06	3.66477e+06	3.63729e+06	8.33475e+06	3.36134e+06	1.14591e+07	4.85717e+06	-1.23831	0.000219657	0.00386195	0.360156	269.087	303.741	5.06	--	--	--	--	--	--	--	--	--	-	-	-	-
POS_M269T824	4.72667e+06	1.71009e+07	1.95006e+07	6.71821e+06	2.41886e+07	5.81541e+06	272074	4.79736e+06	128359	2.56534e+06	5.3721e+06	139475	1.30084e+07	2.21245e+06	-2.55573	0.0120075	0.0481586	0.420526	269.122	824.038	13.73	--	Pentostatin	--	10.2334	C11H16N4O4	MS1	Imidazodiazepines	53910-25-1	HMDB0014692	-	-	-	-
POS_M269T525	7.22739e+06	2.27463e+06	6.33536e+06	5.08917e+06	1.05191e+07	3.72359e+06	2.42021e+07	1.79528e+07	1.58729e+07	1.21737e+07	1.03692e+07	1.10367e+07	5.86154e+06	1.52679e+07	1.38115	0.00330356	0.0206502	0.398659	269.136	524.801	8.75	--	--	--	--	--	--	--	--	--	-	-	-	-
POS_M269T571	3.96878e+06	4.4816e+06	2.74278e+06	3.89782e+06	4.92009e+06	5.64577e+06	2.10147e+06	1.60005e+06	1.89593e+06	2.30843e+06	2.30272e+06	1.5161e+06	4.27614e+06	1.95412e+06	-1.12979	0.000293969	0.00470949	0.221023	269.136	571.455	9.52	--	--	--	--	--	--	--	--	--	-	-	-	-
POS_M269T516	9.59405e+06	2.50601e+06	5.28055e+06	3.90432e+06	7.53197e+06	3.75989e+06	2.88593e+07	1.8398e+07	2.20662e+07	1.18855e+07	1.2691e+07	1.31748e+07	5.42946e+06	1.78458e+07	1.7167	0.00175048	0.0139239	0.468006	269.136	515.953	8.6	--	--	--	--	--	--	--	--	--	-	-	-	-
POS_M269T166	5.32272e+06	7.51494e+06	4.17042e+06	788409	4.45229e+06	5.9737e+06	2.35096e+06	651955	350512	1.37743e+06	2.10368e+06	342020	4.70375e+06	1.19609e+06	-1.97548	0.00538513	0.0285567	0.25808	269.161	166.239	2.77	--	--	--	--	--	--	--	--	--	-	-	-	-
POS_M270T815	4.45085e+07	2.17726e+07	4.50645e+07	5.13719e+07	3.21336e+07	3.67896e+07	3.97558e+06	3.32566e+06	4.98463e+06	5.02936e+06	8.12767e+06	7.77549e+06	3.86068e+07	5.5364e+06	-2.80183	2.13071e-05	0.00095674	0.794031	269.651	814.666	13.58	--	--	--	--	--	--	--	--	--	-	-	-	-
POS_M270T467	2.79436e+06	3.426e+06	3.79601e+06	5.29906e+06	3.22095e+06	3.96409e+06	174747	257923	515648	564189	101884	664320	3.75008e+06	379785	-3.30367	3.34578e-06	0.000370652	0.263006	270.076	467.355	7.79	--	--	--	--	--	--	--	--	--	-	-	-	-
POS_M270T102	2.85355e+07	3.094e+07	8.04827e+06	1.83961e+07	1.00128e+07	5.23628e+07	7.87663e+06	1.00062e+07	3.96553e+06	9.35464e+06	1.21751e+07	3.13246e+06	2.47159e+07	7.75176e+06	-1.67285	0.0330752	0.0928269	0.512952	270.108	102.397	1.71	--	--	--	--	--	--	--	--	--	-	-	-	-
POS_M271T113	4.99052e+06	7.19142e+06	7.31237e+06	2.02478e+06	7.39465e+06	3.04795e+06	790622	93648.2	136125	157566	242263	759126	5.32695e+06	363225	-3.87437	0.000464466	0.00634527	0.312847	271.04	113.076	1.88	--	--	--	--	--	--	--	--	--	-	-	-	-
POS_M271T292	6.73699e+06	8.95476e+06	7.75067e+06	7.23459e+06	7.31255e+06	8.26072e+06	1.1757e+06	1.46958e+06	4.86049e+06	4.57593e+06	4.54255e+06	5.66537e+06	7.70838e+06	3.71494e+06	-1.05309	0.000781901	0.00856857	0.273577	271.111	292.179	4.87	--	10,11-Dihydroxycarbamazepine	--	12.9995	C15H14N2O3	MS1	Benzazepines	-	HMDB0060568	-	-	-	-
POS_M272T713	3.96175e+06	3.77945e+06	2.95022e+06	2.83398e+06	2.90462e+06	2.99257e+06	526060	485501	484697	2.13825e+06	2.09789e+06	2.03916e+06	3.2371e+06	1.29526e+06	-1.32146	0.000798954	0.00870845	0.189361	271.54	713.187	11.89	--	--	--	--	--	--	--	--	--	-	-	-	-
POS_M272T751	484351	3.63598e+06	2.64956e+06	4.27146e+06	755436	738746	4.6099e+06	3.6226e+06	5.29951e+06	3.58728e+06	3.79821e+06	6.32433e+06	2.08926e+06	4.54031e+06	1.1198	0.012813	0.0499168	0.202783	272.258	751.215	12.52	--	--	--	--	--	--	--	--	--	-	-	-	-
POS_M273T109	1.74359e+07	2.4763e+07	1.69039e+07	1.51634e+07	1.44218e+07	2.05953e+07	1.52382e+07	7.49046e+06	2.41993e+06	8.14524e+06	8.10699e+06	1.26819e+07	1.82139e+07	9.01379e+06	-1.01483	0.0033815	0.0209173	0.40877	273.081	108.684	1.81	--	Butein	--	20.6163	C15H12O5	MS1	--	--	--	C08578	ko00941//Flavonoid biosynthesis	Biosynthesis of other secondary metabolites	Metabolism
POS_M273T747	3.14533e+06	1.88575e+06	1.80616e+06	300083	1.9589e+06	439623	4.14593e+06	3.90416e+06	2.91542e+06	3.25959e+06	4.55918e+06	2.06399e+06	1.58931e+06	3.47471e+06	1.12849	0.00811454	0.0367049	0.172262	273.185	747.014	12.45	--	17a-Estradiol	--	0.987668	C18H24O2	MS1	Steroids and steroid derivatives	57-91-0	HMDB0000429	-	-	-	-
POS_M274T314	2.21784e+06	3.28916e+07	1.24202e+07	1.21155e+07	1.97359e+07	1.44808e+07	552414	306962	225452	344903	345225	1.27206e+06	1.56436e+07	507836	-4.94507	0.00455595	0.0255351	0.53234	274.176	313.971	5.23	--	--	--	--	--	--	--	--	--	-	-	-	-
POS_M275T82	8.29557e+07	3.11848e+07	9.98945e+07	3.19496e+07	9.23586e+07	5.81162e+07	2.89722e+08	3.89e+08	1.47907e+08	4.49918e+08	1.56039e+08	2.30735e+08	6.60766e+07	2.7722e+08	2.06882	0.00223818	0.0163285	1.90201	274.876	82.4727	1.37	--	--	--	--	--	--	--	--	--	-	-	-	-
POS_M275T602	1.21989e+07	3.26959e+07	2.67055e+07	2.412e+07	1.93179e+07	3.68313e+07	3.38758e+06	1.58732e+07	9.94495e+06	1.04425e+07	8.99535e+06	8.399e+06	2.53116e+07	9.50709e+06	-1.41272	0.00270706	0.0183145	0.541546	275.054	601.659	10.03	--	2-hydroxyflutamide	--	21.2194	C11H11F3N2O4	MS1	Benzene and substituted derivatives	-	HMDB0060949	-	-	-	-
POS_M275T314	1.12126e+08	1.03793e+08	7.97163e+07	4.81082e+07	4.64052e+07	6.3293e+07	2.21549e+07	2.36246e+07	1.91626e+07	2.43075e+07	1.9847e+07	2.25122e+07	7.55735e+07	2.19348e+07	-1.78466	0.000856275	0.00903619	1.0036	275.11	314.382	5.24	--	--	--	--	--	--	--	--	--	-	-	-	-
POS_M275T788	2.47006e+08	1.33679e+08	2.72105e+08	1.86905e+08	1.94823e+08	1.81139e+08	6.64208e+07	7.57244e+07	8.90707e+07	7.95238e+07	9.24677e+07	1.02608e+08	2.02609e+08	8.43025e+07	-1.26505	0.000212922	0.00383827	1.4626	275.2	788.472	13.14	--	--	--	--	--	--	--	--	--	-	-	-	-
POS_M277T310_2	1.51014e+06	5.19748e+06	3.83292e+06	868158	1.97341e+06	735564	162766	632286	598848	864753	812555	877932	2.35295e+06	658190	-1.83789	0.0444277	0.114223	0.153831	277.009	310.046	5.17	--	--	--	--	--	--	--	--	--	-	-	-	-
POS_M277T626	226542	1.99302e+06	1.7952e+06	703260	851615	2.56902e+06	7.8576e+06	3.39496e+06	3.77789e+06	1.40683e+06	6.66746e+06	1.16425e+06	1.35644e+06	4.04483e+06	1.57625	0.0446872	0.114596	0.181605	277.142	625.961	10.43	--	--	--	--	--	--	--	--	--	-	-	-	-
POS_M278T128	884269	358419	374031	552826	1.75002e+06	2.12986e+06	1.37342e+06	5.96958e+06	3.89647e+06	6.39705e+06	4.40872e+06	887740	1.00824e+06	3.82216e+06	1.92255	0.0169748	0.059624	0.197671	277.972	127.637	2.13	--	--	--	--	--	--	--	--	--	-	-	-	-
POS_M278T97	5.6403e+07	1.9822e+07	6.24971e+07	6.02004e+07	5.99624e+07	6.27112e+07	2.23203e+07	1.54911e+07	5.02087e+06	2.23476e+07	2.88149e+07	4.03974e+07	5.35993e+07	2.23987e+07	-1.2588	0.00397223	0.0233135	0.695214	278.092	97.3727	1.62	--	--	--	--	--	--	--	--	--	-	-	-	-
POS_M278T458	4.35216e+06	3.30391e+06	4.1611e+06	1.4938e+06	6.73509e+06	6.8089e+06	279285	760544	1.21102e+06	1.75468e+06	419010	952137	4.47583e+06	896113	-2.3204	0.00200127	0.0152042	0.263778	278.185	458.265	7.64	--	6-Paradol	--	11.2241	C17H26O3	MS1	Benzene and substituted derivatives	27113-22-0	HMDB0030801	-	-	-	-
POS_M279T214	2.97693e+06	6.07497e+06	4.05661e+06	3.68561e+06	3.44272e+06	5.25756e+06	105846	144833	633686	1.41233e+06	91605.2	2.67294e+06	4.24907e+06	843540	-2.33262	0.000337	0.00515915	0.260747	279.029	213.726	3.56	--	Fenthion	--	5.306	C10H15O3PS2	MS1	Organic thiophosphoric acids and derivatives	55-38-9	HMDB0033209	-	-	-	-
POS_M279T102	8.70317e+07	1.84353e+07	6.00528e+07	4.9454e+07	3.69595e+07	3.11278e+07	2.52567e+07	2.59935e+07	2.3696e+07	2.15706e+07	2.35136e+07	5.75991e+06	4.71768e+07	2.0965e+07	-1.17009	0.0302037	0.0875441	0.564538	279.047	101.782	1.7	--	Disulfiram	--	12.6186	C10H20N2S4	MS1	Organooxygen compounds	3117-03-01	HMDB0034335	-	-	-	-
POS_M279T494	2.58237e+06	3.76912e+06	2.64684e+06	2.46148e+06	2.09485e+06	1.63034e+06	3.01083e+07	2.70216e+07	1.65215e+07	8.26617e+06	5.75177e+06	3.9618e+06	2.53083e+06	1.52718e+07	2.59319	0.0194343	0.064742	0.422191	279.17	493.882	8.23	--	Exemestane	--	0.0351407	C20H24O2	MS1	Steroids and steroid derivatives	107868-30-4	HMDB0015125	-	-	-	-
POS_M280T53	5.83144e+06	7.64204e+06	1.83508e+06	1.53508e+06	1.8707e+06	4.29773e+06	1493.84	1493.84	1493.84	1493.84	1493.84	1493.84	3.83535e+06	1493.84	-11.3261	0.00396642	0.0233135	0.266436	279.888	53.245	0.89	--	--	--	--	--	--	--	--	--	-	-	-	-
POS_M280T93	6.90333e+06	2.2702e+06	4.19282e+06	5.38314e+06	2.73126e+06	3.84417e+06	1.7232e+07	1.59408e+07	2.34316e+07	9.44466e+06	1.60894e+07	1.54581e+07	4.22082e+06	1.62661e+07	1.94627	0.000105428	0.00251555	0.497105	280.051	93.327	1.56	--	--	--	--	--	--	--	--	--	-	-	-	-
POS_M280T341	7.09543e+06	7.47659e+07	3.0946e+07	2.75168e+07	3.1972e+07	3.79605e+07	3.28423e+06	2.90303e+06	2.68915e+06	3.37794e+06	700578	1.94882e+06	3.50428e+07	2.48396e+06	-3.8184	0.00485733	0.0266884	0.779021	280.104	340.599	5.68	--	--	--	--	--	--	--	--	--	-	-	-	-
POS_M280T574	447075	203218	495586	281268	551498	837866	145577	360882	377483	143042	173005	201283	469419	233545	-1.00717	0.0420668	0.110337	0.0576633	280.19	573.9	9.56	--	--	--	--	--	--	--	--	--	-	-	-	-
POS_M281T468	2.63014e+06	3.34898e+06	2.53634e+06	2.64229e+06	2.14612e+06	295403	411941	605559	415632	621898	54190.2	167296	2.26655e+06	379419	-2.57863	0.00147405	0.0125125	0.182062	281.029	467.51	7.79	--	--	--	--	--	--	--	--	--	-	-	-	-
POS_M281T830	5.41377e+07	3.96879e+07	3.76295e+07	3.88781e+07	3.90765e+07	4.25725e+07	2.1593e+07	1.1446e+07	1.14714e+07	2.13733e+07	2.81735e+07	2.65098e+07	4.1997e+07	2.00945e+07	-1.06349	0.00021066	0.0038201	0.646448	281.247	829.984	13.83	--	--	--	--	--	--	--	--	--	-	-	-	-
POS_M281T788	1.29298e+08	8.04965e+07	9.44847e+07	1.19661e+08	2.4193e+08	3.5035e+08	8.43735e+08	9.46799e+08	7.21727e+08	2.52987e+08	2.26855e+08	1.38065e+08	1.6937e+08	5.21695e+08	1.62303	0.0420976	0.11037	2.06468	281.247	787.745	13.13	10E,12Z-Octadecadienoic acid	--	1.88e-11	0.518693	C18H32O2	MS2	Fatty Acyls	2420-56-6	HMDB0005048	C04056	ko00591//Linoleic acid metabolism	Lipid metabolism	Metabolism
POS_M282T467	1.15077e+06	1.23294e+06	1.8569e+06	2.44312e+06	2.12237e+06	2.42602e+06	43153.8	98519.1	305761	265099	28080.7	129091	1.87202e+06	144951	-3.69096	2.68266e-05	0.00109335	0.187493	281.546	467.192	7.79	--	--	--	--	--	--	--	--	--	-	-	-	-
POS_M282T763	3.89543e+07	3.66241e+07	2.46386e+08	2.267e+08	2.46943e+08	2.12483e+08	7.09998e+06	6.35779e+06	1.01976e+07	8.96715e+06	9.33977e+06	1.49243e+07	1.68015e+08	9.48109e+06	-4.14739	0.00339174	0.0209593	1.61994	282.107	763.1	12.72	--	--	--	--	--	--	--	--	--	-	-	-	-
POS_M282T102	3.12435e+07	1.525e+08	3.32647e+07	1.38538e+08	4.36998e+07	1.6061e+08	5.92971e+06	4.55176e+06	1.98945e+07	5.90817e+06	2.79231e+07	4.8342e+06	9.33093e+07	1.15069e+07	-3.01952	0.0106923	0.0444393	1.17097	282.118	102.197	1.7	1-Methyladenosine	--	6.86e-14	3.92009	C11H15N5O4	MS2	Purine nucleosides	15763-06-1	HMDB0003331	-	-	-	-
POS_M282T828	1.24917e+08	4.27648e+08	1.67041e+08	1.38626e+08	1.47134e+08	4.83095e+08	1.4013e+07	4.60509e+07	9.62743e+07	8.26471e+07	7.63996e+07	5.20018e+07	2.48077e+08	6.12311e+07	-2.01845	0.0195627	0.0649568	1.7892	282.279	827.787	13.8	--	--	--	--	--	--	--	--	--	-	-	-	-
POS_M283T310	8.15711e+06	1.1611e+07	7.63863e+06	2.25825e+06	6.72886e+06	5.94919e+06	509158	2.2288e+06	472709	1.62018e+06	1.30502e+06	404057	7.05717e+06	1.08999e+06	-2.69478	0.000911981	0.00943053	0.344364	283.014	310.132	5.17	--	--	--	--	--	--	--	--	--	-	-	-	-
POS_M283T330	1.09378e+06	1.03974e+06	625294	661082	499777	453762	772093	2.93546e+06	3.39863e+06	3.46545e+06	1.44211e+06	4.70267e+06	728905	2.78607e+06	1.93443	0.00639881	0.0316204	0.186922	283.072	329.825	5.5	--	--	--	--	--	--	--	--	--	-	-	-	-
POS_M283T792	2.44353e+07	3.80391e+07	2.75728e+07	8.69537e+06	1.56096e+07	2.09095e+07	3.47839e+06	9.4886e+06	588574	9.06693e+06	1.24802e+07	447971	2.25436e+07	5.92511e+06	-1.92781	0.00489826	0.0268391	0.547102	283.206	792.044	13.2	all-trans-Retinoic acid	--	5.63e-08	14.257	C20H28O2	MS2	Prenol lipids	302-79-4	HMDB0001852	C00777	ko01100//Metabolic pathways	Global and overview maps	Metabolism
POS_M283T826	2.73443e+07	3.17383e+07	5.60231e+07	2.49856e+06	4.33609e+07	9.89452e+06	1.01913e+06	3.4276e+06	4.20643e+06	2.97954e+07	3.95292e+06	470171	2.84766e+07	7.14527e+06	-1.99472	0.046267	0.117412	0.541813	283.205	826.357	13.77	--	--	--	--	--	--	--	--	--	-	-	-	-
POS_M284T303_1	730001	1.04471e+06	166650	677261	236500	359396	197797	30399.4	58477.4	46478.5	333355	82223.8	535752	124788	-2.10208	0.0186198	0.0630898	0.0788174	283.944	303.335	5.06	--	--	--	--	--	--	--	--	--	-	-	-	-
POS_M284T73	1.91425e+07	8.94736e+06	1.80983e+07	4.82894e+06	2.07067e+07	1.80221e+07	1493.84	1493.84	1493.84	1493.84	1493.84	1493.84	1.49577e+07	1493.84	-13.2896	0.00020589	0.00378846	0.547551	284.003	73.248	1.22	--	--	--	--	--	--	--	--	--	-	-	-	-
POS_M284T318	3.04694e+06	8.81743e+06	5.28891e+06	5.0953e+06	6.60498e+06	8.84863e+06	439911	2.75451e+06	1.9778e+06	1.59435e+06	2.85716e+06	396238	6.2837e+06	1.67e+06	-1.91177	0.00117704	0.0109158	0.304305	284.073	318.475	5.31	--	Diazepam	--	6.02781	C16H13ClN2O	MS1	Benzodiazepines	439-14-5	HMDB0014967	-	-	-	-
POS_M284T193	4.64539e+06	1.30107e+07	5.36281e+06	7.61913e+06	9.20992e+06	1.43186e+07	1493.84	1493.84	1493.84	1493.84	1493.84	4.33256e+06	9.02776e+06	723337	-3.64163	0.0008572	0.00903619	0.406885	284.074	192.993	3.22	Xanthosine	--	0.0136248	6.82628	C10H12N4O6	MS2	Purine nucleosides	146-80-5	HMDB0000299	C01762	ko01100//Metabolic pathways;ko01110//Biosynthesis of secondary metabolites;ko00230//Purine metabolism;ko00232//Caffeine metabolism	Biosynthesis of other secondary metabolites;Global and overview maps;Nucleotide metabolism	Metabolism
POS_M284T103	3.16935e+07	4.61881e+07	2.66424e+07	2.38365e+07	4.5601e+06	1.72373e+07	1.01971e+07	1.83698e+06	5.86532e+06	5.98766e+06	1.13883e+07	7.77127e+06	2.50263e+07	7.17444e+06	-1.80251	0.0124678	0.0489361	0.524337	284.134	103.312	1.72	--	--	--	--	--	--	--	--	--	-	-	-	-
POS_M284T836	1.19569e+07	1.41518e+06	1.38458e+07	4.68681e+06	2.65483e+06	7.11053e+06	1.87408e+07	2.56842e+07	1.75716e+07	3.07111e+07	3.59225e+07	2.44817e+07	6.94502e+06	2.55186e+07	1.8775	0.000361366	0.0053926	0.610801	284.331	835.612	13.93	--	--	--	--	--	--	--	--	--	-	-	-	-
POS_M285T806_1	9.64135e+07	9.611e+07	1.16343e+08	3.23968e+07	6.58986e+07	9.57858e+07	2.73117e+07	4.57501e+07	1.39823e+07	4.71496e+07	4.55938e+07	2.92847e+06	8.38246e+07	3.04527e+07	-1.4608	0.00413785	0.0239202	0.979872	285.221	805.62	13.43	--	--	--	--	--	--	--	--	--	-	-	-	-
POS_M285T783	2.43558e+07	2.37698e+07	2.50929e+07	2.11503e+06	2.1517e+07	2.40548e+07	3.70261e+06	9.81563e+06	566195	7.34122e+06	5.15434e+06	521182	2.01509e+07	4.51686e+06	-2.15745	0.00266256	0.0182515	0.545421	285.221	783.173	13.05	EPA (d5)	--	4.44e-05	14.2044	C20H30O2	MS2	--	--	--	C06428	ko01040//Biosynthesis of unsaturated fatty acids	Lipid metabolism	Metabolism
POS_M286T130	1.49819e+07	2.0934e+07	2.0054e+07	1.89771e+07	1.76281e+07	1.98742e+07	5.80759e+06	4.87568e+06	7.22377e+06	3.1428e+06	9.68779e+06	4.66964e+06	1.87415e+07	5.90121e+06	-1.66716	1.59748e-06	0.000231495	0.524649	285.952	129.683	2.16	--	--	--	--	--	--	--	--	--	-	-	-	-
POS_M286T426	3.1233e+07	2.78018e+07	1.48068e+07	1.1368e+07	3.185e+06	8.60043e+06	1.07653e+06	3.03976e+06	2.68639e+06	3.44236e+06	4.22781e+06	2.63187e+06	1.61658e+07	2.85079e+06	-2.50352	0.0149787	0.0550124	0.446822	286.176	425.671	7.09	--	--	--	--	--	--	--	--	--	-	-	-	-
POS_M286T821	2.24479e+06	9.50018e+06	1.14359e+07	5.86142e+06	6.62153e+06	8.90477e+06	544741	2.15259e+06	944674	1.628e+06	926504	427037	7.42809e+06	1.10392e+06	-2.75035	0.000863477	0.00907223	0.348723	286.224	821.28	13.69	--	--	--	--	--	--	--	--	--	-	-	-	-
POS_M287T392	1.20578e+06	2.74995e+06	1.53554e+06	2.91269e+06	2.6446e+06	2.0658e+06	879360	930929	164776	867611	541841	1.22087e+06	2.18573e+06	767564	-1.50975	0.00134582	0.0117817	0.162182	287.043	391.525	6.53	--	Glycineamideribotide	--	25.0222	C7H15N2O8P	MS1	Glycinamide ribonucleotides	10074-18-7	HMDB0002022	C03838	ko01100//Metabolic pathways;ko01110//Biosynthesis of secondary metabolites;ko01130//Biosynthesis of antibiotics;ko00230//Purine metabolism	Global and overview maps;Nucleotide metabolism	Metabolism
POS_M287T343	1.96096e+07	6.48296e+06	1.83725e+07	1.65805e+07	1.96744e+07	1.82065e+07	717431	262429	481021	191646	828064	919615	1.64877e+07	566701	-4.86266	1.57256e-05	0.000843526	0.564616	287.061	343.163	5.72	--	Oxazepam	--	8.94584	C15H11ClN2O2	MS1	Benzodiazepines	604-75-1	HMDB0014980	-	-	-	-
POS_M287T396	1.4516e+08	3.19163e+08	2.23439e+08	2.61683e+08	1.48714e+08	2.62274e+08	2.1392e+07	1.23919e+08	1.2793e+08	1.20263e+08	1.60633e+08	1.25952e+08	2.26739e+08	1.13348e+08	-1.00027	0.00775266	0.0356809	1.36157	287.137	395.565	6.59	--	--	--	--	--	--	--	--	--	-	-	-	-
POS_M287T765	8.68498e+06	6.75558e+06	6.81772e+06	3.90069e+06	7.71383e+06	7.23559e+06	325986	3.75898e+06	822217	1.34028e+06	3.0615e+06	1.12727e+06	6.8514e+06	1.73937e+06	-1.97783	0.000141882	0.00298158	0.32167	287.2	765.211	12.75	--	--	--	--	--	--	--	--	--	-	-	-	-
POS_M288T636	1.09362e+06	1.03122e+06	1.36243e+06	1.05905e+06	340353	1.9235e+06	3.79267e+06	3.73923e+06	2.91742e+06	2.06447e+06	2.6855e+06	266952	1.13503e+06	2.57771e+06	1.18336	0.0306954	0.0885267	0.137095	288.129	635.832	10.6	--	Imazamox	--	4.52214	C15H19N3O4	MS1	--	--	--	-	-	-	-
POS_M288T396_2	2.16906e+07	4.55587e+07	8.04605e+06	4.01861e+07	2.22634e+07	2.99756e+07	2.40035e+06	8.45915e+06	1.53695e+07	1.15458e+07	1.51445e+07	1.50703e+07	2.79534e+07	1.13316e+07	-1.30267	0.0191051	0.0640504	0.506198	288.142	395.506	6.59	--	Estriol	--	7.5517	C18H24O3	MS1	Steroids and steroid derivatives	547-81-9	HMDB0000347	C05141	ko01100//Metabolic pathways	Global and overview maps	Metabolism
POS_M288T446	1.17094e+07	7.01495e+06	3.61701e+06	1.2425e+07	2.01391e+07	2.30487e+07	1.15826e+06	887200	3.74333e+06	1.19539e+06	1.67243e+06	994873	1.29923e+07	1.60858e+06	-3.0138	0.00409306	0.0237626	0.455477	288.191	446.022	7.43	--	--	--	--	--	--	--	--	--	-	-	-	-
POS_M288T429	9.69915e+06	3.84613e+06	2.62524e+06	9.7199e+06	1.54105e+07	1.2617e+07	708070	407817	1.88138e+06	795062	856394	608648	8.98632e+06	876229	-3.35835	0.00254439	0.0177985	0.383969	288.191	428.719	7.15	--	--	--	--	--	--	--	--	--	-	-	-	-
POS_M288T96	1.95356e+07	5.70763e+07	2.39638e+07	9.3219e+06	2.35866e+06	1.78252e+07	708972	1.02164e+06	1.51344e+06	2.20274e+06	492528	344286	2.16802e+07	1.04727e+06	-4.37168	0.0239314	0.0745466	0.569146	288.227	96.0665	1.6	--	--	--	--	--	--	--	--	--	-	-	-	-
POS_M288T756	9.10202e+09	2.14326e+09	6.68945e+09	1.00183e+10	9.60317e+09	9.87208e+09	4.05989e+09	3.82082e+09	4.20959e+09	1.80353e+09	2.21436e+09	2.52712e+09	7.90471e+09	3.10588e+09	-1.34771	0.00470908	0.0261792	8.76174	288.289	756.291	12.6	--	--	--	--	--	--	--	--	--	-	-	-	-
POS_M289T66	3.49408e+06	3.80871e+06	5.83654e+06	2.84841e+06	4.98089e+06	2.51226e+06	1493.84	1493.84	1493.84	1493.84	1493.84	1493.84	3.91348e+06	1493.84	-11.3552	2.01988e-05	0.000939108	0.282805	288.922	66.2999	1.1	--	--	--	--	--	--	--	--	--	-	-	-	-
POS_M289T160	2.84998e+07	6.60601e+07	1.18102e+08	3.20605e+07	5.52587e+07	1.59873e+08	2.30821e+06	1.16816e+07	5.32741e+06	1.84162e+06	5.52584e+06	2.20137e+07	7.66424e+07	8.1164e+06	-3.23923	0.00959861	0.0412152	1.07206	289.04	159.718	2.66	--	--	--	--	--	--	--	--	--	-	-	-	-
POS_M289T133	5.33163e+06	2.1584e+07	6.19931e+06	1.60586e+07	2.51485e+07	2.44643e+07	3.24435e+06	1.07986e+07	8.21152e+06	7.02595e+06	5.90061e+06	1.4521e+06	1.64644e+07	6.10553e+06	-1.43116	0.0235785	0.073901	0.418996	289.04	132.653	2.21	--	--	--	--	--	--	--	--	--	-	-	-	-
POS_M289T95	2.58956e+07	2.65645e+07	3.20328e+07	2.62651e+07	3.46788e+07	3.0087e+07	1.03789e+08	4.57806e+07	4.37307e+07	8.17454e+07	7.92121e+07	7.18995e+07	2.9254e+07	7.10261e+07	1.27972	0.00133478	0.0117526	0.863138	289.056	95.1643	1.59	--	Terbufos	--	10.6354	C9H21O2PS3	MS1	--	--	--	-	-	-	-
POS_M289T341	8.47089e+06	1.05356e+07	6.33786e+06	5.06612e+06	4.70363e+06	5.98173e+06	1493.84	1493.84	1493.84	1493.84	1493.84	1493.84	6.84931e+06	1493.84	-12.1627	2.06533e-05	0.000939108	0.380444	289.125	340.66	5.68	--	Myclobutanil	--	0.0365399	C15H17ClN4	MS1	--	--	--	-	-	-	-
POS_M290T34	2.00359e+07	6.96689e+07	2.4369e+07	1.48695e+07	1.32209e+07	3.35636e+07	1.42655e+08	5.93182e+07	4.24127e+07	4.97395e+07	6.26781e+07	1.9801e+08	2.9288e+07	9.24688e+07	1.65866	0.042586	0.11122	0.921258	289.63	33.7429	0.56	--	--	--	--	--	--	--	--	--	-	-	-	-
POS_M290T338	3.98161e+06	6.01387e+06	1.14405e+07	7.96912e+06	1.02939e+07	8.32681e+06	3.58843e+06	492850	629389	3.78309e+06	713507	573516	8.0043e+06	1.63013e+06	-2.29579	0.000590313	0.00728171	0.34886	290.17	338.169	5.64	--	--	--	--	--	--	--	--	--	-	-	-	-
POS_M290T449	437792	219312	81826.4	34367.6	564383	355036	6.73345e+06	6.67604e+06	4.94243e+06	415127	4.30196e+06	2.44155e+06	282120	4.25176e+06	3.91368	0.00285515	0.0188682	0.261513	290.196	448.964	7.48	--	--	--	--	--	--	--	--	--	-	-	-	-
POS_M290T756	1.47859e+08	1.24709e+08	1.15059e+08	1.85436e+08	1.98336e+08	1.77271e+08	4.86069e+07	5.56703e+07	6.05333e+07	2.78807e+07	3.33393e+07	3.68456e+07	1.58112e+08	4.38127e+07	-1.85153	1.6987e-05	0.000848624	1.54321	290.295	756.026	12.6	--	--	--	--	--	--	--	--	--	-	-	-	-
POS_M291T304	1.83926e+07	1.93473e+07	1.90098e+07	1.32379e+07	1.57762e+07	1.46939e+07	9.97439e+06	1.04427e+07	6.05404e+06	6.13949e+06	1.10522e+07	5.07304e+06	1.67429e+07	8.12263e+06	-1.04353	0.000180244	0.00349755	0.41414	291.069	303.674	5.06	--	--	--	--	--	--	--	--	--	-	-	-	-
POS_M291T418	3.52626e+06	4.0038e+06	3.38662e+06	3.04083e+06	2.46747e+06	3.08604e+06	1493.84	1493.84	1493.84	1493.84	1493.84	1493.84	3.25184e+06	1493.84	-11.088	2.81114e-08	2.85471e-05	0.267135	291.097	417.777	6.96	--	--	--	--	--	--	--	--	--	-	-	-	-
POS_M292T304	1.13568e+06	347962	451268	1.10504e+06	312555	1.01688e+06	103087	259378	59770	68628	329931	54326.4	728231	145854	-2.31988	0.00624549	0.0313975	0.094101	292.073	303.83	5.06	--	--	--	--	--	--	--	--	--	-	-	-	-
POS_M293T409	1.07262e+06	1.70493e+06	1.25393e+06	2.65282e+06	1.75681e+06	2.66354e+06	1493.84	1493.84	1493.84	1493.84	1493.84	1493.84	1.85077e+06	1493.84	-10.2749	5.46524e-05	0.00166392	0.194274	293.054	409.307	6.82	--	1,8-Dinitropyrene	--	6.2142	C16H8N2O4	MS1	--	--	--	-	-	-	-
POS_M293T602	1.14394e+07	2.61815e+07	2.50313e+07	2.15642e+07	1.7562e+07	2.97098e+07	1.88318e+06	8.81936e+06	5.3585e+06	1.84827e+06	1.55445e+06	5.53742e+06	2.19147e+07	4.16686e+06	-2.39486	0.000126858	0.0027507	0.600519	293.064	601.637	10.03	--	--	--	--	--	--	--	--	--	-	-	-	-
POS_M293T412	1.04262e+07	9.30132e+06	9.77304e+06	3.71226e+06	1.42429e+07	2.01875e+07	2.66222e+06	2.56381e+06	3.79499e+06	851852	847760	1.06698e+07	1.12739e+07	3.56508e+06	-1.66098	0.017234	0.0601526	0.353095	293.189	411.917	6.87	--	Cannabinol	--	11.7029	C21H26O2	MS1	--	--	--	-	-	-	-
POS_M295T439	1.62871e+07	4.34943e+06	5.26586e+06	1.19396e+07	7.41681e+06	5.82205e+06	977371	2.88718e+06	4.75615e+06	5.84229e+06	1.34198e+06	4.07646e+06	8.51348e+06	3.31357e+06	-1.36136	0.0300538	0.087282	0.25409	294.86	439.318	7.32	--	--	--	--	--	--	--	--	--	-	-	-	-
POS_M295T707_1	63346.6	1.62212e+06	996109	30478.2	1.24688e+06	1.71511e+06	108903	77722.2	354228	514556	120927	96895.2	945674	212205	-2.15588	0.0405982	0.107784	0.110087	295.062	707.197	11.79	--	--	--	--	--	--	--	--	--	-	-	-	-
POS_M295T165	3.02868e+06	1.44402e+06	1.27996e+06	1.17893e+06	1.15073e+06	1.96823e+06	43708.8	201687	84174.4	485941	139554	23634.8	1.67509e+06	163117	-3.36026	0.000575516	0.00717099	0.169258	295.066	165.101	2.75	--	N4-Acetylsulfamethoxazole	--	10.4625	C12H13N3O4S	MS1	Benzene and substituted derivatives	21312-10-7	HMDB0013854	-	-	-	-
POS_M295T257	1.00198e+08	3.16062e+08	1.02858e+08	2.04341e+08	1.30521e+08	1.24317e+08	7.68699e+07	7.66734e+07	3.55905e+07	8.6236e+07	3.7128e+07	4.74338e+07	1.63049e+08	5.99886e+07	-1.44255	0.0157179	0.0568362	1.2989	295.078	257.455	4.29	--	Estazolam	--	12.8863	C16H11ClN4	MS1	Benzodiazepines	29975-16-4	HMDB0015346	-	-	-	-
POS_M295T565	4.64389e+06	2.56943e+06	3.11418e+06	4.51652e+06	4.42846e+06	2.88584e+06	1.68723e+07	2.19037e+07	1.50615e+07	1.30882e+07	4.52098e+06	2.51064e+06	3.69305e+06	1.23262e+07	1.73884	0.0183063	0.0623132	0.348041	295.152	565.474	9.42	--	--	--	--	--	--	--	--	--	-	-	-	-
POS_M295T450_2	1.02361e+07	7.36485e+06	7.57163e+06	7.65457e+06	2.52667e+06	8.49055e+06	3.44436e+06	667669	4.38308e+06	3.27766e+06	3.03971e+06	6.20629e+06	7.30739e+06	3.50313e+06	-1.06071	0.0141878	0.0530671	0.231996	295.195	449.654	7.49	--	Oseltamivir	--	9.76016	C16H28N2O4	MS1	Prenol lipids	489-20-3	HMDB0035141	-	-	-	-
POS_M295T833	6.27088e+06	1.16807e+07	1.61763e+07	1.09887e+07	9.11531e+06	2.25448e+07	2.31838e+07	2.51628e+07	1.48398e+07	4.49804e+07	2.61741e+07	2.17794e+07	1.27961e+07	2.60201e+07	1.02392	0.0194204	0.064742	0.427136	295.226	832.865	13.88	--	--	--	--	--	--	--	--	--	-	-	-	-
POS_M295T775	3.43274e+07	4.22927e+07	4.04397e+07	2.25783e+07	2.52782e+07	3.31343e+07	9.37837e+06	9.56246e+06	8.5206e+06	1.58162e+07	1.37753e+07	9.87295e+06	3.30084e+07	1.11543e+07	-1.56523	8.28016e-05	0.00210294	0.67088	295.226	775.408	12.92	13-OxoODE	--	7.92e-13	1.52404	C18H30O3	MS2	Fatty Acyls	-	HMDB0004668	C14765	ko00591//Linoleic acid metabolism	Lipid metabolism	Metabolism
POS_M296T68	3.72671e+06	3.80444e+06	1.81821e+06	717761	2.43774e+06	2.69704e+06	304175	1.07595e+06	862068	374541	379532	3.14561e+06	2.53365e+06	1.02364e+06	-1.3075	0.0431734	0.112513	0.144943	295.897	67.5713	1.13	--	--	--	--	--	--	--	--	--	-	-	-	-
POS_M297T214	666290	4.94965e+06	4.50653e+06	998146	4.01844e+06	4.92061e+06	109434	792868	199054	390945	134425	2.79373e+06	3.34328e+06	736742	-2.18203	0.0169977	0.059624	0.206859	297.039	213.591	3.56	--	Wedelolactone	--	12.7263	C16H10O7	MS1	--	--	--	-	-	-	-
POS_M297T690	1.04714e+07	1.32326e+07	1.09636e+07	1.01535e+07	1.35397e+07	1.10151e+07	1.31455e+07	3.04335e+06	3.20384e+06	2.77943e+06	4.6337e+06	3.99067e+06	1.15626e+07	5.13275e+06	-1.17167	0.0040144	0.0234739	0.340835	297.167	689.858	11.5	--	--	--	--	--	--	--	--	--	-	-	-	-
POS_M299T310	5.97849e+06	5.74302e+06	1.06623e+06	5.3373e+06	1.45039e+06	5.35743e+06	1493.84	1493.84	1493.84	1493.84	1493.84	2.91792e+06	4.15548e+06	487564	-3.09135	0.00556827	0.0292478	0.245151	298.961	310.29	5.17	--	--	--	--	--	--	--	--	--	-	-	-	-
POS_M299T449	3.04454e+06	3.49015e+06	726917	2.88944e+06	3.47728e+06	1.10666e+06	6.77479e+06	6.46813e+06	4.59306e+06	3.84808e+06	5.79227e+06	3.74883e+06	2.45583e+06	5.20419e+06	1.08346	0.00384476	0.0228548	0.213192	299.085	448.534	7.48	--	D-4'-Phosphopantothenate	--	10.8308	C9H18NO8P	MS1	Carboxylic acids and derivatives	-	HMDB0001016	C03492	ko01100//Metabolic pathways;ko00410//beta-Alanine metabolism;ko00770//Pantothenate and CoA biosynthesis	Global and overview maps;Metabolism of cofactors and vitamins;Metabolism of other amino acids	Metabolism
POS_M299T363	6.37522e+06	7.17121e+06	2.06233e+06	2.15414e+06	8.28842e+06	1.08218e+07	632807	2.22824e+06	1.7427e+06	774961	859413	4.28679e+06	6.14552e+06	1.75415e+06	-1.80876	0.0164292	0.0584512	0.274436	299.09	363.034	6.05	--	Coumafuryl	--	3.27335	C17H14O5	MS1	--	--	--	-	-	-	-
POS_M299T644	2.68871e+06	3.402e+06	2.79484e+06	1.69512e+06	1.29922e+06	2.72652e+06	7.26659e+06	4.97516e+06	6.31301e+06	3.81941e+06	8.63308e+06	2.23381e+06	2.4344e+06	5.54018e+06	1.18636	0.0115439	0.047116	0.21616	299.182	643.764	10.73	--	--	--	--	--	--	--	--	--	-	-	-	-
POS_M299T793	5.25537e+06	5.30098e+06	5.06253e+06	5.70943e+06	5.12833e+06	5.70133e+06	1.45192e+06	2.73607e+06	1.80048e+06	2.41344e+06	2.25618e+06	3.25088e+06	5.35966e+06	2.31816e+06	-1.20916	9.31469e-07	0.000183079	0.252988	299.183	792.906	13.22	--	--	--	--	--	--	--	--	--	-	-	-	-
POS_M299T783	1.51539e+06	1.79777e+06	2.31255e+06	2.19597e+06	2.42009e+06	2.82323e+06	1493.84	1493.84	1493.84	1493.84	1493.84	1493.84	2.1775e+06	1493.84	-10.5094	4.40938e-07	0.000127935	0.217844	299.183	783.047	13.05	--	--	--	--	--	--	--	--	--	-	-	-	-
POS_M299T824	2.09173e+08	1.92699e+08	2.05258e+08	4.96731e+07	1.43752e+08	1.48159e+08	2.2831e+07	1.10743e+08	1.47975e+07	8.60901e+07	7.55814e+07	1.87428e+06	1.58119e+08	5.19862e+07	-1.60481	0.0059851	0.0305933	1.36112	299.2	824.079	13.73	--	--	--	--	--	--	--	--	--	-	-	-	-
POS_M299T556	5.45832e+06	9.71481e+06	7.05123e+06	6.4447e+06	6.63181e+06	7.55329e+06	858539	4.36688e+06	826097	4.6679e+06	3.92452e+06	3.03432e+06	7.14236e+06	2.94637e+06	-1.27746	0.00101041	0.00992289	0.284122	299.2	555.964	9.27	Norethindrone	--	0.00759365	1.2059	C20H26O2	MS2	Steroids and steroid derivatives	68-22-4	HMDB0014855	-	-	-	-
POS_M300T128	8.50049e+06	6.6829e+06	6.34684e+06	8.27445e+06	8.06062e+06	5.62312e+06	2.29917e+06	2.27927e+06	1.89058e+06	2.4771e+06	2.27037e+06	2.66402e+06	7.24807e+06	2.31342e+06	-1.64757	1.67172e-06	0.000231495	0.319658	299.917	127.626	2.13	--	--	--	--	--	--	--	--	--	-	-	-	-
POS_M300T422	6.11254e+06	1.03888e+07	6.97676e+06	4.13107e+06	6.28857e+06	5.31478e+06	4.76221e+06	2.12896e+06	2.39792e+06	2.80183e+06	3.61909e+06	1.79356e+06	6.53542e+06	2.91726e+06	-1.16366	0.00407795	0.0237316	0.259623	300.192	421.819	7.03	--	--	--	--	--	--	--	--	--	-	-	-	-
POS_M301T467	4.15168e+06	1.22015e+06	6.37304e+06	9.134e+06	1.93896e+06	8.65251e+06	1.98126e+06	680552	1.82548e+06	2.35902e+06	1.45676e+06	733994	5.24506e+06	1.50618e+06	-1.80007	0.0233465	0.0736173	0.221174	301.04	467.364	7.79	--	--	--	--	--	--	--	--	--	-	-	-	-
POS_M301T320	5.05647e+06	3.32596e+06	3.06155e+06	7.10633e+06	6.87763e+06	1.12301e+07	546775	339116	215777	911009	439599	379058	6.10968e+06	471889	-3.69458	0.00107314	0.0103267	0.327302	301.091	320.279	5.34	--	Chlorpromazine	--	7.83256	C17H19ClN2S	MS1	Benzothiazines	50-53-3	HMDB0014620	-	-	-	-
POS_M301T68	3.90889e+06	2.32041e+06	2.8419e+06	3.98532e+06	2.87783e+06	6.88451e+06	4.93335e+06	740663	697071	499622	737624	519077	3.80314e+06	1.35457e+06	-1.48936	0.0318356	0.0903887	0.188987	301.14	67.8923	1.13	--	(S,E)-Zearalenone	--	0.657864	C18H22O5	MS1	Macrolides and analogues	17924-92-4	HMDB0031752	-	-	-	-
POS_M301T814_1	1.91463e+07	2.10279e+07	2.3864e+07	5.50089e+06	1.24272e+07	1.55109e+07	4.67462e+06	6.01499e+06	1.21547e+06	1.063e+07	7.34999e+06	2.34523e+06	1.62462e+07	5.37171e+06	-1.59665	0.00511935	0.0277511	0.43727	301.179	813.601	13.56	Adrenosterone	--	0.00830174	1.45135	C19H24O3	MS2	Steroids and steroid derivatives	382-45-6	HMDB0006772	-	-	-	-
POS_M301T792_1	4.99696e+07	5.65336e+07	6.28183e+07	1.71131e+07	3.5183e+07	4.9523e+07	7.67558e+06	2.10802e+07	1.30514e+06	1.7886e+07	2.16034e+07	2.99442e+06	4.51901e+07	1.20908e+07	-1.9021	0.00160763	0.0131835	0.78896	301.216	791.834	13.2	--	--	--	--	--	--	--	--	--	-	-	-	-
POS_M301T773	1.60919e+07	1.50362e+07	1.79165e+07	1.70258e+06	1.73942e+07	1.39292e+07	462379	710414	482899	1.26438e+06	879584	522613	1.36784e+07	720378	-4.24701	0.000378372	0.00550219	0.511802	301.216	772.915	12.88	--	--	--	--	--	--	--	--	--	-	-	-	-
POS_M301T814_2	2.17496e+07	2.60367e+07	2.83176e+07	1.36173e+07	1.93004e+07	2.39235e+07	5.88688e+06	1.07161e+07	1.06566e+06	7.96499e+06	1.20763e+07	985031	2.21575e+07	6.44917e+06	-1.78061	0.000278602	0.00453882	0.56103	301.216	813.581	13.56	--	--	--	--	--	--	--	--	--	-	-	-	-
POS_M301T803	1.89572e+07	1.98931e+07	1.85425e+07	9.61914e+06	1.29467e+07	1.16759e+07	8.26696e+06	7.97014e+06	1.32378e+06	1.08255e+07	4.21509e+06	601184	1.52724e+07	5.53377e+06	-1.4646	0.00267168	0.0182544	0.423107	301.216	803.25	13.39	--	--	--	--	--	--	--	--	--	-	-	-	-
POS_M301T742	4.38386e+07	3.06618e+07	1.51773e+07	1.63484e+07	2.08744e+07	1.12689e+07	1.70609e+07	1.54583e+07	4.51615e+06	625602	5.29797e+06	1.29606e+06	2.30282e+07	7.37583e+06	-1.64252	0.0216226	0.0698919	0.481784	301.284	742.15	12.37	--	--	--	--	--	--	--	--	--	-	-	-	-
POS_M302T469	1.35958e+06	2.15557e+06	1.33449e+06	1.82983e+06	1.50198e+06	1.10572e+06	637811	88231.7	86487.1	124903	733480	716509	1.54786e+06	397904	-1.95979	0.000228676	0.00395526	0.148636	302.15	468.543	7.81	--	--	--	--	--	--	--	--	--	-	-	-	-
POS_M302T360	5.21126e+06	1.36469e+07	5.25729e+06	4.16997e+06	5.61788e+06	3.28059e+06	1.95196e+06	612946	844031	1.28729e+06	340849	280037	6.19732e+06	886185	-2.80597	0.00654566	0.0319809	0.308963	302.171	360.331	6.01	--	Chloroquine	--	10.9937	C18H26ClN3	MS1	Quinolines and derivatives	1954-05-07	HMDB0014746	-	-	-	-
POS_M302T773	6.23452e+06	7.66471e+06	5.89753e+06	5.45394e+06	8.83422e+06	1.01126e+07	4.55604e+07	3.24169e+07	3.63748e+07	2.27574e+06	1.61273e+07	1.76953e+07	7.36626e+06	2.50751e+07	1.76725	0.0215926	0.069832	0.498522	302.269	773.286	12.89	--	--	--	--	--	--	--	--	--	-	-	-	-
POS_M303T809	1.85736e+06	1.63586e+06	8.98593e+06	7.22833e+06	7.98644e+06	9.05125e+06	1.27162e+06	1.36712e+06	1.46235e+06	1.33254e+06	244213	1.41412e+06	6.1242e+06	1.18199e+06	-2.3733	0.00602575	0.0307506	0.282586	302.643	809.488	13.49	--	--	--	--	--	--	--	--	--	-	-	-	-
POS_M303T112	6.21368e+06	6.59118e+06	4.58711e+06	6.61974e+06	6.84147e+06	7.46246e+06	2.09623e+06	1.17235e+06	1.78574e+06	1.48483e+06	462610	559329	6.38594e+06	1.26018e+06	-2.34127	8.54918e-07	0.000183079	0.337945	303.065	112.173	1.87	--	--	--	--	--	--	--	--	--	-	-	-	-
POS_M303T320	1.35047e+06	1.82336e+06	3.95007e+06	642867	2.6126e+06	2.64082e+06	505186	953945	238596	1.22911e+06	1.16443e+06	225280	2.17003e+06	719425	-1.5928	0.0171	0.0598795	0.151206	303.145	319.747	5.33	--	--	--	--	--	--	--	--	--	-	-	-	-
POS_M303T310_2	1.69297e+06	5.814e+06	2.45077e+06	2.622e+06	5.69969e+06	2.53036e+06	4.33745e+06	416816	385938	601979	456520	228812	3.4683e+06	1.07125e+06	-1.69493	0.0353153	0.0973649	0.194858	303.166	309.951	5.17	--	--	--	--	--	--	--	--	--	-	-	-	-
POS_M303T359	284203	3.38798e+06	2.81174e+06	1.56654e+06	3.0917e+06	2.09369e+06	110860	51929.1	56023.2	416285	109529	108912	2.20597e+06	142256	-3.95485	0.00144719	0.0123671	0.20041	303.166	359.022	5.98	--	--	--	--	--	--	--	--	--	-	-	-	-
POS_M303T576	2.93352e+06	3.91775e+06	4.61853e+06	2.77993e+06	6.81908e+06	3.9967e+06	916537	1.99404e+06	1.25013e+06	2.22573e+06	667121	804201	4.17758e+06	1.30963e+06	-1.67351	0.00139394	0.0120987	0.236153	303.195	575.518	9.59	--	2-Methoxyestradiol	--	2.48485	C19H26O3	MS1	Steroids and steroid derivatives	362-07-2	HMDB0000405	-	-	-	-
POS_M303T525	3.07639e+06	3.62142e+06	3.33787e+06	4.25733e+06	3.41777e+06	2.99946e+06	2.00908e+06	2.33211e+06	481042	2.03152e+06	552540	302645	3.45171e+06	1.28482e+06	-1.42574	0.000447509	0.00618293	0.204359	303.195	524.665	8.74	7a-Hydroxyandrost-4-ene-3,17-dione	--	0.000138276	2.5497	C19H26O3	MS2	Steroids and steroid derivatives	62-84-0	HMDB0006771	-	-	-	-
POS_M303T822	3.51829e+07	3.61492e+07	4.79832e+07	8.95013e+06	2.39652e+07	3.62718e+07	4.30483e+06	1.59027e+07	8.26221e+06	1.94277e+07	8.36531e+06	2.26785e+06	3.14171e+07	9.7551e+06	-1.68732	0.00525617	0.0282029	0.61906	303.195	821.617	13.69	11b-Hydroxyandrost-4-ene-3,17-dione	--	7.38e-06	1.30764	C19H26O3	MS2	Steroids and steroid derivatives	382-44-5	HMDB0006773	-	-	-	-
POS_M303T803	1.81219e+07	2.38086e+07	2.9096e+07	2.17558e+06	1.51108e+07	2.43453e+07	1.01434e+06	8.58161e+06	824642	1.09357e+07	5.58822e+06	636480	1.87764e+07	4.59684e+06	-2.0302	0.00794076	0.0361337	0.49875	303.231	802.98	13.38	Neoabietic acid	--	1.69e-05	1.41576	C20H30O2	MS2	--	--	--	C11889	ko01110//Biosynthesis of secondary metabolites;ko00904//Diterpenoid biosynthesis	Global and overview maps;Metabolism of terpenoids and polyketides	Metabolism
POS_M303T685	8.28763e+06	1.37239e+07	7.94922e+06	2.50432e+06	1.53057e+07	1.38237e+07	673259	3.51105e+06	1.8253e+06	701587	2.66589e+06	2.96114e+06	1.02658e+07	2.05637e+06	-2.31967	0.00253656	0.0177985	0.402347	303.232	685.227	11.42	--	--	--	--	--	--	--	--	--	-	-	-	-
POS_M303T756	1.71838e+06	6.99066e+06	7.2578e+06	859893	4.59936e+06	3.96366e+06	1493.84	1493.84	1493.84	1493.84	1493.84	1493.84	4.23162e+06	1493.84	-11.468	0.00279569	0.0186464	0.280837	303.232	755.817	12.6	--	Hesperetin	--	3.0395	C16H14O6	MS1	Flavonoids	520-33-2	HMDB0005782	C01709	ko00941//Flavonoid biosynthesis	Biosynthesis of other secondary metabolites	Metabolism
POS_M303T667	3.90821e+06	6.82652e+06	4.67781e+06	1.51514e+06	7.505e+06	1.33201e+06	898852	757427	695819	634444	820073	724083	4.29411e+06	755116	-2.50759	0.00741459	0.0346096	0.248988	303.231	666.781	11.11	19(R)-HETE	--	1.05e-12	12.0071	C20H32O3	MS2	--	--	--	C14749	ko01100//Metabolic pathways;ko00590//Arachidonic acid metabolism	Global and overview maps;Lipid metabolism	Metabolism
POS_M304T296	3.43281e+06	1.88398e+06	511187	312106	2.84668e+06	293459	119830	70653.2	285495	83545	498368	119837	1.5467e+06	196288	-2.97815	0.0386879	0.104303	0.138246	304.186	296.422	4.94	--	--	--	--	--	--	--	--	--	-	-	-	-
POS_M305T412	2.7267e+07	2.69148e+07	1.91283e+07	2.13341e+07	1.60291e+07	1.62104e+07	5.06644e+06	4.44523e+06	5.95112e+06	6.39256e+06	4.7272e+06	9.71218e+06	2.11473e+07	6.04912e+06	-1.80568	4.26703e-05	0.00144439	0.548885	305.156	412.193	6.87	--	--	--	--	--	--	--	--	--	-	-	-	-
POS_M305T785	1.82469e+07	1.57315e+07	2.45199e+07	1.3898e+07	2.77233e+07	5.09258e+07	2.80692e+06	2.02625e+06	1.96545e+06	3.62571e+06	2.1252e+06	2.72389e+06	2.51742e+07	2.54557e+06	-3.30589	0.0023226	0.0167627	0.653765	305.178	785.193	13.09	--	--	--	--	--	--	--	--	--	-	-	-	-
POS_M305T578	4.2655e+06	6.03375e+06	6.29512e+06	4.09904e+06	5.05258e+06	4.69954e+06	619957	2.13765e+06	2.14371e+06	2.72917e+06	2.74679e+06	216567	5.07425e+06	1.76564e+06	-1.523	0.000193265	0.00361215	0.258741	305.211	577.947	9.63	Taxifolin	--	0.0325367	12.7745	C15H12O7	MS2	--	--	--	C01617	ko01100//Metabolic pathways;ko01110//Biosynthesis of secondary metabolites;ko00941//Flavonoid biosynthesis	Biosynthesis of other secondary metabolites;Global and overview maps	Metabolism
POS_M305T525	2.73193e+06	3.33959e+06	2.94497e+06	2.50171e+06	3.04061e+06	2.67699e+06	1.66428e+06	1.90847e+06	416719	1.78042e+06	457155	301206	2.87263e+06	1.08804e+06	-1.40064	0.000346832	0.00526731	0.190672	305.21	524.56	8.74	--	--	--	--	--	--	--	--	--	-	-	-	-
POS_M307T491	2.41309e+06	1.44255e+06	535171	488275	2.79349e+06	1.34366e+06	4.52145e+06	4.52086e+06	3.68181e+06	2.9701e+06	3.2311e+06	3.08835e+06	1.50271e+06	3.66894e+06	1.2878	0.00114708	0.0107692	0.192885	307.115	491.363	8.19	--	Fluconazole	--	11.9574	C13H12F2N6O	MS1	Benzene and substituted derivatives	86386-73-4	HMDB0014342	-	-	-	-
POS_M308T359	5.9671e+06	6.13236e+06	8.03735e+06	5.92439e+06	5.57643e+06	6.96018e+06	412867	1.35149e+06	1.06744e+06	1.25233e+06	1.10197e+06	945355	6.43297e+06	1.02191e+06	-2.65422	8.48766e-08	5.17153e-05	0.341903	308.137	358.979	5.98	--	Monocrotaline	--	27.5525	C16H23NO6	MS1	Pyrrolizines	315-22-0	HMDB0034363	-	-	-	-
POS_M309T576	1.46542e+06	5.45082e+06	4.36554e+06	4.5869e+06	3.90848e+06	1.42993e+06	2.13762e+06	478708	1.29313e+06	468847	1.48072e+06	1.82763e+06	3.53452e+06	1.28111e+06	-1.46412	0.0128832	0.0500301	0.184388	309.111	576.121	9.6	--	Warfarin	--	0.964664	C19H16O4	MS1	Coumarins and derivatives	81-81-2	HMDB0001935	-	-	-	-
POS_M309T597	2.73373e+07	1.7786e+07	2.35931e+07	1.64259e+07	1.65967e+07	2.07287e+07	8.21972e+06	8.16563e+06	8.56431e+06	8.42858e+06	1.44548e+07	1.17571e+07	2.04113e+07	9.93169e+06	-1.03926	0.000503563	0.00665155	0.434487	309.206	597.338	9.96	--	--	--	--	--	--	--	--	--	-	-	-	-
POS_M309T805	1.58367e+07	4.91726e+06	2.20904e+07	1.15057e+07	2.55859e+06	1.21478e+07	5.45551e+06	3.75217e+06	4.07986e+06	951396	4.09649e+06	3.62255e+06	1.15094e+07	3.65966e+06	-1.65303	0.0248121	0.0762381	0.310436	309.206	805.092	13.42	--	--	--	--	--	--	--	--	--	-	-	-	-
POS_M310T773	1.36163e+07	1.21251e+06	1.57904e+07	8.91055e+06	9.28791e+06	6.74538e+06	5.98629e+06	4.48831e+06	4.89509e+06	3.70831e+06	4.26595e+06	2.68716e+06	9.2605e+06	4.33852e+06	-1.09389	0.0452786	0.115577	0.233693	310.209	772.947	12.88	--	--	--	--	--	--	--	--	--	-	-	-	-
POS_M310T727	393443	1.19374e+06	495511	234051	272797	1.12592e+06	4.24681e+06	3.64836e+06	3.9101e+06	1.11527e+06	6.12026e+06	4.12962e+06	619243	3.86174e+06	2.64067	0.00075134	0.00838446	0.247377	310.209	727.244	12.12	--	--	--	--	--	--	--	--	--	-	-	-	-
POS_M310T820	1.62572e+08	1.47629e+08	5.20349e+07	1.71481e+08	1.77114e+08	3.85998e+07	1.92834e+07	1.10889e+07	1.77492e+07	6.62157e+07	9.38049e+06	1.46911e+07	1.24905e+08	2.30681e+07	-2.43686	0.00366365	0.0221621	1.3204	310.235	820.218	13.67	--	--	--	--	--	--	--	--	--	-	-	-	-
POS_M311T257	1.38603e+07	4.08949e+07	1.73976e+07	2.49618e+07	1.77443e+07	2.14059e+07	6.93305e+06	7.2186e+06	4.65571e+06	1.10026e+07	5.8946e+06	6.51304e+06	2.27108e+07	7.03627e+06	-1.6905	0.00309999	0.0198615	0.539996	311.052	257.459	4.29	--	Aflatoxin G	--	4.74457	C17H12O7	MS1	Coumarins and derivatives	1165-39-5	HMDB0030474	C16755	ko01130//Biosynthesis of antibiotics	Global and overview maps	Metabolism
POS_M311T711	1.55871e+07	3.70141e+06	2.95701e+06	1.02801e+07	9.01359e+06	1.01112e+07	2.29935e+06	3.32537e+06	3.47277e+06	4.63956e+06	1.04109e+06	4.76727e+06	8.6084e+06	3.25757e+06	-1.40195	0.0232783	0.0734513	0.272223	311.221	711.274	11.85	--	Dihydroalbocycline	--	1.30718	C18H30O4	MS1	--	--	--	-	-	-	-
POS_M311T820	1.63126e+07	4.76977e+06	2.08856e+07	5.49338e+06	6.87896e+06	1.44773e+07	3.85325e+06	2.63421e+06	1.23196e+06	1.48698e+06	4.35662e+06	5.8997e+06	1.14696e+07	3.24379e+06	-1.82207	0.0154507	0.0560698	0.338833	311.238	820.206	13.67	--	--	--	--	--	--	--	--	--	-	-	-	-
POS_M312T310	8.76395e+06	9.54447e+06	2.98541e+06	1.40535e+07	9.12061e+06	1.26554e+07	1.45371e+06	1.80573e+06	1.519e+06	1.65435e+06	1.80012e+06	1.76437e+06	9.52056e+06	1.66621e+06	-2.51447	0.000534698	0.00690236	0.388069	311.953	310.106	5.17	--	--	--	--	--	--	--	--	--	-	-	-	-
POS_M313T209	1.32035e+07	7.08609e+06	1.05691e+07	1.03911e+07	6.98584e+06	8.70918e+06	3.02434e+06	3.11914e+06	2.4434e+06	1.41251e+06	4.15723e+06	4.66597e+06	9.4908e+06	3.1371e+06	-1.5971	0.000159517	0.00323979	0.338215	313.051	208.783	3.48	--	--	--	--	--	--	--	--	--	-	-	-	-
POS_M313T756	1.38171e+07	2.38585e+07	2.22868e+07	2.68333e+06	1.56603e+07	4.33122e+07	3.91931e+06	5.97122e+06	5.21668e+06	1.75914e+06	1.18403e+06	7.94268e+06	2.02697e+07	4.33218e+06	-2.22616	0.0179346	0.0615006	0.51811	313.237	755.972	12.6	--	--	--	--	--	--	--	--	--	-	-	-	-
POS_M313T819	1.44431e+08	6.52474e+07	3.1132e+07	3.51439e+07	3.46617e+07	2.69489e+07	5.70086e+07	8.63039e+07	1.38901e+08	1.42212e+08	1.66329e+08	1.75747e+08	5.62608e+07	1.2775e+08	1.18313	0.0224944	0.0716586	1.0508	313.273	818.944	13.65	--	--	--	--	--	--	--	--	--	-	-	-	-
POS_M313T774	1.81803e+06	1.26787e+06	1.33364e+06	2.50278e+06	3.52185e+06	1.25873e+06	7.57195e+06	7.13419e+06	9.88686e+06	5.16832e+06	4.06808e+06	3.27051e+06	1.95049e+06	6.18332e+06	1.66455	0.00278236	0.0186296	0.266778	313.321	774.047	12.9	--	--	--	--	--	--	--	--	--	-	-	-	-
POS_M314T363	914708	1.06846e+06	2.88254e+06	2.65058e+06	774135	2.02658e+06	655710	632135	502041	648193	715799	225562	1.7195e+06	563240	-1.61017	0.0132229	0.0508265	0.126496	314.055	362.966	6.05	--	--	--	--	--	--	--	--	--	-	-	-	-
POS_M314T819	1.37078e+07	8.72568e+06	6.03467e+06	5.62326e+06	3.64862e+06	4.5981e+06	9.63714e+06	1.49744e+07	2.89877e+07	8.96483e+07	3.14606e+07	3.58996e+07	7.05636e+06	3.51013e+07	2.31453	0.0382805	0.103434	0.60554	314.277	818.779	13.65	--	--	--	--	--	--	--	--	--	-	-	-	-
POS_M315T209	6.74916e+06	7.7971e+06	8.12224e+06	5.24559e+06	4.83638e+06	9.43933e+06	2.23816e+06	3.5283e+06	3.31819e+06	3.32762e+06	4.1799e+06	2.49158e+06	7.03163e+06	3.18062e+06	-1.14455	0.000581643	0.00721782	0.27424	315.04	209.303	3.49	--	dIMP	--	15.6872	C10H13N4O7P	MS1	Purine nucleotides	3393-18-8	HMDB0006555	C06196	ko00230//Purine metabolism	Nucleotide metabolism	Metabolism
POS_M315T362	1.86867e+07	1.00449e+07	1.86922e+07	6.67378e+06	7.82422e+06	1.88994e+07	670790	3.12035e+06	945842	3.20512e+06	1.36271e+06	1.60664e+06	1.34702e+07	1.81858e+06	-2.88889	0.000767827	0.00852162	0.465344	315.062	361.835	6.03	--	5'-Phosphoribosyl-N-formylglycinamide	--	10.1537	C8H15N2O9P	MS1	Glycinamide ribonucleotides	-	HMDB0001308	C04376	ko01100//Metabolic pathways;ko01110//Biosynthesis of secondary metabolites;ko01130//Biosynthesis of antibiotics;ko00230//Purine metabolism	Global and overview maps;Nucleotide metabolism	Metabolism
POS_M315T590	6.82021e+06	7.06376e+06	4.8052e+06	4.449e+06	5.92495e+06	5.50126e+06	1.47419e+07	1.05687e+07	9.45598e+06	1.53962e+07	2.12865e+07	8.46431e+06	5.76073e+06	1.33189e+07	1.20915	0.00374133	0.022459	0.353626	315.195	590.042	9.83	Pergolide	--	1.16e-05	19.26	C19H26N2S	MS2	Quinolines and derivatives	66104-22-1	HMDB0015317	-	-	-	-
POS_M316T416	3.16999e+06	6.58567e+06	3.70721e+06	2.0798e+06	3.27617e+06	2.87606e+06	2.30247e+06	1.16795e+06	941923	1.92131e+06	2.16333e+06	1.90996e+06	3.61582e+06	1.73449e+06	-1.05981	0.018884	0.0635691	0.176195	316.186	416.068	6.93	--	--	--	--	--	--	--	--	--	-	-	-	-
POS_M316T315	1.33503e+06	5.7635e+06	1.68805e+06	2.27107e+06	4.59356e+06	818538	1.22943e+06	205630	245743	1.50186e+06	682837	296622	2.74496e+06	693686	-1.98443	0.0345192	0.095646	0.179039	316.186	315.209	5.25	--	--	--	--	--	--	--	--	--	-	-	-	-
POS_M316T590	2.89342e+06	3.48398e+06	1.72812e+06	1.50771e+06	1.97312e+06	1.28668e+06	1.34495e+06	613633	514526	1.16601e+06	1.61416e+06	206342	2.1455e+06	909937	-1.23748	0.0140256	0.0527792	0.1426	316.199	590.245	9.84	--	--	--	--	--	--	--	--	--	-	-	-	-
POS_M316T803	2.00281e+07	2.27972e+07	1.55135e+07	6.04001e+06	1.28725e+07	1.04031e+07	1493.84	1493.84	1493.84	1493.84	1493.84	1493.84	1.46091e+07	1493.84	-13.2556	0.000176834	0.00346446	0.545344	316.199	802.501	13.38	--	--	--	--	--	--	--	--	--	-	-	-	-
POS_M316T796	3.95217e+09	2.95454e+09	3.04283e+09	3.61357e+09	3.57102e+09	3.25292e+09	1.69011e+09	1.03371e+09	1.35715e+09	1.0979e+09	1.81215e+09	2.05132e+09	3.39784e+09	1.50706e+09	-1.17289	8.69386e-06	0.000679125	6.16929	316.32	796.149	13.27	--	--	--	--	--	--	--	--	--	-	-	-	-
POS_M317T402	3.91337e+06	5.77301e+06	6.0362e+06	1.21564e+06	4.9929e+06	6.04195e+06	2.15131e+06	708164	639576	2.47477e+06	676174	3.1208e+06	4.66218e+06	1.62846e+06	-1.51749	0.00648152	0.0318803	0.233785	317.047	401.704	6.7	--	Nicotinamide ribotide	--	5.86136	C11H15N2O8P	MS1	Pyridine nucleotides	1094-61-7	HMDB0000229	C00455	ko01100//Metabolic pathways;ko00760//Nicotinate and nicotinamide metabolism	Global and overview maps;Metabolism of cofactors and vitamins	Metabolism
POS_M317T428	9.17753e+06	1.48922e+07	8.56549e+06	6.90842e+06	7.73978e+06	7.96118e+06	2.46322e+06	4.20997e+06	4.11792e+06	4.40252e+06	3.5544e+06	2.94719e+06	9.20743e+06	3.61587e+06	-1.34846	0.00101141	0.00992289	0.331953	317.11	427.83	7.13	--	Mukurozidiol	--	23.6421	C17H18O7	MS1	Coumarins and derivatives	482-25-7	HMDB0030651	-	-	-	-
POS_M317T390	466267	2.78585e+06	621630	2.4401e+06	3.77843e+06	4.92839e+06	248728	339145	258110	1.26418e+06	224202	1.42306e+06	2.50344e+06	626237	-1.99913	0.0311695	0.0890788	0.173083	317.12	390.075	6.5	--	Mitomycin	--	0.723311	C15H18N4O5	MS1	Indoles and derivatives	1950-07-07	HMDB0014450	C06681	ko01130//Biosynthesis of antibiotics	Global and overview maps	Metabolism
POS_M317T524	1.79161e+06	2.45314e+06	3.5983e+06	2.75728e+06	2.53962e+06	861651	1493.84	1493.84	1493.84	1493.84	1493.84	1493.84	2.3336e+06	1493.84	-10.6093	0.00010653	0.00251555	0.21022	317.138	524.046	8.73	--	--	--	--	--	--	--	--	--	-	-	-	-
POS_M317T331	2.21505e+06	6.76511e+06	839624	2.30957e+06	5.21731e+06	5.19115e+06	3.02884e+06	306765	325959	1.24729e+06	392539	1.3006e+06	3.7563e+06	1.10033e+06	-1.77137	0.0273024	0.0815058	0.213657	317.181	330.918	5.52	--	--	--	--	--	--	--	--	--	-	-	-	-
POS_M317T835	3.70188e+08	5.2823e+08	4.75958e+08	2.19636e+07	2.51666e+08	3.8139e+08	2.9625e+07	1.24635e+08	2.24091e+07	8.63303e+07	7.11122e+07	1.6486e+07	3.38232e+08	5.8433e+07	-2.53316	0.00434007	0.0247741	2.26644	317.21	835.423	13.92	--	--	--	--	--	--	--	--	--	-	-	-	-
POS_M317T602	2.21502e+07	2.22904e+07	2.43696e+07	1.68839e+07	2.57894e+07	1.8083e+07	7.74482e+06	7.19253e+06	8.96954e+06	1.02329e+07	1.27064e+07	9.11833e+06	2.15944e+07	9.32742e+06	-1.21111	2.04376e-05	0.000939108	0.505432	317.211	601.627	10.03	12-Keto-leukotriene B4	--	0.0140086	0.70834	C20H30O4	MS2	Fatty Acyls	136696-10-1	HMDB0004234	C05949	ko00590//Arachidonic acid metabolism	Lipid metabolism	Metabolism
POS_M317T802	7.80199e+07	1.09207e+08	1.41807e+08	3.58221e+07	7.15931e+07	8.66323e+07	2.11958e+07	2.45665e+07	1.65627e+07	4.03378e+07	4.72438e+07	1.24392e+07	8.71803e+07	2.70577e+07	-1.68797	0.00330444	0.0206502	1.03661	317.211	801.858	13.36	--	--	--	--	--	--	--	--	--	-	-	-	-
POS_M317T526	4.76782e+06	7.09306e+06	5.33412e+06	6.02736e+06	4.98433e+06	1.03894e+06	1.59219e+06	1.71408e+06	384474	477888	2.64194e+06	354359	4.87427e+06	1.19416e+06	-2.0292	0.00258358	0.0178686	0.248988	317.211	525.747	8.76	--	--	--	--	--	--	--	--	--	-	-	-	-
POS_M317T542	7.82165e+06	9.97771e+06	9.44345e+06	1.16409e+07	8.83256e+06	7.35954e+06	1.33875e+06	5.42876e+06	5.4111e+06	1.48166e+06	1.49917e+06	4.02326e+06	9.1793e+06	3.19712e+06	-1.52161	0.000172342	0.00340516	0.335857	317.211	542.027	9.03	--	--	--	--	--	--	--	--	--	-	-	-	-
POS_M317T824	2.33963e+09	2.1556e+09	2.40465e+09	5.86728e+08	1.83192e+09	1.86025e+09	1.95592e+08	1.017e+09	1.42011e+08	8.02285e+08	7.92508e+08	9.70365e+07	1.86313e+09	5.07739e+08	-1.87557	0.00171166	0.0137588	5.05173	317.211	824.062	13.73	all-trans-5,6-Epoxyretinoic acid	--	0.000355354	0.0603604	C20H28O3	MS2	Prenol lipids	-	HMDB0012451	-	-	-	-
POS_M317T782	4.87498e+08	2.85199e+08	7.0997e+07	2.63489e+08	3.22467e+08	2.73746e+08	9.51207e+07	1.18132e+08	1.5621e+08	8.40331e+07	9.44148e+07	1.49696e+08	2.83899e+08	1.16268e+08	-1.28793	0.0132712	0.0508396	1.62501	317.324	782.464	13.04	--	--	--	--	--	--	--	--	--	-	-	-	-
POS_M317T796	8.07766e+08	6.05351e+08	6.25916e+08	7.32512e+08	7.23096e+08	6.53389e+08	3.32771e+08	2.25596e+08	2.89982e+08	2.27795e+08	3.86976e+08	4.70685e+08	6.91338e+08	3.22301e+08	-1.10098	2.36898e-05	0.00101561	2.69128	317.324	796.047	13.27	--	--	--	--	--	--	--	--	--	-	-	-	-
POS_M318T310	205586	552361	401540	590257	55467.5	278904	1.49346e+06	1.89937e+06	532418	1.41795e+06	1.67657e+06	238213	347352	1.20966e+06	1.80013	0.0127336	0.0497345	0.114319	318.084	310.046	5.17	--	Phenolphthalein	--	16.0668	C20H14O4	MS1	--	--	--	-	-	-	-
POS_M318T346	2.88526e+06	2.98781e+07	9.36933e+06	8.08007e+06	1.23677e+07	9.98332e+06	3.62051e+06	754694	720834	4.31408e+06	4.21961e+06	554280	1.2094e+07	2.364e+06	-2.35499	0.0302831	0.0876556	0.397036	318.165	345.667	5.76	--	--	--	--	--	--	--	--	--	-	-	-	-
POS_M318T473	1.99777e+07	2.31663e+07	1.36327e+07	2.64693e+07	2.6912e+07	3.91145e+07	3.21977e+06	1.28622e+07	9.95975e+06	9.49963e+06	3.52044e+06	1.26531e+07	2.48788e+07	8.61914e+06	-1.5293	0.00189897	0.0147206	0.55352	318.181	472.643	7.88	--	--	--	--	--	--	--	--	--	-	-	-	-
POS_M318T824	4.97031e+08	4.6936e+08	5.23075e+08	1.18779e+08	4.08139e+08	3.96236e+08	4.95369e+07	2.45565e+08	3.26991e+07	1.91734e+08	1.88517e+08	2.13093e+07	4.02103e+08	1.2156e+08	-1.72589	0.00303381	0.0195816	2.26766	318.214	824.039	13.73	--	--	--	--	--	--	--	--	--	-	-	-	-
POS_M318T835	6.98872e+07	9.03625e+07	8.39077e+07	1.03635e+07	3.89821e+07	6.01169e+07	384379	1.01068e+07	148599	8.38086e+06	8.55546e+06	79446.4	5.89366e+07	4.60925e+06	-3.67656	0.00137011	0.0119429	1.01833	318.214	835.409	13.92	--	--	--	--	--	--	--	--	--	-	-	-	-
POS_M318T551	3.65727e+06	5.32349e+06	3.14566e+06	4.04671e+06	6.32596e+06	4.66916e+06	252884	759653	197721	999459	1.60831e+06	202485	4.52804e+06	670085	-2.75647	2.62748e-05	0.00108906	0.288923	318.242	550.669	9.18	--	--	--	--	--	--	--	--	--	-	-	-	-
POS_M318T796	6.82443e+07	5.08348e+07	5.70663e+07	7.34598e+07	7.13989e+07	6.6879e+07	1.82819e+07	2.44441e+07	1.75157e+07	2.12651e+07	2.23768e+07	2.07239e+07	6.46472e+07	2.07679e+07	-1.63823	3.72907e-07	0.000114171	0.964165	318.326	795.515	13.26	--	--	--	--	--	--	--	--	--	-	-	-	-
POS_M319T83	4.31886e+06	5.24303e+06	4.01514e+06	3.56546e+06	4.89764e+06	3.85842e+06	1493.84	1493.84	1493.84	1493.84	1493.84	4.22643e+06	4.31643e+06	705649	-2.61281	0.000717462	0.00812546	0.257886	319.017	83.0818	1.38	--	--	--	--	--	--	--	--	--	-	-	-	-
POS_M319T560	497043	1.29721e+06	991388	882782	177007	1.38445e+06	1493.84	1493.84	1493.84	1493.84	1493.84	1493.84	871647	1493.84	-9.18858	0.00100573	0.00992289	0.128397	319.112	560.07	9.33	--	--	--	--	--	--	--	--	--	-	-	-	-
POS_M319T739	3.19999e+06	3.30251e+06	2.94975e+06	2.95317e+06	3.0558e+06	5.01076e+06	1.47842e+06	1.71019e+06	1.39726e+06	2.49886e+06	1.80453e+06	1.1422e+06	3.412e+06	1.67191e+06	-1.02912	0.000954222	0.00962595	0.186154	319.19	738.808	12.31	--	Ubiquinone-1	--	5.93592	C14H18O4(C5H8)n	MS1	Prenol lipids	727-81-1	HMDB0002012	C00399	ko01100//Metabolic pathways;ko01110//Biosynthesis of secondary metabolites;ko00130//Ubiquinone and other terpenoid-quinone biosynthesis;ko00190//Oxidative phosphorylation	Energy metabolism;Global and overview maps;Metabolism of cofactors and vitamins	Metabolism
POS_M319T825	1.07398e+08	1.01666e+08	1.22676e+08	2.69734e+07	8.26322e+07	7.89485e+07	5.2019e+06	5.53368e+07	8.63428e+06	7.09464e+07	5.52385e+07	1.15931e+06	8.67156e+07	3.27529e+07	-1.40467	0.0158952	0.0572736	0.928647	319.221	824.939	13.75	--	--	--	--	--	--	--	--	--	-	-	-	-
POS_M319T814	2.03302e+07	2.34661e+07	2.22561e+07	1.46997e+07	1.52609e+07	3.01462e+07	944534	1.27225e+06	2.54619e+06	3.31899e+06	1.67184e+06	510521	2.10265e+07	1.71072e+06	-3.61953	1.03687e-05	0.00075372	0.646944	319.222	814.199	13.57	--	Prostaglandin C1	--	1.23088	C20H32O4	MS1	Fatty Acyls	-	HMDB0060104	-	-	-	-
POS_M319T792	4.41853e+08	5.18859e+08	4.89293e+08	9.62021e+07	2.55975e+08	4.14428e+08	6.14823e+07	2.53027e+08	4.92792e+07	1.5276e+08	1.44424e+08	2.79169e+07	3.69435e+08	1.14815e+08	-1.68601	0.00669698	0.0325555	2.11553	319.226	792.13	13.2	5(S)-HpETE	--	0.000732726	0.665254	C20H32O4	MS2	Fatty Acyls	74581-83-2	HMDB0011135	C05356	ko01100//Metabolic pathways;ko00590//Arachidonic acid metabolism	Global and overview maps;Lipid metabolism	Metabolism
POS_M319T659	1.0683e+07	1.5421e+07	9.71934e+06	1.10496e+07	1.15007e+07	8.49632e+06	4.23613e+06	3.60475e+06	2.92436e+06	5.26927e+06	5.6349e+06	4.27741e+06	1.1145e+07	4.32447e+06	-1.3658	6.68117e-05	0.00187596	0.375546	319.226	658.782	10.98	--	--	--	--	--	--	--	--	--	-	-	-	-
POS_M319T548	1.13366e+07	1.373e+07	9.42678e+06	1.15466e+07	1.14746e+07	1.17345e+07	3.35441e+06	4.29245e+06	3.05818e+06	3.91148e+06	5.26589e+06	5.27031e+06	1.15415e+07	4.19212e+06	-1.46108	7.41992e-07	0.000179938	0.400401	319.226	547.534	9.13	12-Keto-tetrahydro-leukotriene B4	--	0.00249012	1.08111	C20H32O4	MS2	Fatty Acyls	-	HMDB0002995	C02165	ko01100//Metabolic pathways;ko00590//Arachidonic acid metabolism	Global and overview maps;Lipid metabolism	Metabolism
POS_M319T705	7.19673e+06	8.4561e+06	1.4001e+07	1.33595e+07	6.58782e+06	5.55683e+06	1.93981e+06	1.82914e+06	1.08383e+06	540799	2.80823e+06	1.47668e+06	9.19301e+06	1.61308e+06	-2.51072	0.000511832	0.00670665	0.361032	319.226	704.637	11.74	--	--	--	--	--	--	--	--	--	-	-	-	-
POS_M319T570	6.35233e+06	7.47035e+06	7.50197e+06	6.48643e+06	7.15949e+06	5.97624e+06	2.34718e+06	539152	1.66903e+06	677245	3.40582e+06	2.37893e+06	6.82447e+06	1.83623e+06	-1.89397	2.33145e-06	0.000278539	0.323705	319.227	569.923	9.5	12(S)-HpETE	--	0.00355025	0.0137347	C20H32O4	MS2	Fatty Acyls	71774-10-2	HMDB0004243	C05965	ko01100//Metabolic pathways;ko00590//Arachidonic acid metabolism	Global and overview maps;Lipid metabolism	Metabolism
POS_M320T486	3.59447e+06	2.38095e+06	2.55338e+06	4.63164e+06	1.6079e+06	7.11519e+06	4.85643e+06	1.00269e+07	6.49671e+06	1.01914e+07	7.5439e+06	6.44291e+06	3.64725e+06	7.59304e+06	1.05787	0.00788813	0.0360288	0.250974	320.113	486.318	8.11	Indole-3-acetyl-beta-1-D-glucoside	--	0.0174237	11.8786	C16H19NO7	MS2	--	--	--	-	-	-	-
POS_M320T496	2.1958e+06	1.52795e+06	1.85386e+06	2.45432e+06	1.30105e+06	4.38613e+06	3.92549e+06	9.74077e+06	5.24282e+06	8.44432e+06	6.00424e+06	4.77727e+06	2.28652e+06	6.35582e+06	1.47493	0.00270824	0.0183145	0.263708	320.113	495.779	8.26	--	Tetrodotoxin	--	11.5319	C11H17N3O8	MS1	--	--	--	-	-	-	-
POS_M320T792	9.71802e+07	1.09499e+08	1.06462e+08	2.20058e+07	5.53103e+07	8.62104e+07	1.51779e+07	6.0267e+07	1.1162e+07	3.59943e+07	3.32423e+07	6.11205e+06	7.94446e+07	2.69926e+07	-1.55739	0.00907564	0.0397541	0.946437	320.23	792.13	13.2	--	--	--	--	--	--	--	--	--	-	-	-	-
POS_M321T666	8.23657e+06	6.8861e+06	7.36641e+06	3.27802e+06	6.83711e+06	5.36582e+06	1.87812e+06	3.31573e+06	1.35367e+06	4.87957e+06	6.05666e+06	927965	6.32834e+06	3.06862e+06	-1.04424	0.0146344	0.0542106	0.227761	321.205	665.822	11.1	--	--	--	--	--	--	--	--	--	-	-	-	-
POS_M321T780	1.5178e+07	2.4564e+06	8.91908e+06	8.51181e+06	1.86229e+06	7.79493e+06	1.63369e+06	2.8694e+06	1.83397e+06	3.3365e+06	1.746e+06	759738	7.45375e+06	2.02988e+06	-1.87657	0.0234002	0.0736452	0.26287	321.308	780.276	13	--	--	--	--	--	--	--	--	--	-	-	-	-
POS_M321T838	1.98962e+07	1.93905e+07	3.81716e+06	3.86759e+06	1.96801e+07	2.12671e+07	1493.84	1493.84	1493.84	1493.84	1493.84	1.43281e+07	1.46531e+07	2.38926e+06	-2.61657	0.0149086	0.0548207	0.451596	321.315	837.89	13.96	--	--	--	--	--	--	--	--	--	-	-	-	-
POS_M322T544	2.86264e+06	2.29972e+06	3.40616e+06	3.49726e+06	3.89449e+06	3.39232e+06	239200	300602	282167	281475	85241.9	421816	3.22543e+06	268417	-3.58694	1.72892e-07	8.10332e-05	0.251713	322.098	543.865	9.06	--	--	--	--	--	--	--	--	--	-	-	-	-
POS_M323T127	4.18639e+06	6.83476e+06	4.7337e+06	3.58379e+06	4.57822e+06	6.29683e+06	1.74056e+06	1.68044e+06	405138	2.80669e+06	2.16565e+06	862360	5.03561e+06	1.61014e+06	-1.64498	0.00026999	0.00447025	0.26867	322.969	127.46	2.12	--	--	--	--	--	--	--	--	--	-	-	-	-
POS_M323T416	1.2864e+08	1.51478e+08	9.22364e+07	8.91065e+07	7.55119e+07	7.22652e+07	3.14574e+07	1.23519e+07	4.72067e+06	3.60893e+07	1.1915e+07	2.4507e+07	1.0154e+08	2.01735e+07	-2.33151	0.000158088	0.00322151	1.27709	323.072	416.184	6.94	--	Aesculin	--	0.87006	C15H16O9	MS1	Coumarins and derivatives	531-75-9	HMDB0030820	-	-	-	-
POS_M323T501	1.12384e+06	134671	274875	235144	390742	281100	4.37777e+06	2.59813e+06	1.48358e+06	564993	3.0652e+06	404291	406728	2.08233e+06	2.35606	0.0272968	0.0815058	0.153002	323.109	500.999	8.35	--	--	--	--	--	--	--	--	--	-	-	-	-
POS_M324T233	8.43372e+06	2.78778e+06	4.50664e+06	1.60329e+07	2.54878e+07	2.96855e+07	1.16195e+06	454206	349152	528269	454459	1.17221e+06	1.44891e+07	686709	-4.39912	0.0129804	0.0503114	0.475345	323.98	232.737	3.88	--	Azamethiphos	--	18.2191	C9H10ClN2O5PS	MS1	--	--	--	-	-	-	-
POS_M325T416	1.12908e+06	1.48725e+06	1.36043e+06	432705	415754	2.55352e+06	133027	1.35732e+06	88424.2	205011	54211.8	142713	1.22979e+06	330118	-1.89736	0.0411244	0.108708	0.114942	325.049	416.418	6.94	--	UMP	--	14.7974	C9H13N2O9P	MS1	Pyrimidine nucleotides	58-97-9	HMDB0000288	C00105	ko01100//Metabolic pathways;ko00240//Pyrimidine metabolism	Global and overview maps;Nucleotide metabolism	Metabolism
POS_M325T417	1.09389e+06	1.59352e+06	1.27175e+06	1.72541e+06	277386	1.89935e+06	582996	1.31571e+06	95043	190166	63174.2	114633	1.31022e+06	393621	-1.73493	0.0148168	0.0545492	0.118041	325.078	416.517	6.94	--	--	--	--	--	--	--	--	--	-	-	-	-
POS_M325T576	1.57873e+06	2.80188e+06	1.9205e+06	2.31331e+06	2.08986e+06	1.92423e+06	4.33549e+06	1.16969e+07	8.35174e+06	8.22834e+06	2.3388e+06	2.56169e+06	2.10475e+06	6.25217e+06	1.5707	0.0227926	0.0722855	0.237205	325.085	575.688	9.59	--	--	--	--	--	--	--	--	--	-	-	-	-
POS_M325T121	3.98276e+07	1.37556e+08	1.11497e+08	5.14538e+08	9.44581e+07	1.16203e+08	3.00409e+06	1.55218e+07	3.9531e+06	1.79238e+06	1.50081e+07	2.04573e+07	1.69013e+08	9.95612e+06	-4.08541	0.0476391	0.119746	1.33485	325.112	120.51	2.01	Cellobiose	--	2.3e-06	10.1042	C12H22O11	MS2	Organooxygen compounds	528-50-7	HMDB0000055	C00185	ko01100//Metabolic pathways;ko02010//ABC transporters;ko00500//Starch and sucrose metabolism	Carbohydrate metabolism;Global and overview maps;Membrane transport	Environmental Information Processing;Metabolism
POS_M325T652	1.23554e+06	1.34477e+06	328957	263563	228904	1.51107e+06	1.42464e+07	9.44387e+06	1.19874e+06	9.24866e+06	4.70363e+06	286550	818799	6.52131e+06	2.99358	0.02801	0.0830092	0.270798	325.2	651.899	10.86	--	--	--	--	--	--	--	--	--	-	-	-	-
POS_M326T398	1.88105e+06	1.93692e+06	1.54353e+06	2.70235e+06	1.96147e+06	3.03042e+06	508429	888256	560013	968328	740534	928077	2.17596e+06	765606	-1.50698	0.000178788	0.00349153	0.166934	326.086	398.118	6.64	--	--	--	--	--	--	--	--	--	-	-	-	-
POS_M326T433	1.18309e+06	3.49106e+06	1.09958e+06	1.19811e+06	2.01635e+06	1.16576e+06	145846	57384.6	43648.1	63527	86007.2	84149.1	1.69233e+06	80093.6	-4.40118	0.0019105	0.014735	0.177264	326.207	432.909	7.22	--	--	--	--	--	--	--	--	--	-	-	-	-
POS_M326T837	3.54647e+06	5.43476e+06	2.95985e+07	3.03722e+07	6.35715e+06	7.52284e+06	1493.84	1493.84	1493.84	1493.84	1493.84	1493.84	1.38053e+07	1493.84	-13.1739	0.0229764	0.0726869	0.409309	326.377	836.551	13.94	--	--	--	--	--	--	--	--	--	-	-	-	-
POS_M327T94	5.12277e+06	3.15927e+07	4.71273e+06	2.31341e+07	2.87852e+07	2.78661e+07	1493.84	1493.84	1493.84	1493.84	1493.84	1493.84	2.02023e+07	1493.84	-13.7232	0.00224038	0.0163285	0.626784	327.117	94.0058	1.57	--	--	--	--	--	--	--	--	--	-	-	-	-
POS_M327T727	5.44845e+06	4.52019e+06	7.56273e+06	3.79044e+06	951411	5.84802e+06	1.77516e+07	1.21919e+07	7.4196e+06	1.02936e+07	1.00457e+07	3.46177e+06	4.68687e+06	1.0194e+07	1.12103	0.0285127	0.0841296	0.272875	327.216	727.46	12.12	--	Ajmaline	--	27.9784	C20H26N2O2	MS1	Ajmaline-sarpagine alkaloids	4360-12-07	HMDB0015495	C06542	ko01110//Biosynthesis of secondary metabolites;ko00901//Indole alkaloid biosynthesis	Biosynthesis of other secondary metabolites;Global and overview maps	Metabolism
POS_M327T694	1.2676e+06	2.76057e+06	1.8393e+06	1.43208e+06	1.39953e+06	2.42397e+06	37715.4	99628.2	558711	684845	722759	932443	1.85384e+06	506017	-1.87326	0.000911796	0.00943053	0.162225	327.216	693.649	11.56	--	--	--	--	--	--	--	--	--	-	-	-	-
POS_M328T603	339214	1.97994e+06	1.6841e+06	1.86232e+06	1.9442e+06	488429	5.21136e+06	1.55195e+06	4.69789e+06	2.5479e+06	5.68114e+06	2.64093e+06	1.38303e+06	3.72186e+06	1.42819	0.0113731	0.0466014	0.190852	328.085	602.724	10.05	--	3-Methylthiopropyl-desulfoglucosinolate	--	8.80465	C11H21NO6S2	MS1	--	--	--	C17244	ko01110//Biosynthesis of secondary metabolites;ko01210//2-Oxocarboxylic acid metabolism;ko00966//Glucosinolate biosynthesis	Biosynthesis of other secondary metabolites;Global and overview maps	Metabolism
POS_M328T435	3.40278e+06	7.5168e+06	4.84203e+06	3.62676e+06	6.0227e+06	6.05823e+06	270468	587068	493279	187072	272455	777362	5.24488e+06	431284	-3.6042	2.44832e-05	0.0010288	0.324808	328.222	434.93	7.25	--	--	--	--	--	--	--	--	--	-	-	-	-
POS_M328T805	2.87112e+07	4.80476e+06	4.55123e+07	3.13632e+07	9.4084e+06	3.31416e+07	1.01564e+07	7.46426e+06	6.41266e+06	1.47932e+06	5.73921e+06	1.30713e+06	2.54903e+07	5.42649e+06	-2.23185	0.0111158	0.0457933	0.527872	328.248	804.517	13.41	Docosahexaenoic acid	--	4.57e-05	23.3177	C22H32O2	MS2	Fatty Acyls	6217-54-5	HMDB0002183	C06429	ko01040//Biosynthesis of unsaturated fatty acids	Lipid metabolism	Metabolism
POS_M329T35	5.37581e+06	5.58162e+06	4.72837e+06	4.29044e+06	8.7037e+06	9.30631e+06	3.25008e+06	1.62631e+06	2.45151e+06	2.20866e+06	2.64872e+06	2.82428e+06	6.33104e+06	2.50159e+06	-1.3396	0.00165994	0.0135033	0.274769	328.914	34.8386	0.58	--	--	--	--	--	--	--	--	--	-	-	-	-
POS_M329T128	391657	447967	471131	1.50473e+06	2.28223e+06	705816	5.89238e+06	7.85785e+06	3.67433e+06	5.48795e+06	3.73262e+06	692270	967256	4.55623e+06	2.23587	0.00645456	0.0318424	0.236108	328.979	127.84	2.13	--	--	--	--	--	--	--	--	--	-	-	-	-
POS_M329T303	352570	173315	491236	436566	123369	520632	1493.84	1493.84	1493.84	1493.84	1493.84	1493.84	349615	1493.84	-7.8706	0.000456196	0.00626037	0.079019	329.066	303.478	5.06	--	--	--	--	--	--	--	--	--	-	-	-	-
POS_M329T462	401497	1.88863e+06	1.82935e+06	2.23249e+06	1.91151e+06	803787	1493.84	1493.84	1493.84	1493.84	1493.84	1493.84	1.51121e+06	1493.84	-9.98247	0.000482105	0.00644447	0.167749	329.157	461.832	7.7	--	(S)-Reticuline	--	18.0394	C19H23NO4	MS1	Isoquinolines and derivatives	485-19-8	HMDB0003601	C02105	ko01100//Metabolic pathways;ko01110//Biosynthesis of secondary metabolites;ko00950//Isoquinoline alkaloid biosynthesis	Biosynthesis of other secondary metabolites;Global and overview maps	Metabolism
POS_M330T424	2.15775e+06	5.25245e+06	2.01731e+06	394593	2.59335e+06	2.73536e+06	368483	281600	200140	1.11811e+06	740607	204181	2.52513e+06	485520	-2.37876	0.0115122	0.0470447	0.192912	330.202	424.388	7.07	--	Tralkoxydim	--	14.652	C20H27NO3	MS1	--	--	--	-	-	-	-
POS_M330T416	1.98581e+06	3.99413e+06	2.02764e+06	3.49067e+06	1.88271e+06	341311	458488	166541	225264	260670	936944	92301.7	2.28704e+06	356701	-2.6807	0.00540906	0.0286337	0.176393	330.201	416.197	6.94	--	--	--	--	--	--	--	--	--	-	-	-	-
POS_M331T311_2	1.73774e+06	3.54668e+06	4.58952e+06	1.6483e+06	3.97283e+06	7.27836e+06	1493.84	1493.84	1493.84	1493.84	1493.84	1493.84	3.79557e+06	1493.84	-11.3111	0.00121396	0.0111228	0.273122	331.072	310.615	5.18	--	--	--	--	--	--	--	--	--	-	-	-	-
POS_M331T660	1.0393e+07	1.05535e+07	9.59926e+06	1.17919e+07	1.2192e+07	8.22003e+06	3.43891e+06	2.72732e+06	2.38437e+06	4.50809e+06	4.14681e+06	2.21999e+06	1.04583e+07	3.23758e+06	-1.69166	1.3319e-06	0.000219303	0.39199	331.19	660.063	11	--	--	--	--	--	--	--	--	--	-	-	-	-
POS_M331T578	1.28271e+07	1.38513e+07	1.03601e+07	7.68583e+06	8.01989e+06	1.88611e+06	3.63066e+06	2.76139e+06	2.97147e+06	3.3592e+06	819753	1.4801e+06	9.10506e+06	2.50376e+06	-1.86257	0.00464319	0.0259312	0.332692	331.19	577.685	9.63	--	--	--	--	--	--	--	--	--	-	-	-	-
POS_M331T789	7.91216e+07	9.07259e+07	1.22428e+08	6.60174e+07	6.75023e+07	8.11794e+07	2.31692e+07	3.91819e+07	2.8649e+07	3.60111e+07	4.63675e+07	2.8853e+07	8.44958e+07	3.37053e+07	-1.32591	0.000240762	0.00404122	0.98549	331.188	789.393	13.16	--	--	--	--	--	--	--	--	--	-	-	-	-
POS_M331T637	3.41766e+06	5.23651e+06	3.11782e+06	3.58801e+06	4.12374e+06	4.29833e+06	1493.84	1493.84	1493.84	1493.84	1493.84	1493.84	3.96368e+06	1493.84	-11.3736	1.69026e-07	8.10332e-05	0.298967	331.19	637.206	10.62	--	Dicyclohexyl phthalate	--	1.96023	C20H26O4	MS1	--	--	--	-	-	-	-
POS_M331T774	6.81888e+07	3.3018e+07	5.55885e+07	8.79743e+06	4.48733e+07	4.27185e+07	1.27218e+07	1.15986e+07	1.54203e+07	1.64944e+07	7.02082e+06	1.2477e+07	4.21974e+07	1.26221e+07	-1.7412	0.00553506	0.029174	0.710082	331.188	773.595	12.89	Carnosol	--	3.81e-07	7.17621	C20H26O4	MS2	Prenol lipids	5957-80-2	HMDB0002121	-	-	-	-
POS_M332T363	5.08962e+06	6.08768e+06	6.08741e+06	5.29106e+06	5.28505e+06	5.2293e+06	2.3048e+07	1.53952e+07	1.32877e+07	1.4893e+07	1.61287e+07	1.0533e+07	5.51169e+06	1.55476e+07	1.49613	0.000161812	0.00327083	0.437866	332.068	362.904	6.05	--	--	--	--	--	--	--	--	--	-	-	-	-
POS_M332T410	3.34658e+06	3.27222e+06	3.06345e+06	3.9885e+06	2.73432e+06	768771	8.29395e+06	7.7788e+06	6.965e+06	5.96195e+06	4.11217e+06	4.56793e+06	2.86231e+06	6.27997e+06	1.13358	0.00206732	0.0155508	0.247201	332.075	409.975	6.83	--	--	--	--	--	--	--	--	--	-	-	-	-
POS_M332T789	1.46454e+07	1.82644e+07	2.47476e+07	1.39686e+07	1.25191e+07	1.88501e+07	3.93084e+06	7.2116e+06	5.42534e+06	7.40946e+06	7.88196e+06	2.89927e+06	1.71659e+07	5.79308e+06	-1.56714	0.000206429	0.00378846	0.471506	332.191	789.082	13.15	--	--	--	--	--	--	--	--	--	-	-	-	-
POS_M332T468	1.04182e+06	394191	399739	383378	710025	915517	1.15879e+07	1.83257e+07	7.62685e+06	4.04844e+06	5.35149e+06	3.02284e+06	640778	8.3272e+06	3.69994	0.00858006	0.0382431	0.346844	332.206	468.309	7.81	--	21-Hydroxypregnenolone	--	1.19394	C21H32O3	MS1	Steroids and steroid derivatives	1164-98-3	HMDB0004026	-	-	-	-
POS_M332T442	3.73339e+06	6.37147e+06	3.79361e+06	2.66087e+06	3.7817e+06	4.57585e+06	2.46105e+06	1.54826e+06	689200	2.16924e+06	1.93386e+06	484986	4.15281e+06	1.54777e+06	-1.4239	0.00155918	0.012996	0.22893	332.217	441.736	7.36	--	--	--	--	--	--	--	--	--	-	-	-	-
POS_M332T822	1.3275e+07	1.26013e+07	1.19889e+07	9.62381e+06	1.61259e+07	1.19509e+07	2.47802e+07	3.30332e+07	1.94607e+07	2.54494e+07	3.321e+07	1.98932e+07	1.25943e+07	2.59711e+07	1.04414	0.000459374	0.00628982	0.499112	332.288	821.58	13.69	--	Alpha-Linolenoyl ethanolamide	--	9.09382	C22H39NO2	MS1	Organonitrogen compounds	-	HMDB0013624	-	-	-	-
POS_M333T201	892634	357701	717354	587645	1.01953e+06	277360	75722.5	41802.4	255801	290752	275091	309909	642037	208180	-1.62483	0.00710825	0.0337383	0.0813564	333.137	201.12	3.35	--	--	--	--	--	--	--	--	--	-	-	-	-
POS_M333T788	7.90994e+08	4.19366e+08	9.08383e+08	6.2751e+08	6.01042e+08	6.24599e+08	1.80962e+08	2.27453e+08	2.69716e+08	2.80568e+08	3.23987e+08	3.77895e+08	6.61982e+08	2.76763e+08	-1.25814	0.000420022	0.00587777	2.59407	333.201	788.164	13.14	--	--	--	--	--	--	--	--	--	-	-	-	-
POS_M333T815	1.51673e+08	1.09017e+08	1.54809e+08	9.31014e+06	1.00785e+08	1.19995e+08	8.51168e+06	2.67505e+07	6.55848e+06	3.68592e+07	3.91447e+07	7.02265e+06	1.07598e+08	2.08079e+07	-2.37046	0.00318714	0.020272	1.25093	333.204	815.45	13.59	--	--	--	--	--	--	--	--	--	-	-	-	-
POS_M333T539	3.45439e+07	7.2014e+06	5.28741e+06	1.64254e+07	5.17087e+07	3.71927e+06	935301	4.51984e+06	983352	1.67815e+06	1.15335e+06	3.48078e+06	1.98144e+07	2.12513e+06	-3.22092	0.0497735	0.123331	0.477861	333.206	539.453	8.99	--	--	--	--	--	--	--	--	--	-	-	-	-
POS_M334T788_1	1.45442e+08	7.59719e+07	1.68442e+08	1.14523e+08	1.1259e+08	1.16999e+08	3.44854e+07	4.56735e+07	5.29488e+07	5.65139e+07	6.28893e+07	7.5909e+07	1.22328e+08	5.47367e+07	-1.16018	0.000749556	0.00838446	1.07186	334.207	788.096	13.13	--	--	--	--	--	--	--	--	--	-	-	-	-
POS_M334T771	8.06715e+06	1.29308e+07	1.27996e+07	3.92732e+06	1.20079e+07	1.25375e+07	2.98674e+07	5.39744e+07	2.17371e+07	3.1574e+07	3.72304e+07	1.80637e+07	1.03784e+07	3.20745e+07	1.62785	0.00250474	0.0176449	0.604379	334.236	771.437	12.86	--	--	--	--	--	--	--	--	--	-	-	-	-
POS_M335T678	1.10261e+07	1.95484e+07	1.2286e+07	1.10501e+07	1.39819e+07	1.49401e+07	1.43172e+06	1.23337e+06	850298	1.57665e+06	6.59259e+06	710173	1.38054e+07	2.0658e+06	-2.74046	2.52763e-05	0.00105485	0.503195	335.222	678.025	11.3	--	--	--	--	--	--	--	--	--	-	-	-	-
POS_M336T241	1.56558e+06	2.84328e+06	5.05058e+06	3.57109e+06	3.12488e+06	4.40675e+06	1.60753e+07	1.74915e+07	9.1916e+06	1.763e+07	1.83825e+07	9.75229e+06	3.42703e+06	1.47538e+07	2.10606	7.89422e-05	0.00204679	0.473377	336.006	241.073	4.02	--	--	--	--	--	--	--	--	--	-	-	-	-
POS_M336T441	320359	4.81415e+06	1.69525e+06	1.31892e+06	2.40361e+06	3.34248e+06	709680	106712	461568	235494	143298	129016	2.31579e+06	297628	-2.95993	0.0118141	0.0478295	0.191649	336.104	440.94	7.35	--	--	--	--	--	--	--	--	--	-	-	-	-
POS_M336T821	1.11996e+07	7.78832e+07	4.41185e+07	8.68426e+07	9.59705e+06	1.04814e+08	1493.84	1493.84	1493.84	1493.84	1493.84	1493.84	5.57425e+07	1493.84	-15.1875	0.00689328	0.0331236	0.966752	336.327	821.437	13.69	--	--	--	--	--	--	--	--	--	-	-	-	-
POS_M336T787	6.58968e+07	3.44629e+07	3.85621e+07	5.99861e+07	4.06366e+07	4.05583e+07	2.59991e+07	3.0847e+07	1.49267e+07	1.1617e+07	9.24074e+06	1.52655e+07	4.66838e+07	1.79827e+07	-1.37631	0.00107453	0.0103267	0.702327	336.325	786.996	13.12	--	--	--	--	--	--	--	--	--	-	-	-	-
POS_M337T82_1	1.63714e+06	1.74187e+06	1.83002e+06	1.46681e+06	1.58086e+06	1.85677e+06	4.09208e+06	3.75427e+06	3.66289e+06	4.27304e+06	4.18687e+06	4.84458e+06	1.68558e+06	4.13562e+06	1.29486	1.06061e-07	5.87479e-05	0.231481	336.794	82.1131	1.37	--	--	--	--	--	--	--	--	--	-	-	-	-
POS_M337T790	5.22427e+07	1.23789e+08	7.99797e+07	9.19378e+07	5.01727e+07	1.20646e+08	4.17941e+08	4.36797e+08	1.97166e+08	3.567e+08	2.44454e+08	7.97458e+07	8.64613e+07	2.88801e+08	1.73995	0.0060854	0.0309244	1.76136	337.167	789.59	13.16	--	Olopatadine	--	3.44274	C21H23NO3	MS1	Benzoxepines	113806-05-6	HMDB0014906	-	-	-	-
POS_M337T797	4.46364e+07	4.6939e+07	5.62937e+07	2.6473e+08	3.78573e+08	3.06005e+08	1493.84	1493.84	1493.84	1493.84	1493.84	1493.84	1.82863e+08	1493.84	-16.9014	0.0140603	0.0528172	1.70882	337.274	796.617	13.28	--	--	--	--	--	--	--	--	--	-	-	-	-
POS_M337T765	1.6429e+08	2.07948e+07	2.36662e+08	1.27883e+09	1.37463e+09	1.17334e+09	5.83595e+07	3.49347e+07	8.36933e+07	3.24114e+07	8.05131e+07	9.64053e+07	7.08092e+08	6.43862e+07	-3.45911	0.0311592	0.0890788	2.99059	337.274	764.527	12.74	--	--	--	--	--	--	--	--	--	-	-	-	-
POS_M338T216	1.3555e+06	2.42098e+06	463530	346257	1.94249e+06	736596	1493.84	1493.84	1493.84	1493.84	1493.84	1493.84	1.21089e+06	1493.84	-9.66283	0.00558519	0.0292572	0.150276	338.054	215.937	3.6	--	--	--	--	--	--	--	--	--	-	-	-	-
POS_M338T310	5.30754e+06	9.9879e+06	4.50053e+06	2.73276e+06	1.50479e+06	3.90859e+06	1.48338e+06	2.3632e+06	1.47086e+06	1.86478e+06	1.7652e+06	1.29592e+06	4.65702e+06	1.70722e+06	-1.44775	0.0347719	0.0961762	0.209727	338.089	310.172	5.17	--	O-Methylsterigmatocystin	--	4.76091	C19H14O6	MS1	Sterigmatocystins	17878-69-2	HMDB0030589	C03686	ko01130//Biosynthesis of antibiotics	Global and overview maps	Metabolism
POS_M338T389	5.39116e+06	8.66449e+06	6.13061e+06	4.37533e+06	6.9329e+06	1.24992e+06	370605	270755	307384	60844.8	454887	394796	5.4574e+06	309879	-4.13844	0.000543146	0.00696714	0.313806	338.17	388.784	6.48	--	--	--	--	--	--	--	--	--	-	-	-	-
POS_M338T801	8.23768e+06	962878	5.70889e+06	5.14836e+06	3.80374e+06	3.13287e+06	823654	2.75564e+06	1.58405e+06	886644	687866	569052	4.49907e+06	1.21782e+06	-1.88533	0.0117615	0.0476481	0.211556	338.17	800.919	13.35	--	--	--	--	--	--	--	--	--	-	-	-	-
POS_M338T746	5.74005e+06	1.58075e+07	1.7332e+07	6.76368e+06	4.48606e+06	2.54909e+07	7.25781e+07	1.14381e+08	1.34406e+08	1.57548e+07	1.37787e+08	7.73423e+07	1.26033e+07	9.20414e+07	2.86848	0.00207339	0.0155773	1.19844	338.341	746.322	12.44	Erucic acid	--	4.35e-20	0.241448	C22H42O2	MS2	Fatty Acyls	112-86-7	HMDB0002068	C08316	ko01040//Biosynthesis of unsaturated fatty acids	Lipid metabolism	Metabolism
POS_M338T734	5.05073e+07	3.7518e+07	3.61005e+07	9.47201e+06	6.58599e+06	6.92937e+06	6.96939e+07	8.53437e+07	6.67584e+07	4.97889e+07	4.1374e+07	1.97455e+07	2.45189e+07	5.54507e+07	1.17731	0.0310479	0.0890655	0.645832	338.341	733.516	12.23	--	--	--	--	--	--	--	--	--	-	-	-	-
POS_M339T310	1.03759e+06	1.37337e+06	986389	311513	911527	505726	1.20142e+06	5.29679e+06	3.20071e+06	4.45971e+06	3.77804e+06	2.84895e+06	854353	3.46427e+06	2.01965	0.0014239	0.012254	0.215922	339.061	310.392	5.17	--	5-Amino-6-(5'-phosphoribitylamino)uracil	--	12.9178	C9H17N4O9P	MS1	Organooxygen compounds	-	HMDB0003841	C04454	ko01100//Metabolic pathways;ko01110//Biosynthesis of secondary metabolites;ko00740//Riboflavin metabolism	Global and overview maps;Metabolism of cofactors and vitamins	Metabolism
POS_M339T428	1.09751e+06	2.38852e+06	1.51801e+06	1.19794e+06	1.63523e+06	1.66597e+06	557657	821121	402606	829811	625095	825487	1.58386e+06	676963	-1.2263	0.00109991	0.0104551	0.134578	339.092	428.291	7.14	--	Topiramate	--	21.3294	C12H21NO8S	MS1	Dioxolopyrans	97240-79-4	HMDB0005034	-	-	-	-
POS_M339T604	492421	532921	1.162e+06	1.40121e+06	1.08609e+06	254986	57535.7	98296.3	66253.5	117022	147727	148782	821604	105936	-2.95525	0.00326669	0.0205832	0.105363	339.132	604.167	10.07	--	--	--	--	--	--	--	--	--	-	-	-	-
POS_M339T790	8.77243e+07	2.69506e+07	5.00383e+07	4.48233e+07	6.67875e+07	3.92709e+07	1.0626e+07	1.9566e+07	7.24427e+06	1.93235e+07	9.07478e+06	2.50563e+07	5.25991e+07	1.51485e+07	-1.79587	0.00240476	0.0171772	0.789641	339.162	789.778	13.16	--	Rutamarin	--	20.9874	C21H24O5	MS1	Coumarins and derivatives	14882-94-1	HMDB0030666	-	-	-	-
POS_M339T834	1.22282e+08	1.35618e+08	1.43212e+08	2.02278e+07	1.7378e+07	9.2884e+07	1493.84	1493.84	1493.84	1493.84	1493.84	8.96975e+06	8.86003e+07	1.4962e+06	-5.88793	0.00376544	0.0225032	1.22881	339.192	834.144	13.9	--	--	--	--	--	--	--	--	--	-	-	-	-
POS_M339T829	1.33493e+09	1.82047e+09	4.48789e+09	3.72401e+09	3.28087e+09	4.22457e+09	2.22211e+09	1.05874e+09	7.93027e+08	4.51126e+08	9.60418e+08	2.24626e+09	3.14546e+09	1.28861e+09	-1.28745	0.0126274	0.0494467	5.21399	339.344	829.018	13.82	--	--	--	--	--	--	--	--	--	-	-	-	-
POS_M340T603	79457.5	169702	126732	99521.2	427529	124380	1493.84	1493.84	1493.84	1493.84	1493.84	1493.84	171220	1493.84	-6.84069	0.00919919	0.0400935	0.0542487	340.021	602.735	10.05	--	--	--	--	--	--	--	--	--	-	-	-	-
POS_M340T779	7.49403e+06	6.51901e+06	6.66172e+06	5.93613e+06	7.35353e+06	8.41042e+06	663700	3.93484e+06	1.52685e+06	3.22103e+06	2.79415e+06	5.48025e+06	7.06247e+06	2.9368e+06	-1.26593	0.00037395	0.00547514	0.280161	340.282	778.872	12.98	--	--	--	--	--	--	--	--	--	-	-	-	-
POS_M340T800	1.05477e+07	9.32328e+06	1.00135e+07	1.6298e+07	5.9357e+06	1.81427e+07	1.27414e+06	669987	1.09667e+07	4.77591e+06	1.96137e+06	4.37127e+06	1.17102e+07	4.00323e+06	-1.54852	0.010037	0.0425008	0.345492	340.292	800.008	13.33	--	--	--	--	--	--	--	--	--	-	-	-	-
POS_M341T792	2.34328e+08	2.55381e+08	2.622e+08	4.95196e+07	1.14174e+08	2.38902e+08	3.13181e+07	1.35528e+08	1.66598e+07	7.55405e+07	7.17412e+07	1.13337e+07	1.92417e+08	5.70203e+07	-1.75469	0.00796532	0.0361914	1.52619	341.207	792.028	13.2	Pentamidine	--	0.00272592	28.0126	C19H24N4O2	MS2	Phenol ethers	100-33-4	HMDB0014876	-	-	-	-
POS_M343T209	2.56333e+06	1.91533e+06	2.25679e+06	2.87831e+06	693695	2.86425e+06	168317	642527	633799	768580	1.14313e+06	244416	2.19528e+06	600129	-1.87106	0.00143319	0.0123101	0.165297	343.006	208.77	3.48	--	--	--	--	--	--	--	--	--	-	-	-	-
POS_M343T492	1.95343e+07	3.7086e+06	6.53049e+06	3.89534e+06	8.77994e+06	7.22744e+06	1493.84	1.23236e+08	7.60703e+07	5.99036e+07	4.12484e+07	1.88472e+07	8.27935e+06	5.32178e+07	2.68432	0.0321702	0.0909151	0.783236	343.172	492.481	8.21	--	--	--	--	--	--	--	--	--	-	-	-	-
POS_M343T339	1.07342e+06	9.48082e+06	2.27265e+06	502316	2.63797e+06	2.38321e+06	1493.84	1493.84	1493.84	1493.84	1493.84	1493.84	3.0584e+06	1493.84	-10.9995	0.0442165	0.113964	0.217783	343.197	339.185	5.65	--	--	--	--	--	--	--	--	--	-	-	-	-
POS_M344T336	1.03566e+07	4.57823e+06	1.48042e+07	1.26875e+07	5.4801e+06	2.27702e+07	3.45746e+06	4.08645e+06	4.6111e+06	6.10089e+06	4.63591e+06	4.75188e+06	1.17795e+07	4.60728e+06	-1.35429	0.0264642	0.0799932	0.313921	344.093	336.373	5.61	--	--	--	--	--	--	--	--	--	-	-	-	-
POS_M344T98	7.10669e+06	2.76109e+07	2.10717e+07	1.18477e+07	1.46157e+07	4.04303e+06	4.4089e+06	3.9051e+06	795921	1.30178e+06	1.1031e+06	1.84878e+06	1.43826e+07	2.22726e+06	-2.69098	0.00752252	0.034935	0.450713	344.155	97.573	1.63	--	--	--	--	--	--	--	--	--	-	-	-	-
POS_M345T82	3.96691e+06	677335	3.38939e+06	3.59606e+06	3.80352e+06	548808	6.23007e+06	6.88595e+06	6.38039e+06	5.35617e+06	5.93314e+06	4.03468e+06	2.66367e+06	5.8034e+06	1.12348	0.00224637	0.0163526	0.243364	344.858	82.3564	1.37	--	--	--	--	--	--	--	--	--	-	-	-	-
POS_M345T128	3.66409e+06	1.58744e+06	2.5805e+06	1.54705e+06	1.03832e+06	2.74508e+06	207338	584897	361088	273195	342861	315037	2.19375e+06	347403	-2.65872	0.000970086	0.00970563	0.181494	344.951	127.533	2.13	--	--	--	--	--	--	--	--	--	-	-	-	-
POS_M345T385	1.06773e+07	1.27842e+07	1.40654e+07	2.89186e+06	1.26482e+07	2.13719e+07	2.40981e+06	567814	382060	2.68361e+06	1.03005e+06	3.43977e+06	1.24065e+07	1.75219e+06	-2.82386	0.00157936	0.0130618	0.45726	345.152	384.894	6.41	--	--	--	--	--	--	--	--	--	-	-	-	-
POS_M345T808	1.77367e+08	1.09102e+08	1.52548e+08	1.95883e+08	1.65572e+08	1.21094e+08	6.4291e+08	6.97486e+08	3.95656e+08	6.08893e+08	3.41517e+08	2.7931e+08	1.53594e+08	4.94295e+08	1.68625	0.000913616	0.00943053	2.47686	345.318	808.139	13.47	--	--	--	--	--	--	--	--	--	-	-	-	-
POS_M346T250	2.83914e+06	5.14407e+06	1.24811e+06	4.81032e+06	6.34978e+06	7.84783e+06	309616	1.07419e+06	987760	318686	590837	1.7466e+06	4.70654e+06	837949	-2.48973	0.00302919	0.0195725	0.27016	346.02	249.518	4.16	--	Cyclic GMP	--	3.55202	C10H12N5O7P	MS1	Purine nucleotides	7665-99-8	HMDB0001314	C00942	ko00230//Purine metabolism	Nucleotide metabolism	Metabolism
POS_M346T330	6.13708e+06	2.33204e+07	8.98066e+06	5.63534e+06	1.0757e+07	1.00441e+07	5.22758e+06	3.48601e+06	4.66844e+06	5.61067e+06	5.22919e+06	3.84894e+06	1.08124e+07	4.67847e+06	-1.20858	0.0439568	0.113535	0.311385	346.197	329.87	5.5	--	--	--	--	--	--	--	--	--	-	-	-	-
POS_M346T411	3.03743e+06	7.52367e+06	4.34735e+06	1.01777e+06	4.89529e+06	1.45156e+06	419459	353483	401399	1.98499e+06	594260	522129	3.71218e+06	712621	-2.38106	0.0146778	0.0542938	0.22555	346.195	410.78	6.85	L-Alanyl-gamma-D-glutamyl-L-lysine	--	0.130156	3.61329	C14H26N4O6	MS2	--	--	--	-	-	-	-
POS_M347T214	1.76248e+06	5.77215e+06	6.19053e+06	1.75919e+06	5.32865e+06	5.90625e+06	1.2164e+06	1.37319e+06	1.14652e+06	4.46725e+06	2.58577e+06	1.44206e+06	4.45321e+06	2.03853e+06	-1.12731	0.0379053	0.102602	0.194408	346.969	213.598	3.56	--	--	--	--	--	--	--	--	--	-	-	-	-
POS_M347T458	4.34979e+06	1.23579e+06	4.37256e+06	4.30374e+06	4.63767e+06	1.52015e+06	539210	1.76224e+06	553245	2.04868e+06	600691	875747	3.40328e+06	1.0633e+06	-1.67837	0.00739444	0.0346039	0.184915	347.119	457.883	7.63	Nifedipine	--	0.0415592	15.0023	C17H18N2O6	MS2	Pyridines and derivatives	21829-25-4	HMDB0015247	-	-	-	-
POS_M347T782	1.81869e+07	1.48854e+07	2.41212e+07	6.63164e+06	1.35133e+07	2.33687e+07	778989	7.99314e+06	4.90869e+06	8.81418e+06	4.09123e+06	3.46061e+06	1.67845e+07	5.00781e+06	-1.74488	0.00255016	0.0177985	0.463198	347.186	781.61	13.03	--	--	--	--	--	--	--	--	--	-	-	-	-
POS_M347T500	3.41758e+07	4.3098e+07	5.74442e+07	6.68073e+07	6.39252e+07	2.20191e+07	2.80183e+07	8.17366e+06	6.34337e+06	6.57352e+06	1.99201e+07	1.89411e+07	4.79116e+07	1.46617e+07	-1.70832	0.00219721	0.0160909	0.740225	347.215	500.306	8.34	--	Tetrahydrocortisone	--	8.42573	C21H32O5	MS1	Steroids and steroid derivatives	1953-05-04	HMDB0000903	-	-	-	-
POS_M347T681	9.16775e+06	1.98769e+07	1.65236e+07	1.06184e+07	3.73102e+06	1.76929e+07	2.96243e+06	1.77319e+06	2.76874e+06	3.89525e+06	1.0193e+06	3.72983e+06	1.29351e+07	2.69145e+06	-2.26483	0.00241536	0.0172328	0.43245	347.261	680.829	11.35	--	--	--	--	--	--	--	--	--	-	-	-	-
POS_M348T58	6.4195e+06	5.23045e+06	7.85177e+06	6.65551e+06	7.49649e+06	6.32614e+06	1493.84	1493.84	1493.84	1493.84	1493.84	1493.84	6.66331e+06	1493.84	-12.123	7.75699e-09	1.10581e-05	0.379943	347.874	58.2256	0.97	--	--	--	--	--	--	--	--	--	-	-	-	-
POS_M348T330	2.91982e+06	5.80344e+06	9.54875e+06	4.26047e+06	1.93535e+06	6.26997e+06	4.06083e+06	2.03121e+06	511390	3.10234e+06	644029	1.65993e+06	5.12297e+06	2.00162e+06	-1.35581	0.0314365	0.0895834	0.208183	348.176	329.695	5.49	--	2'-N-Acetylparomamine	--	10.4105	C14H27N3O8	MS1	--	--	--	C17582	ko01130//Biosynthesis of antibiotics	Global and overview maps	Metabolism
POS_M349T512	2.4165e+06	2.54971e+06	1.09677e+07	1.53445e+06	5.67214e+06	8.20291e+06	640923	754574	497581	3.06902e+06	645935	345054	5.22389e+06	992182	-2.39645	0.0239435	0.0745466	0.250892	349.2	511.869	8.53	--	--	--	--	--	--	--	--	--	-	-	-	-
POS_M351T473	1.23468e+06	1.97274e+06	2.7078e+06	5.02924e+06	4.06333e+06	5.08065e+06	203409	642858	1.2044e+06	94463.1	110531	927704	3.34807e+06	530561	-2.65774	0.00216371	0.0159627	0.222502	350.707	473.182	7.89	--	--	--	--	--	--	--	--	--	-	-	-	-
POS_M351T451	4.28973e+06	4.52261e+06	3.41662e+06	2.8574e+06	3.63845e+06	752821	617199	2.36546e+06	2.83345e+06	807160	2.59696e+06	401920	3.24627e+06	1.60369e+06	-1.01739	0.0448168	0.114831	0.14514	351.216	451.488	7.52	--	--	--	--	--	--	--	--	--	-	-	-	-
POS_M351T714	4.21985e+07	3.38495e+07	2.49051e+07	1.09919e+07	9.32003e+06	4.72339e+07	1.17214e+07	3.08973e+06	3.64961e+06	2.01258e+07	6.47756e+06	6.23083e+06	2.80832e+07	8.54916e+06	-1.71585	0.0188239	0.0635068	0.562704	351.214	713.909	11.9	Prostaglandin G2	--	1.75e-10	0.054385	C20H32O6	MS2	Fatty Acyls	51982-36-6	HMDB0003235	C05956	ko01100//Metabolic pathways;ko00590//Arachidonic acid metabolism	Global and overview maps;Lipid metabolism	Metabolism
POS_M352T415	1.24153e+06	2.01963e+06	2.03297e+06	750378	1.15329e+06	1.79517e+06	479361	123628	140815	491819	238078	243940	1.49883e+06	286273	-2.38837	0.000308147	0.00486643	0.157295	352.163	414.881	6.91	--	--	--	--	--	--	--	--	--	-	-	-	-
POS_M353T209	5.41612e+06	5.84585e+06	3.71667e+06	6.32251e+06	6.31811e+06	6.86661e+06	1.85749e+07	1.4806e+07	1.47674e+07	1.29074e+07	1.13269e+07	7.88581e+06	5.74764e+06	1.33781e+07	1.21883	0.000591572	0.00728171	0.367671	353.009	209.048	3.48	--	--	--	--	--	--	--	--	--	-	-	-	-
POS_M353T764	1.07768e+08	4.89866e+07	8.32008e+07	3.64548e+07	8.62702e+07	7.90852e+07	4.28668e+06	5.76834e+07	6.28671e+06	8.6021e+06	3.59496e+07	4.28559e+06	7.36275e+07	1.95157e+07	-1.91561	0.00320258	0.0203264	0.966697	353.171	764.37	12.74	--	--	--	--	--	--	--	--	--	-	-	-	-
POS_M353T681	3.35435e+07	8.4613e+07	4.76866e+07	2.44501e+07	2.76153e+07	3.41768e+07	1.12142e+07	1.0024e+07	9.95392e+06	1.2864e+07	1.27524e+07	9.15494e+06	4.20142e+07	1.09939e+07	-1.93418	0.00685392	0.0330126	0.741644	353.219	680.736	11.35	--	Methysergide	--	23.6965	C21H27N3O2	MS1	Ergoline and derivatives	361-37-5	HMDB0014392	-	-	-	-
POS_M353T760	2.5378e+07	1.50179e+07	3.30095e+07	9.8415e+06	2.00733e+07	2.46166e+07	1.94913e+06	5.91762e+06	1.00045e+07	1.04679e+07	1.23601e+07	1.41094e+07	2.13228e+07	9.13479e+06	-1.22295	0.0095793	0.0411622	0.432553	353.23	760.467	12.67	--	--	--	--	--	--	--	--	--	-	-	-	-
POS_M354T808	1.13842e+07	3.68384e+06	8.73066e+06	1.35742e+07	1.4508e+07	1.20511e+07	3.56685e+06	4.80822e+06	3.50746e+06	1.69925e+06	940804	9.44515e+06	1.06553e+07	3.99462e+06	-1.41545	0.00825564	0.0370956	0.314666	354.27	808.214	13.47	--	--	--	--	--	--	--	--	--	-	-	-	-
POS_M355T767	7.09416e+07	1.25497e+08	5.58475e+07	1.82416e+07	4.66625e+07	5.92841e+07	9.21802e+06	1.63648e+07	2.22108e+07	1.16733e+07	3.47924e+07	2.1567e+07	6.27457e+07	1.93044e+07	-1.70059	0.0157985	0.0570601	0.853893	355.187	767.48	12.79	--	--	--	--	--	--	--	--	--	-	-	-	-
POS_M355T772_1	7.34327e+06	3.00963e+06	1.00087e+07	3.5741e+06	4.3484e+06	9.27574e+06	1.79051e+06	1.75515e+06	2.82863e+06	2.14169e+06	5.99491e+06	2.16205e+06	6.25998e+06	2.77882e+06	-1.17169	0.0323097	0.0911404	0.213652	355.244	771.859	12.86	--	--	--	--	--	--	--	--	--	-	-	-	-
POS_M355T772_2	2.99423e+07	1.32609e+08	8.34835e+07	2.45223e+07	5.93841e+07	1.06038e+08	1.50397e+07	7.63089e+06	6.699e+06	7.29986e+06	2.97305e+07	4.86276e+06	7.26632e+07	1.18771e+07	-2.61304	0.00676741	0.0326787	1.05915	355.282	771.523	12.86	--	--	--	--	--	--	--	--	--	-	-	-	-
POS_M356T706	4.94332e+06	1.12449e+07	1.30493e+07	405631	2.54904e+06	1.27443e+07	2.1608e+06	1.42491e+06	306660	532621	615669	1.57721e+06	7.48942e+06	1.10298e+06	-2.76345	0.0188736	0.0635691	0.320135	356.237	706.402	11.77	--	--	--	--	--	--	--	--	--	-	-	-	-
POS_M356T756	1.23907e+06	4.7481e+06	3.3068e+06	1.95852e+06	3.42626e+06	1.29181e+06	126030	272657	619077	1.94485e+06	232326	2.13584e+06	2.66176e+06	888462	-1.583	0.0261912	0.079355	0.163451	356.261	756.025	12.6	--	Prostaglandin F1a	--	12.0443	C20H36O5	MS1	Fatty Acyls	745-62-0	HMDB0002685	-	-	-	-
POS_M356T769	3.31919e+06	3.18325e+06	3.75175e+06	6.2552e+06	3.02916e+06	3.71029e+06	1.01079e+06	350738	396246	1.16763e+06	585329	1.41748e+06	3.87481e+06	821369	-2.23802	0.000162119	0.00327083	0.236877	356.286	768.816	12.81	--	--	--	--	--	--	--	--	--	-	-	-	-
POS_M357T639	2.05681e+07	1.29082e+07	8.59591e+06	7.0154e+06	8.37941e+06	4.48083e+06	2.23244e+06	3.32188e+06	2.58273e+06	3.09635e+06	1.37437e+06	2.03719e+06	1.03246e+07	2.44083e+06	-2.08065	0.00735215	0.034459	0.355634	357.202	639.279	10.65	--	--	--	--	--	--	--	--	--	-	-	-	-
POS_M357T803	5.69864e+08	6.13925e+08	6.34939e+08	1.61832e+08	3.71463e+08	5.10352e+08	1.33842e+08	2.32307e+08	8.59802e+07	2.23831e+08	3.33513e+08	4.68769e+07	4.77062e+08	1.76059e+08	-1.43812	0.00563892	0.029416	2.30132	357.203	803.166	13.39	--	--	--	--	--	--	--	--	--	-	-	-	-
POS_M357T669	6.70587e+06	5.0912e+06	3.60894e+06	2.43899e+06	5.45622e+06	3.65089e+06	347896	2.18821e+06	324187	727808	4.15196e+06	295669	4.49202e+06	1.33929e+06	-1.7459	0.0054939	0.0290072	0.231939	357.203	668.831	11.15	--	--	--	--	--	--	--	--	--	-	-	-	-
POS_M357T815	8.98449e+06	6.21722e+06	9.69241e+06	1.83761e+06	1.27987e+07	7.88387e+06	2.33762e+06	6.26009e+06	3.4132e+06	2.07297e+06	5.39761e+06	2.65314e+06	7.90239e+06	3.68911e+06	-1.09902	0.0297838	0.0865804	0.25057	357.347	814.955	13.58	--	--	--	--	--	--	--	--	--	-	-	-	-
POS_M358T513	666685	1.85017e+06	366376	1.68791e+06	1.59851e+06	1.21002e+06	44418.9	366590	122364	535969	131512	81197.6	1.22994e+06	213675	-2.5251	0.0027143	0.0183147	0.138067	358.216	513.037	8.55	--	--	--	--	--	--	--	--	--	-	-	-	-
POS_M358T820	4.25997e+06	7.08528e+06	9.6472e+06	747403	2.16486e+06	1.5511e+07	961881	472016	319743	600594	900503	905054	6.56929e+06	693298	-3.24419	0.0247559	0.0761805	0.303534	358.243	820.357	13.67	--	--	--	--	--	--	--	--	--	-	-	-	-
POS_M359T433	970981	1.05512e+06	2.77008e+06	2.01537e+06	714296	1.46814e+06	1493.84	1493.84	1493.84	1493.84	1493.84	1493.84	1.499e+06	1493.84	-9.97076	0.000773757	0.00855626	0.160393	358.613	432.622	7.21	--	--	--	--	--	--	--	--	--	-	-	-	-
POS_M359T310_2	2.5369e+06	5.35561e+06	3.55869e+06	1.19525e+07	2.30963e+06	1.99973e+07	1.67888e+07	2.08372e+07	4.96302e+07	4.31816e+07	1.56059e+07	1.33192e+07	7.61844e+06	2.65605e+07	1.80171	0.0224231	0.0715308	0.504946	359.067	310.452	5.17	--	--	--	--	--	--	--	--	--	-	-	-	-
POS_M359T600	2.56071e+06	2.96672e+06	2.30755e+06	1.92474e+06	1.94786e+06	2.01011e+06	1.1767e+06	997302	253605	2.15623e+06	1.31805e+06	131055	2.28628e+06	1.00549e+06	-1.1851	0.00427317	0.0245164	0.152065	359.218	600.166	10	--	Resolvin D2	--	1.43117	C22H32O5	MS1	Fatty Acyls	82864-77-5	HMDB0002294	-	-	-	-
POS_M360T365	8.13655e+06	1.85066e+07	6.85691e+06	4.80987e+06	7.55507e+06	6.20612e+06	2.0914e+06	2.55125e+06	1.78138e+06	2.5003e+06	2.18014e+06	414438	8.67852e+06	1.91982e+06	-2.17648	0.00798201	0.0362402	0.348921	360.211	364.579	6.08	--	--	--	--	--	--	--	--	--	-	-	-	-
POS_M360T533	2.2246e+08	2.42308e+08	1.66225e+08	3.34901e+07	1.17693e+08	1.41014e+08	6.58183e+07	5.59547e+07	1.78387e+07	3.5578e+07	6.28192e+07	1.39495e+07	1.53865e+08	4.19931e+07	-1.87344	0.00605988	0.0308719	1.41286	360.227	532.905	8.88	--	Cannabigerolate	--	9.20742	C22H32O4	MS1	--	--	--	-	-	-	-
POS_M360T782	1.26237e+07	3.38533e+06	3.44454e+06	1.01575e+07	6.61952e+06	5.87197e+06	1493.84	1493.84	1493.84	1493.84	1493.84	1493.84	7.01709e+06	1493.84	-12.1976	0.000928455	0.00945999	0.348849	360.346	782.376	13.04	--	--	--	--	--	--	--	--	--	-	-	-	-
POS_M362T100	9.4152e+06	1.10274e+07	1.29145e+07	7.46157e+06	6.95078e+06	1.25843e+07	1493.84	1493.84	1493.84	1493.84	1493.84	1493.84	1.0059e+07	1493.84	-12.7172	2.1116e-06	0.000262571	0.465128	362.154	100.31	1.67	--	--	--	--	--	--	--	--	--	-	-	-	-
POS_M362T662	3.85867e+06	4.8706e+06	4.64139e+06	2.98923e+06	3.31226e+06	5.87651e+06	289274	1.46701e+06	290362	4.65924e+06	2.65548e+06	118557	4.25811e+06	1.57999e+06	-1.4303	0.0106368	0.0442691	0.213919	362.268	661.782	11.03	--	--	--	--	--	--	--	--	--	-	-	-	-
POS_M363T108	3.36304e+07	1.82449e+07	4.06233e+07	3.63775e+07	2.71596e+07	1.78776e+07	1.35208e+08	1.62158e+08	1.1318e+08	7.41885e+07	7.35433e+07	6.74274e+07	2.89856e+07	1.04284e+08	1.84712	0.000984026	0.00981288	1.1813	362.598	108.288	1.8	--	--	--	--	--	--	--	--	--	-	-	-	-
POS_M365T110	6.62682e+09	9.83999e+09	7.79488e+09	7.8185e+09	5.4632e+09	7.81378e+09	3.63639e+10	3.90444e+10	8.348e+09	2.18989e+10	1.91142e+10	1.38377e+10	7.55953e+09	2.31012e+10	1.6116	0.0115484	0.047116	15.3064	365.104	109.903	1.83	--	--	--	--	--	--	--	--	--	-	-	-	-
POS_M365T764	1.28725e+07	2.63631e+07	2.13756e+07	1.58914e+07	1.89876e+07	2.29447e+07	4.98881e+06	5.83041e+06	6.74352e+06	5.95431e+06	8.66317e+06	6.22892e+06	1.97391e+07	6.40152e+06	-1.62457	7.08191e-05	0.00192634	0.531782	365.229	764.365	12.74	--	Dihydrocortisol	--	9.30557	C21H32O5	MS1	Steroids and steroid derivatives	1482-50-4	HMDB0003259	-	-	-	-
POS_M365T746	398650	410562	548336	1.07616e+06	318993	156927	2.2558e+06	3.45385e+06	5.5357e+06	3.11094e+06	2.12482e+06	2.59636e+06	484938	3.17958e+06	2.71296	0.000477349	0.00640636	0.226996	365.28	746.165	12.44	--	--	--	--	--	--	--	--	--	-	-	-	-
POS_M366T216	2.47026e+06	2.13269e+06	1.67955e+06	3.68843e+06	3.27815e+06	5.25438e+06	1.3924e+06	1.58981e+06	1.38431e+06	1.10063e+06	1.27326e+06	1.53255e+06	3.08391e+06	1.37883e+06	-1.16132	0.00951319	0.0409349	0.168117	366.053	216.089	3.6	--	--	--	--	--	--	--	--	--	-	-	-	-
POS_M366T473	261973	2.19048e+06	1.92492e+06	1.14606e+06	1.80191e+06	628345	262459	68901.9	237660	83350.9	297538	371970	1.32561e+06	220313	-2.58903	0.00609396	0.0309421	0.137179	366.308	472.671	7.88	--	--	--	--	--	--	--	--	--	-	-	-	-
POS_M367T348	5.98952e+06	3.33025e+06	1.13473e+07	1.98739e+06	8.08808e+06	8.64127e+06	1.02863e+06	1.1974e+06	3.26438e+06	1.42598e+06	4.62415e+06	5.19879e+06	6.56397e+06	2.78989e+06	-1.23436	0.0414473	0.109277	0.220667	367.099	348.188	5.8	--	--	--	--	--	--	--	--	--	-	-	-	-
POS_M367T644	1.28187e+07	9.29132e+06	1.71157e+07	1.05348e+07	1.41271e+07	1.41957e+07	1.78034e+06	1.70909e+06	2.46816e+06	8.35069e+06	2.80905e+06	2.45376e+06	1.30139e+07	3.26185e+06	-1.99629	8.71239e-05	0.0021756	0.442185	367.208	643.752	10.73	--	--	--	--	--	--	--	--	--	-	-	-	-
POS_M367T689	6.92485e+06	1.18955e+07	6.72201e+06	4.81102e+06	4.53851e+06	7.22667e+06	1.62718e+06	3.31887e+06	1.76088e+06	4.30458e+06	2.6878e+06	2.72409e+06	7.01976e+06	2.73723e+06	-1.3587	0.00402831	0.0235326	0.280849	367.208	688.607	11.48	--	--	--	--	--	--	--	--	--	-	-	-	-
POS_M367T578	1.40125e+06	2.08963e+06	2.09348e+06	1.55844e+06	2.06628e+06	2.44959e+06	899562	530322	833271	998539	974360	546302	1.94311e+06	797059	-1.28561	8.28337e-05	0.00210294	0.156618	367.23	577.984	9.63	--	Ethynodiol Diacetate	--	6.88147	C24H32O4	MS1	Steroids and steroid derivatives	297-76-7	HMDB0014961	-	-	-	-
POS_M368T409	1.75145e+06	9.20264e+06	6.93662e+06	3.26622e+06	8.69036e+06	2.51848e+06	1.8436e+07	1.59142e+07	1.29008e+07	1.21916e+07	1.13399e+07	9.25865e+06	5.39429e+06	1.33402e+07	1.30627	0.00189781	0.0147206	0.362634	368.097	409.371	6.82	--	--	--	--	--	--	--	--	--	-	-	-	-
POS_M369T392	216039	1.6808e+06	1.012e+06	1.85836e+06	1.54267e+06	988563	5.03721e+06	6.16705e+06	972823	6.9829e+06	1.07254e+06	5.20643e+06	1.2164e+06	4.23982e+06	1.80138	0.0192663	0.06442	0.208113	369.1	392.287	6.54	--	(1'S,5'S)-Averufin	--	8.51881	C20H16O7	MS1	--	--	--	C20574	ko01130//Biosynthesis of antibiotics	Global and overview maps	Metabolism
POS_M369T506	7.65124e+06	6.68281e+06	6.91235e+06	4.97623e+06	4.09915e+06	5.33022e+06	1.17939e+07	1.8237e+07	1.2978e+07	1.49345e+07	1.06618e+07	6.94771e+06	5.942e+06	1.25921e+07	1.0835	0.00251022	0.0176449	0.335988	369.117	506.413	8.44	1-O-Sinapoyl-beta-D-glucose	--	0.00912956	7.96689	C17H22O10	MS2	--	--	--	C01175	ko00940//Phenylpropanoid biosynthesis	Biosynthesis of other secondary metabolites	Metabolism
POS_M369T782	1.84594e+07	1.93432e+07	2.05283e+07	3.55569e+06	1.25983e+07	2.00898e+07	1.46242e+06	4.67386e+06	351193	5.35326e+06	4.31565e+06	647523	1.57624e+07	2.80065e+06	-2.49266	0.00108647	0.0103864	0.503166	369.166	781.524	13.03	--	Dehydroepiandrosterone sulfate	--	19.5566	C19H28O5S	MS1	Steroids and steroid derivatives	651-48-9	HMDB0001032	-	-	-	-
POS_M369T716	2.87724e+06	9.27806e+06	6.26528e+06	794211	4.87222e+06	7.14117e+06	933810	1.78095e+06	1.34225e+06	2.88131e+06	2.608e+06	1.92203e+06	5.2047e+06	1.91139e+06	-1.44519	0.0277747	0.0826324	0.233767	369.224	715.678	11.93	11-Dehydro-thromboxane B2	--	1.76e-07	0.826065	C20H32O6	MS2	Fatty Acyls	67910-12-7	HMDB0004242	C05964	ko01100//Metabolic pathways;ko00590//Arachidonic acid metabolism	Global and overview maps;Lipid metabolism	Metabolism
POS_M370T324	202680	1.26856e+06	1.04191e+06	1.45786e+06	150956	307821	1.83063e+06	2.49112e+06	2.91478e+06	5.14979e+06	631513	3.44215e+06	738298	2.74333e+06	1.89365	0.0132747	0.0508396	0.175431	370.112	324.404	5.41	--	Norsolorinic acid	--	18.2874	C20H18O7	MS1	--	--	--	C20452	ko01130//Biosynthesis of antibiotics	Global and overview maps	Metabolism
POS_M370T425_1	2.07236e+06	1.84813e+06	2.25905e+06	1.58538e+06	935172	549346	5.99597e+06	6.94941e+06	7.04792e+06	7.02309e+06	9.29715e+06	7.29e+06	1.54157e+06	7.26726e+06	2.23701	6.83085e-07	0.000173418	0.355541	370.119	425.423	7.09	--	--	--	--	--	--	--	--	--	-	-	-	-
POS_M370T501	1.15104e+06	1.29223e+06	1.07564e+06	795041	703431	990005	609321	476835	242013	649282	881627	115892	1.00123e+06	495828	-1.01386	0.00607561	0.0309201	0.093416	370.199	500.808	8.35	--	--	--	--	--	--	--	--	--	-	-	-	-
POS_M371T107_1	2.14095e+07	2.666e+07	1.84642e+07	3.49613e+07	1.97257e+07	2.70897e+07	9.0667e+06	1.6887e+07	4.26582e+06	1.74168e+07	1.0108e+07	1.1133e+07	2.47184e+07	1.14796e+07	-1.10652	0.00216399	0.0159627	0.480934	370.584	107.254	1.79	--	--	--	--	--	--	--	--	--	-	-	-	-
POS_M371T362	5.1682e+06	3.24581e+06	3.00088e+06	1.81332e+06	1.63255e+06	1.61015e+06	1493.84	1493.84	1493.84	1493.84	1493.84	1.37112e+06	2.74515e+06	229764	-3.57866	0.0020542	0.0154713	0.206248	371.073	361.835	6.03	--	--	--	--	--	--	--	--	--	-	-	-	-
POS_M373T603	763002	1.25573e+06	866764	1.11631e+06	1.13653e+06	254379	2.77618e+06	2.35806e+06	1.80035e+06	2.74773e+06	1.52988e+06	2.16236e+06	898786	2.22909e+06	1.31041	0.000374742	0.00547514	0.158139	372.998	602.705	10.05	--	--	--	--	--	--	--	--	--	-	-	-	-
POS_M374T448	1.95702e+06	3.90383e+06	3.05995e+06	5.28858e+06	3.75556e+06	1.13234e+07	36760.6	69861.7	61429.7	40590.8	41736.6	2987.68	4.88139e+06	42227.8	-6.85295	0.00527257	0.02823	0.29325	374.159	447.519	7.46	--	--	--	--	--	--	--	--	--	-	-	-	-
POS_M374T681_2	2.63595e+07	6.37906e+07	4.32346e+07	2.53191e+07	3.35886e+07	5.19824e+07	5.78414e+06	5.24727e+06	5.11661e+06	6.12976e+06	6.55095e+06	4.01281e+06	4.07125e+07	5.47359e+06	-2.89491	0.000210111	0.0038201	0.861013	374.289	680.718	11.35	--	3-Oxo-5beta-cholanate	--	19.3651	C24H38O3	MS1	--	--	--	-	-	-	-
POS_M375T779	5.80001e+06	1.20209e+07	5.61292e+06	1.09564e+06	8.59433e+06	1.23639e+07	2.04982e+06	2.12281e+06	3.01598e+06	3.10691e+06	4.58728e+06	4.48994e+06	7.58129e+06	3.22879e+06	-1.23145	0.0374416	0.101618	0.267163	375.212	778.503	12.98	--	--	--	--	--	--	--	--	--	-	-	-	-
POS_M375T681	1.84285e+06	4.25907e+06	2.6246e+06	1.72712e+06	496993	2.89066e+06	1.67605e+06	1.77649e+06	364428	582952	430212	338261	2.30688e+06	861399	-1.42119	0.0337248	0.0942162	0.147269	375.292	680.69	11.34	--	Chenodeoxycholic acid	--	3.78278	C24H40O4	MS1	Steroids and steroid derivatives	474-25-9	HMDB0000518	C02528	ko01100//Metabolic pathways	Global and overview maps	Metabolism
POS_M376T828	1.60007e+07	1.04875e+07	1.05662e+07	4.03238e+06	8.06804e+06	9.39585e+06	4.84687e+07	4.79536e+07	6.60658e+07	2.22152e+07	2.7662e+07	6.26756e+07	9.75845e+06	4.58402e+07	2.23189	0.000683165	0.00786867	0.828601	376.312	828.359	13.81	Lithocholic acid	--	1.49e-19	1.52718	C24H40O3	MS2	Lipids and lipid-like molecules	434-13-9	HMDB0000761	-	-	-	-
POS_M377T82	2.30994e+07	2.60657e+07	2.65244e+07	1.8859e+07	1.92205e+07	3.43862e+07	5.71834e+07	6.90298e+07	4.75292e+07	5.46345e+07	4.48334e+07	4.59796e+07	2.46925e+07	5.31983e+07	1.1073	7.4807e-05	0.00199039	0.742032	376.803	82.0112	1.37	--	--	--	--	--	--	--	--	--	-	-	-	-
POS_M377T828	5.03912e+06	7.53924e+06	4.51045e+06	2.10464e+06	4.00955e+06	5.92813e+06	1.96277e+07	2.59262e+07	3.42373e+07	2.15993e+06	1.30356e+07	3.62903e+07	4.85519e+06	2.18795e+07	2.17198	0.0100015	0.0424664	0.527025	376.814	828.02	13.8	--	--	--	--	--	--	--	--	--	-	-	-	-
POS_M377T707_2	909592	2.08932e+06	546946	909870	1.19138e+06	2.07424e+06	2.95617e+06	8.28491e+06	1.27172e+06	5.03733e+06	3.04521e+06	2.1759e+06	1.28689e+06	3.79521e+06	1.56029	0.0403634	0.107427	0.175847	377.308	706.616	11.78	--	Isolithocholic acid	--	7.21802	C24H40O3	MS1	Steroids and steroid derivatives	1534-35-6	HMDB0000717	-	-	-	-
POS_M379T221	2.30989e+06	536624	4.14712e+06	3.13806e+06	4.955e+06	4.78303e+06	930056	886650	2.58814e+06	684402	459085	2.7552e+06	3.31162e+06	1.38392e+06	-1.25877	0.0376012	0.10196	0.158037	379.009	220.546	3.68	--	--	--	--	--	--	--	--	--	-	-	-	-
POS_M379T210	9.01928e+06	1.22762e+07	7.69713e+06	1.13185e+07	1.21208e+07	1.12183e+07	3.84309e+06	5.2729e+06	5.45069e+06	4.63412e+06	5.65009e+06	5.86914e+06	1.06084e+07	5.12001e+06	-1.05098	4.9935e-05	0.00159868	0.339504	379.035	209.568	3.49	--	6-Thioguanosine monophosphate	--	0.1909	C10H14N5O7PS	MS1	Purine nucleotides	-	HMDB0060415	-	-	-	-
POS_M382T100	1.21311e+08	1.17459e+08	2.07583e+08	1.03472e+08	8.79895e+07	9.37234e+07	2.57137e+07	3.20943e+07	3.9138e+07	3.6167e+07	3.75377e+07	4.63974e+07	1.21923e+08	3.61747e+07	-1.75292	0.000812042	0.00878822	1.22302	382.082	99.5907	1.66	--	--	--	--	--	--	--	--	--	-	-	-	-
POS_M382T533	1.34837e+07	2.81885e+07	6.16118e+07	2.26152e+07	3.54323e+07	4.51407e+07	4.12046e+06	1.55729e+06	864075	2.44615e+06	6.28474e+06	1.1745e+06	3.44121e+07	2.7412e+06	-3.65003	0.0011641	0.0108454	0.764643	382.207	533.264	8.89	--	Quinacrine	--	17.3144	C23H30ClN3O	MS1	Quinolines and derivatives	83-89-6	HMDB0015235	-	-	-	-
POS_M382T792	2.75799e+06	8.0431e+06	1.24294e+07	3.26904e+06	7.90082e+06	1.36233e+07	200530	6.06179e+06	35555	2.43151e+06	33358	100105	8.00394e+06	1.47714e+06	-2.4379	0.0107528	0.0446291	0.333481	382.233	792.181	13.2	--	--	--	--	--	--	--	--	--	-	-	-	-
POS_M383T602	2.28706e+06	4.27524e+06	4.89757e+06	4.5241e+06	2.90535e+06	5.83146e+06	1493.84	1493.84	1493.84	1493.84	1493.84	4.23725e+06	4.12013e+06	707454	-2.54198	0.00318483	0.020272	0.238459	383.111	601.878	10.03	--	--	--	--	--	--	--	--	--	-	-	-	-
POS_M383T469	1.72942e+06	954907	1.87158e+06	2.58262e+06	2.52007e+06	3.2829e+06	310563	1.86279e+06	756027	877319	1.15211e+06	247270	2.15692e+06	867681	-1.31374	0.0105743	0.0441718	0.142408	383.218	468.704	7.81	--	--	--	--	--	--	--	--	--	-	-	-	-
POS_M384T469	931375	1.34233e+06	881544	1.39663e+06	836960	1.24113e+06	94527.5	419285	56201.3	43809.2	110285	294839	1.10499e+06	169825	-2.70192	1.417e-05	0.000843526	0.1389	383.721	468.899	7.81	--	--	--	--	--	--	--	--	--	-	-	-	-
POS_M384T681	1.59546e+07	2.55659e+07	1.65889e+07	7.70041e+06	2.69869e+06	1.20509e+07	1.47654e+06	1.32845e+06	5.28537e+06	6.38478e+06	1.47098e+06	4.04331e+06	1.34266e+07	3.33157e+06	-2.01081	0.0131818	0.0507369	0.403428	384.154	680.965	11.35	--	Tolfenpyrad	--	16.6219	C21H22ClN3O2	MS1	--	--	--	-	-	-	-
POS_M384T530	1.10431e+06	1.25273e+06	1.63639e+06	1.96342e+06	2.44527e+06	828073	360399	539791	928802	157155	85069	611241	1.53837e+06	447076	-1.78281	0.00268333	0.0182655	0.135539	384.202	530.096	8.83	--	16-Methoxy-2,3-dihydro-3-hydroxytabersonine	--	7.39682	C22H28N2O4	MS1	--	--	--	C04578	ko01110//Biosynthesis of secondary metabolites;ko00901//Indole alkaloid biosynthesis	Biosynthesis of other secondary metabolites;Global and overview maps	Metabolism
POS_M385T102	2.98946e+06	1.0944e+07	6.26855e+06	5.63472e+06	4.29202e+06	5.00041e+06	1.42576e+06	2.25553e+06	3.292e+06	2.00991e+06	1.91488e+06	4.40167e+06	5.85485e+06	2.54996e+06	-1.19916	0.0206998	0.0678086	0.225333	385.13	102.153	1.7	--	--	--	--	--	--	--	--	--	-	-	-	-
POS_M385T681	4.02833e+06	9.34229e+06	5.41197e+06	4.05335e+06	4.26241e+06	7.40962e+06	2.47234e+06	1.6801e+06	2.75058e+06	3.28757e+06	2.09309e+06	1.99045e+06	5.75133e+06	2.37902e+06	-1.27353	0.00441687	0.0250699	0.253583	385.151	680.829	11.35	--	--	--	--	--	--	--	--	--	-	-	-	-
POS_M385T501	206534	153644	206083	593128	467497	527792	1493.84	1493.84	1493.84	1493.84	1493.84	1493.84	359113	1493.84	-7.90927	0.00102958	0.00998925	0.0805792	385.171	500.782	8.35	--	--	--	--	--	--	--	--	--	-	-	-	-
POS_M385T685	4.06568e+06	4.47644e+06	3.46829e+06	632031	4.60204e+06	3.95959e+06	148424	900766	771642	862122	1.62249e+06	1.70893e+06	3.53401e+06	1.0024e+06	-1.81786	0.00294136	0.0192087	0.218387	385.254	685.087	11.42	Risperidone	--	0.128752	17.0227	C21H31N5O2	MS2	Pyridopyrimidines	106266-06-2	HMDB0005020	-	-	-	-
POS_M387T537_1	9.36179e+06	5.77879e+06	1.08884e+07	5.58652e+06	4.73037e+06	782663	3.05611e+06	2.1299e+06	2.28601e+06	2.64921e+06	842951	2.00093e+06	6.18809e+06	2.16085e+06	-1.5179	0.0224018	0.0715258	0.227824	387.126	536.88	8.95	4-O-beta-D-Glucosyl-sinapate	--	0.0403457	6.53329	C17H22O10	MS2	--	--	--	-	-	-	-
POS_M387T537_2	6.26025e+06	6.64173e+06	9.02914e+06	5.37437e+06	6.94799e+06	9.27161e+06	1.35357e+06	3.65387e+06	3.01864e+06	1.25539e+06	1.13264e+06	495384	7.25418e+06	1.81825e+06	-1.99626	5.3944e-05	0.00166392	0.336321	387.176	537.16	8.95	--	--	--	--	--	--	--	--	--	-	-	-	-
POS_M388T418	1.0319e+06	1.1086e+06	1.11193e+06	438034	1.33362e+06	2.01559e+06	148546	574339	500564	641552	760734	561335	1.17328e+06	531178	-1.14328	0.0171377	0.0599082	0.10407	388.156	417.599	6.96	--	Cetirizine	--	1.61153	C21H25ClN2O3	MS1	Benzene and substituted derivatives	83881-51-0	HMDB0005032	-	-	-	-
POS_M388T448	520280	1.98567e+06	318557	2.50906e+06	1.82828e+06	2.14925e+06	3.92334e+06	2.52041e+06	5.79804e+06	2.68534e+06	1.47449e+06	3.99579e+06	1.55185e+06	3.39957e+06	1.13136	0.0278405	0.0827877	0.157289	388.252	447.625	7.46	--	--	--	--	--	--	--	--	--	-	-	-	-
POS_M389T681	2.99332e+06	5.78121e+06	3.95309e+06	3.12549e+06	3.57291e+06	6.25088e+06	1.64689e+06	1.56261e+06	1.76994e+06	1.97515e+06	2.25954e+06	1.82997e+06	4.27948e+06	1.84068e+06	-1.2172	0.00178777	0.0141282	0.219399	389.169	680.802	11.35	--	--	--	--	--	--	--	--	--	-	-	-	-
POS_M389T429	1.07348e+06	1.16813e+06	3.48952e+06	3.44115e+06	2.85062e+06	5.14716e+06	1.28455e+06	364475	1.48221e+06	1.80713e+06	282202	1.10561e+06	2.86167e+06	1.05436e+06	-1.44049	0.0240872	0.0748452	0.162643	389.176	428.686	7.14	--	--	--	--	--	--	--	--	--	-	-	-	-
POS_M392T324	513686	1.19637e+06	757037	5.40275e+06	750018	920187	3.40085e+06	3.72643e+06	4.97644e+06	8.5789e+06	3.96922e+06	5.84528e+06	1.59001e+06	5.08285e+06	1.6766	0.00998828	0.0424397	0.241721	392.094	324.223	5.4	--	--	--	--	--	--	--	--	--	-	-	-	-
POS_M392T483	2.52372e+06	2.06842e+06	2.08882e+06	3.47474e+06	3.19768e+06	1.73292e+06	1.6894e+06	336739	1.06127e+06	170698	1.7292e+06	709694	2.51438e+06	949500	-1.40497	0.00251077	0.0176449	0.161169	392.216	482.774	8.05	--	--	--	--	--	--	--	--	--	-	-	-	-
POS_M393T438	1.69461e+06	1.55881e+06	349034	1.55345e+06	1.74348e+06	1.86671e+06	155880	188884	185431	881378	784947	278382	1.46101e+06	412483	-1.82456	0.00266299	0.0182515	0.139837	393.149	438.183	7.3	--	--	--	--	--	--	--	--	--	-	-	-	-
POS_M394T448	4.70092e+06	3.58765e+06	1.44287e+06	2.85681e+06	2.57742e+06	2.06683e+06	1.51363e+06	857352	2.12379e+06	1.45487e+06	176325	2.38563e+06	2.87208e+06	1.4186e+06	-1.01763	0.0300961	0.0873634	0.142497	394.211	447.711	7.46	--	--	--	--	--	--	--	--	--	-	-	-	-
POS_M394T578	5.96423e+07	7.22159e+07	8.01063e+07	7.10911e+07	8.44508e+07	8.16251e+07	4.48761e+07	4.17568e+07	3.80085e+07	4.13383e+07	3.6993e+07	1.88639e+07	7.48553e+07	3.69728e+07	-1.01764	3.25326e-05	0.00120866	0.900524	394.257	577.944	9.63	--	--	--	--	--	--	--	--	--	-	-	-	-
POS_M395T706	360631	646635	2.8439e+06	498253	3.44006e+06	3.92342e+06	443775	231236	309289	200259	1.05565e+06	286324	1.95215e+06	421088	-2.21287	0.0473432	0.11915	0.147685	395.245	706.402	11.77	--	--	--	--	--	--	--	--	--	-	-	-	-
POS_M396T335	9.92668e+06	1.88011e+06	2.56617e+06	1.66163e+07	1.55552e+06	1.41748e+07	1.87579e+06	210413	737103	1.58684e+06	621236	324761	7.7866e+06	892690	-3.12476	0.0310133	0.0890499	0.297089	396.079	335.394	5.59	--	--	--	--	--	--	--	--	--	-	-	-	-
POS_M396T419	3.30136e+06	3.2101e+06	5.10836e+06	996295	2.60559e+06	1.83636e+06	8.01683e+06	1.12332e+07	5.55269e+06	6.19948e+06	2.17278e+06	5.39011e+06	2.84301e+06	6.42751e+06	1.17684	0.0250055	0.0766006	0.223298	396.132	419.149	6.99	--	(-)-alpha-Narcotine	--	19.6299	C22H23NO7	MS1	Phthalide isoquinolines	128-62-1	HMDB0033439	C09592	ko01110//Biosynthesis of secondary metabolites;ko00950//Isoquinoline alkaloid biosynthesis	Biosynthesis of other secondary metabolites;Global and overview maps	Metabolism
POS_M396T578	524841	2.32778e+06	2.19217e+06	2.1846e+06	2.65919e+06	2.54904e+06	634288	1.71907e+06	1.46301e+06	422924	1.29149e+06	136318	2.07294e+06	944517	-1.13403	0.0206509	0.0676847	0.133515	396.263	578.021	9.63	--	--	--	--	--	--	--	--	--	-	-	-	-
POS_M397T471	3.16941e+06	3.66123e+06	986741	858895	753544	798897	1.11958e+07	7.9068e+06	6.05223e+06	8.51358e+06	5.40288e+06	1.48828e+06	1.70479e+06	6.75993e+06	1.98742	0.00587396	0.0301771	0.277374	397.106	470.772	7.85	--	Nafcillin	--	28.6517	C21H22N2O5S	MS1	Carboxylic acids and derivatives	985-16-0	HMDB0014745	-	-	-	-
POS_M397T249	1.06905e+07	1.61796e+07	1.14831e+07	1.09921e+07	8.90589e+06	1.96489e+07	5.90703e+06	6.57038e+06	6.09454e+06	1.60855e+06	6.79515e+06	6.40746e+06	1.29833e+07	5.56385e+06	-1.22251	0.00242584	0.0172873	0.371066	397.129	248.563	4.14	--	--	--	--	--	--	--	--	--	-	-	-	-
POS_M399T350	4.52562e+06	8.33725e+06	4.8962e+06	5.27054e+06	6.34267e+06	6.48216e+06	1.95031e+06	1.92773e+06	2.29089e+06	1.88359e+06	2.42959e+06	3.79769e+06	5.97574e+06	2.37997e+06	-1.32817	0.00022915	0.00395526	0.272002	399.148	349.587	5.83	--	S-Adenosylmethionine	--	8.39861	C15H22N6O5S	MS1	5'-deoxyribonucleosides	485-80-3	HMDB0001185	C00019	ko01100//Metabolic pathways;ko01110//Biosynthesis of secondary metabolites;ko01130//Biosynthesis of antibiotics;ko01230//Biosynthesis of amino acids;ko00330//Arginine and proline metabolism;ko00270//Cysteine and methionine metabolism;ko00261//Monobactam biosynthesis;ko00908//Zeatin biosynthesis;ko04122//Sulfur relay system	Amino acid metabolism;Biosynthesis of other secondary metabolites;Folding, sorting and degradation;Global and overview maps;Metabolism of terpenoids and polyketides	Genetic Information Processing;Metabolism
POS_M399T681	3.48479e+06	2.66553e+07	2.37829e+07	1.75088e+07	2.01888e+07	2.82565e+07	7.81902e+06	1.73777e+06	6.34398e+06	6.34751e+06	1.25532e+06	1.02934e+06	1.99795e+07	4.08882e+06	-2.28876	0.00217801	0.016023	0.553864	399.195	680.787	11.35	--	Spironolactone	--	1.29249	C24H32O4S	MS1	Steroids and steroid derivatives	1952-01-07	HMDB0014565	-	-	-	-
POS_M400T681	640993	1.82595e+06	1.04379e+06	1.12936e+06	1.67901e+06	475663	842215	540279	400700	224917	148962	688788	1.13246e+06	474310	-1.25556	0.0233972	0.0736452	0.100306	400.198	680.69	11.34	--	--	--	--	--	--	--	--	--	-	-	-	-
POS_M401T602	1.59461e+07	3.72202e+07	3.67139e+07	3.09965e+07	2.25961e+07	1.18913e+07	2.71818e+06	1.15811e+07	7.72946e+06	8.79092e+06	6.11487e+06	6.61042e+06	2.5894e+07	7.2575e+06	-1.83507	0.00215652	0.0159627	0.564963	401.121	601.675	10.03	--	Isoliquiritin	--	5.40861	C21H22O9	MS1	Flavonoids	5041-81-6	HMDB0037318	-	-	-	-
POS_M404T789	3.04247e+06	671461	1.9207e+06	2.80482e+06	2.30091e+06	5.1737e+06	115304	971920	504091	723552	563033	210863	2.65234e+06	514794	-2.3652	0.00639288	0.0316168	0.188004	404.325	789.483	13.16	--	3a,7a-Dihydroxy-5b-cholestane	--	28.0053	C27H48O2	MS1	Steroids and steroid derivatives	3862-26-8	HMDB0006893	C05452	ko01100//Metabolic pathways	Global and overview maps	Metabolism
POS_M405T379	3.60897e+06	3.09916e+06	789832	2.50086e+06	698874	2.87907e+06	1493.84	1493.84	1493.84	1493.84	1493.84	1493.84	2.26279e+06	1493.84	-10.5649	0.00113688	0.0107063	0.204824	405.135	379.083	6.32	--	--	--	--	--	--	--	--	--	-	-	-	-
POS_M405T693	1.17376e+06	956174	366254	1.17142e+06	1.55683e+06	1.26367e+06	646524	816593	548447	413147	177005	115622	1.08135e+06	452890	-1.2556	0.00985641	0.0419672	0.104349	405.284	693.447	11.56	--	--	--	--	--	--	--	--	--	-	-	-	-
POS_M407T768	4.58067e+06	4.41955e+06	5.03832e+06	4.06416e+06	8.16186e+06	1.05111e+06	1493.84	1493.84	1493.84	1493.84	1493.84	1493.84	4.55261e+06	1493.84	-11.5735	0.000614386	0.00745708	0.291533	407.241	768.348	12.81	--	--	--	--	--	--	--	--	--	-	-	-	-
POS_M408T214	4.17393e+07	4.10305e+08	2.00003e+08	1.77894e+08	1.55224e+08	1.65019e+08	2.22432e+07	3.60968e+07	2.52238e+07	3.9218e+07	8.62863e+07	2.45321e+07	1.91697e+08	3.89334e+07	-2.29975	0.0123548	0.0487913	1.60237	408.089	214.136	3.57	--	--	--	--	--	--	--	--	--	-	-	-	-
POS_M408T108	3.43195e+07	3.02815e+07	3.92871e+07	3.81831e+07	2.01386e+07	2.10214e+07	1493.84	1493.84	1493.84	1493.84	1493.84	1493.84	3.05385e+07	1493.84	-14.3193	4.28535e-06	0.000426717	0.780801	408.089	108.147	1.8	--	--	--	--	--	--	--	--	--	-	-	-	-
POS_M408T129	2.97644e+07	3.90212e+07	5.35534e+07	3.62608e+07	3.03261e+07	4.75312e+07	7.70405e+06	1.19158e+07	1.30408e+07	1.34811e+07	2.9377e+07	9.68711e+06	3.94095e+07	1.4201e+07	-1.47255	0.000509349	0.0066885	0.686302	408.089	128.805	2.15	--	--	--	--	--	--	--	--	--	-	-	-	-
POS_M408T175	7.51668e+06	6.51096e+07	5.3952e+07	2.38412e+07	4.09991e+07	4.81664e+07	2.84126e+08	3.13231e+08	3.51844e+08	3.84756e+08	3.8536e+08	1.30844e+08	3.99308e+07	3.0836e+08	2.94904	5.28814e-05	0.00166392	2.28639	408.089	175.17	2.92	--	--	--	--	--	--	--	--	--	-	-	-	-
POS_M408T681	3.36942e+06	5.81776e+06	5.27873e+06	4.03199e+06	1.39592e+06	6.76823e+06	1493.84	1493.84	1493.84	1493.84	1493.84	6.4556e+06	4.44368e+06	1.07718e+06	-2.0445	0.0301111	0.0873652	0.212006	408.205	680.88	11.35	--	--	--	--	--	--	--	--	--	-	-	-	-
POS_M409T214	1.07088e+07	2.71267e+07	1.99965e+07	1.83201e+07	1.75004e+07	1.71945e+07	5.44982e+06	8.03943e+06	6.69039e+06	1.00896e+07	1.0159e+07	1.09235e+07	1.84745e+07	8.55864e+06	-1.11008	0.00171432	0.013762	0.429136	409.093	214.095	3.57	--	--	--	--	--	--	--	--	--	-	-	-	-
POS_M409T454	7.1258e+06	1.36184e+07	9.31607e+06	1.14723e+07	9.417e+06	1.26301e+07	611178	1.58955e+06	718155	811666	2.73126e+06	4.0114e+06	1.05966e+07	1.74553e+06	-2.60186	1.44016e-05	0.000843526	0.431546	409.108	454.053	7.57	--	--	--	--	--	--	--	--	--	-	-	-	-
POS_M409T769	7.54872e+06	2.14848e+07	3.63567e+06	7.88089e+06	1.52419e+07	1.08502e+07	855570	899907	2.51356e+06	3.36338e+06	2.25515e+06	5.53581e+06	1.1107e+07	2.57056e+06	-2.11132	0.0101687	0.042818	0.391502	409.255	769.264	12.82	--	--	--	--	--	--	--	--	--	-	-	-	-
POS_M410T210	1.42904e+07	1.08582e+07	9.26184e+06	6.38578e+06	6.47546e+06	8.65996e+06	3.95159e+06	4.46358e+06	4.02527e+06	4.19699e+06	5.04338e+06	5.02906e+06	9.32195e+06	4.45165e+06	-1.06629	0.00268909	0.018266	0.290816	409.965	209.76	3.5	--	Oxiconazole	--	22.4703	C18H13Cl4N3O	MS1	Benzene and substituted derivatives	64211-46-7	HMDB0014384	-	-	-	-
POS_M411T405	7.0146e+06	1.94576e+06	3.82649e+06	5.72623e+06	5.57965e+06	7.07348e+06	5.53478e+07	4.59173e+07	1.33135e+07	3.40135e+07	1.08002e+07	1.26789e+07	5.19437e+06	2.86786e+07	2.46495	0.0139056	0.05243	0.583468	411.089	404.704	6.75	--	Methyl aklanonate	--	2.94539	C22H18O8	MS1	--	--	--	C12422	ko01130//Biosynthesis of antibiotics	Global and overview maps	Metabolism
POS_M413T303	451230	1.82012e+06	418969	1.80909e+06	536765	1.67811e+06	4.3177e+06	3.92098e+06	1.44023e+06	6.20213e+06	5.62094e+06	5.92614e+06	1.11905e+06	4.57135e+06	2.03035	0.00132875	0.0117165	0.250833	413.038	303.447	5.06	--	Pyraflufen-ethyl	--	26.0084	C15H13Cl2F3N2O4	MS1	--	--	--	-	-	-	-
POS_M413T112	3.30622e+07	1.04782e+08	3.64091e+07	4.93201e+07	6.71654e+07	2.88292e+08	2.39226e+06	3.5924e+06	3.36651e+06	1.08718e+06	4.50077e+06	2.64107e+06	9.65051e+07	2.93003e+06	-5.04162	0.0406653	0.107915	1.20273	413.265	112.159	1.87	--	--	--	--	--	--	--	--	--	-	-	-	-
POS_M414T68	1.41e+06	3.19508e+06	500421	1.03387e+06	2.04618e+06	1.67671e+06	622552	111988	430395	456023	227620	197313	1.64371e+06	340982	-2.26919	0.00715251	0.0338619	0.15688	414.269	67.7551	1.13	--	--	--	--	--	--	--	--	--	-	-	-	-
POS_M417T363	1.32365e+06	313437	1.23674e+06	1.21799e+06	259647	1.14272e+06	2.37051e+06	2.91313e+06	2.70578e+06	1.63714e+06	3.07025e+06	2.5508e+06	915698	2.54127e+06	1.47261	0.000217184	0.00386195	0.184575	417.045	363.009	6.05	--	--	--	--	--	--	--	--	--	-	-	-	-
POS_M418T487	77849.2	397738	377117	211983	236932	470918	1.56032e+06	400480	361900	607753	2.22464e+06	1.63906e+06	295423	1.13236e+06	1.93848	0.0271507	0.0812121	0.110856	418.078	487.324	8.12	--	--	--	--	--	--	--	--	--	-	-	-	-
POS_M419T211	161870	1.71641e+06	475365	1.06502e+06	765552	1.37692e+06	18096.1	31988.2	136391	263918	48400.3	120383	926855	103196	-3.16696	0.00614979	0.0311238	0.122691	419.022	211.222	3.52	--	--	--	--	--	--	--	--	--	-	-	-	-
POS_M420T771	1.51206e+07	2.48101e+07	1.36138e+07	1.35297e+07	1.50171e+07	1.75556e+07	5.73105e+06	7.32257e+06	5.2548e+06	1.0975e+07	6.04739e+06	8.10997e+06	1.66078e+07	7.24012e+06	-1.19778	0.000711102	0.00809859	0.436248	420.33	770.859	12.85	--	--	--	--	--	--	--	--	--	-	-	-	-
POS_M423T129	2.24366e+07	1.77047e+07	1.55143e+07	9.27158e+06	5.38732e+06	3.87268e+07	2.52348e+06	1.15572e+06	3.69602e+06	1.06143e+06	5.73421e+06	1.672e+06	1.81736e+07	2.64048e+06	-2.78297	0.00949549	0.0408876	0.511955	423.062	128.811	2.15	--	--	--	--	--	--	--	--	--	-	-	-	-
POS_M423T94	4.00633e+07	1.12044e+08	1.55949e+07	5.08508e+07	8.17067e+07	8.16223e+07	2.81242e+07	6.7019e+06	3.65221e+07	2.79801e+07	2.89609e+07	3.73317e+07	6.3647e+07	2.76035e+07	-1.20524	0.0358244	0.0984566	0.766699	423.088	94.2201	1.57	Trehalose 6-phosphate	--	0.000574563	5.03326	C12H23O14P	MS2	Organooxygen compounds	4484-88-2	HMDB0001124	C00689	ko01100//Metabolic pathways;ko00500//Starch and sucrose metabolism	Carbohydrate metabolism;Global and overview maps	Metabolism
POS_M423T603	774975	1.85972e+06	1.43437e+06	1.52184e+06	1.26151e+06	2.50777e+06	293862	282176	622549	121881	116771	105231	1.56003e+06	257078	-2.6013	0.000420599	0.00587777	0.162532	423.104	602.659	10.04	--	--	--	--	--	--	--	--	--	-	-	-	-
POS_M424T73	425186	6.39104e+06	2.46374e+06	2.81e+06	904630	6.17554e+06	1.33177e+06	923538	128600	359071	229605	222221	3.19502e+06	532468	-2.58506	0.031138	0.0890788	0.205361	423.954	73.2597	1.22	--	--	--	--	--	--	--	--	--	-	-	-	-
POS_M424T482	1.26704e+06	1.30788e+06	2.77269e+06	4.95112e+06	1.3685e+06	1.03349e+06	4.7515e+06	6.12486e+06	5.60244e+06	1.22228e+06	4.63218e+06	4.32007e+06	2.11679e+06	4.44222e+06	1.06941	0.0322513	0.0910598	0.19314	424.163	481.824	8.03	--	Carbidopa-levodopa	--	20.1839	C10H14N2O4. C9H11NO4	MS1	--	--	--	-	-	-	-
POS_M425T573	3.51027e+06	2.3399e+06	829107	1.75343e+06	852446	1.54264e+06	351478	219367	294634	625246	297872	200096	1.80463e+06	331449	-2.44485	0.00550619	0.0290469	0.156591	425.217	572.725	9.55	--	--	--	--	--	--	--	--	--	-	-	-	-
POS_M425T637	1.1721e+07	6.32906e+06	5.45542e+06	3.31684e+06	7.18771e+06	4.59477e+06	3.49772e+06	1.76813e+06	2.36362e+06	1.56812e+06	5.74664e+06	2.12386e+06	6.43414e+06	2.84468e+06	-1.17748	0.0242481	0.0751111	0.226893	425.25	636.97	10.62	--	--	--	--	--	--	--	--	--	-	-	-	-
POS_M425T648	3.52339e+06	2.58825e+06	2.3878e+06	1.79788e+06	4.46151e+06	3.68859e+06	8.24634e+06	1.09897e+07	6.6566e+06	1.034e+07	1.52352e+07	4.08046e+06	3.07457e+06	9.25804e+06	1.59032	0.00347185	0.0212817	0.320395	425.25	647.707	10.8	--	--	--	--	--	--	--	--	--	-	-	-	-
POS_M426T492	2.1971e+06	1.80226e+06	1.3686e+06	1.1672e+06	1.84915e+06	2.10673e+06	6.49328e+06	5.18321e+06	5.51241e+06	3.03339e+06	4.9863e+06	2.53527e+06	1.74851e+06	4.62398e+06	1.40301	0.00120773	0.0111158	0.223834	426.179	492.303	8.21	--	--	--	--	--	--	--	--	--	-	-	-	-
POS_M427T310	2.64717e+06	1.17505e+06	3.27829e+06	2.99245e+06	762481	4.23051e+06	1493.84	1493.84	1493.84	1493.84	1493.84	1493.84	2.51432e+06	1493.84	-10.7169	0.000863596	0.00907223	0.210855	427.053	310.041	5.17	--	--	--	--	--	--	--	--	--	-	-	-	-
POS_M428T357	3.22199e+06	5.36657e+06	4.73603e+06	3.24472e+06	530849	4.99688e+06	1493.84	1493.84	1493.84	1493.84	1493.84	1493.84	3.68284e+06	1493.84	-11.2676	0.000507162	0.00667417	0.26545	428.076	357.456	5.96	--	--	--	--	--	--	--	--	--	-	-	-	-
POS_M428T695	1.58129e+06	1.01361e+06	614916	1.17294e+06	2.27407e+06	3.18737e+06	151591	372198	358685	560609	590407	767866	1.6407e+06	466893	-1.81315	0.014121	0.0529146	0.140082	428.359	694.867	11.58	--	(24R,24(1)R)-Fucosterol epoxide	--	14.4768	C29H48O2	MS1	--	--	--	-	-	-	-
POS_M429T602	5.06069e+06	9.14535e+06	9.95759e+06	1.02162e+07	7.12577e+06	1.08876e+07	1.04092e+06	5.73895e+06	3.52839e+06	2.94313e+06	1.02718e+06	887567	8.73221e+06	2.52769e+06	-1.78853	0.000419543	0.00587777	0.346415	429.115	601.675	10.03	--	--	--	--	--	--	--	--	--	-	-	-	-
POS_M429T320	7.02087e+06	1.26066e+06	991421	3.96448e+06	1.64811e+06	3.09142e+06	172067	2.09096e+06	648608	204482	151615	177646	2.99616e+06	574230	-2.38342	0.033323	0.0932645	0.174864	429.136	320.31	5.34	--	--	--	--	--	--	--	--	--	-	-	-	-
POS_M429T331	1.69485e+07	1.84163e+07	1.60808e+07	1.45542e+07	8.8955e+06	1.24002e+07	2.57727e+06	4.73792e+06	2.24615e+06	3.30255e+06	1.87072e+06	3.13538e+06	1.45492e+07	2.97833e+06	-2.28837	1.35326e-05	0.000843526	0.486112	429.136	331.102	5.52	--	--	--	--	--	--	--	--	--	-	-	-	-
POS_M430T319	7.12431e+06	1.73825e+07	9.22174e+06	4.23022e+06	1.11488e+07	1.03068e+07	967781	5.23997e+06	5.22817e+06	4.74063e+06	5.32618e+06	7.0275e+06	9.90239e+06	4.75504e+06	-1.05832	0.026861	0.0805833	0.28907	430.155	319.405	5.32	--	--	--	--	--	--	--	--	--	-	-	-	-
POS_M432T732	917320	432555	246133	651572	662427	860386	48634.8	74847.6	85592.1	497041	111588	81679	628399	149897	-2.06771	0.00336024	0.0208691	0.0924682	432.392	732.464	12.21	--	--	--	--	--	--	--	--	--	-	-	-	-
POS_M433T107	8.10011e+06	7.61272e+06	7.05768e+06	5.44448e+06	1.40684e+06	6.65385e+06	1.26832e+07	1.72035e+07	2.00514e+07	1.69656e+07	1.03587e+07	1.54241e+07	6.04595e+06	1.54477e+07	1.35335	0.000290558	0.00468351	0.425788	433.018	107.483	1.79	--	--	--	--	--	--	--	--	--	-	-	-	-
POS_M433T111	5.70885e+07	6.087e+07	6.3262e+07	6.58631e+07	5.60028e+07	6.06105e+07	4.96738e+08	3.5062e+08	2.44455e+08	1.25613e+08	1.58232e+08	1.17627e+08	6.06161e+07	2.48881e+08	2.03768	0.0117565	0.0476481	1.68063	433.092	110.726	1.85	--	7a-Hydroxy-O-carbamoyl-deacetylcephalosporin C	--	24.529	C15H20N4O9S	MS1	--	--	--	C06569	ko01130//Biosynthesis of antibiotics	Global and overview maps	Metabolism
POS_M433T100	3.41777e+07	2.40645e+07	5.91561e+06	2.3541e+07	1.55459e+07	1.68434e+07	1493.84	1493.84	1493.84	1493.84	1493.84	1493.84	2.00147e+07	1493.84	-13.7097	0.000450216	0.00619225	0.616072	433.174	100.093	1.67	--	--	--	--	--	--	--	--	--	-	-	-	-
POS_M434T112	7.02871e+06	6.89185e+06	6.96989e+06	8.55439e+06	9.03948e+06	7.75107e+06	3.9807e+07	3.33827e+07	3.01687e+07	1.07993e+07	1.9473e+07	1.34073e+07	7.7059e+06	2.45063e+07	1.66912	0.00558927	0.0292572	0.521368	434.096	111.683	1.86	--	--	--	--	--	--	--	--	--	-	-	-	-
POS_M434T412	769135	1.70522e+06	1.14742e+06	2.2046e+06	1.09536e+06	750525	139394	210386	235390	458157	861312	714865	1.27871e+06	436584	-1.55036	0.00935928	0.0405303	0.111086	434.1	412.198	6.87	--	--	--	--	--	--	--	--	--	-	-	-	-
POS_M435T681	3.30301e+06	5.40755e+06	5.19872e+06	1.78161e+06	1.66197e+06	7.40669e+06	415806	279968	310433	1.28519e+06	394263	1.20773e+06	4.12659e+06	648898	-2.66889	0.00429266	0.0245828	0.251169	435.166	680.853	11.35	--	Phlorizin chalcone	--	0.675851	C21H22O10	MS1	--	--	--	C16406	ko00941//Flavonoid biosynthesis	Biosynthesis of other secondary metabolites	Metabolism
POS_M435T781	5.08436e+06	1.01261e+07	1.21559e+07	7.52021e+06	6.09607e+06	6.91759e+06	5.28875e+07	3.7063e+07	3.18611e+07	1.23828e+07	1.98925e+07	1.0901e+07	7.98337e+06	2.7498e+07	1.78426	0.0156542	0.0566395	0.532548	435.239	781.127	13.02	--	Diphenoxylate	--	1.15964	C30H32N2O2	MS1	Benzene and substituted derivatives	915-30-0	HMDB0015213	-	-	-	-
POS_M435T707	685711	1.89332e+06	912772	384826	557496	763763	130782	305246	407836	650108	123791	445335	866314	343850	-1.33311	0.0489277	0.122229	0.088137	435.346	707.304	11.79	--	--	--	--	--	--	--	--	--	-	-	-	-
POS_M436T571	1.40328e+07	1.43047e+07	1.10828e+07	6.04675e+06	9.66557e+06	6.59069e+06	2.57027e+06	3.70914e+06	740949	4.34601e+06	4.74259e+06	580220	1.02872e+07	2.78153e+06	-1.8869	0.000944761	0.00957	0.378037	436.213	571.096	9.52	--	--	--	--	--	--	--	--	--	-	-	-	-
POS_M437T310	414438	724564	126422	485548	99735.9	743838	1.09503e+06	1.02161e+06	739636	959869	865326	653627	432424	889183	1.04003	0.00647755	0.0318803	0.0827942	437.011	310.231	5.17	--	--	--	--	--	--	--	--	--	-	-	-	-
POS_M437T425	1.49148e+06	1.41181e+06	1.57521e+06	1.36071e+06	1.26462e+06	440320	4.95258e+06	3.97094e+06	4.26498e+06	3.86738e+06	3.83585e+06	4.20096e+06	1.25736e+06	4.18211e+06	1.73384	2.48822e-07	9.47544e-05	0.253291	437.098	424.98	7.08	--	--	--	--	--	--	--	--	--	-	-	-	-
POS_M438T568	1.11575e+08	6.53243e+07	1.20882e+08	7.93375e+07	7.15203e+07	7.51558e+07	2.05106e+07	2.5647e+07	2.44965e+07	4.63553e+07	3.79188e+07	2.62614e+07	8.72992e+07	3.01983e+07	-1.5315	0.00023456	0.00397124	1.02284	438.229	568.114	9.47	--	Lunarine	--	21.9968	C25H31N3O4	MS1	--	--	--	-	-	-	-
POS_M438T580	4.50855e+07	2.99521e+07	5.0534e+07	3.26818e+07	2.90939e+07	3.85453e+07	1.22767e+07	1.44855e+07	1.29504e+07	2.35164e+07	1.60014e+07	1.3435e+07	3.76488e+07	1.54442e+07	-1.28553	0.000217075	0.00386195	0.645841	438.229	580.212	9.67	--	--	--	--	--	--	--	--	--	-	-	-	-
POS_M439T211	1.30129e+06	1.76208e+06	1.49916e+06	3.39553e+06	1.43094e+06	5.88571e+06	1493.84	1493.84	1493.84	1493.84	1493.84	1493.84	2.54579e+06	1493.84	-10.7349	0.00629506	0.0314567	0.208147	439.004	210.624	3.51	--	--	--	--	--	--	--	--	--	-	-	-	-
POS_M439T95_1	3.80161e+08	3.91954e+08	4.20547e+08	4.35286e+08	4.1505e+08	4.43617e+08	1.54493e+08	4.85991e+07	1.16582e+08	2.40633e+08	1.53673e+08	2.69118e+08	4.14436e+08	1.6385e+08	-1.33878	2.70959e-05	0.00109335	2.25452	439.138	94.5986	1.58	--	--	--	--	--	--	--	--	--	-	-	-	-
POS_M439T109	1.44547e+07	5.84393e+06	1.58948e+07	3.89368e+06	1.35441e+07	4.12363e+06	1493.84	1493.84	1493.84	1493.84	1493.84	1493.84	9.6258e+06	1493.84	-12.6537	0.00174763	0.0139239	0.408218	439.14	108.7	1.81	--	--	--	--	--	--	--	--	--	-	-	-	-
POS_M439T568	1.87172e+07	3.50398e+07	2.74377e+07	1.77642e+07	2.86078e+07	2.27532e+07	1.00918e+07	8.03496e+06	8.09028e+06	1.81964e+07	9.84298e+06	6.46515e+06	2.50533e+07	1.01203e+07	-1.30776	0.000850516	0.00903619	0.550498	439.231	568.1	9.47	--	--	--	--	--	--	--	--	--	-	-	-	-
POS_M439T581	6.4374e+06	1.3793e+07	9.23209e+06	6.0768e+06	1.0124e+07	1.00459e+07	1.18113e+06	1.0267e+06	1.21124e+06	8.26029e+06	4.03028e+06	1.04059e+06	9.28486e+06	2.7917e+06	-1.73373	0.00291206	0.0190787	0.354307	439.232	580.56	9.68	--	--	--	--	--	--	--	--	--	-	-	-	-
POS_M440T537	3.26349e+07	2.58705e+07	2.00821e+07	8.00072e+06	1.27655e+07	1.81673e+07	3.15237e+06	4.12151e+06	1.99322e+06	7.14335e+06	5.38015e+06	2.34859e+06	1.95868e+07	4.0232e+06	-2.28347	0.00182995	0.0144055	0.53583	440.245	536.576	8.94	Leukotriene E4	--	0.0156876	3.90901	C23H37NO5S	MS2	Fatty Acyls	75715-89-8	HMDB0002200	C05952	ko01100//Metabolic pathways;ko00590//Arachidonic acid metabolism	Global and overview maps;Lipid metabolism	Metabolism
POS_M440T558	2.22943e+06	4.5667e+06	4.27956e+06	4.20806e+06	4.38218e+06	1.42465e+06	1.39749e+06	1.56479e+06	937261	1.7209e+06	1.10685e+06	3.59907e+06	3.5151e+06	1.72106e+06	-1.03027	0.023685	0.0740064	0.155451	440.246	558.299	9.3	--	--	--	--	--	--	--	--	--	-	-	-	-
POS_M440T465_2	894119	1.34021e+06	1.20486e+06	933647	1.13012e+06	1.1599e+06	2.8712e+06	4.58264e+06	3.08672e+06	3.69976e+06	566895	1.46733e+06	1.11048e+06	2.71243e+06	1.2884	0.0241672	0.0749931	0.145135	440.27	464.616	7.74	--	--	--	--	--	--	--	--	--	-	-	-	-
POS_M441T441	2.74082e+06	2.07037e+06	1.99818e+06	2.07178e+06	1.76333e+06	1.74598e+06	772471	1.08102e+06	858983	1.01659e+06	313137	958184	2.06508e+06	833398	-1.30912	5.95269e-05	0.00176926	0.155777	441.135	440.838	7.35	--	Folic acid	--	10.3616	C19H19N7O6	MS1	Carboxylic acids and derivatives	59-30-3	HMDB0000121	C00504	ko01100//Metabolic pathways;ko00790//Folate biosynthesis;ko00670//One carbon pool by folate	Global and overview maps;Metabolism of cofactors and vitamins	Metabolism
POS_M443T412	6.57194e+06	6.08847e+06	6.89125e+06	4.93789e+06	3.71593e+06	1.28842e+07	2.03891e+06	1.39482e+06	858905	2.10884e+06	891128	1.30851e+06	6.84829e+06	1.43352e+06	-2.25618	0.00210289	0.0157037	0.317712	442.59	412.212	6.87	--	--	--	--	--	--	--	--	--	-	-	-	-
POS_M443T681	7.43321e+06	1.57114e+07	1.53144e+07	1.04048e+07	1.33979e+07	1.48638e+07	2.84965e+06	2.31635e+06	2.43918e+06	1.48694e+06	2.65716e+06	2.397e+06	1.28542e+07	2.35771e+06	-2.44678	1.55395e-05	0.000843526	0.475377	443.184	680.827	11.35	--	--	--	--	--	--	--	--	--	-	-	-	-
POS_M444T82_2	1.08668e+06	867533	1.84583e+06	1.69116e+06	1.31233e+06	1.16116e+06	2.77155e+07	1.69973e+07	8.94437e+06	5.26746e+06	3.9788e+06	2.71249e+06	1.32745e+06	1.0936e+07	3.04236	0.0357744	0.0984079	0.35229	443.811	82.0001	1.37	--	--	--	--	--	--	--	--	--	-	-	-	-
POS_M444T113	1.58656e+07	7.81477e+06	1.1374e+07	8.53677e+06	2.47557e+06	8.22912e+06	2.55983e+06	3.15884e+06	2.00006e+06	3.03993e+06	1.93886e+06	2.88952e+06	9.04931e+06	2.59784e+06	-1.80049	0.00524455	0.0282029	0.314811	444.064	113.447	1.89	--	--	--	--	--	--	--	--	--	-	-	-	-
POS_M446T603	969448	582657	593042	1.71415e+06	1.41031e+06	718294	130892	834994	133040	162204	509336	147013	997983	319580	-1.64284	0.0131419	0.0506864	0.0982105	446.117	602.674	10.04	--	--	--	--	--	--	--	--	--	-	-	-	-
POS_M446T100	3.98205e+07	4.50415e+07	3.91987e+07	3.30344e+07	4.68655e+07	4.05794e+07	9.09094e+07	1.0627e+08	8.78692e+07	1.18563e+08	8.98283e+07	8.52617e+07	4.07567e+07	9.64503e+07	1.24275	1.99024e-06	0.000258012	1.07001	446.184	99.7481	1.66	--	--	--	--	--	--	--	--	--	-	-	-	-
POS_M446T91	1.34513e+08	1.10919e+08	6.97265e+07	5.31815e+07	8.6351e+07	6.25257e+07	6.2314e+06	6.25617e+07	3.38811e+07	6.50223e+07	4.62838e+07	4.36234e+07	8.62027e+07	4.2934e+07	-1.00561	0.0189027	0.0635969	0.814391	446.184	91.2877	1.52	--	Tetrahydrofolic acid	--	13.0991	C19H23N7O6	MS1	Pteridines and derivatives	135-16-0	HMDB0001846	C00101	ko01100//Metabolic pathways;ko01120//Microbial metabolism in diverse environments;ko01200//Carbon metabolism;ko00260//Glycine, serine and threonine metabolism;ko00970//Aminoacyl-tRNA biosynthesis;ko00790//Folate biosynthesis;ko00670//One carbon pool by folate	Amino acid metabolism;Global and overview maps;Metabolism of cofactors and vitamins;Translation	Genetic Information Processing;Metabolism
POS_M447T602	2.44476e+06	2.2066e+07	1.37485e+07	1.23601e+07	1.12448e+07	6.10434e+06	1493.84	1493.84	1493.84	1493.84	1493.84	7.01181e+06	1.13281e+07	1.16988e+06	-3.27547	0.00688684	0.0331188	0.41021	447.129	601.608	10.03	--	--	--	--	--	--	--	--	--	-	-	-	-
POS_M448T340	3.31873e+08	2.40467e+08	3.10909e+08	3.19346e+08	2.92356e+08	2.12669e+08	4.62484e+07	1.19302e+08	7.62565e+07	2.26319e+07	5.17742e+07	9.42276e+07	2.84603e+08	6.84068e+07	-2.05674	4.3421e-06	0.000426717	2.07735	448.143	340.493	5.67	--	--	--	--	--	--	--	--	--	-	-	-	-
POS_M448T320	1.44809e+06	9.51022e+06	1.26844e+07	7.51041e+06	1.02026e+07	9.07326e+06	5.31607e+06	4.35207e+06	2.90702e+06	3.27511e+06	3.80203e+06	805774	8.40482e+06	3.40968e+06	-1.30158	0.013744	0.0521109	0.285527	448.143	320.24	5.34	--	--	--	--	--	--	--	--	--	-	-	-	-
POS_M453T815	3.85336e+06	4.69852e+06	2.90195e+06	3.14306e+06	3.08786e+06	9.67684e+06	1.38236e+06	1.67089e+06	1.91311e+06	1.67383e+06	1.87708e+06	2.68552e+06	4.56026e+06	1.86713e+06	-1.28829	0.0310476	0.0890655	0.20428	452.762	814.89	13.58	--	--	--	--	--	--	--	--	--	-	-	-	-
POS_M453T570	2.38795e+06	3.27157e+06	2.40971e+06	1.66816e+06	3.10758e+06	888651	4.83729e+06	6.03034e+06	2.89996e+06	8.13029e+06	3.73136e+06	2.87192e+06	2.28894e+06	4.75019e+06	1.05331	0.0226	0.0719445	0.180855	453.097	570.001	9.5	--	--	--	--	--	--	--	--	--	-	-	-	-
POS_M454T538	6.91298e+07	6.27956e+07	6.04196e+07	2.15534e+07	5.75507e+07	3.08796e+07	1.25046e+07	1.0245e+07	9.04108e+06	1.70187e+07	1.43849e+07	7.64112e+06	5.03881e+07	1.18059e+07	-2.09358	0.000713745	0.00811353	0.862108	454.224	538.319	8.97	--	Ribostamycin	--	8.70441	C17H34N4O10	MS1	--	--	--	C01759	ko01130//Biosynthesis of antibiotics	Global and overview maps	Metabolism
POS_M454T486	4.08982e+07	5.03486e+07	5.39943e+07	3.36233e+07	3.81648e+07	3.96118e+07	2.11113e+07	1.61247e+07	1.38629e+07	2.08255e+07	2.59663e+07	1.34995e+07	4.27735e+07	1.8565e+07	-1.20413	7.29489e-05	0.00195805	0.703043	454.224	486.132	8.1	--	--	--	--	--	--	--	--	--	-	-	-	-
POS_M455T599	3.45044e+06	3.93856e+06	6.27442e+06	4.06603e+06	1.8387e+06	4.65016e+06	861560	990188	268802	1.34679e+06	1.60207e+06	1.02593e+06	4.03639e+06	1.01589e+06	-1.99032	0.000664945	0.00782345	0.232552	455.206	599.361	9.99	--	Gentamicin A2	--	12.776	C17H33N3O11	MS1	--	--	--	C17701	ko01130//Biosynthesis of antibiotics	Global and overview maps	Metabolism
POS_M455T486	9.78289e+06	1.4411e+07	1.61077e+07	8.29291e+06	1.03497e+07	1.11286e+07	7.15334e+06	5.0433e+06	4.55559e+06	6.34822e+06	6.72853e+06	1.08416e+06	1.16788e+07	5.15219e+06	-1.18063	0.00155621	0.012996	0.351877	455.226	486.29	8.1	--	--	--	--	--	--	--	--	--	-	-	-	-
POS_M455T538	8.25458e+06	8.25641e+06	1.40488e+07	9.21339e+06	1.06514e+07	1.15179e+07	4.03233e+06	4.26208e+06	3.30069e+06	5.33252e+06	4.53118e+06	1.65843e+06	1.03237e+07	3.85287e+06	-1.42196	0.00010773	0.00251555	0.359624	455.226	538.27	8.97	--	--	--	--	--	--	--	--	--	-	-	-	-
POS_M456T599	905743	1.22429e+06	1.00749e+06	994245	1.208e+06	1.37378e+06	169242	173885	109757	278463	148480	49379.1	1.11893e+06	154868	-2.85301	2.44534e-07	9.47544e-05	0.147728	456.21	598.901	9.98	--	--	--	--	--	--	--	--	--	-	-	-	-
POS_M457T493	116079	246672	799125	153161	674308	297523	1493.84	1493.84	1493.84	1493.84	1493.84	1493.84	381145	1493.84	-7.99517	0.00863785	0.0383884	0.0782993	457.195	493.325	8.22	--	--	--	--	--	--	--	--	--	-	-	-	-
POS_M459T82_2	1.09218e+07	1.80309e+08	1.08424e+08	1.32241e+08	1.09326e+08	1.43443e+08	7.30589e+07	1.1921e+07	9.98642e+06	8.28591e+07	9.42942e+07	3.70718e+07	1.14111e+08	5.15319e+07	-1.1469	0.0475678	0.119666	0.95142	458.774	82.0412	1.37	--	--	--	--	--	--	--	--	--	-	-	-	-
POS_M459T573	4.58585e+06	5.54312e+06	1.37137e+07	1.12484e+07	9.46703e+06	2.98274e+06	1.10271e+06	369248	790076	1.22333e+06	655624	189434	7.92348e+06	721738	-3.45659	0.00188369	0.0146394	0.343678	459.159	572.586	9.54	--	--	--	--	--	--	--	--	--	-	-	-	-
POS_M460T82_1	6.6645e+06	1.12066e+07	7.41751e+06	9.69975e+06	1.05196e+07	1.24241e+07	4.11717e+06	4.71283e+06	3.27915e+06	3.02593e+06	4.13208e+06	6.06432e+06	9.65533e+06	4.22191e+06	-1.19343	0.000315893	0.00494319	0.331732	459.77	81.9707	1.37	--	--	--	--	--	--	--	--	--	-	-	-	-
POS_M460T82_2	6.18128e+06	3.6885e+06	3.54713e+06	3.86355e+06	4.36912e+06	3.80846e+06	1.89347e+07	1.87248e+07	1.63821e+07	9.93114e+06	8.93928e+06	7.54232e+06	4.24301e+06	1.34091e+07	1.66005	0.00166832	0.0135368	0.399387	459.782	82.08	1.37	--	--	--	--	--	--	--	--	--	-	-	-	-
POS_M460T104_2	4.22289e+08	1.09203e+09	1.02441e+09	7.25921e+08	8.50451e+08	9.16752e+08	2.84729e+08	3.55597e+08	1.78467e+08	4.77826e+08	3.03e+08	3.85626e+08	8.38643e+08	3.30874e+08	-1.34177	0.000776423	0.00856018	3.15523	460.206	104.315	1.74	--	--	--	--	--	--	--	--	--	-	-	-	-
POS_M461T705	3.18604e+06	724237	2.58732e+06	3.00948e+06	1.51901e+06	1.61958e+06	424943	414582	395734	1.55318e+06	343075	2.15767e+06	2.10761e+06	881531	-1.25753	0.0364133	0.0995086	0.116178	461.193	704.579	11.74	--	--	--	--	--	--	--	--	--	-	-	-	-
POS_M461T104_1	1.26953e+08	2.82505e+08	2.56597e+08	9.04205e+07	9.9871e+07	1.84785e+08	1.0308e+07	1.34316e+07	3.48407e+07	1.47333e+07	1.37354e+07	1.87139e+07	1.73522e+08	1.76271e+07	-3.29925	0.000915449	0.00943053	1.73365	461.198	104.468	1.74	--	--	--	--	--	--	--	--	--	-	-	-	-
POS_M462T93	7.09442e+07	8.48065e+07	5.08719e+07	5.10799e+07	6.14727e+07	5.63328e+07	3.15757e+07	6.93858e+06	1.93524e+07	2.80752e+07	1.73598e+07	2.31417e+07	6.25847e+07	2.10739e+07	-1.57035	7.62192e-05	0.00200048	0.936594	462.18	92.8547	1.55	--	--	--	--	--	--	--	--	--	-	-	-	-
POS_M466T110	1.13396e+07	1.10809e+07	1.39801e+07	1.31207e+07	1.00581e+07	9.43753e+06	3.60829e+06	5.13669e+06	5.07299e+06	5.36832e+06	1.26065e+06	5.7036e+06	1.15028e+07	4.35842e+06	-1.40011	2.87515e-05	0.0011239	0.373767	466.055	110.247	1.84	--	--	--	--	--	--	--	--	--	-	-	-	-
POS_M469T783	1.18742e+07	8.48599e+06	1.10854e+07	1.37915e+07	7.84434e+06	2.61241e+06	3.52205e+06	3.49135e+06	943328	1.04879e+07	1.11899e+06	2.09452e+06	9.28232e+06	3.60969e+06	-1.36261	0.0255156	0.0776944	0.271494	469.23	782.812	13.05	--	Nefazodone	--	11.136	C25H32ClN5O2	MS1	Diazinanes	83366-66-9	HMDB0015280	-	-	-	-
POS_M470T423	1.84339e+06	1.82125e+06	1.94602e+06	720783	2.8509e+06	3.98767e+06	30213.4	196862	57279.1	232064	86752.5	94582.7	2.195e+06	116292	-4.2384	0.00100763	0.00992289	0.204424	470.209	422.643	7.04	--	--	--	--	--	--	--	--	--	-	-	-	-
POS_M471T713	1.60966e+06	1.701e+06	1.50563e+06	1.39317e+06	1.51219e+06	1.47601e+06	746768	308173	1.10518e+06	326094	1.00142e+06	1.05511e+06	1.53294e+06	757125	-1.0177	0.000518053	0.00673027	0.120395	471.112	712.976	11.88	--	Citicoline	--	26.4071	C14H26N4O11P2	MS1	Pyrimidine nucleotides	987-78-0	HMDB0001413	C00307	ko01100//Metabolic pathways;ko00564//Glycerophospholipid metabolism	Global and overview maps;Lipid metabolism	Metabolism
POS_M471T587	2.95481e+06	4.43014e+06	1.14464e+06	3.17692e+06	3.4961e+06	3.06236e+06	369250	1.06133e+06	957551	484220	1.46537e+06	843804	3.04416e+06	863588	-1.81763	0.000889106	0.00927624	0.206806	471.203	587.442	9.79	--	Limonin	--	2.74524	C26H30O8	MS1	Prenol lipids	1180-71-8	HMDB0035921	-	-	-	-
POS_M471T472	2.69317e+06	2.74775e+06	4.62576e+06	1.60201e+06	5.34324e+06	1.62192e+06	278369	251707	510067	334523	1.11756e+06	213243	3.10564e+06	450912	-2.78397	0.00219416	0.0160879	0.217609	471.22	472.185	7.87	--	--	--	--	--	--	--	--	--	-	-	-	-
POS_M472T602	1.86082e+06	1.80755e+06	2.46883e+06	2.235e+06	1.68403e+06	1.92645e+06	900682	201902	170697	182365	910757	1.00712e+06	1.99711e+06	562253	-1.82862	4.20398e-05	0.00143667	0.165924	472.126	601.547	10.03	--	Clofazimine	--	8.39449	C27H22Cl2N4	MS1	Diazanaphthalenes	2030-63-9	HMDB0014983	-	-	-	-
POS_M472T341	1.80288e+06	1.46656e+06	2.43726e+06	2.32165e+06	1.9171e+06	1.51457e+06	412159	682571	363336	860406	1.23182e+06	1.25918e+06	1.91e+06	801579	-1.25266	0.00067277	0.00784752	0.136523	472.129	340.541	5.68	--	--	--	--	--	--	--	--	--	-	-	-	-
POS_M472T102	5.94992e+06	4.33097e+07	1.19395e+07	1.08587e+07	1.3439e+07	4.21432e+07	889363	893194	3.64491e+06	3.0442e+06	667132	3.5072e+06	2.12734e+07	2.10767e+06	-3.33533	0.0193624	0.0646337	0.57571	472.199	101.853	1.7	--	--	--	--	--	--	--	--	--	-	-	-	-
POS_M472T751	3.12885e+06	5.10203e+06	1.0207e+06	5.50575e+06	5.83203e+06	1.49621e+06	238843	1.27735e+06	266041	1.38858e+06	498225	270775	3.68093e+06	656635	-2.48691	0.00662301	0.0322574	0.225771	472.409	751.215	12.52	--	--	--	--	--	--	--	--	--	-	-	-	-
POS_M473T765	5.55284e+07	6.34301e+07	7.16414e+07	3.73314e+08	2.91366e+08	2.79233e+08	1.5491e+07	2.46993e+07	4.31425e+07	3.70103e+07	3.52634e+07	4.18212e+07	1.89086e+08	3.29046e+07	-2.52268	0.022388	0.0715258	1.49012	473.265	764.572	12.74	--	--	--	--	--	--	--	--	--	-	-	-	-
POS_M475T381	606617	2.25799e+06	2.09098e+06	1.91405e+06	1.92092e+06	1.88674e+06	716002	582349	677120	747753	965874	271805	1.77955e+06	660151	-1.43064	0.00150891	0.0127515	0.145604	475.173	380.995	6.35	--	--	--	--	--	--	--	--	--	-	-	-	-
POS_M476T303	5.29896e+06	4.83348e+06	767219	2.8729e+06	767568	540325	793362	102097	640300	187738	474868	554806	2.51341e+06	458862	-2.45351	0.0430924	0.112398	0.163076	476.034	303.302	5.06	--	--	--	--	--	--	--	--	--	-	-	-	-
POS_M476T490	1.20197e+06	1.22556e+06	1.66642e+06	2.06789e+06	1.00559e+06	1.5856e+06	384221	175987	1.07266e+06	373257	177581	351213	1.45884e+06	422486	-1.78784	0.000567897	0.00709056	0.136458	476.15	490.046	8.17	--	--	--	--	--	--	--	--	--	-	-	-	-
POS_M476T100	3.34965e+07	4.30086e+07	2.6631e+07	5.09027e+07	5.03226e+07	6.22952e+07	1.25395e+07	1.01308e+07	1.83368e+07	1.96582e+07	1.43505e+07	2.65859e+07	4.44428e+07	1.69336e+07	-1.39206	0.000787924	0.00861906	0.730345	476.159	100.498	1.67	--	--	--	--	--	--	--	--	--	-	-	-	-
POS_M476T538	4.28144e+06	5.81908e+06	5.51799e+06	3.39839e+06	4.88079e+06	4.6332e+06	1.90785e+06	1.00716e+06	283033	1.87771e+06	428179	194628	4.75515e+06	949759	-2.32386	1.24804e-05	0.000835641	0.288267	476.205	538.283	8.97	--	--	--	--	--	--	--	--	--	-	-	-	-
POS_M476T811_1	2.90343e+08	7.9884e+08	6.6211e+08	3.93136e+08	4.86027e+08	1.99504e+08	8.95911e+07	1.71947e+08	2.10688e+08	3.08175e+08	1.12391e+08	2.88145e+08	4.7166e+08	1.96823e+08	-1.26085	0.0200234	0.0660187	2.03537	476.27	811.263	13.52	--	--	--	--	--	--	--	--	--	-	-	-	-
POS_M476T745	5.30106e+06	1.29123e+06	1.77156e+06	5.49168e+06	1.74938e+06	6.52671e+06	5.03732e+07	4.73932e+07	2.53038e+07	1.37429e+07	3.74355e+06	7.9689e+06	3.6886e+06	2.47542e+07	2.74653	0.0286591	0.0843191	0.531092	476.275	745.467	12.42	Retinoyl b-glucuronide	--	2.05e-17	1.61266	C26H36O8	MS2	Prenol lipids	401-10-5	HMDB0003141	-	-	-	-
POS_M477T502	706038	749625	170708	488244	155955	1.52304e+06	96209.4	162715	65876.1	210697	104757	221791	632269	143674	-2.13774	0.040471	0.107493	0.085043	477.157	501.825	8.36	--	--	--	--	--	--	--	--	--	-	-	-	-
POS_M477T599	1.08404e+07	1.23375e+07	1.00715e+07	7.43162e+06	9.91328e+06	7.28995e+06	3.33914e+06	3.62179e+06	2.89529e+06	3.61591e+06	4.43967e+06	705760	9.64737e+06	3.10293e+06	-1.63651	4.56784e-05	0.00148833	0.370521	477.19	599.46	9.99	--	--	--	--	--	--	--	--	--	-	-	-	-
POS_M477T584	1.20219e+07	1.63708e+07	9.17544e+06	7.89266e+06	8.50888e+06	5.77664e+06	1.96325e+06	2.06555e+06	1.3115e+06	2.26223e+06	2.79622e+06	1.29448e+06	9.95772e+06	1.94887e+06	-2.35318	0.000408689	0.00577173	0.396637	477.189	583.539	9.73	--	--	--	--	--	--	--	--	--	-	-	-	-
POS_M478T101	1.13998e+07	3.48984e+07	2.99889e+07	3.45826e+07	2.58704e+07	2.85032e+07	2.90385e+08	2.62981e+08	1.54391e+08	1.30342e+08	2.6216e+07	1.99052e+07	2.75406e+07	1.4737e+08	2.41981	0.0281152	0.0831778	1.24963	478.182	101.371	1.69	--	--	--	--	--	--	--	--	--	-	-	-	-
POS_M478T811	3.85963e+07	3.12336e+07	3.4545e+07	4.59758e+07	3.93329e+07	3.89096e+07	6.48102e+06	1.3561e+07	7.88297e+06	6.39864e+06	1.25826e+07	9.31372e+06	3.80989e+07	9.37e+06	-2.02363	2.88671e-07	9.77152e-05	0.776762	478.283	811.126	13.52	--	Mibefradil	--	1.37841	C29H38FN3O3	MS1	--	--	--	-	-	-	-
POS_M478T45	5.24299e+07	4.95087e+07	2.9467e+07	2.27384e+07	2.49625e+07	2.79672e+07	1493.84	1493.84	1493.84	1493.84	1493.84	1493.84	3.45123e+07	1493.84	-14.4958	6.84082e-05	0.0018946	0.841299	478.292	45.0166	0.75	--	--	--	--	--	--	--	--	--	-	-	-	-
POS_M479T802	2.37989e+06	1.92139e+06	1.85092e+06	270927	2.8264e+06	2.92783e+06	9.40427e+06	2.7983e+06	1.0366e+07	6.54893e+06	2.42822e+06	6.32686e+06	2.02956e+06	6.31209e+06	1.63695	0.0117383	0.0476175	0.248385	479.099	801.727	13.36	--	--	--	--	--	--	--	--	--	-	-	-	-
POS_M479T838_1	1.47069e+09	2.38218e+09	2.34485e+09	1.50757e+09	7.56133e+08	1.39611e+09	2.20154e+08	8.0509e+08	7.98378e+08	8.80467e+08	1.85232e+08	8.81881e+07	1.64292e+09	4.96251e+08	-1.72712	0.00301508	0.0195227	4.4834	479.293	838.274	13.97	--	--	--	--	--	--	--	--	--	-	-	-	-
POS_M479T838_2	2.6481e+07	5.12429e+07	1.4199e+08	4.94262e+07	7.86499e+07	6.88907e+07	3.8173e+08	3.80071e+08	3.8115e+08	4.31309e+08	3.76668e+08	3.76043e+08	6.94468e+07	3.87829e+08	2.48144	9.07443e-09	1.10581e-05	2.64497	479.307	838.276	13.97	--	--	--	--	--	--	--	--	--	-	-	-	-
POS_M480T387	5.44881e+06	1.22539e+07	9.94256e+06	2.10129e+07	2.14502e+07	8.79117e+06	2.70507e+06	4.81149e+06	2.55067e+06	5.47821e+06	1.58381e+06	5.44802e+06	1.31499e+07	3.76288e+06	-1.80515	0.00725828	0.0341421	0.388007	480.144	387.277	6.45	--	--	--	--	--	--	--	--	--	-	-	-	-
POS_M480T832	1.41596e+08	2.18537e+08	1.93947e+08	1.71413e+08	2.87349e+08	2.17911e+08	6.17894e+07	9.19691e+07	6.69949e+07	6.83195e+07	9.18359e+07	1.28096e+08	2.05125e+08	8.48341e+07	-1.27379	0.000351061	0.00528701	1.55209	480.295	831.529	13.86	--	Emetine	--	8.32237	C29H40N2O4	MS1	--	--	--	C09421	ko01110//Biosynthesis of secondary metabolites;ko00950//Isoquinoline alkaloid biosynthesis	Biosynthesis of other secondary metabolites;Global and overview maps	Metabolism
POS_M481T698	2.11276e+06	631803	577768	552996	558403	2.28456e+06	2.92392e+06	2.20059e+06	2.31591e+06	2.4402e+06	2.50938e+06	2.73859e+06	1.11971e+06	2.52143e+06	1.17111	0.00295301	0.0192641	0.154152	481.218	697.644	11.63	--	--	--	--	--	--	--	--	--	-	-	-	-
POS_M481T475	4.8895e+06	6.58932e+06	3.20589e+06	3.11809e+06	2.17416e+06	7.18336e+06	3.5091e+06	968513	2.36944e+06	2.43861e+06	983744	2.64947e+06	4.52672e+06	2.15315e+06	-1.07202	0.0281355	0.0831778	0.194853	481.267	475.091	7.92	--	--	--	--	--	--	--	--	--	-	-	-	-
POS_M482T838	4.3967e+07	8.1061e+07	7.71666e+07	3.82868e+07	3.83e+07	3.50983e+07	6.16029e+08	1.99139e+08	1.94852e+08	1.22152e+08	4.14593e+08	8.44186e+07	5.23133e+07	2.71864e+08	2.37764	0.0253607	0.0773734	1.74347	482.322	838.269	13.97	--	Antibiotic JI-20A	--	5.38906	C19H39N5O9	MS1	--	--	--	C17704	ko01130//Biosynthesis of antibiotics	Global and overview maps	Metabolism
POS_M483T604	580616	185034	472510	141711	157862	285156	1493.84	1493.84	1493.84	1493.84	1493.84	249363	303815	42805.4	-2.82733	0.0120509	0.0481798	0.0607422	483.126	604.067	10.07	--	--	--	--	--	--	--	--	--	-	-	-	-
POS_M484T321	6.2774e+06	8.41456e+06	774437	2.95405e+06	2.08276e+06	3.89e+06	1.23558e+06	1.00655e+06	677958	278120	172252	269923	4.06554e+06	606731	-2.74432	0.0141498	0.05299	0.240742	484.102	320.702	5.35	--	Karakin	--	5.22024	C15H21N3O15	MS1	--	--	--	-	-	-	-
POS_M485T838	2.45953e+08	3.13682e+08	4.1669e+08	5.87682e+08	9.14796e+08	1.7407e+09	5.71935e+07	1.29441e+08	5.04324e+07	1.49085e+08	1.60017e+08	1.85106e+08	7.0325e+08	1.21879e+08	-2.52859	0.0302326	0.0875511	2.98434	485.285	838.205	13.97	--	--	--	--	--	--	--	--	--	-	-	-	-
POS_M486T341	2.02362e+06	604614	3.00549e+06	2.91219e+06	1.88714e+06	1.7723e+06	654906	902781	160713	158167	630408	880012	2.03423e+06	564498	-1.84944	0.0032843	0.0206362	0.148021	486.097	340.606	5.68	--	--	--	--	--	--	--	--	--	-	-	-	-
POS_M490T99	1.62146e+07	8.88474e+07	1.22949e+08	4.79643e+07	6.06904e+07	8.57203e+07	3.80951e+07	2.49773e+07	3.31946e+07	3.39665e+07	6.05931e+06	3.02087e+07	7.03976e+07	2.77502e+07	-1.34303	0.0226239	0.0719454	0.810011	490.173	99.3269	1.66	--	--	--	--	--	--	--	--	--	-	-	-	-
POS_M490T798_1	7.63329e+07	3.93827e+07	5.87159e+07	8.34745e+07	4.34687e+07	4.50977e+07	4.24815e+08	4.82294e+08	3.1549e+08	2.01731e+08	2.02557e+08	1.02971e+08	5.77454e+07	2.8831e+08	2.31984	0.00324217	0.0204711	1.97568	490.285	797.61	13.29	--	--	--	--	--	--	--	--	--	-	-	-	-
POS_M490T798_2	2.06178e+07	1.72664e+07	6.09591e+07	4.30354e+07	5.58584e+07	2.98411e+07	1.05906e+08	1.22964e+08	2.77888e+07	8.44805e+07	9.93337e+07	7.02964e+07	3.79297e+07	8.51283e+07	1.16631	0.0125149	0.049069	0.868664	490.296	797.728	13.3	--	--	--	--	--	--	--	--	--	-	-	-	-
POS_M491T515	9.23526e+06	2.02784e+06	5.89234e+06	5.73282e+06	5.57265e+06	5.99818e+06	1493.84	1493.84	1493.84	1493.84	1493.84	1493.84	5.74318e+06	1493.84	-11.9086	0.000107756	0.00251555	0.329777	491.172	514.643	8.58	--	--	--	--	--	--	--	--	--	-	-	-	-
POS_M494T825_2	2.18797e+08	1.67466e+08	2.89015e+08	1.18326e+08	1.77745e+08	6.83259e+07	6.18744e+08	2.76594e+08	5.05814e+08	3.44981e+08	3.91273e+08	2.61207e+08	1.73279e+08	3.99769e+08	1.20607	0.00580265	0.0298864	1.92898	494.331	825.387	13.76	--	--	--	--	--	--	--	--	--	-	-	-	-
POS_M495T109	5.0018e+07	3.51214e+07	3.27727e+07	6.94086e+07	4.92264e+07	4.43828e+07	1.27869e+07	1.91786e+07	7.14249e+06	2.04627e+07	2.79831e+07	2.4659e+07	4.68217e+07	1.87021e+07	-1.32397	0.0011046	0.0104671	0.691482	495.016	108.567	1.81	--	--	--	--	--	--	--	--	--	-	-	-	-
POS_M495T392	899835	1.60455e+06	306720	1.88436e+06	1.88972e+06	1.24894e+06	536462	413254	92240.7	492869	115002	657436	1.30569e+06	384544	-1.76359	0.00674778	0.0326563	0.125748	495.157	391.604	6.53	--	--	--	--	--	--	--	--	--	-	-	-	-
POS_M495T637	576031	791511	672814	4.81801e+06	2.08714e+06	1.53887e+06	1.20789e+07	8.85506e+06	6.72842e+06	2.34437e+07	5.65103e+06	9.34556e+06	1.7474e+06	1.10171e+07	2.65647	0.00679167	0.0327646	0.3831	495.173	637.215	10.62	--	Harpagoside	--	26.313	C24H30O11	MS1	--	--	--	-	-	-	-
POS_M496T795	3.65544e+06	1.56192e+07	3.07429e+06	9.43826e+06	1.33023e+07	1.97938e+07	1.11334e+08	6.87013e+07	1.38492e+07	3.7743e+07	5.82987e+07	5.0217e+07	1.08139e+07	5.66906e+07	2.39023	0.00723968	0.0340892	0.849025	496.337	795.092	13.25	1-palmitoylglycerophosphocholine	--	2.83e-14	5.88312	C24H51NO7P	MS2	Glycerophospholipids	-	HMDB0062541	-	-	-	-
POS_M497T798	5.15974e+07	6.37068e+07	3.09704e+07	3.68331e+07	4.27173e+07	1.09645e+07	1.5641e+07	3.64857e+06	1.15103e+07	5.14755e+06	1.45546e+07	9.54265e+06	3.94649e+07	1.00074e+07	-1.9795	0.00320919	0.0203472	0.717045	497.311	797.784	13.3	--	--	--	--	--	--	--	--	--	-	-	-	-
POS_M498T811	1.06846e+08	1.20616e+08	4.58104e+07	7.74761e+07	5.58042e+07	5.58126e+07	2.26545e+06	1.12401e+07	8.0392e+06	3.36548e+06	1.5412e+07	4.35706e+06	7.70609e+07	7.44656e+06	-3.37135	0.000259572	0.00432123	1.16978	498.255	811.138	13.52	--	--	--	--	--	--	--	--	--	-	-	-	-
POS_M499T110	3.86402e+06	5.01211e+06	3.03721e+06	997399	920510	3.01515e+06	1.59659e+06	1.7124e+06	1.24359e+06	1.51158e+06	834674	689156	2.80773e+06	1.26466e+06	-1.15065	0.046152	0.117217	0.150192	499.113	109.962	1.83	--	--	--	--	--	--	--	--	--	-	-	-	-
POS_M499T799	8.26278e+06	2.27979e+06	2.06259e+06	6.43188e+06	1.54928e+06	6.3176e+06	1.43362e+06	1.16144e+06	332031	2.11576e+06	1.64407e+06	2.15697e+06	4.48399e+06	1.47398e+06	-1.60506	0.0308166	0.0886993	0.195591	499.229	798.646	13.31	--	N-Acetyl-O-demethylpuromycin	--	19.8467	C23H29N7O6	MS1	--	--	--	C07031	ko01130//Biosynthesis of antibiotics	Global and overview maps	Metabolism
POS_M500T832	4.53823e+08	7.76235e+08	3.43611e+08	4.02772e+08	4.47349e+08	5.24529e+08	1.8787e+08	2.84848e+08	1.96249e+08	1.54946e+08	1.74162e+08	2.12263e+08	4.91387e+08	2.01723e+08	-1.28448	0.00118071	0.0109332	2.40104	500.276	831.513	13.86	--	--	--	--	--	--	--	--	--	-	-	-	-
POS_M502T310	1.64965e+06	814046	658294	217850	128614	290720	1493.84	1493.84	1493.84	1493.84	1493.84	1493.84	626529	1493.84	-8.71221	0.0224088	0.0715258	0.0935932	502.004	310.091	5.17	--	--	--	--	--	--	--	--	--	-	-	-	-
POS_M503T580	1.73338e+06	2.07238e+06	2.30431e+06	1.22927e+06	1.64949e+06	250441	620225	165911	465249	136706	687660	155974	1.53988e+06	371954	-2.04962	0.00411608	0.0238396	0.138631	503.26	579.949	9.67	--	--	--	--	--	--	--	--	--	-	-	-	-
POS_M503T487_2	1.32042e+06	2.08909e+06	216056	2.05907e+06	1.79117e+06	2.3969e+06	381964	37029.5	414944	43795.8	12892.6	686848	1.64545e+06	262912	-2.64583	0.00229174	0.0165838	0.160994	503.303	487	8.12	--	--	--	--	--	--	--	--	--	-	-	-	-
POS_M504T476	2.34555e+06	2.69598e+06	2.56991e+06	902137	2.32534e+06	2.51471e+06	756230	1.2912e+06	313858	505458	1.14203e+06	1.32149e+06	2.2256e+06	888379	-1.32495	0.00196495	0.0150596	0.158021	503.804	475.869	7.93	--	--	--	--	--	--	--	--	--	-	-	-	-
POS_M505T422_1	1.13053e+07	9.36808e+06	8.03378e+06	7.34294e+06	1.63608e+07	1.17236e+07	1.52089e+06	1.11984e+06	262346	358786	162821	435032	1.06891e+07	643286	-4.05453	2.28304e-05	0.00100076	0.465217	504.76	421.57	7.03	--	--	--	--	--	--	--	--	--	-	-	-	-
POS_M505T422_2	1.62109e+06	1.30559e+06	2.72221e+06	1.00085e+06	2.21373e+06	1.64281e+06	678669	352540	1.05064e+06	130333	458074	86611.9	1.75105e+06	459477	-1.93015	0.00136799	0.0119415	0.153742	505.263	421.615	7.03	--	--	--	--	--	--	--	--	--	-	-	-	-
POS_M506T409_1	2.16271e+06	2.24246e+06	1.61832e+06	9.12831e+06	2.28857e+06	7.29382e+06	1.98346e+07	2.94279e+07	1.3159e+07	7.63212e+06	7.41903e+06	1.10633e+07	4.12236e+06	1.4756e+07	1.83976	0.0168799	0.0595537	0.400304	506.123	409.098	6.82	--	--	--	--	--	--	--	--	--	-	-	-	-
POS_M507T707	3.75734e+06	1.63834e+07	8.31736e+06	9.22805e+06	1.13328e+07	9.80196e+06	1.94937e+06	4.21413e+06	1.9217e+06	6.86684e+06	6.9438e+06	5.61204e+06	9.80348e+06	4.58465e+06	-1.09648	0.021693	0.0700131	0.290081	507.362	707.012	11.78	--	--	--	--	--	--	--	--	--	-	-	-	-
POS_M509T681	6.55437e+06	9.3019e+06	1.13083e+07	2.80752e+06	2.9713e+06	9.0151e+06	707971	681455	637232	655937	629088	562616	6.99308e+06	645717	-3.43695	0.00129923	0.0115904	0.344432	509.168	680.841	11.35	--	--	--	--	--	--	--	--	--	-	-	-	-
POS_M510T100_2	1.69413e+07	1.1043e+07	9.11339e+06	8.55215e+06	6.43608e+06	1.80654e+07	4.54237e+07	5.20621e+07	2.27091e+07	2.84543e+07	1.61888e+07	1.91839e+07	1.16919e+07	3.06703e+07	1.39133	0.013268	0.0508396	0.525955	510.157	100.362	1.67	--	--	--	--	--	--	--	--	--	-	-	-	-
POS_M510T765	9.55214e+07	1.00311e+08	6.78927e+08	4.49883e+08	5.66657e+08	4.03943e+08	8.6896e+07	7.92883e+07	4.1383e+07	8.73136e+07	8.23023e+07	5.85454e+07	3.82541e+08	7.26214e+07	-2.39715	0.0103427	0.0434307	2.15443	510.291	764.54	12.74	--	--	--	--	--	--	--	--	--	-	-	-	-
POS_M510T771	2.60863e+07	2.49638e+07	5.64195e+06	3.1486e+07	4.4779e+07	1.55051e+06	2.06236e+06	2.67162e+06	2.16678e+06	3.58341e+06	2.36399e+06	4.82205e+06	2.24179e+07	2.94504e+06	-2.9283	0.0150323	0.0550761	0.542944	510.317	770.671	12.84	--	--	--	--	--	--	--	--	--	-	-	-	-
POS_M511T525	3.06214e+06	905435	5.12519e+06	1.00434e+06	5.0485e+06	7.71034e+06	183354	1.01346e+06	151042	219659	228451	91084	3.80932e+06	314508	-3.59837	0.00960731	0.0412235	0.24215	511.248	524.549	8.74	--	--	--	--	--	--	--	--	--	-	-	-	-
POS_M511T764	5.9477e+06	1.18977e+07	1.02953e+07	3.73668e+07	4.26264e+07	4.24961e+07	8.0293e+06	5.00542e+06	1.02922e+07	9.23772e+06	7.53793e+06	1.25571e+07	2.5105e+07	8.77661e+06	-1.51624	0.0466546	0.117953	0.472888	511.291	764.202	12.74	--	--	--	--	--	--	--	--	--	-	-	-	-
POS_M512T525	1.27441e+06	382580	1.23616e+06	1.10713e+06	1.0268e+06	356830	229266	267857	188959	207101	291002	141598	897319	220964	-2.02181	0.00283052	0.018757	0.102155	512.253	524.705	8.75	--	--	--	--	--	--	--	--	--	-	-	-	-
POS_M513T210	3.3027e+06	4.89445e+06	4.53192e+06	3.44766e+06	3.28781e+06	4.50441e+06	220717	1.00519e+06	815016	721531	1.58658e+06	1.17299e+06	3.99482e+06	920339	-2.1179	5.24364e-06	0.000476062	0.255731	513.103	209.951	3.5	--	--	--	--	--	--	--	--	--	-	-	-	-
POS_M513T614	4.13681e+06	1.31586e+07	8.55981e+06	4.31136e+06	7.33411e+06	9.52692e+06	2.25172e+06	1.22165e+06	1.44611e+06	2.03527e+06	1.66331e+06	2.19734e+06	7.83793e+06	1.80257e+06	-2.12042	0.00154959	0.0129846	0.346391	513.265	613.542	10.23	--	--	--	--	--	--	--	--	--	-	-	-	-
POS_M513T524	6.47706e+06	6.60698e+06	9.5816e+06	7.0097e+06	1.17181e+07	9.13613e+06	3.039e+06	2.68615e+06	2.12867e+06	3.36338e+06	670513	300400	8.42159e+06	2.03135e+06	-2.05165	7.78723e-05	0.00202767	0.365519	513.268	523.793	8.73	--	--	--	--	--	--	--	--	--	-	-	-	-
POS_M513T596	7.03923e+06	1.55299e+07	6.02367e+06	5.05e+06	7.57368e+06	6.49522e+06	1493.84	1493.84	1493.84	1493.84	1493.84	3.2174e+06	7.95196e+06	537479	-3.88703	0.00113524	0.0107063	0.380201	513.264	595.874	9.93	--	--	--	--	--	--	--	--	--	-	-	-	-
POS_M514T515	953055	360972	1.11535e+06	1.23327e+06	1.14269e+06	1.1835e+06	170446	507801	403349	431182	718786	260132	998139	415283	-1.26515	0.0036664	0.0221621	0.0963088	514.157	514.59	8.58	--	--	--	--	--	--	--	--	--	-	-	-	-
POS_M516T564	1.83072e+06	3.75111e+06	618897	2.00768e+06	2.35756e+06	3.46083e+06	395308	1.40866e+06	1.53219e+06	404932	367357	383778	2.3378e+06	748705	-1.64268	0.0122798	0.0486255	0.168518	516.227	564.01	9.4	--	--	--	--	--	--	--	--	--	-	-	-	-
POS_M516T638	1.29533e+06	2.36033e+06	3.4793e+06	1.02268e+06	1.43099e+06	3.75608e+06	825222	176046	853770	258215	258225	276752	2.22412e+06	441372	-2.33317	0.00485027	0.0266884	0.178295	516.283	638.348	10.64	--	--	--	--	--	--	--	--	--	-	-	-	-
POS_M517T637_1	944847	1.929e+06	1.8318e+06	3.48179e+06	2.16957e+06	1.71945e+06	1.48919e+07	2.33301e+07	5.17175e+06	3.12329e+07	7.54346e+06	8.97029e+06	2.01274e+06	1.51901e+07	2.91589	0.0103171	0.0433532	0.44535	517.152	637.116	10.62	--	--	--	--	--	--	--	--	--	-	-	-	-
POS_M517T637_2	1.31914e+06	1.60107e+06	1.53842e+06	1.72219e+06	1.90245e+06	2.27577e+06	3.33593e+06	1.52257e+06	5.77167e+06	1.20565e+07	7.45525e+06	2.59577e+06	1.72651e+06	5.45628e+06	1.66006	0.0414941	0.109353	0.215041	517.164	637.215	10.62	--	Piperacillin	--	1.91435	C23H27N5O7S	MS1	Carboxylic acids and derivatives	66258-76-2	HMDB0014464	-	-	-	-
POS_M517T568	2.3269e+06	5.20449e+06	3.44009e+06	2.37536e+06	2.8721e+06	3.17832e+06	9.73938e+06	1.04423e+07	7.11748e+06	6.75616e+06	5.66039e+06	2.57805e+06	3.23288e+06	7.04895e+06	1.12459	0.0118588	0.0479783	0.231568	517.239	568.149	9.47	--	--	--	--	--	--	--	--	--	-	-	-	-
POS_M517T514	1.62944e+06	1.9925e+06	1.94099e+06	1.58953e+06	636811	2.72853e+06	700026	797136	864095	262829	1.02798e+06	192369	1.75297e+06	640739	-1.45199	0.00505443	0.0275129	0.138112	517.239	513.73	8.56	--	--	--	--	--	--	--	--	--	-	-	-	-
POS_M518T631	3.73678e+06	3.90009e+06	3.06023e+06	5.06804e+06	3.57223e+06	837193	1493.84	1493.84	1493.84	1493.84	1493.84	5.39794e+06	3.36243e+06	900901	-1.90006	0.043642	0.113105	0.16654	518.242	631.383	10.52	--	--	--	--	--	--	--	--	--	-	-	-	-
POS_M518T526	357112	1.54929e+06	296848	1.39964e+06	1.51983e+06	1.53797e+06	1493.84	1493.84	1493.84	1493.84	1493.84	1.20187e+06	1.11012e+06	201556	-2.46146	0.0173598	0.0604033	0.119327	518.242	526.376	8.77	--	--	--	--	--	--	--	--	--	-	-	-	-
POS_M518T813_2	2.14543e+09	1.68502e+09	2.73304e+09	2.34779e+09	3.11471e+09	1.9798e+09	1.85757e+10	1.4184e+10	5.95375e+09	5.46233e+09	4.09252e+09	2.20175e+09	2.3343e+09	8.41167e+09	1.8494	0.044452	0.114233	8.67896	518.326	813.375	13.56	--	--	--	--	--	--	--	--	--	-	-	-	-
POS_M518T804	8.76931e+08	8.87974e+08	2.24857e+08	8.55227e+08	2.22598e+08	9.25184e+08	8.84372e+07	4.5584e+08	2.994e+08	8.94597e+07	4.46011e+08	3.95461e+08	6.65462e+08	2.95768e+08	-1.16989	0.0394601	0.105637	2.20611	518.326	804.139	13.4	--	--	--	--	--	--	--	--	--	-	-	-	-
POS_M519T488	5.06615e+06	814606	3.51066e+06	3.09896e+06	509878	1.5638e+06	163636	1.21014e+06	166350	1.32752e+06	106734	202965	2.42734e+06	529557	-2.19652	0.0313488	0.0894232	0.149469	519.253	487.89	8.13	--	--	--	--	--	--	--	--	--	-	-	-	-
POS_M519T623	5.13585e+06	6.23754e+06	4.82229e+06	6.1848e+06	5.64425e+06	2.73305e+06	2.15763e+07	2.46242e+07	1.51721e+07	8.82932e+06	5.62783e+06	7.66653e+06	5.1263e+06	1.3916e+07	1.44076	0.022159	0.0711396	0.351349	519.255	622.899	10.38	--	--	--	--	--	--	--	--	--	-	-	-	-
POS_M519T647	2.3163e+06	2.46028e+06	422910	1.95853e+06	2.35764e+06	487075	4.9395e+06	769187	3.55246e+06	4.33896e+06	3.74238e+06	2.92278e+06	1.66712e+06	3.37754e+06	1.01862	0.0365827	0.0997309	0.147875	519.255	646.679	10.78	--	--	--	--	--	--	--	--	--	-	-	-	-
POS_M519T574	5.45324e+06	1.50594e+07	8.32161e+06	9.06356e+06	6.06372e+06	1.26701e+07	4.1245e+06	998151	2.58274e+06	4.28147e+06	3.37044e+06	2.13262e+06	9.43861e+06	2.91498e+06	-1.69509	0.00240148	0.0171739	0.353428	519.256	574.484	9.57	--	--	--	--	--	--	--	--	--	-	-	-	-
POS_M519T813_1	2.43499e+08	1.4118e+08	3.67321e+08	3.77797e+08	5.35223e+08	2.28118e+08	8.35568e+07	8.25368e+07	1.16163e+08	5.20229e+07	1.98985e+08	2.31439e+08	3.15523e+08	1.27451e+08	-1.30781	0.0150831	0.0551627	1.61059	519.321	813.368	13.56	--	--	--	--	--	--	--	--	--	-	-	-	-
POS_M520T550	2.59476e+06	682709	826169	2.03595e+06	1.79897e+06	433111	1493.84	1493.84	1493.84	1493.84	1493.84	1.55682e+06	1.39528e+06	260715	-2.42001	0.0272489	0.0814405	0.11734	520.259	549.599	9.16	--	--	--	--	--	--	--	--	--	-	-	-	-
POS_M520T45_1	5.94976e+06	5.13163e+06	4.22541e+06	7.54806e+06	6.73777e+06	6.20139e+06	6.83249e+07	6.68873e+07	4.09214e+07	3.69202e+07	3.06058e+07	1.95381e+07	5.96567e+06	4.38663e+07	2.87836	0.000855278	0.00903619	0.823771	520.328	45.0609	0.75	--	--	--	--	--	--	--	--	--	-	-	-	-
POS_M520T834_1	1.1978e+10	2.75156e+09	5.88173e+09	1.03883e+10	1.0555e+10	5.04368e+09	1.85882e+09	9.44499e+08	9.51016e+08	2.11671e+09	1.2312e+09	5.53196e+09	7.76638e+09	2.1057e+09	-1.88294	0.00690937	0.0331487	9.11156	520.326	834.139	13.9	--	--	--	--	--	--	--	--	--	-	-	-	-
POS_M520T486	1.83867e+06	1.8838e+06	2.52867e+06	3.03448e+06	1.90099e+06	2.35537e+06	8.27423e+06	7.60719e+06	1.13873e+07	2.51489e+06	962926	6.70015e+06	2.257e+06	6.24111e+06	1.4674	0.0308962	0.0888329	0.235979	520.333	486.342	8.11	--	--	--	--	--	--	--	--	--	-	-	-	-
POS_M521T547	9.66241e+06	1.46091e+07	1.74154e+07	1.50971e+07	1.19518e+07	1.86255e+07	3.02644e+06	4.53955e+06	3.09378e+06	4.53504e+06	2.02283e+06	3.99774e+06	1.45602e+07	3.5359e+06	-2.04188	1.55557e-05	0.000843526	0.47961	521.27	546.686	9.11	--	--	--	--	--	--	--	--	--	-	-	-	-
POS_M521T33_1	5.54737e+08	6.92068e+08	4.40049e+08	6.17298e+08	6.35928e+08	6.73594e+08	1.85281e+09	3.34847e+09	2.10197e+09	1.13502e+09	2.92597e+09	2.96916e+09	6.02279e+08	2.3889e+09	1.98784	0.000396843	0.00570275	5.94572	521.332	32.7312	0.55	--	--	--	--	--	--	--	--	--	-	-	-	-
POS_M521T814	8.7186e+06	1.78703e+07	1.90064e+07	3.1034e+07	1.76305e+07	7.33264e+06	3.79195e+06	1.00102e+07	6.17565e+06	2.65869e+06	7.90113e+06	2.76219e+06	1.69321e+07	5.54997e+06	-1.6092	0.0116021	0.0472222	0.400717	521.331	813.527	13.56	--	--	--	--	--	--	--	--	--	-	-	-	-
POS_M521T347	1.08543e+07	8.67157e+06	3.82181e+06	4.80089e+06	4.84616e+06	1.36906e+07	3.08199e+07	4.19431e+07	4.59173e+07	1.0854e+08	7.73056e+07	2.69681e+07	7.78088e+06	5.52489e+07	2.82794	0.00443994	0.0251418	0.876625	521.34	347.04	5.78	--	--	--	--	--	--	--	--	--	-	-	-	-
POS_M524T823	1.53879e+07	2.43667e+07	7.04408e+06	3.46504e+06	1.8231e+07	5.62765e+06	1493.84	1493.84	1493.84	1493.84	1493.84	1493.84	1.23537e+07	1493.84	-13.0136	0.00434248	0.0247741	0.479619	524.366	822.861	13.71	--	--	--	--	--	--	--	--	--	-	-	-	-
POS_M526T468	1.03139e+06	2.29469e+06	3.37309e+06	3.30324e+06	2.42946e+06	2.25446e+06	911030	1.6222e+06	1.05651e+06	1.26626e+06	194259	1.21646e+06	2.44772e+06	1.04445e+06	-1.22869	0.00567877	0.0295069	0.149371	526.09	467.659	7.79	--	--	--	--	--	--	--	--	--	-	-	-	-
POS_M526T487	2.8875e+06	3.25742e+06	1.33845e+06	1.4702e+06	1.52553e+06	2.30745e+06	1.35343e+06	786145	612632	575234	58268.6	2.43078e+06	2.13109e+06	969414	-1.13641	0.0341351	0.0951005	0.129157	526.29	486.704	8.11	--	--	--	--	--	--	--	--	--	-	-	-	-
POS_M527T310	7.77838e+06	9.5237e+06	4.54499e+06	4.4834e+06	2.50957e+06	5.32067e+06	1.07278e+06	2.25183e+06	2.84246e+06	3.39106e+06	3.23968e+06	3.33283e+06	5.69345e+06	2.68844e+06	-1.08253	0.0208743	0.0681967	0.213477	527.104	310.172	5.17	--	--	--	--	--	--	--	--	--	-	-	-	-
POS_M527T93	5.34234e+08	2.14027e+08	8.01697e+08	3.08489e+08	3.87732e+08	7.47922e+08	1493.84	1493.84	1493.84	1493.84	1493.84	6.16313e+08	4.99017e+08	1.0272e+08	-2.28037	0.0188161	0.0635068	2.3265	527.156	93.244	1.55	--	--	--	--	--	--	--	--	--	-	-	-	-
POS_M527T101_2	6.30959e+08	7.72825e+08	5.12024e+08	2.5199e+08	4.30027e+08	5.45966e+08	1.60203e+09	1.35314e+09	1.25676e+09	9.94338e+08	9.47204e+08	8.47584e+08	5.23965e+08	1.16684e+09	1.15507	0.00088294	0.00923867	3.32955	527.17	100.832	1.68	--	--	--	--	--	--	--	--	--	-	-	-	-
POS_M528T93	9.28715e+07	1.28444e+08	1.02204e+08	9.36593e+07	1.27549e+08	1.08099e+08	1493.84	1493.84	1493.84	1493.84	1493.84	1.71497e+08	1.08804e+08	2.8584e+07	-1.92846	0.0209432	0.0682754	1.06216	528.159	93.244	1.55	--	--	--	--	--	--	--	--	--	-	-	-	-
POS_M529T310	1.46455e+06	2.70183e+06	1.5301e+06	1.85169e+06	1.69108e+06	630228	6.75584e+06	5.46257e+06	3.68678e+06	3.60695e+06	2.49377e+06	1.70467e+06	1.64491e+06	3.95176e+06	1.26449	0.0174478	0.0606096	0.1794	529.02	310.365	5.17	--	--	--	--	--	--	--	--	--	-	-	-	-
POS_M531T126	1.47747e+07	2.71999e+07	2.06417e+07	1.37566e+07	1.15695e+07	1.78392e+07	4.562e+06	9.97838e+06	6.23151e+06	6.13634e+06	2.65929e+06	7.84439e+06	1.76303e+07	6.23532e+06	-1.49952	0.00115174	0.0107918	0.465731	531.062	126.441	2.11	--	--	--	--	--	--	--	--	--	-	-	-	-
POS_M533T82	5.89024e+06	7.8895e+06	8.10098e+06	9.60185e+06	3.03008e+06	2.71136e+06	1.30554e+06	965358	1.16787e+06	1.15352e+06	354464	421371	6.204e+06	894688	-2.79374	0.00108927	0.0103864	0.300509	532.7	81.8513	1.36	--	--	--	--	--	--	--	--	--	-	-	-	-
POS_M533T524_1	3.49328e+07	6.37022e+07	1.60393e+08	2.55855e+07	1.71165e+07	4.62818e+07	2.01412e+07	7.32521e+06	3.91122e+06	1.32402e+07	2.02741e+06	2.49507e+06	5.80019e+07	8.19006e+06	-2.82416	0.0448397	0.114839	0.789102	533.223	524.487	8.74	--	--	--	--	--	--	--	--	--	-	-	-	-
POS_M533T512_1	1.04397e+07	2.84965e+07	1.0133e+08	1.80677e+07	1.5869e+07	3.49379e+07	4.88924e+06	2.28451e+06	2.48195e+06	6.88775e+06	2.2495e+06	1.83312e+06	3.48567e+07	3.43768e+06	-3.34193	0.0461139	0.117169	0.622656	533.224	511.972	8.53	--	--	--	--	--	--	--	--	--	-	-	-	-
POS_M533T525	8.65686e+07	6.74522e+07	3.74856e+07	4.47671e+07	3.32361e+07	2.54252e+07	2.14092e+07	2.00292e+07	1.96357e+07	1.78356e+07	1.89967e+07	1.10114e+07	4.91558e+07	1.8153e+07	-1.43716	0.00911728	0.0398219	0.698647	533.247	524.533	8.74	--	--	--	--	--	--	--	--	--	-	-	-	-
POS_M535T82	4.58925e+06	5.19865e+06	4.25986e+06	843793	5.56527e+06	6.11422e+06	1.37987e+06	1.78936e+06	195101	1.18031e+06	1.2428e+06	1.11008e+06	4.42851e+06	1.14959e+06	-1.9457	0.00208231	0.015625	0.254557	534.699	81.8519	1.36	--	--	--	--	--	--	--	--	--	-	-	-	-
POS_M535T451_1	1.28129e+07	1.79236e+07	1.46455e+07	1.25088e+07	1.53378e+07	5.89398e+06	7.3148e+06	6.12335e+06	5.54449e+06	6.5914e+06	6.39999e+06	4.54533e+06	1.31871e+07	6.08656e+06	-1.11543	0.00195669	0.0150152	0.357542	535.249	451.459	7.52	--	--	--	--	--	--	--	--	--	-	-	-	-
POS_M536T523	8.8219e+06	6.2962e+06	9.73076e+06	3.40844e+06	3.36618e+06	2.50083e+06	1493.84	1493.84	1493.84	1493.84	1493.84	2.03991e+06	5.68738e+06	341230	-4.05895	0.00210826	0.0157037	0.297738	536.254	522.922	8.72	--	--	--	--	--	--	--	--	--	-	-	-	-
POS_M536T508	2.82302e+06	4.50853e+06	3.23251e+06	1.59056e+06	3.36679e+06	3.89919e+06	404527	1.64221e+06	1.197e+06	2.3332e+06	1.63391e+06	1.17091e+06	3.23677e+06	1.39696e+06	-1.21226	0.00347166	0.0212817	0.18835	536.252	507.933	8.47	--	--	--	--	--	--	--	--	--	-	-	-	-
POS_M536T781	3.19698e+07	1.81039e+07	6.13729e+06	1.44964e+06	1.6974e+07	1.50823e+07	1.48705e+06	1.69183e+06	3.92652e+06	2.37559e+06	906186	3.68742e+06	1.49528e+07	2.34577e+06	-2.67229	0.0161284	0.0578063	0.452747	536.33	781.129	13.02	--	--	--	--	--	--	--	--	--	-	-	-	-
POS_M536T771_2	1.29522e+07	1.96932e+07	5.06623e+07	2.78621e+07	3.13901e+07	1.22273e+07	4.30249e+06	1.65881e+07	9.06338e+06	9.89555e+06	7.35153e+06	1.54974e+07	2.57979e+07	1.04497e+07	-1.30379	0.0327816	0.0922578	0.433054	536.341	770.604	12.84	--	--	--	--	--	--	--	--	--	-	-	-	-
POS_M537T518	4.50966e+06	4.05539e+06	6.66745e+06	2.33955e+06	6.88504e+06	3.46921e+06	2.76819e+07	3.43206e+07	2.06696e+07	6.37928e+07	1.66987e+07	1.46202e+06	4.65438e+06	2.74376e+07	2.55949	0.0244052	0.0755403	0.545475	537.265	517.582	8.63	--	--	--	--	--	--	--	--	--	-	-	-	-
POS_M537T534	7.17679e+06	7.69833e+06	8.65533e+06	5.49244e+06	7.85946e+06	4.81356e+06	2.9309e+07	2.835e+07	1.65113e+07	2.90447e+07	1.64484e+07	6.73694e+06	6.94932e+06	2.10667e+07	1.60002	0.00429282	0.0245828	0.473174	537.265	534.128	8.9	--	--	--	--	--	--	--	--	--	-	-	-	-
POS_M537T484	752643	3.64194e+06	3.57656e+06	3.6299e+06	4.08043e+06	4.36477e+06	1.56791e+06	1.36675e+06	1.1302e+06	528410	420563	1.48084e+06	3.34104e+06	1.08244e+06	-1.626	0.0026754	0.0182544	0.203502	537.265	484.427	8.07	--	--	--	--	--	--	--	--	--	-	-	-	-
POS_M537T561	5.8622e+06	7.20731e+06	3.81071e+06	1.27086e+06	4.06955e+06	1.51438e+06	205447	211418	1.25699e+06	685217	273079	201380	3.95584e+06	472256	-3.06634	0.00496864	0.0271515	0.249081	537.267	560.588	9.34	--	--	--	--	--	--	--	--	--	-	-	-	-
POS_M538T341	1.54498e+06	491819	1.97679e+06	1.17526e+06	951769	1.21187e+06	660049	832806	202908	165504	278251	718866	1.22541e+06	476397	-1.36303	0.0106031	0.0441938	0.101699	538.108	340.6	5.68	--	--	--	--	--	--	--	--	--	-	-	-	-
POS_M538T518	1.69532e+06	540867	1.93764e+06	442282	404595	1.70086e+06	1493.84	1493.84	1493.84	1493.84	1493.84	1.46925e+06	1.12026e+06	246120	-2.1864	0.0463684	0.117557	0.101459	538.268	517.546	8.63	--	--	--	--	--	--	--	--	--	-	-	-	-
POS_M539T541	3.61551e+06	2.82902e+06	647116	2.52309e+06	2.43642e+06	2.35868e+06	1.02308e+06	900554	677710	985974	786582	1.42857e+06	2.40164e+06	967079	-1.31231	0.00589251	0.0302275	0.156228	539.281	540.967	9.02	--	Cucurbitacin E	--	27.4453	C32H44O8	MS1	--	--	--	-	-	-	-
POS_M540T804_1	1.59949e+08	1.07286e+08	5.12908e+07	1.58049e+08	5.98846e+07	1.35137e+08	3.55116e+07	9.8007e+07	2.60296e+07	6.52262e+07	4.74939e+07	5.66229e+07	1.11933e+08	5.48152e+07	-1.02998	0.0270348	0.0809846	0.877359	540.298	804.4	13.41	--	--	--	--	--	--	--	--	--	-	-	-	-
POS_M541T667	5.09528e+06	4.32231e+06	4.1357e+06	4.34123e+06	3.50335e+06	4.27087e+06	1493.84	1493.84	1493.84	1493.84	1493.84	1493.84	4.27812e+06	1493.84	-11.4837	1.61515e-09	4.92056e-06	0.305991	541.092	667.213	11.12	--	--	--	--	--	--	--	--	--	-	-	-	-
POS_M542T210	7.79046e+06	9.73272e+06	7.11859e+06	7.56869e+06	8.45724e+06	7.69761e+06	2.64843e+06	3.29439e+06	909455	2.82874e+06	4.40218e+06	4.31816e+06	8.06088e+06	3.06689e+06	-1.39416	1.61775e-05	0.000843526	0.323256	542.056	209.981	3.5	--	Adenosine diphosphate ribose	--	14.8629	C15H23N5O14P2	MS1	Purine nucleotides	20762-30-5	HMDB0001178	C00301	ko00230//Purine metabolism	Nucleotide metabolism	Metabolism
POS_M542T426	1.34464e+06	855290	1.79551e+06	2.04509e+06	943754	1.59609e+06	2.5246e+07	1.47473e+07	1.27982e+07	1.00843e+07	6.9733e+06	5.73167e+06	1.43006e+06	1.25968e+07	3.13891	0.00315139	0.0201273	0.431064	542.31	425.75	7.1	--	--	--	--	--	--	--	--	--	-	-	-	-
POS_M542T33_2	7.27296e+08	6.89447e+08	5.06544e+08	9.06391e+08	1.00464e+09	5.51085e+08	1493.84	1493.84	1493.84	1493.84	1493.84	1493.84	7.309e+08	1493.84	-18.9003	3.45848e-06	0.000374825	3.92385	542.323	32.8075	0.55	--	--	--	--	--	--	--	--	--	-	-	-	-
POS_M542T212	1.73032e+07	1.32545e+07	1.74859e+07	3.32206e+07	1.84638e+07	1.66201e+07	1.17625e+06	2.84771e+06	5.6808e+06	2.38551e+06	2.44985e+06	1.58066e+06	1.93913e+07	2.6868e+06	-2.85145	0.000199599	0.00369653	0.551895	542.318	211.574	3.53	--	--	--	--	--	--	--	--	--	-	-	-	-
POS_M542T363	8.09412e+06	2.65224e+07	8.30723e+06	9.15106e+06	7.76208e+06	7.74193e+06	9.95983e+06	3.04494e+07	2.51572e+07	3.79683e+07	7.65379e+07	2.60264e+07	1.12631e+07	3.43498e+07	1.60869	0.0390205	0.104832	0.556593	542.328	362.957	6.05	--	--	--	--	--	--	--	--	--	-	-	-	-
POS_M544T82_2	2.63391e+06	2.47479e+06	3.68835e+06	2.3522e+06	3.59407e+06	5.46694e+06	9.0835e+06	8.62393e+06	1.44705e+07	7.07053e+06	1.0404e+07	6.43985e+06	3.36838e+06	9.34872e+06	1.47272	0.000838516	0.00900484	0.327973	543.744	81.8962	1.36	--	--	--	--	--	--	--	--	--	-	-	-	-
POS_M546T707	5.61948e+06	1.19893e+07	4.70895e+06	4.16834e+06	9.47411e+06	6.95534e+06	1493.84	1493.84	1493.84	1493.84	1493.84	1493.84	7.15259e+06	1493.84	-12.2252	0.000179712	0.00349755	0.391046	546.355	707.49	11.79	--	3-O-alpha-Mycarosylerythronolide B	--	11.3957	C28H50O10	MS1	--	--	--	C06630	ko01130//Biosynthesis of antibiotics	Global and overview maps	Metabolism
POS_M547T497	186191	1.40634e+06	99291.2	1.41407e+06	819143	1.75842e+06	252976	141398	418120	16454.8	14999.3	671393	947243	252557	-1.90713	0.0439985	0.11354	0.0998785	547.328	496.851	8.28	--	--	--	--	--	--	--	--	--	-	-	-	-
POS_M549T834_1	3.54035e+07	3.12606e+07	6.00951e+07	3.98981e+07	4.44177e+07	1.79339e+07	6.72532e+06	6.81668e+06	1.0527e+07	7.06449e+06	4.23162e+06	9.73831e+06	3.81681e+07	7.51723e+06	-2.3441	0.00036135	0.0053926	0.7423	548.8	834.14	13.9	--	--	--	--	--	--	--	--	--	-	-	-	-
POS_M549T525	1.53854e+07	1.1923e+07	1.2778e+07	2.00745e+07	1.9258e+07	7.60573e+06	1.13447e+07	1.08761e+07	2.97981e+06	9.2918e+06	3.05243e+06	5.16246e+06	1.45041e+07	7.11788e+06	-1.02694	0.0140996	0.0528995	0.328767	549.215	524.533	8.74	--	Flavanone 7-O-[alpha-L-rhamnosyl-(1->2)-beta-D-glucoside]	--	7.09471	C27H32O12	MS1	--	--	--	-	-	-	-
POS_M549T834_2	1.92864e+07	6.53358e+07	5.8785e+07	6.03992e+07	5.52689e+07	2.38782e+07	1.09475e+07	1.18269e+07	3.66039e+06	9.21417e+06	1.64704e+07	1.44071e+07	4.71589e+07	1.10877e+07	-2.08857	0.00159583	0.0131397	0.797805	549.295	834.132	13.9	--	Cymarin	--	19.8748	C30H44O9	MS1	--	--	--	-	-	-	-
POS_M551T494	1.79642e+06	1.44814e+06	2.15579e+06	1.81847e+06	1.78156e+06	2.08582e+06	483849	213491	145862	2.80314e+06	566653	56683.2	1.8477e+06	711614	-1.37656	0.0268611	0.0805833	0.129813	551.244	494.103	8.24	--	--	--	--	--	--	--	--	--	-	-	-	-
POS_M553T766	4.95632e+07	1.06366e+08	2.7004e+08	1.88739e+08	2.29391e+08	1.26201e+08	3.82314e+07	4.88186e+07	5.31706e+07	2.63906e+07	2.51131e+07	5.52595e+07	1.61717e+08	4.1164e+07	-1.97402	0.00537592	0.0285567	1.38223	553.257	766.462	12.77	--	8,12-Diethyl-3-vinylbacteriochlorophyllide d	--	28.7369	C34H34MgN4O3	MS1	--	--	--	C21427	ko01110//Biosynthesis of secondary metabolites;ko00860//Porphyrin and chlorophyll metabolism	Global and overview maps;Metabolism of cofactors and vitamins	Metabolism
POS_M554T82	1.01179e+06	324998	976959	378419	1.38054e+06	518098	7.00067e+06	4.07542e+06	4.52195e+06	1.77524e+06	405094	2.1273e+06	765134	3.31761e+06	2.11636	0.0261722	0.0793368	0.185838	553.856	82.3852	1.37	--	--	--	--	--	--	--	--	--	-	-	-	-
POS_M554T713	948466	264710	851243	891968	670408	621616	1493.84	1493.84	1493.84	1493.84	1493.84	1.11153e+06	708069	186500	-1.92471	0.0334567	0.0935959	0.0772458	554.085	712.989	11.88	--	--	--	--	--	--	--	--	--	-	-	-	-
POS_M554T479	1.72759e+06	888813	2.13811e+06	3.94559e+06	2.82238e+06	2.51151e+06	1.27967e+06	1.53766e+06	285094	1.59803e+06	521381	376649	2.339e+06	933081	-1.32582	0.016609	0.0589299	0.141165	554.168	478.864	7.98	--	--	--	--	--	--	--	--	--	-	-	-	-
POS_M555T210	3.5208e+06	3.75431e+06	3.22443e+06	2.91345e+06	3.27205e+06	4.08404e+06	380737	485821	1.5007e+06	1.39213e+06	2.29719e+06	2.04073e+06	3.46151e+06	1.34955e+06	-1.35892	0.000168969	0.00336447	0.204684	555.091	209.682	3.49	--	--	--	--	--	--	--	--	--	-	-	-	-
POS_M556T459	714684	1.79018e+06	751457	1.82155e+06	2.09644e+06	784343	153177	724372	822091	198340	211981	805463	1.32644e+06	485904	-1.44882	0.0169735	0.059624	0.113262	556.137	458.936	7.65	--	--	--	--	--	--	--	--	--	-	-	-	-
POS_M556T813	9.8216e+06	3.75763e+06	1.58575e+07	1.1834e+07	2.23095e+07	1.87259e+07	999452	1.64883e+06	2.55965e+06	3.28405e+06	1.78241e+06	1.55371e+06	1.37177e+07	1.97135e+06	-2.79878	0.00158208	0.0130618	0.462493	556.286	813.083	13.55	--	--	--	--	--	--	--	--	--	-	-	-	-
POS_M558T102	1.04049e+07	1.14929e+07	1.16335e+07	1.23991e+07	1.22276e+07	9.91625e+06	7.40486e+07	7.06276e+07	4.72557e+07	2.62072e+07	2.27649e+07	2.41392e+07	1.13457e+07	4.41739e+07	1.96105	0.0067192	0.0325956	0.721081	558.086	102.112	1.7	--	--	--	--	--	--	--	--	--	-	-	-	-
POS_M558T809_2	9.19484e+06	7.18277e+06	6.27662e+06	1.23529e+07	1.34324e+07	6.36744e+06	2.86409e+07	1.16722e+07	8.59868e+06	2.07148e+07	2.62304e+07	2.38299e+07	9.13449e+06	1.99478e+07	1.12683	0.0121985	0.048556	0.41584	558.286	809.423	13.49	--	--	--	--	--	--	--	--	--	-	-	-	-
POS_M558T771	1.15865e+07	1.74494e+07	1.23702e+07	7.24729e+06	2.12295e+07	1.58993e+07	1.04745e+06	4.34732e+06	6.40635e+06	2.24062e+06	3.61046e+06	5.01521e+06	1.4297e+07	3.7779e+06	-1.92006	0.000651052	0.00775146	0.463382	558.314	770.671	12.84	--	--	--	--	--	--	--	--	--	-	-	-	-
POS_M558T781	9.94476e+06	7.76358e+06	4.81812e+06	559078	8.64562e+06	7.67089e+06	3.03429e+06	2.94695e+06	2.48274e+06	1.00454e+06	474643	3.1445e+06	6.56701e+06	2.18128e+06	-1.59006	0.0133695	0.0511363	0.274798	558.314	781.326	13.02	--	--	--	--	--	--	--	--	--	-	-	-	-
POS_M559T809	1.97173e+07	1.27653e+07	2.72362e+07	2.59558e+07	2.29052e+07	7.08323e+06	4.56134e+06	5.02099e+06	3.99266e+06	5.41302e+06	5.77499e+06	1.4063e+06	1.92772e+07	4.36155e+06	-2.14398	0.0010868	0.0103864	0.499233	559.28	809.41	13.49	--	--	--	--	--	--	--	--	--	-	-	-	-
POS_M560T468	1.3978e+06	467151	398587	612982	1.42401e+06	1.31314e+06	113976	472797	122915	401057	121102	216089	935611	241323	-1.95495	0.00806597	0.0365669	0.108935	560.054	467.51	7.79	--	--	--	--	--	--	--	--	--	-	-	-	-
POS_M563T310	2.38381e+06	2.87663e+06	2.2443e+06	2.00165e+06	1.10656e+06	1.43787e+06	109602	405893	430606	378099	538973	526388	2.00847e+06	398260	-2.33431	0.000144656	0.00302883	0.176111	563.028	310.046	5.17	--	--	--	--	--	--	--	--	--	-	-	-	-
POS_M563T667	1.09089e+06	1.09172e+06	868174	721777	177107	680834	1493.84	1493.84	1493.84	1493.84	1493.84	946980	771750	159075	-2.27843	0.0153616	0.0558667	0.0924887	563.074	667.324	11.12	--	--	--	--	--	--	--	--	--	-	-	-	-
POS_M564T768	266991	5.48038e+06	3.43468e+06	3.12823e+06	4.23411e+06	3.34475e+06	863358	1.14916e+06	341322	537039	468668	471031	3.31486e+06	638429	-2.37635	0.0038292	0.0227845	0.223043	564.391	767.803	12.8	--	Canthaxanthin	--	10.5815	C40H52O2	MS1	Prenol lipids	514-78-3	HMDB0003154	C08583	ko01110//Biosynthesis of secondary metabolites;ko00906//Carotenoid biosynthesis	Global and overview maps;Metabolism of terpenoids and polyketides	Metabolism
POS_M565T764	1.46442e+07	1.36657e+07	1.54205e+07	4.94384e+07	2.0182e+07	1.67695e+07	4.85364e+06	3.51413e+06	4.09461e+06	1.57755e+06	5.29991e+06	7.19887e+06	2.16867e+07	4.42312e+06	-2.29367	0.0124633	0.0489361	0.485409	565.206	763.79	12.73	--	--	--	--	--	--	--	--	--	-	-	-	-
POS_M567T303	2.18639e+06	4.14917e+06	2.60753e+06	2.03468e+06	3.10546e+06	3.99537e+06	532553	79320	455222	183154	729493	969336	3.0131e+06	491513	-2.61595	7.59506e-05	0.00200048	0.232512	567.188	303.221	5.05	--	--	--	--	--	--	--	--	--	-	-	-	-
POS_M570T298	2.46896e+07	2.81556e+07	4.58603e+07	1.96746e+07	2.38042e+07	2.21468e+07	1.7539e+07	3.90034e+06	1.06002e+07	1.22039e+07	1.55571e+07	3.89997e+06	2.73885e+07	1.06168e+07	-1.36723	0.00405898	0.0236891	0.531803	570.141	297.546	4.96	--	--	--	--	--	--	--	--	--	-	-	-	-
POS_M570T508_2	6.47712e+06	3.01322e+06	4.82251e+06	5.78819e+06	5.49509e+06	4.56721e+06	7.17184e+06	1.89309e+07	1.54725e+07	1.74409e+07	1.77981e+07	1.79894e+07	5.02722e+06	1.58006e+07	1.65215	0.000169918	0.00337236	0.469051	570.328	508.103	8.47	--	--	--	--	--	--	--	--	--	-	-	-	-
POS_M571T809	6.21038e+06	1.31161e+06	1.00951e+07	6.84241e+06	5.99636e+06	3.25585e+06	1.28434e+07	1.56938e+07	1.21715e+07	1.06796e+07	1.4363e+07	8.44237e+06	5.61861e+06	1.23656e+07	1.13805	0.00201604	0.0152593	0.359284	571.405	809.418	13.49	--	--	--	--	--	--	--	--	--	-	-	-	-
POS_M574T525	1.75126e+07	5.28965e+06	1.32526e+07	1.92068e+07	1.47552e+07	5.16038e+06	6.82731e+06	2.02895e+06	1.8249e+06	5.0009e+06	2.29176e+06	1.51358e+06	1.25295e+07	3.2479e+06	-1.94775	0.00525733	0.0282029	0.372758	574.261	524.556	8.74	--	8-Ethyl-12-methylbacteriochlorophyllide d	--	4.11955	C33H34MgN4O4	MS1	--	--	--	C21431	ko00860//Porphyrin and chlorophyll metabolism	Metabolism of cofactors and vitamins	Metabolism
POS_M577T466	999806	298119	86080.2	1.26636e+06	269260	1.46062e+06	2.49047e+06	4.53797e+06	1.90272e+06	3.0779e+06	67826.8	1.95867e+06	730040	2.33926e+06	1.68	0.0324006	0.0913545	0.146799	577.148	466.45	7.77	--	Scolymoside	--	6.10394	C27H30O15	MS1	Flavonoids	25694-72-8	HMDB0005799	C12630	ko00944//Flavone and flavonol biosynthesis	Biosynthesis of other secondary metabolites	Metabolism
POS_M578T553	1.29357e+06	1.10582e+06	896325	135213	981038	1.16485e+06	657673	256248	145005	233098	784017	593173	929469	444869	-1.06303	0.0362689	0.0994091	0.0849907	578.175	553.384	9.22	--	--	--	--	--	--	--	--	--	-	-	-	-
POS_M580T311	487951	433587	657107	111132	307146	517294	535857	2.69122e+06	1.2173e+06	848851	1.09003e+06	1.10923e+06	419036	1.24875e+06	1.57534	0.0249211	0.0764893	0.109601	580.018	310.658	5.18	--	--	--	--	--	--	--	--	--	-	-	-	-
POS_M586T412	3.7815e+06	2.2988e+06	2.23694e+06	4.31162e+06	2.46255e+06	3.71465e+06	1.50242e+06	1.68865e+06	1.37878e+06	73398.7	60437.6	996997	3.13434e+06	950113	-1.72199	0.000944263	0.00957	0.19672	586.375	411.575	6.86	--	--	--	--	--	--	--	--	--	-	-	-	-
POS_M588T828	8.83414e+06	2.45055e+06	6.61231e+06	8.07117e+06	2.12423e+06	2.21513e+06	1493.84	1493.84	1493.84	1493.84	1493.84	1493.84	5.05126e+06	1493.84	-11.7234	0.002768	0.0185948	0.27664	587.546	827.571	13.79	--	--	--	--	--	--	--	--	--	-	-	-	-
POS_M589T303	3.27924e+06	2.06084e+06	1.23344e+06	2.92198e+06	5.65903e+06	4.82034e+06	1.99531e+06	211407	331612	1.63695e+06	1.41618e+06	1.68451e+06	3.32914e+06	1.21266e+06	-1.45697	0.017535	0.0608086	0.185385	589.17	303.215	5.05	--	Novclobiocin 104	--	1.74104	C29H32ClNO10	MS1	--	--	--	C12473	ko01130//Biosynthesis of antibiotics	Global and overview maps	Metabolism
POS_M592T591	4.57066e+06	2.98955e+06	7.51487e+06	4.69679e+06	5.66749e+06	5.95908e+06	541445	413222	462522	289959	426183	566339	5.23307e+06	449945	-3.53984	1.74098e-05	0.000848624	0.310461	592.319	590.58	9.84	--	--	--	--	--	--	--	--	--	-	-	-	-
POS_M595T310_1	6.4751e+06	5.91395e+06	3.08075e+06	3.05914e+06	1.70832e+06	4.02167e+06	1.42963e+06	2.41098e+06	1.57428e+06	2.35159e+06	1.58032e+06	1.54665e+06	4.04315e+06	1.81558e+06	-1.15505	0.015915	0.057311	0.186684	595.09	310.172	5.17	--	--	--	--	--	--	--	--	--	-	-	-	-
POS_M597T82_1	4.93879e+06	3.04485e+06	4.6745e+06	4.99313e+06	3.13773e+06	3.09252e+06	9.09784e+06	1.02484e+07	9.70452e+06	7.45756e+06	7.40539e+06	6.98726e+06	3.98025e+06	8.4835e+06	1.0918	6.57915e-05	0.0018645	0.306411	596.736	82.3251	1.37	--	--	--	--	--	--	--	--	--	-	-	-	-
POS_M597T450	335359	1.19958e+06	2.41256e+06	345210	344347	140017	1.26893e+06	2.59797e+06	2.86266e+06	676203	3.20299e+06	2.21657e+06	796180	2.13755e+06	1.4248	0.0311238	0.0890788	0.142471	597.165	450.13	7.5	--	Delphinidin 3-O-beta-D-sambubioside	--	3.11415	C26H29O16	MS1	--	--	--	C20491	ko00942//Anthocyanin biosynthesis	Biosynthesis of other secondary metabolites	Metabolism
POS_M597T627	1.40847e+06	2.37258e+06	1.13792e+06	1.64944e+06	1.85008e+06	2.05514e+06	1.38269e+06	292129	812602	43237	47957	757465	1.7456e+06	556013	-1.65054	0.00174344	0.0139224	0.15165	597.326	627.379	10.46	--	--	--	--	--	--	--	--	--	-	-	-	-
POS_M599T553	3.29109e+06	2.73784e+06	1.09197e+06	1.60053e+06	1.2574e+06	1.05701e+06	1.12648e+06	1.14453e+06	372971	1.14491e+06	588029	1.13124e+06	1.83931e+06	918029	-1.00255	0.0490812	0.122362	0.1095	599.165	553.399	9.22	--	Heme	--	7.56164	C34H32FeN4O4	MS1	-	14875-96-8	HMDB0003178	C00032	ko01100//Metabolic pathways;ko01110//Biosynthesis of secondary metabolites;ko02010//ABC transporters;ko00860//Porphyrin and chlorophyll metabolism	Global and overview maps;Membrane transport;Metabolism of cofactors and vitamins	Environmental Information Processing;Metabolism
POS_M599T451_1	1.43276e+07	6.12994e+06	8.29862e+06	1.08516e+07	9.46357e+06	1.08919e+07	2.0278e+06	4.90334e+06	6.95542e+06	3.14705e+06	1.53113e+06	8.59866e+06	9.99387e+06	4.52723e+06	-1.14241	0.00692082	0.0331775	0.287089	599.382	451.242	7.52	--	Tabernamine	--	19.0402	C40H48N4O2	MS1	--	--	--	-	-	-	-
POS_M600T506	6.66579e+06	1.53435e+07	1.82621e+07	7.09027e+06	2.98097e+07	2.60905e+07	796619	1.26853e+06	677619	3.25828e+06	4.02226e+06	1.0323e+06	1.72103e+07	1.8426e+06	-3.22346	0.00296455	0.0192981	0.542059	600.277	506.321	8.44	--	--	--	--	--	--	--	--	--	-	-	-	-
POS_M603T656	2.50042e+06	2.74136e+06	1.26451e+06	2.36281e+06	2.34066e+06	383418	1.76569e+06	348318	1.12329e+06	287789	240289	1.43059e+06	1.9322e+06	865994	-1.15781	0.0431267	0.112439	0.117005	603.237	656.109	10.94	--	N-Demethylansamitocin P-3	--	9.87468	C31H41ClN2O9	MS1	--	--	--	C20138	ko01130//Biosynthesis of antibiotics	Global and overview maps	Metabolism
[truncated: 1,443 more rows]
