# Supplementary material for: Transcriptome and Metabolome Analysis Provides Insights into the Heterosis of Yield and Quality Traits in Two Hybrid Rice Varieties (Oryza sativa L.)
Source: Int J Mol Sci. 2022 Oct 26;23(21):12934. doi: 10.3390/ijms232112934 (PMC9654843; doi:10.3390/ijms232112934)
Supplement: Supplementary file 1 [file ijms-23-12934-s001.zip › Table S4.xlsx]

## Sheet: GH-vs-TY398.filter.annot
Table S4. DM identification information between GH and TY398.
name	GH-1	GH-2	GH-3	GH-4	GH-5	GH-6	TY398-1	TY398-2	TY398-3	TY398-4	TY398-5	TY398-6	control_mean	case_mean	log2_FC(case_mean/control_mean)	Pvalue	fdr	vip	mz	rt	rtmin	MS2_name	MS1_name	identify.pvalue	ppm	formula	MS_type	Class	CAS	HMDB	C_ID	Pathway	KEGG_B_class	KEGG_A_class
POS_M81T821	1.43405e+07	9.33349e+06	8.2182e+06	1.14519e+07	1.1242e+07	1.25297e+07	2.76608e+07	6.67033e+07	1.09721e+08	1.18119e+08	2.85224e+08	1.80538e+08	1.1186e+07	1.31328e+08	3.55341	0.00913371	0.0305298	1.30067	81.0693	820.558	13.68	--	--	--	--	--	--	--	--	--	-	-	-	-
POS_M82T690	3.85747e+07	1.71671e+08	4.49754e+07	2.73327e+08	1.10887e+08	6.23819e+07	1493.84	1493.84	1493.84	1493.84	1493.84	1493.84	1.16969e+08	1493.84	-16.2567	0.010616	0.0340515	1.27705	81.5197	689.774	11.5	--	--	--	--	--	--	--	--	--	-	-	-	-
POS_M82T43	1.30672e+07	2.64058e+07	2.90684e+07	1.54301e+07	2.20004e+07	1.20341e+07	2.03975e+06	2.99112e+06	1.05404e+06	3.11241e+06	2.82123e+06	1.70606e+06	1.96677e+07	2.28743e+06	-3.10402	0.000155857	0.00174566	0.549944	82.0263	42.6544	0.71	--	--	--	--	--	--	--	--	--	-	-	-	-
POS_M83T94	3.75411e+07	5.07956e+07	2.69431e+07	2.17167e+07	1.90397e+07	2.01262e+07	2.38125e+06	7.92333e+06	7.69117e+06	5.92503e+06	7.94041e+06	9.43116e+06	2.93604e+07	6.88206e+06	-2.09296	0.00151781	0.00867543	0.605405	83.049	93.7238	1.56	--	--	--	--	--	--	--	--	--	-	-	-	-
POS_M83T838	2.10362e+09	2.65139e+09	3.14982e+08	2.37382e+09	1.95473e+09	5.2735e+08	3.44026e+07	1.97515e+07	6.16412e+07	2.77518e+06	1.80385e+07	3.22355e+07	1.65432e+09	2.81407e+07	-5.87743	0.00237576	0.011888	4.99815	83.0601	838.149	13.97	--	--	--	--	--	--	--	--	--	-	-	-	-
POS_M83T578	1.83557e+07	1.22243e+08	2.14197e+07	1.01206e+08	1.10053e+08	6.92049e+07	1493.84	1493.84	1493.84	1493.84	1493.84	1493.84	7.3747e+07	1493.84	-15.5913	0.00256152	0.012536	1.06762	83.0602	578.352	9.64	--	--	--	--	--	--	--	--	--	-	-	-	-
POS_M83T647	2.93545e+07	2.04971e+08	1.47998e+08	1.84498e+08	2.12956e+07	5.67614e+07	1493.84	1493.84	1493.84	1493.84	1493.84	1493.84	1.0748e+08	1493.84	-16.1347	0.00899492	0.0302067	1.25139	83.0602	647.356	10.79	--	--	--	--	--	--	--	--	--	-	-	-	-
POS_M83T617	4.01202e+08	1.6721e+08	1.47453e+08	1.89818e+08	2.20629e+08	2.64683e+08	1493.84	1493.84	1493.84	1493.84	1493.84	1493.84	2.31832e+08	1493.84	-17.2437	0.000111663	0.00139287	2.01447	83.0602	616.547	10.28	--	--	--	--	--	--	--	--	--	-	-	-	-
POS_M83T626	5.71542e+07	1.38884e+07	4.2321e+07	1.22682e+07	4.73091e+07	3.5764e+07	1493.84	1493.84	1493.84	1493.84	1493.84	1493.84	3.47842e+07	1493.84	-14.5071	0.000870371	0.00584694	0.749382	83.0602	625.941	10.43	--	--	--	--	--	--	--	--	--	-	-	-	-
POS_M83T734	1.9828e+08	1.52071e+08	5.9062e+07	1.80175e+08	1.90291e+08	1.00292e+08	2.91116e+08	1.3485e+09	1.15085e+09	1.59613e+09	4.32552e+09	4.47967e+08	1.46695e+08	1.52668e+09	3.3795	0.0435927	0.0974001	4.04969	83.0602	733.64	12.23	--	--	--	--	--	--	--	--	--	-	-	-	-
POS_M84T178	4.66442e+08	2.52083e+08	2.84964e+08	2.00008e+08	2.80811e+08	2.99477e+08	1493.84	1493.84	1493.84	1493.84	1493.84	1493.84	2.97297e+08	1493.84	-17.6025	1.07145e-05	0.000263239	2.33817	84.0443	177.825	2.96	--	--	--	--	--	--	--	--	--	-	-	-	-
POS_M84T353	8.98734e+07	1.40173e+08	9.85141e+07	1.10699e+08	8.11314e+07	2.04749e+08	3.9935e+08	6.62801e+08	1.48493e+09	1.44557e+09	1.96564e+09	3.12899e+09	1.20857e+08	1.51455e+09	3.64752	0.00586249	0.0222279	4.47645	84.0442	353.139	5.89	--	--	--	--	--	--	--	--	--	-	-	-	-
POS_M84T373	7.05993e+07	4.39696e+07	1.38154e+07	5.61239e+07	1.25734e+07	1.35342e+08	1493.84	1493.84	1493.84	1493.84	1493.84	1493.84	5.54039e+07	1493.84	-15.1787	0.0136286	0.0406816	0.883315	84.0442	373.374	6.22	--	--	--	--	--	--	--	--	--	-	-	-	-
POS_M84T817_1	1.34209e+08	7.82523e+07	1.3525e+08	1.2569e+08	1.65891e+08	4.29446e+07	1493.84	1493.84	1493.84	1493.84	1493.84	1493.84	1.13706e+08	1493.84	-16.2159	9.84512e-05	0.0012709	1.40032	84.0442	817.493	13.62	--	--	--	--	--	--	--	--	--	-	-	-	-
POS_M84T616	1.17706e+08	1.18324e+08	1.91422e+08	1.22657e+08	1.47484e+08	3.88469e+07	9.98065e+07	1.70778e+07	2.28064e+07	5.20514e+06	3.95054e+06	1.32386e+07	1.2274e+08	2.70142e+07	-2.18381	0.00347859	0.0157584	1.1922	84.0442	616.213	10.27	--	--	--	--	--	--	--	--	--	-	-	-	-
POS_M84T437	3.76374e+08	1.37128e+08	1.67041e+08	3.35771e+08	7.5612e+08	3.78599e+08	2.79243e+07	9.34607e+07	1.94988e+07	7.7443e+07	6.19125e+07	6.7619e+07	3.58505e+08	5.79764e+07	-2.62846	0.00804269	0.0276391	2.02925	84.0442	436.805	7.28	--	--	--	--	--	--	--	--	--	-	-	-	-
POS_M84T197	1.29302e+08	1.79454e+08	6.71512e+07	1.50104e+08	1.17389e+08	1.18235e+08	4.60109e+08	3.9007e+08	4.33053e+08	9.80396e+08	1.61399e+09	2.31241e+09	1.26939e+08	1.03167e+09	3.02277	0.0181299	0.0503489	3.45158	84.0443	197.368	3.29	--	--	--	--	--	--	--	--	--	-	-	-	-
POS_M84T582	8.07427e+07	1.09904e+08	6.39919e+07	6.25393e+07	1.90843e+08	5.31838e+07	1493.84	1493.84	1493.84	1493.84	1493.84	1493.84	9.35341e+07	1493.84	-15.9342	0.00127048	0.00758977	1.2095	84.0442	581.82	9.7	--	--	--	--	--	--	--	--	--	-	-	-	-
POS_M84T826	2.31631e+07	2.03163e+07	3.49227e+07	1.59671e+07	1.66063e+07	1.26727e+07	4.72417e+06	1.24756e+07	1.82108e+07	4.58115e+06	3.53633e+06	3.83428e+06	2.06081e+07	7.89371e+06	-1.38443	0.010745	0.0342951	0.429279	84.0442	826.482	13.77	--	--	--	--	--	--	--	--	--	-	-	-	-
POS_M84T700	1.04703e+08	1.81429e+08	5.68026e+07	1.26571e+08	5.4446e+07	1.27114e+08	1493.84	1493.84	1493.84	1493.84	1493.84	1493.84	1.08511e+08	1493.84	-16.1485	0.000255233	0.00244135	1.37923	84.0442	700.486	11.67	--	--	--	--	--	--	--	--	--	-	-	-	-
POS_M84T607	7.37723e+07	1.45714e+07	6.57362e+07	1.07401e+07	7.5733e+07	1.22096e+08	1493.84	1493.84	1493.84	1493.84	1493.84	1493.84	6.04415e+07	1493.84	-15.3042	0.00548411	0.0213376	0.945681	84.0442	606.867	10.11	--	--	--	--	--	--	--	--	--	-	-	-	-
POS_M84T123	7.79619e+08	6.21478e+07	3.84672e+08	7.01752e+07	3.58983e+08	3.93017e+08	5.15009e+07	2.55406e+08	4.04179e+07	4.87019e+07	4.41656e+07	4.03168e+07	3.41436e+08	8.00848e+07	-2.09201	0.0438193	0.0976649	1.74299	84.0441	122.599	2.04	--	Amitrole	--	6.49169	C2H4N4	MS1	--	--	--	-	-	-	-
POS_M84T102	1.02072e+08	1.14759e+08	9.09708e+07	1.05354e+08	8.08159e+07	1.37714e+08	1.18579e+07	4.14192e+07	4.13119e+07	1.05788e+07	5.86689e+07	9.57319e+06	1.05281e+08	2.89017e+07	-1.86502	6.96173e-05	0.00101236	1.18414	84.0805	102.147	1.7	--	--	--	--	--	--	--	--	--	-	-	-	-
POS_M84T347	8.23529e+06	1.01979e+08	2.88225e+07	2.9417e+07	3.1423e+07	3.02464e+07	1493.84	1493.84	1493.84	1493.84	1493.84	1493.84	3.83539e+07	1493.84	-14.6481	0.0157797	0.045416	0.724826	84.0805	346.901	5.78	--	--	--	--	--	--	--	--	--	-	-	-	-
POS_M84T489	5.05278e+07	1.42769e+08	6.13408e+07	5.48648e+07	5.45752e+07	5.04446e+07	1493.84	1493.84	1493.84	1493.84	1493.84	1493.84	6.9087e+07	1493.84	-15.4971	0.000894423	0.00594948	1.07138	84.0805	489.072	8.15	--	--	--	--	--	--	--	--	--	-	-	-	-
POS_M84T327	2.45657e+07	3.92342e+07	2.61543e+07	6.44178e+06	3.12407e+07	2.96364e+07	1493.84	1493.84	1493.84	1493.84	1493.84	1493.84	2.62122e+07	1493.84	-14.0989	0.000159421	0.00177578	0.677378	84.0806	326.768	5.45	--	--	--	--	--	--	--	--	--	-	-	-	-
POS_M84T629	2.34034e+07	7.37801e+07	6.30333e+06	6.00899e+06	1.80297e+07	1.58183e+07	1493.84	1493.84	1493.84	1493.84	1493.84	1493.84	2.38906e+07	1493.84	-13.9651	0.0437554	0.0976205	0.53289	84.0805	628.897	10.48	--	--	--	--	--	--	--	--	--	-	-	-	-
POS_M84T187	1.03551e+08	9.90935e+07	8.77524e+07	3.2576e+08	1.10921e+08	3.48478e+07	1493.84	1493.84	1493.84	1493.84	1493.84	1493.84	1.26988e+08	1493.84	-16.3753	0.0117184	0.0364101	1.31701	84.0807	186.845	3.11	--	--	--	--	--	--	--	--	--	-	-	-	-
POS_M84T362	1.40062e+08	1.21584e+07	1.22616e+07	5.43071e+07	6.32358e+07	1.72803e+07	1493.84	1493.84	1493.84	1493.84	1493.84	1493.84	4.98841e+07	1493.84	-15.0273	0.0330812	0.0790136	0.763883	84.0805	361.622	6.03	--	--	--	--	--	--	--	--	--	-	-	-	-
POS_M84T338	1.03429e+07	9.8885e+06	2.50114e+07	5.12745e+07	4.27337e+07	4.15919e+07	1.50434e+07	3.41002e+06	1.15194e+07	3.00706e+06	1.04263e+07	1.3687e+07	3.01405e+07	9.51553e+06	-1.66335	0.0207571	0.0557642	0.51641	84.0805	338.123	5.64	--	--	--	--	--	--	--	--	--	-	-	-	-
POS_M84T735	6.66256e+06	3.0703e+07	5.95661e+06	1.48997e+07	5.82549e+06	1.83015e+07	7.38849e+06	9.72941e+06	4.23517e+06	1.19153e+06	1.12787e+06	1.17183e+06	1.37248e+07	4.14072e+06	-1.72883	0.0494095	0.107098	0.341043	84.0805	735.308	12.26	--	--	--	--	--	--	--	--	--	-	-	-	-
POS_M84T376	1.23104e+07	6.65325e+07	1.42669e+08	6.95848e+07	1.70558e+07	1.84923e+07	1493.84	1493.84	1493.84	1493.84	1493.84	1493.84	5.44408e+07	1493.84	-15.1534	0.0241564	0.0624458	0.842644	84.0806	376.36	6.27	--	--	--	--	--	--	--	--	--	-	-	-	-
POS_M84T255	2.23492e+07	8.98737e+07	1.73642e+08	1.14429e+08	9.32995e+07	3.77733e+07	3.22188e+07	3.30756e+07	1.65847e+07	1.13357e+07	1.9993e+07	2.06446e+07	8.85611e+07	2.23087e+07	-1.98906	0.0148745	0.0434886	0.947807	84.0806	254.773	4.25	--	--	--	--	--	--	--	--	--	-	-	-	-
POS_M84T800	1.29794e+07	3.84074e+07	4.18858e+07	6.94603e+07	1.89098e+07	9.69321e+07	3.81391e+06	3.20851e+06	2.08651e+07	1.07948e+07	8.58599e+06	1.00258e+07	4.64291e+07	9.54903e+06	-2.2816	0.019155	0.0524074	0.712684	84.0806	800.269	13.34	--	--	--	--	--	--	--	--	--	-	-	-	-
POS_M84T619	2.38379e+07	4.71379e+06	6.05728e+07	2.78243e+07	2.62845e+07	1.93638e+07	8.31795e+06	1.2847e+06	7.24184e+06	6.8276e+06	5.78452e+06	3.90832e+06	2.70995e+07	5.56082e+06	-2.2849	0.0175686	0.049239	0.530768	84.0805	618.995	10.32	--	--	--	--	--	--	--	--	--	-	-	-	-
POS_M85T82	6.79995e+07	7.37142e+07	1.09283e+08	7.69145e+07	1.01851e+08	1.02765e+08	4.42745e+07	3.03862e+07	2.81862e+07	3.34672e+07	3.42444e+07	2.69007e+07	8.87545e+07	3.29099e+07	-1.4313	2.77496e-05	0.000515085	1.00346	84.9111	82.2121	1.37	--	--	--	--	--	--	--	--	--	-	-	-	-
POS_M85T75	5.56959e+07	5.42117e+07	2.54586e+07	3.2806e+07	2.99307e+07	1.22273e+08	1.8352e+07	1.20398e+07	2.5949e+07	1.71618e+07	2.43018e+07	2.06096e+07	5.33959e+07	1.97357e+07	-1.43592	0.0470701	0.103537	0.638427	84.9596	75.1817	1.25	--	--	--	--	--	--	--	--	--	-	-	-	-
POS_M86T200	2.50892e+08	3.81627e+08	6.63927e+07	2.89519e+08	3.43179e+08	5.99537e+07	1.33894e+08	1.12769e+08	1.78529e+08	2.37098e+07	7.30709e+07	1.65125e+07	2.31927e+08	8.97476e+07	-1.36973	0.0451343	0.10011	1.27624	86.06	200.093	3.33	--	--	--	--	--	--	--	--	--	-	-	-	-
POS_M86T641	2.30882e+08	1.49344e+08	1.45149e+08	2.12799e+08	1.72029e+08	2.65795e+07	4.37576e+07	7.01227e+07	2.02973e+07	2.46683e+07	2.24435e+07	1.75696e+07	1.5613e+08	3.31432e+07	-2.23597	0.00243749	0.0121238	1.36859	86.0599	640.809	10.68	--	--	--	--	--	--	--	--	--	-	-	-	-
POS_M86T684	1.44627e+08	3.88734e+07	1.67678e+08	3.26625e+07	2.94358e+08	2.93848e+07	4.71925e+06	1.90723e+07	1.3865e+07	3.35528e+06	1.46543e+07	1.46672e+07	1.17931e+08	1.17222e+07	-3.33062	0.0336129	0.0800013	1.10675	86.0599	683.818	11.4	--	--	--	--	--	--	--	--	--	-	-	-	-
POS_M86T578	1.61739e+08	1.13554e+08	1.1971e+08	9.78659e+07	7.60434e+07	2.05358e+07	7.5624e+07	7.11659e+06	2.04018e+07	3.17053e+07	1.74572e+07	3.50099e+07	9.82414e+07	3.12191e+07	-1.6539	0.0114833	0.0358992	0.946676	86.0599	578.164	9.64	--	--	--	--	--	--	--	--	--	-	-	-	-
POS_M86T526	1.99922e+08	2.3639e+08	1.6944e+08	2.03615e+08	3.53071e+08	3.97845e+07	1493.84	1493.84	1493.84	1493.84	1493.84	1493.84	2.00371e+08	1493.84	-17.0333	0.000679338	0.00491009	1.79589	86.06	526.052	8.77	--	--	--	--	--	--	--	--	--	-	-	-	-
POS_M86T447	9.86188e+08	2.99425e+08	8.85523e+08	8.37393e+08	1.39649e+09	8.85224e+07	1.95947e+07	3.86032e+06	3.64359e+06	1.86797e+07	1.47315e+07	1.25469e+07	7.48923e+08	1.21761e+07	-5.94269	0.00361065	0.0160763	3.27305	86.0599	447.409	7.46	--	--	--	--	--	--	--	--	--	-	-	-	-
POS_M86T543	4.07894e+08	2.46334e+08	2.22796e+08	4.83231e+07	1.85806e+08	4.60066e+07	1.11421e+08	2.63413e+07	2.45911e+07	1.54649e+07	1.44856e+07	2.21395e+07	1.9286e+08	3.57405e+07	-2.43192	0.0212533	0.0568216	1.40752	86.0599	542.808	9.05	--	--	--	--	--	--	--	--	--	-	-	-	-
POS_M86T819	1.35525e+08	1.45128e+08	6.11055e+07	5.67236e+07	2.53245e+08	4.81782e+07	1.50067e+07	1.38271e+07	4.00074e+07	5.13111e+07	4.89857e+07	3.54571e+07	1.16651e+08	3.40992e+07	-1.77439	0.0310549	0.0755661	0.976837	86.0599	818.592	13.64	--	--	--	--	--	--	--	--	--	-	-	-	-
POS_M86T179	2.38977e+07	1.57817e+08	2.4364e+07	2.42371e+07	8.05848e+07	2.50705e+07	1493.84	1493.84	1493.84	1493.84	1493.84	1493.84	5.59952e+07	1493.84	-15.194	0.0310832	0.0755799	0.830223	86.0599	178.933	2.98	--	--	--	--	--	--	--	--	--	-	-	-	-
POS_M86T618	1.87286e+08	6.66579e+08	5.06477e+08	3.50408e+08	8.51583e+07	7.29012e+07	1.89065e+07	1.09463e+07	1.14047e+07	1.48387e+07	2.30889e+06	8.16685e+06	3.11468e+08	1.10953e+07	-4.81106	0.0120764	0.0372134	2.05807	86.06	617.934	10.3	--	--	--	--	--	--	--	--	--	-	-	-	-
POS_M86T433	2.18837e+07	2.27946e+07	9.47219e+07	6.61772e+07	1.89813e+07	1.93272e+07	1493.84	1493.84	1493.84	1493.84	1493.84	1493.84	4.06477e+07	1493.84	-14.7319	0.0113263	0.0355544	0.75501	86.0599	432.735	7.21	--	--	--	--	--	--	--	--	--	-	-	-	-
POS_M86T696	2.79006e+07	2.44127e+07	1.50882e+08	5.69409e+07	1.97068e+07	1.97533e+07	1493.84	1493.84	1493.84	1493.84	1493.84	1493.84	4.99327e+07	1493.84	-15.0287	0.0385931	0.088668	0.777363	86.06	696.123	11.6	--	--	--	--	--	--	--	--	--	-	-	-	-
POS_M86T565	4.38499e+07	1.37284e+08	1.27841e+08	1.82139e+08	2.20963e+08	3.11486e+07	2.96225e+06	7.30263e+06	2.18203e+06	6.93389e+06	1.49674e+07	5.57578e+06	1.23871e+08	6.654e+06	-4.21847	0.00332735	0.0153008	1.32014	86.0599	564.907	9.42	--	--	--	--	--	--	--	--	--	-	-	-	-
POS_M86T409	1.70823e+07	2.31414e+07	4.24885e+07	1.90625e+07	1.54178e+07	1.48716e+07	1.15578e+07	1.01807e+07	4.11663e+06	1.58369e+07	3.88561e+06	3.73031e+06	2.20107e+07	8.21799e+06	-1.42134	0.0157296	0.0453315	0.426546	86.0961	408.994	6.82	--	--	--	--	--	--	--	--	--	-	-	-	-
POS_M86T382_2	3.28562e+07	1.95041e+07	6.7527e+07	6.54652e+07	4.49825e+07	5.10073e+07	1.17812e+07	9.53156e+06	3.18049e+06	7.50005e+06	6.06841e+06	7.67011e+06	4.68904e+07	7.62198e+06	-2.62105	0.000466942	0.00369011	0.812684	86.0961	381.68	6.36	--	--	--	--	--	--	--	--	--	-	-	-	-
POS_M86T399	8.52046e+06	2.18509e+07	8.89757e+06	2.03363e+07	2.42556e+07	2.29649e+07	1493.84	1493.84	1493.84	1493.84	1493.84	1493.84	1.78043e+07	1493.84	-13.5409	0.000117581	0.00143859	0.559415	86.0962	398.567	6.64	--	--	--	--	--	--	--	--	--	-	-	-	-
POS_M86T784	4.32718e+06	1.17093e+07	5.12406e+06	1.39867e+07	1.17671e+07	1.30239e+07	2.20173e+07	4.6363e+07	1.66673e+07	1.81816e+07	1.53628e+07	1.88364e+07	9.98971e+06	2.29047e+07	1.19713	0.0291284	0.0721435	0.392647	86.0962	783.966	13.07	--	--	--	--	--	--	--	--	--	-	-	-	-
POS_M86T507	5.64159e+06	1.2125e+07	1.67244e+07	1.57994e+07	2.23747e+07	1.47476e+07	1493.84	1493.84	1493.84	1493.84	1493.84	1493.84	1.45688e+07	1493.84	-13.2516	7.30233e-05	0.00104199	0.506979	86.0962	506.902	8.45	--	--	--	--	--	--	--	--	--	-	-	-	-
POS_M86T372	6.02915e+06	6.29884e+07	1.37191e+07	5.58235e+06	1.26474e+07	1.84534e+07	3.71069e+07	4.13875e+07	8.82673e+07	3.04039e+07	7.66319e+07	9.91867e+07	1.99033e+07	6.2164e+07	1.64307	0.017765	0.0496524	0.721903	86.0962	372.207	6.2	--	--	--	--	--	--	--	--	--	-	-	-	-
POS_M86T316	1.36566e+07	1.51093e+07	3.3861e+07	1.08953e+07	3.32185e+07	2.63721e+07	1493.84	1493.84	1493.84	1493.84	1493.84	1493.84	2.21855e+07	1493.84	-13.8583	0.000348205	0.00303956	0.612757	86.0962	315.779	5.26	--	--	--	--	--	--	--	--	--	-	-	-	-
POS_M86T463	2.60167e+07	2.95793e+07	3.98676e+07	2.68624e+07	8.67774e+07	8.79767e+06	8.11053e+06	7.32208e+06	8.78245e+06	4.5987e+06	3.27555e+06	5.22204e+06	3.63168e+07	6.21856e+06	-2.54599	0.020304	0.0547922	0.610145	86.0962	462.788	7.71	--	--	--	--	--	--	--	--	--	-	-	-	-
POS_M86T306	2.1921e+07	2.44503e+07	2.15711e+07	5.95688e+06	2.41475e+07	2.80286e+07	1.9371e+07	1.55622e+07	6.5325e+06	6.68204e+06	6.52498e+06	6.65517e+06	2.10126e+07	1.02213e+07	-1.03967	0.0206336	0.0555057	0.374962	86.0961	306.421	5.11	--	--	--	--	--	--	--	--	--	-	-	-	-
POS_M86T736_2	1.23487e+07	1.17732e+07	2.04551e+07	1.66522e+07	3.29888e+06	1.08886e+07	1493.84	1493.84	1493.84	1493.84	1493.84	1493.84	1.25694e+07	1493.84	-13.0386	0.000344503	0.00301589	0.467029	86.0962	735.837	12.26	--	--	--	--	--	--	--	--	--	-	-	-	-
POS_M86T564	1.57863e+07	1.6261e+07	1.95548e+07	5.14526e+06	1.81323e+07	5.45491e+06	6.8326e+06	2.35958e+06	6.8823e+06	2.27069e+06	5.31945e+06	2.19637e+06	1.33891e+07	4.31016e+06	-1.63524	0.00849016	0.0287552	0.356057	86.0963	564.057	9.4	--	--	--	--	--	--	--	--	--	-	-	-	-
POS_M86T527	9.95865e+06	3.44892e+07	8.02115e+06	2.15268e+07	1.75325e+07	2.38034e+07	5.16262e+06	7.56646e+06	4.48871e+06	5.95779e+06	3.87102e+06	3.81934e+06	1.92219e+07	5.14432e+06	-1.9017	0.00567521	0.0217889	0.459406	86.0962	527.341	8.79	--	--	--	--	--	--	--	--	--	-	-	-	-
POS_M86T796	4.90282e+07	2.70443e+07	4.35312e+07	8.41183e+06	3.25797e+07	1.74299e+07	1.05887e+07	2.98469e+06	2.21164e+06	7.10866e+06	6.12113e+06	6.04345e+06	2.96708e+07	5.84304e+06	-2.34425	0.00396256	0.0171843	0.592304	86.0962	796.344	13.27	--	--	--	--	--	--	--	--	--	-	-	-	-
POS_M87T66	3.0129e+07	5.02059e+07	3.1167e+07	5.51598e+07	3.41512e+07	2.47739e+07	3.92523e+08	1.33135e+08	7.05667e+08	1.59096e+08	4.82602e+08	7.48415e+07	3.75978e+07	3.24644e+08	3.11014	0.0169242	0.0477845	1.93579	87.0442	66.4793	1.11	--	2-Butenoate	--	1.62951	C4H6O2	MS1	Fatty Acyls	3724-65-0	HMDB0010720	-	-	-	-
POS_M88T189_1	4.18928e+06	2.95075e+06	4.60117e+06	6.07766e+06	5.68162e+06	6.5959e+06	2.03606e+07	1.56764e+07	1.4416e+07	2.25486e+07	1.39501e+07	1.63564e+07	5.01606e+06	1.7218e+07	1.77929	1.12924e-05	0.000272194	0.481365	88.0474	189.123	3.15	--	--	--	--	--	--	--	--	--	-	-	-	-
POS_M88T535	1.11164e+08	7.7819e+07	2.44525e+07	7.19712e+07	7.84999e+07	1.18707e+08	1493.84	1493.84	1493.84	1493.84	1493.84	1493.84	8.04357e+07	1493.84	-15.7165	0.000156467	0.00174927	1.18579	88.0758	535.333	8.92	Morpholine	--	6.03e-05	1.53217	C4H9NO	MS2	Oxazinanes	110-91-8	HMDB0031581	-	-	-	-
POS_M88T700	3.87952e+08	3.65637e+08	2.6859e+08	3.8283e+08	7.91857e+07	5.7007e+07	1493.84	1493.84	1493.84	1493.84	1493.84	1493.84	2.56867e+08	1493.84	-17.3916	0.00207255	0.0108117	2.01484	88.0759	700.162	11.67	--	--	--	--	--	--	--	--	--	-	-	-	-
POS_M88T608	4.45943e+07	6.05047e+08	1.40547e+08	1.3178e+08	5.25803e+08	7.19454e+08	4.38281e+07	4.91812e+07	4.55957e+07	1.07331e+07	8.87262e+06	3.33728e+07	3.61204e+08	3.19306e+07	-3.4998	0.0191433	0.052399	2.09935	88.0759	608.464	10.14	--	--	--	--	--	--	--	--	--	-	-	-	-
POS_M88T553	1.08227e+08	2.17504e+08	2.733e+07	2.38199e+07	8.11355e+07	9.4705e+07	1493.84	1493.84	1493.84	1493.84	1493.84	1493.84	9.21202e+07	1493.84	-15.9122	0.00960565	0.0317049	1.1459	88.0758	553.439	9.22	--	--	--	--	--	--	--	--	--	-	-	-	-
POS_M88T383	5.71799e+07	3.17311e+08	9.1573e+07	1.05338e+08	4.81132e+08	5.42582e+08	1.31889e+07	1.27687e+07	1.20761e+07	8.92718e+07	9.84878e+06	5.76062e+07	2.65853e+08	3.24601e+07	-3.03389	0.0238623	0.0619749	1.71971	88.0756	383.129	6.39	2-Methylpropanal	--	1.18e-05	0.0289368	C4H9NO	MS2	Carbonyl compounds	78-84-2	HMDB0031243	C03219	ko01110//Biosynthesis of secondary metabolites;ko01210//2-Oxocarboxylic acid metabolism;ko00966//Glucosinolate biosynthesis;ko00460//Cyanoamino acid metabolism	Biosynthesis of other secondary metabolites;Global and overview maps;Metabolism of other amino acids	Metabolism
POS_M88T432	3.04907e+08	2.44311e+08	4.92923e+08	4.04893e+07	1.91734e+08	3.17094e+08	1.0318e+08	1.3065e+08	1.71198e+07	1.61866e+07	7.47575e+07	1.17845e+08	2.65243e+08	7.66232e+07	-1.79146	0.0152386	0.0442557	1.61699	88.0756	431.674	7.19	--	--	--	--	--	--	--	--	--	-	-	-	-
POS_M88T473	1.34717e+07	8.63214e+07	5.78499e+07	1.14937e+07	1.34749e+07	7.83213e+07	1493.84	1493.84	1493.84	1493.84	1493.84	1493.84	4.34888e+07	1493.84	-14.8293	0.012152	0.0373761	0.792152	88.0757	472.989	7.88	--	--	--	--	--	--	--	--	--	-	-	-	-
POS_M89T73	1.47973e+07	1.97577e+07	1.48942e+07	1.18015e+07	1.11594e+07	1.51989e+07	1.18475e+07	5.19278e+06	7.4465e+06	7.22363e+06	6.53767e+06	5.31934e+06	1.46015e+07	7.26124e+06	-1.00783	0.000980529	0.00634221	0.346358	88.9902	73.1833	1.22	--	--	--	--	--	--	--	--	--	-	-	-	-
POS_M89T583	1.31868e+07	7.5982e+06	1.03818e+07	1.13659e+07	6.80973e+06	7.3877e+06	1.60878e+06	1.88082e+06	1.58126e+06	1.99762e+06	427106	1.34873e+06	9.45501e+06	1.47405e+06	-2.68129	2.27026e-05	0.000443356	0.381101	89.0599	582.665	9.71	--	--	--	--	--	--	--	--	--	-	-	-	-
POS_M89T297	6.78672e+06	7.15396e+06	3.03931e+07	1.2006e+07	1.11475e+07	1.2361e+07	1493.84	1493.84	1493.84	1493.84	1493.84	1493.84	1.3308e+07	1493.84	-13.121	0.00384033	0.0168582	0.451006	89.0601	296.662	4.94	Pyruvic acid	--	6.85e-06	0.0176912	C3H4O3	MS2	Keto acids and derivatives	127-17-3	HMDB0000243	C00022	ko01100//Metabolic pathways;ko01110//Biosynthesis of secondary metabolites;ko01120//Microbial metabolism in diverse environments;ko01130//Biosynthesis of antibiotics;ko01230//Biosynthesis of amino acids;ko01200//Carbon metabolism;ko00350//Tyrosine metabolism;ko01210//2-Oxocarboxylic acid metabolism;ko01220//Degradation of aromatic compounds;ko00330//Arginine and proline metabolism;ko00360//Phenyl…	Amino acid metabolism;Biosynthesis of other secondary metabolites;Carbohydrate metabolism;Drug resistance;Endocrine and metabolic diseases;Energy metabolism;Global and overview maps;Metabolism of cofactors and vitamins;Metabolism of other amino acids;Metabolism of terpenoids and polyketides	Human Diseases;Metabolism
POS_M91T819	4.71249e+08	4.50157e+08	2.46806e+08	5.89811e+08	2.81615e+08	1.56491e+08	1.7451e+08	1.72226e+08	5.71659e+07	1.07985e+08	2.72087e+07	1.4821e+08	3.66021e+08	1.14551e+08	-1.67594	0.00547281	0.0213255	1.91816	90.506	818.726	13.65	--	--	--	--	--	--	--	--	--	-	-	-	-
POS_M91T762	2.26959e+08	7.06179e+07	5.08407e+07	1.33203e+08	2.15097e+08	3.50672e+08	1493.84	1493.84	1493.84	1493.84	1493.84	1493.84	1.74565e+08	1493.84	-16.8344	0.00347157	0.01575	1.63036	90.5061	761.948	12.7	--	--	--	--	--	--	--	--	--	-	-	-	-
POS_M91T76	1.18203e+08	2.32719e+07	1.12036e+08	2.41413e+08	1.94197e+08	3.7644e+07	3.80463e+07	3.6767e+07	2.60709e+07	6.31561e+06	2.93225e+07	6.30872e+06	1.21128e+08	2.38052e+07	-2.34718	0.0203358	0.0548501	1.10394	90.5261	76.159	1.27	--	--	--	--	--	--	--	--	--	-	-	-	-
POS_M91T303_1	1.98942e+07	9.48241e+07	2.51935e+07	1.71714e+08	1.44205e+08	3.83349e+07	1493.84	1493.84	1493.84	1493.84	1493.84	1493.84	8.23611e+07	1493.84	-15.7507	0.0111072	0.0350529	1.05676	90.5263	303.132	5.05	--	--	--	--	--	--	--	--	--	-	-	-	-
POS_M91T529	7.59797e+06	3.6381e+07	3.13701e+07	3.20173e+07	8.10909e+06	4.51491e+07	7.38107e+07	7.43961e+07	1.78062e+07	6.03972e+07	1.29092e+08	9.47739e+07	2.67707e+07	7.50461e+07	1.48712	0.01437	0.0423621	0.806053	90.5258	528.67	8.81	--	--	--	--	--	--	--	--	--	-	-	-	-
POS_M91T218	2.44459e+06	9.33048e+06	1.13489e+07	3.08777e+06	1.88598e+07	1.13164e+07	1493.84	1493.84	1493.84	1493.84	1493.84	1493.84	9.398e+06	1493.84	-12.6191	0.00359011	0.0160253	0.375379	90.9479	217.91	3.63	--	--	--	--	--	--	--	--	--	-	-	-	-
POS_M91T799	5.24814e+07	7.83107e+07	7.90549e+07	1.86282e+07	8.63924e+07	1.11439e+08	1.29101e+08	3.06079e+08	2.75917e+08	3.54777e+08	6.84615e+07	4.07971e+08	7.1051e+07	2.57051e+08	1.85513	0.00727984	0.0257584	1.62198	90.9769	798.683	13.31	--	--	--	--	--	--	--	--	--	-	-	-	-
POS_M91T257	2.31242e+07	2.68435e+07	3.14285e+07	3.42018e+07	4.28791e+07	4.29133e+07	9.27537e+07	2.08508e+07	6.67061e+07	9.62672e+07	6.76127e+07	6.73851e+07	3.35651e+07	6.85959e+07	1.03116	0.012338	0.0378716	0.719263	90.9769	257.325	4.29	--	--	--	--	--	--	--	--	--	-	-	-	-
POS_M92T35	4.492e+07	3.96881e+07	6.14856e+07	1.33506e+07	5.75239e+07	7.69887e+07	3.89021e+06	1.02658e+07	1.27341e+07	1.25456e+07	2.98653e+06	9.91792e+06	4.89928e+07	8.72337e+06	-2.48961	0.00127057	0.00758977	0.810151	91.504	34.7216	0.58	--	--	--	--	--	--	--	--	--	-	-	-	-
POS_M92T219	3.85119e+06	1.99381e+06	7.44406e+06	5.48611e+06	1.22775e+06	8.92594e+06	600778	750139	149626	1.29369e+06	220775	180704	4.82148e+06	532620	-3.1783	0.00648305	0.0237816	0.253231	92.0575	219.48	3.66	--	--	--	--	--	--	--	--	--	-	-	-	-
POS_M93T347	1.24996e+07	1.24687e+07	1.29385e+07	1.10267e+07	9.28018e+06	1.20153e+07	2.85667e+07	2.09673e+07	2.37892e+07	2.76373e+07	2.33989e+07	2.15862e+07	1.17048e+07	2.43243e+07	1.05529	3.8536e-06	0.000138144	0.490714	93.0702	346.901	5.78	--	--	--	--	--	--	--	--	--	-	-	-	-
POS_M94T760	3.22522e+07	9.35281e+07	1.23212e+08	1.60605e+08	2.81321e+07	2.54006e+07	1493.84	1493.84	1493.84	1493.84	1493.84	1493.84	7.71884e+07	1493.84	-15.6571	0.00806605	0.0276844	1.05818	94.0454	759.664	12.66	--	--	--	--	--	--	--	--	--	-	-	-	-
POS_M94T59	1.13969e+07	1.30705e+07	1.055e+07	9.56824e+06	1.21954e+07	8.6895e+06	1493.84	1493.84	1493.84	1493.84	1493.84	1493.84	1.09118e+07	1493.84	-12.8346	1.55635e-08	2.77111e-06	0.459777	94.0452	59.447	0.99	--	--	--	--	--	--	--	--	--	-	-	-	-
POS_M94T96	696341	586712	1.60071e+06	3.02489e+06	3.40012e+06	863938	1493.84	1493.84	1493.84	1493.84	1493.84	1493.84	1.69545e+06	1493.84	-10.1484	0.0071782	0.0254876	0.153695	94.0651	96.288	1.6	--	Aniline	--	0.162018	C6H7N	MS1	Benzene and substituted derivatives	62-53-3	HMDB0003012	C00292	ko01120//Microbial metabolism in diverse environments	Global and overview maps	Metabolism
POS_M95T707	2.05115e+07	3.30551e+07	6.10656e+06	3.44572e+07	3.01781e+07	3.96265e+07	1.68649e+07	1.91399e+06	8.6227e+06	6.94566e+06	6.65584e+06	5.69464e+06	2.73225e+07	7.78296e+06	-1.8117	0.00452598	0.0186078	0.538813	95.086	707.045	11.78	--	--	--	--	--	--	--	--	--	-	-	-	-
POS_M96T39	9.14128e+06	2.29142e+07	1.40603e+07	6.70309e+06	1.07988e+07	3.09517e+06	1.08209e+06	3.64281e+06	778379	1.71507e+06	1.24924e+06	517414	1.11188e+07	1.4975e+06	-2.89237	0.00691706	0.0249117	0.374201	96.0558	38.7165	0.65	--	--	--	--	--	--	--	--	--	-	-	-	-
POS_M97T36	2.44063e+06	2.64991e+06	2.4456e+06	4.45366e+06	4.61621e+06	2.82537e+06	1.95179e+06	1.67216e+06	1.37771e+06	1.37281e+06	1.11911e+06	1.20252e+06	3.23856e+06	1.44935e+06	-1.15995	0.00205578	0.0107567	0.165411	96.9604	35.7407	0.6	--	--	--	--	--	--	--	--	--	-	-	-	-
POS_M97T144	2.70166e+07	8.9654e+06	2.00052e+07	9.28701e+06	1.18179e+07	6.23513e+06	1493.84	1493.84	1493.84	1493.84	1493.84	1493.84	1.38879e+07	1493.84	-13.1825	0.00165012	0.00923245	0.467257	97.0079	144.043	2.4	--	--	--	--	--	--	--	--	--	-	-	-	-
POS_M97T93	7.21644e+08	7.45266e+08	7.12165e+08	6.20028e+08	5.63552e+08	6.1255e+08	4.97916e+08	3.70746e+08	3.67129e+08	3.68386e+08	8.53694e+07	2.96396e+08	6.62534e+08	3.3099e+08	-1.00121	0.000384544	0.00322731	2.37201	97.0291	93.2972	1.55	--	--	--	--	--	--	--	--	--	-	-	-	-
POS_M97T209	7.22532e+07	7.29433e+07	1.43858e+08	3.51874e+08	4.83073e+07	1.09445e+08	1493.84	1493.84	1493.84	1493.84	1493.84	1493.84	1.33113e+08	1493.84	-16.4433	0.0157355	0.0453315	1.34356	97.0291	208.903	3.48	--	--	--	--	--	--	--	--	--	-	-	-	-
POS_M97T242	5.89745e+06	5.86126e+06	6.31541e+06	2.29412e+07	2.65558e+07	6.56988e+06	1493.84	1493.84	1493.84	1493.84	1493.84	1493.84	1.23568e+07	1493.84	-13.014	0.0106958	0.0342027	0.406795	97.0291	242.112	4.04	--	--	--	--	--	--	--	--	--	-	-	-	-
POS_M97T121	2.32033e+08	2.29655e+08	4.59418e+07	2.46117e+08	2.08176e+08	3.76429e+07	1493.84	1493.84	1493.84	1493.84	1493.84	1493.84	1.66594e+08	1493.84	-16.767	0.00186742	0.0100072	1.60548	97.0291	120.919	2.02	--	--	--	--	--	--	--	--	--	-	-	-	-
POS_M98T35	1.44958e+07	1.67905e+07	1.16271e+07	7.8781e+06	9.81166e+06	1.9311e+07	1493.84	1493.84	1493.84	1493.84	1493.84	1493.84	1.3319e+07	1493.84	-13.1222	2.01783e-05	0.000409822	0.497111	97.9685	34.7477	0.58	--	--	--	--	--	--	--	--	--	-	-	-	-
POS_M98T692	5.67618e+08	1.29321e+08	3.55313e+08	7.64085e+08	1.32978e+09	5.06635e+08	9.73892e+06	3.77811e+07	1.11052e+07	5.8678e+06	1.16322e+07	2.81275e+07	6.08792e+08	1.73754e+07	-5.13083	0.00561807	0.0216806	2.89176	97.9921	691.634	11.53	--	--	--	--	--	--	--	--	--	-	-	-	-
POS_M98T100	3.2751e+07	2.72512e+07	3.58606e+07	3.85103e+07	3.46824e+07	2.87231e+07	7.87153e+07	6.48487e+07	6.03301e+07	7.46537e+07	7.09817e+07	5.91392e+07	3.29631e+07	6.81115e+07	1.04705	2.46306e-06	0.000103499	0.824546	98.0321	100.466	1.67	--	--	--	--	--	--	--	--	--	-	-	-	-
POS_M98T99	3.29609e+07	3.31306e+07	3.20102e+07	3.32826e+07	3.14029e+07	3.28225e+07	8.71914e+07	6.57518e+07	8.08982e+07	1.09905e+08	1.43405e+08	8.954e+07	3.26016e+07	9.61153e+07	1.55982	0.000194318	0.0020239	1.06263	98.0604	99.3269	1.66	--	--	--	--	--	--	--	--	--	-	-	-	-
POS_M99T77	1.02717e+08	9.53996e+07	1.00051e+08	1.04887e+08	1.15954e+08	1.03332e+08	4.52166e+07	9.86031e+07	9.70786e+06	4.30656e+07	4.20209e+07	4.77089e+07	1.03723e+08	4.77205e+07	-1.12006	0.000891762	0.00594475	0.958486	98.5126	76.5853	1.28	--	--	--	--	--	--	--	--	--	-	-	-	-
POS_M99T68	9.15399e+07	1.84389e+07	8.08195e+07	8.67913e+07	6.88225e+07	7.39344e+07	1493.84	1493.84	1493.84	1493.84	1493.84	1493.84	7.00577e+07	1493.84	-15.5172	7.34146e-05	0.00104498	1.11275	98.5127	67.7836	1.13	Maleic acid	--	5.12e-12	1.45098	C4H4O4	MS2	Carboxylic acids and derivatives	110-16-7	HMDB0000176	C01384	ko01120//Microbial metabolism in diverse environments;ko00350//Tyrosine metabolism;ko00760//Nicotinate and nicotinamide metabolism;ko00650//Butanoate metabolism	Amino acid metabolism;Carbohydrate metabolism;Global and overview maps;Metabolism of cofactors and vitamins	Metabolism
POS_M99T756_1	6.13385e+08	4.45212e+08	8.46171e+08	6.99468e+08	3.40454e+08	8.23326e+08	1.27772e+08	1.38285e+08	2.39147e+07	5.47822e+07	9.46298e+07	1.17045e+08	6.28002e+08	9.27381e+07	-2.75954	9.02304e-05	0.00118231	3.10864	98.5122	756.205	12.6	--	--	--	--	--	--	--	--	--	-	-	-	-
POS_M99T317	3.75225e+08	6.21047e+07	1.99621e+08	6.49656e+07	2.20106e+08	5.31972e+07	1.21637e+08	3.42673e+08	8.30272e+08	6.97789e+08	7.93513e+08	1.64609e+08	1.62536e+08	4.91749e+08	1.59716	0.0416208	0.0939242	1.99182	98.5121	316.622	5.28	--	--	--	--	--	--	--	--	--	-	-	-	-
POS_M99T295	1.49055e+07	8.97077e+06	2.56631e+07	1.80054e+07	1.093e+07	1.61893e+07	1493.84	1493.84	1493.84	1493.84	1493.84	1493.84	1.57774e+07	1493.84	-13.3665	6.384e-05	0.000944863	0.532883	98.9848	294.667	4.91	--	--	--	--	--	--	--	--	--	-	-	-	-
POS_M100T43	1.06862e+08	1.49335e+08	1.55169e+08	1.57383e+08	3.5117e+08	7.93607e+07	1493.84	1493.84	1493.84	1493.84	1493.84	1493.84	1.66547e+08	1493.84	-16.7665	0.00165163	0.00923245	1.60082	99.5313	43.1554	0.72	--	--	--	--	--	--	--	--	--	-	-	-	-
POS_M100T114	4.50295e+07	1.59073e+07	1.32936e+08	7.33913e+07	3.97665e+07	4.11736e+07	1493.84	1493.84	1493.84	1493.84	1493.84	1493.84	5.8034e+07	1493.84	-15.2456	0.00605673	0.02278	0.92427	99.5313	114.303	1.91	--	--	--	--	--	--	--	--	--	-	-	-	-
POS_M100T299	2.095e+08	1.58462e+08	1.85561e+08	5.89781e+07	6.81605e+07	5.97373e+07	1.24006e+07	1.31563e+07	1.22753e+07	3.97403e+07	9.67892e+07	4.35516e+07	1.234e+08	3.63189e+07	-1.76455	0.0190308	0.0521847	1.06646	99.5313	299.337	4.99	--	--	--	--	--	--	--	--	--	-	-	-	-
POS_M100T354	1.10593e+08	1.67009e+08	4.27315e+07	4.7428e+07	2.57217e+08	2.5987e+08	1493.84	1493.84	1493.84	1493.84	1493.84	1493.84	1.47475e+08	1493.84	-16.5911	0.00404027	0.0173606	1.48709	99.5313	353.681	5.89	--	--	--	--	--	--	--	--	--	-	-	-	-
POS_M100T341	1.33793e+07	6.02025e+07	4.4249e+07	1.21789e+07	3.55784e+07	6.39976e+07	5.02007e+06	5.15116e+06	2.46339e+07	4.63116e+06	2.94243e+07	1.50286e+07	3.82643e+07	1.39815e+07	-1.45248	0.037662	0.0871533	0.555256	99.5317	340.62	5.68	--	--	--	--	--	--	--	--	--	-	-	-	-
POS_M100T322	2.75005e+08	9.84023e+07	1.35789e+08	3.44665e+08	1.11669e+08	6.22578e+07	6.38374e+08	6.82541e+08	3.75962e+08	1.27838e+09	2.42193e+08	4.06099e+08	1.71298e+08	6.03924e+08	1.81786	0.020776	0.0557902	2.459	99.5317	321.615	5.36	--	--	--	--	--	--	--	--	--	-	-	-	-
POS_M100T433	1.02867e+09	1.2686e+08	6.30653e+08	1.22404e+08	1.36264e+09	9.05421e+07	8.50841e+06	3.54445e+07	2.00002e+07	5.1676e+07	5.72874e+06	5.83442e+06	5.60296e+08	2.11987e+07	-4.72414	0.0351318	0.0825841	2.47107	99.5313	432.563	7.21	--	--	--	--	--	--	--	--	--	-	-	-	-
POS_M100T464	3.63702e+07	3.76378e+07	9.14549e+06	8.73458e+07	9.10029e+06	9.30607e+07	3.95167e+06	3.82478e+06	3.5417e+06	3.42953e+06	3.61505e+07	3.52749e+06	4.54434e+07	9.07095e+06	-2.32474	0.0463702	0.102242	0.66025	99.5318	464.108	7.74	--	--	--	--	--	--	--	--	--	-	-	-	-
POS_M100T46	1.34719e+07	7.61543e+06	4.99802e+06	1.90803e+07	1.26124e+07	8.29763e+06	4.44355e+06	3.59631e+06	4.69205e+06	2.06966e+06	1.7021e+06	2.00729e+06	1.10126e+07	3.08516e+06	-1.83574	0.0040958	0.0175497	0.343015	100.024	46.1927	0.77	--	--	--	--	--	--	--	--	--	-	-	-	-
POS_M100T191	1.69663e+08	1.51111e+08	1.35763e+08	1.68316e+08	2.30571e+08	1.79413e+08	2.4334e+07	1.50005e+08	8.72971e+07	9.53165e+07	2.23793e+07	9.10432e+07	1.72473e+08	7.83958e+07	-1.13752	0.00270421	0.0130251	1.21174	100.076	191.109	3.19	--	2-Pyrrolidinone	--	0.810756	C5H9NO	MS1	Pyrrolidines	616-45-5	HMDB0002039	-	-	-	-
POS_M100T691	5.43055e+07	2.92403e+07	7.74714e+06	7.60257e+06	4.07545e+07	3.20536e+07	2.99716e+06	1.38996e+07	2.83894e+06	2.26749e+06	2.67065e+06	2.1785e+06	2.86173e+07	4.47538e+06	-2.6768	0.0109942	0.0348349	0.575938	100.076	690.756	11.51	--	--	--	--	--	--	--	--	--	-	-	-	-
POS_M100T363	4.10166e+07	5.1223e+07	5.17985e+06	4.85148e+06	3.864e+07	3.4727e+07	1.98646e+06	9.63028e+06	1.24314e+07	7.47656e+06	1.90123e+06	8.47014e+06	2.9273e+07	6.98268e+06	-2.06772	0.0212938	0.0569048	0.539163	100.076	363.215	6.05	--	--	--	--	--	--	--	--	--	-	-	-	-
POS_M100T239	2.64572e+07	4.12718e+08	3.02437e+07	3.40626e+07	4.76338e+08	5.49133e+08	1493.84	1493.84	1493.84	1493.84	1493.84	1493.84	2.54825e+08	1493.84	-17.3801	0.0315011	0.0761359	1.77495	100.076	238.56	3.98	--	--	--	--	--	--	--	--	--	-	-	-	-
POS_M100T576	4.84196e+07	6.6437e+07	1.62986e+07	1.61089e+07	1.44663e+08	7.34241e+07	2.01782e+06	6.03147e+06	1.83514e+06	7.11509e+06	1.59971e+06	6.31222e+06	6.08919e+07	4.15191e+06	-3.8744	0.0155069	0.0448739	0.857891	100.076	575.804	9.6	--	--	--	--	--	--	--	--	--	-	-	-	-
POS_M101T102	5.64198e+07	1.85396e+08	6.97821e+07	8.60127e+07	9.54449e+07	1.11479e+08	8.09079e+07	2.56087e+07	2.69217e+07	1.83099e+07	5.54698e+07	1.71693e+07	1.00756e+08	3.73979e+07	-1.42983	0.0141481	0.0418672	0.92954	101.06	101.784	1.7	--	Tiglic acid	--	3.15661	C5H8O2	MS1	Fatty Acyls	-	HMDB0132474	-	-	-	-
POS_M101T803	2.43505e+07	1.77739e+07	5.14221e+06	2.99939e+07	2.20631e+07	5.38795e+07	1.4916e+06	3.94772e+06	1.11668e+06	866949	4.43297e+06	3.26244e+06	2.55339e+07	2.51973e+06	-3.34107	0.00609065	0.0228771	0.586005	101.071	802.688	13.38	--	--	--	--	--	--	--	--	--	-	-	-	-
POS_M101T700	1.65458e+07	4.23273e+06	4.47979e+06	1.34286e+07	1.14894e+07	4.76631e+06	2.80887e+06	3.91197e+06	583558	594894	474538	2.32877e+06	9.15711e+06	1.78377e+06	-2.35997	0.00867653	0.0293212	0.319242	101.071	700.466	11.67	--	--	--	--	--	--	--	--	--	-	-	-	-
POS_M101T754	3.43923e+06	1.4565e+07	3.63927e+06	1.69387e+07	1.67617e+07	5.72036e+06	1493.84	1493.84	1493.84	1493.84	1493.84	1493.84	1.01774e+07	1493.84	-12.7341	0.00354691	0.0159024	0.39008	101.071	753.99	12.57	--	--	--	--	--	--	--	--	--	-	-	-	-
POS_M101T688	2.94993e+07	7.75036e+06	7.47997e+06	2.70692e+07	2.19751e+07	6.23845e+06	7.60107e+06	1.44518e+06	1.19565e+06	1.058e+06	3.89123e+06	1.06112e+06	1.66687e+07	2.70871e+06	-2.62147	0.0112506	0.0353531	0.429855	101.071	688.3	11.47	--	N-Nitroso-pyrrolidine	--	3.30315	C4H8N2O	MS1	Pyrrolidines	930-55-2	HMDB0031642	-	-	-	-
POS_M102T35	2.20525e+08	2.45611e+08	2.6952e+08	2.9038e+08	3.35718e+08	3.6254e+08	1.80288e+08	1.48369e+08	3.28693e+07	1.34317e+08	2.63724e+07	1.27655e+08	2.87382e+08	1.08312e+08	-1.40778	0.000368041	0.00312123	1.73213	102.034	34.8441	0.58	--	--	--	--	--	--	--	--	--	-	-	-	-
POS_M102T627	1.211e+08	5.41491e+08	5.24249e+08	4.5091e+08	1.28755e+08	3.89955e+08	1493.84	1493.84	1493.84	1493.84	1493.84	1493.84	3.5941e+08	1493.84	-17.8762	0.000915275	0.00602894	2.46277	102.034	627.44	10.46	--	--	--	--	--	--	--	--	--	-	-	-	-
POS_M102T516	6.71344e+07	2.03281e+08	3.36795e+08	6.80302e+07	1.77455e+08	2.3668e+08	1493.84	1493.84	1493.84	1493.84	1493.84	1493.84	1.81562e+08	1493.84	-16.8911	0.00157353	0.00893308	1.71682	102.034	515.64	8.59	--	--	--	--	--	--	--	--	--	-	-	-	-
POS_M102T675	3.37758e+08	6.54521e+07	3.72292e+08	4.54902e+08	6.45757e+07	7.62193e+07	1493.84	1493.84	1493.84	1493.84	1493.84	1493.84	2.28533e+08	1493.84	-17.223	0.0107954	0.0343659	1.78399	102.034	675.373	11.26	--	--	--	--	--	--	--	--	--	-	-	-	-
POS_M102T353	1.60964e+08	2.00385e+08	1.73538e+08	5.40433e+07	3.26742e+08	1.89516e+08	4.44728e+07	6.89943e+07	4.85999e+07	1.33713e+07	5.1759e+07	8.81769e+07	1.84198e+08	5.25624e+07	-1.80915	0.00530991	0.0208328	1.3919	102.034	353.439	5.89	2-Ketobutyric acid	--	2.3e-07	2.60585	C4H6O3	MS2	Keto acids and derivatives	600-18-0	HMDB0000005	C00109	ko01100//Metabolic pathways;ko01110//Biosynthesis of secondary metabolites;ko01130//Biosynthesis of antibiotics;ko01230//Biosynthesis of amino acids;ko01210//2-Oxocarboxylic acid metabolism;ko00270//Cysteine and methionine metabolism;ko00260//Glycine, serine and threonine metabolism;ko00290//Valine, leucine and isoleucine biosynthesis;ko00640//Propanoate metabolism;ko00660//C5-Branched dibasic ac…	Amino acid metabolism;Carbohydrate metabolism;Global and overview maps	Metabolism
POS_M102T461	6.97512e+07	1.57163e+08	4.05675e+08	6.69768e+07	1.75652e+08	5.08947e+07	1493.84	1493.84	1493.84	1493.84	1493.84	1493.84	1.54352e+08	1493.84	-16.6568	0.017793	0.0496851	1.42872	102.034	461.105	7.69	--	--	--	--	--	--	--	--	--	-	-	-	-
POS_M102T216_2	5.30493e+07	1.78735e+07	4.26775e+07	3.21813e+07	3.2394e+07	3.38905e+07	6.36587e+06	1.74244e+07	1.27208e+07	4.75816e+06	1.05235e+07	1.1463e+07	3.53444e+07	1.05426e+07	-1.74525	0.000711324	0.005081	0.644689	102.092	216.094	3.6	--	--	--	--	--	--	--	--	--	-	-	-	-
POS_M102T124	3.13438e+07	3.65762e+07	6.05095e+07	2.68478e+07	2.00679e+07	3.85139e+07	7.25444e+06	1.91642e+07	4.95713e+06	1.11095e+07	1.1191e+07	1.07334e+07	3.56432e+07	1.07349e+07	-1.73131	0.0019925	0.0105385	0.635466	102.092	124.389	2.07	--	--	--	--	--	--	--	--	--	-	-	-	-
POS_M102T326	3.55837e+07	3.77571e+07	4.64756e+07	4.02451e+07	1.58227e+07	2.43845e+07	6.35505e+06	5.59345e+06	1.29358e+07	5.06017e+06	3.39692e+07	4.29474e+06	3.33781e+07	1.13681e+07	-1.55392	0.0073392	0.0258783	0.568861	102.092	325.75	5.43	--	--	--	--	--	--	--	--	--	-	-	-	-
POS_M102T605	9.98725e+06	2.89662e+07	3.61826e+07	1.09619e+07	3.02346e+07	4.65245e+07	2.76812e+06	6.81809e+06	2.17028e+06	1.42892e+07	1.96354e+06	4.81018e+06	2.71428e+07	5.4699e+06	-2.31099	0.00553281	0.0214413	0.567125	102.092	605.434	10.09	--	5-Aminopentanal	--	1.98744	C5H11NO	MS1	Organooxygen compounds	-	HMDB0012815	C12455	ko01100//Metabolic pathways;ko01110//Biosynthesis of secondary metabolites;ko01120//Microbial metabolism in diverse environments;ko00960//Tropane, piperidine and pyridine alkaloid biosynthesis	Biosynthesis of other secondary metabolites;Global and overview maps	Metabolism
POS_M102T237	2.83454e+07	4.02156e+07	3.15771e+07	3.8916e+07	1.86444e+07	3.01935e+07	6.89922e+06	1.47105e+07	1.3507e+07	1.12799e+07	1.16894e+07	1.65502e+07	3.13153e+07	1.24394e+07	-1.33195	0.000291826	0.00267786	0.578756	102.092	237.299	3.95	--	--	--	--	--	--	--	--	--	-	-	-	-
POS_M103T75	8.29812e+06	8.27085e+06	5.92687e+06	1.06717e+07	1.02254e+07	8.82987e+06	4.17436e+07	3.97284e+07	2.61564e+07	2.51305e+07	5.43406e+07	5.03968e+07	8.7038e+06	3.95827e+07	2.18515	0.000100725	0.00129204	0.735947	102.97	75.2836	1.25	--	--	--	--	--	--	--	--	--	-	-	-	-
POS_M103T223_1	1.41094e+07	2.53105e+07	1.76472e+07	9.42712e+06	1.34972e+07	1.61745e+07	1493.84	1493.84	1493.84	1493.84	1493.84	1493.84	1.60276e+07	1493.84	-13.3893	2.44175e-05	0.000469324	0.543381	102.97	223.157	3.72	--	--	--	--	--	--	--	--	--	-	-	-	-
POS_M103T254	1.22762e+07	1.58234e+07	1.78941e+07	1.38571e+07	6.18699e+06	9.30027e+06	1.54445e+07	4.86801e+07	4.02661e+07	9.45507e+07	9.94966e+07	1.45418e+08	1.25564e+07	7.3976e+07	2.55864	0.0104969	0.0338041	0.925353	102.97	253.51	4.23	--	2-Aminoisobutyric acid	--	0.896544	C4H9NO2	MS1	Carboxylic acids and derivatives	62-57-7	HMDB0001906	-	-	-	-
POS_M103T145_2	6.9028e+07	7.12299e+07	7.87447e+07	9.78368e+07	1.68558e+08	4.69574e+07	5.13492e+08	3.08074e+08	1.24473e+08	1.70393e+08	2.50367e+08	6.01751e+08	8.87257e+07	3.28092e+08	1.88667	0.0133511	0.0400336	1.81149	103.039	145.334	2.42	Succinic acid semialdehyde	--	9.62e-14	0.510348	C4H6O3	MS2	Fatty Acyls	692-29-5	HMDB0001259	C00232	ko01100//Metabolic pathways;ko01120//Microbial metabolism in diverse environments;ko01200//Carbon metabolism;ko00350//Tyrosine metabolism;ko00760//Nicotinate and nicotinamide metabolism;ko00250//Alanine, aspartate and glutamate metabolism;ko00650//Butanoate metabolism;ko00750//Vitamin B6 metabolism	Amino acid metabolism;Carbohydrate metabolism;Global and overview maps;Metabolism of cofactors and vitamins	Metabolism
POS_M103T126	1.84736e+08	1.6327e+08	2.08159e+08	8.18087e+07	1.95352e+08	1.30398e+08	1493.84	1493.84	1493.84	1493.84	1493.84	1493.84	1.60621e+08	1493.84	-16.7143	8.33381e-06	0.000225035	1.71918	103.039	125.8	2.1	--	--	--	--	--	--	--	--	--	-	-	-	-
POS_M103T241	3.1044e+08	3.76268e+07	1.43243e+08	4.72321e+07	4.42152e+07	4.18159e+07	1493.84	1493.84	1493.84	1493.84	1493.84	1493.84	1.04095e+08	1493.84	-16.0885	0.0411453	0.0931041	1.10073	103.039	241.006	4.02	--	--	--	--	--	--	--	--	--	-	-	-	-
POS_M103T188	3.13156e+08	4.198e+07	1.96676e+08	1.68877e+08	2.10418e+08	2.94467e+08	9.20696e+07	1.03596e+08	9.20077e+07	1.26413e+08	1.46504e+07	1.1531e+08	2.04262e+08	9.06745e+07	-1.17165	0.0247099	0.0636462	1.19387	103.039	187.525	3.13	--	--	--	--	--	--	--	--	--	-	-	-	-
POS_M103T234	1.98825e+07	1.24678e+06	6.53543e+07	8.03885e+07	2.06285e+08	1.1718e+08	1.01214e+07	8.36941e+06	1.9775e+07	7.2054e+06	2.19868e+07	6.13432e+06	8.17228e+07	1.22654e+07	-2.73615	0.0449453	0.0997275	0.88145	103.039	234.464	3.91	--	Acetoacetic acid	--	0.768037	C4H6O3	MS1	Keto acids and derivatives	541-50-4	HMDB0000060	C00164	ko01100//Metabolic pathways;ko01120//Microbial metabolism in diverse environments;ko00350//Tyrosine metabolism;ko00310//Lysine degradation;ko00650//Butanoate metabolism;ko00640//Propanoate metabolism;ko00280//Valine, leucine and isoleucine degradation;ko00072//Synthesis and degradation of ketone bodies	Amino acid metabolism;Carbohydrate metabolism;Global and overview maps;Lipid metabolism	Metabolism
POS_M103T91	1.03878e+07	1.29665e+07	1.7481e+07	1.09619e+07	1.49827e+07	1.4787e+07	1.2371e+07	7.07636e+07	1.15851e+08	2.56712e+08	2.87436e+08	2.8685e+08	1.35945e+07	1.71664e+08	3.65849	0.00928493	0.0308842	1.50535	103.058	91.0108	1.52	--	Benzamidine	--	28.2352	C7H8N2	MS1	--	--	--	-	-	-	-
POS_M103T220	3.8685e+06	4.90717e+06	3.75124e+06	5.20665e+06	1.83672e+06	5.54209e+06	1493.84	1493.84	1493.84	1493.84	1493.84	1493.84	4.1854e+06	1493.84	-11.4521	1.94516e-05	0.000399053	0.279459	103.054	219.757	3.66	--	--	--	--	--	--	--	--	--	-	-	-	-
POS_M104T73	7.67276e+06	5.05826e+06	3.67512e+06	6.34445e+06	5.02845e+06	5.36698e+06	2.13859e+06	2.01651e+06	2.54868e+06	2.6576e+06	3.88349e+06	1.19474e+06	5.52433e+06	2.4066e+06	-1.1988	0.000830682	0.00564252	0.224559	104.034	73.1001	1.22	--	--	--	--	--	--	--	--	--	-	-	-	-
POS_M104T696	3.08759e+07	2.145e+07	3.03414e+07	2.11117e+07	1.99693e+07	1.94862e+07	1.55899e+07	8.16884e+06	1.12141e+07	6.81669e+06	1.21748e+07	1.68349e+07	2.38724e+07	1.17999e+07	-1.01657	0.00116449	0.00717756	0.443953	104.107	696.377	11.61	--	--	--	--	--	--	--	--	--	-	-	-	-
POS_M104T591	1.29686e+07	2.10602e+07	9.97953e+06	3.98119e+07	1.6805e+07	2.28667e+07	4.45911e+07	3.41487e+07	3.45054e+07	2.62985e+08	1.44487e+08	1.25875e+08	2.0582e+07	1.07765e+08	2.38844	0.0402784	0.0918818	1.05943	104.107	591.326	9.86	--	--	--	--	--	--	--	--	--	-	-	-	-
POS_M104T238	3.88356e+07	1.68061e+07	6.78361e+07	6.46136e+07	7.46752e+07	1.07667e+08	7.50961e+06	1.74699e+07	1.24792e+07	9.23588e+06	1.84209e+07	2.78498e+07	6.1739e+07	1.54942e+07	-1.99445	0.00542862	0.0212165	0.83286	104.107	237.684	3.96	--	--	--	--	--	--	--	--	--	-	-	-	-
POS_M104T669	1.96466e+07	3.84789e+07	1.19641e+07	3.73492e+07	1.6865e+07	1.41297e+07	5.61743e+06	1.63937e+07	1.0465e+07	3.46878e+06	8.92444e+06	1.24691e+07	2.30722e+07	9.55642e+06	-1.27162	0.0259943	0.0662137	0.422327	104.107	669.114	11.15	--	--	--	--	--	--	--	--	--	-	-	-	-
POS_M104T409	7.37346e+07	7.38379e+07	6.05704e+07	6.87613e+07	4.69554e+07	2.10173e+07	1493.84	1493.84	1493.84	1493.84	1493.84	1493.84	5.74795e+07	1493.84	-15.2317	4.42906e-05	0.000734129	1.01481	104.107	409.336	6.82	--	--	--	--	--	--	--	--	--	-	-	-	-
POS_M104T686	1.0272e+07	1.06529e+07	1.76069e+07	9.96288e+07	1.74363e+07	1.06775e+08	1493.84	1493.84	1493.84	1493.84	1493.84	1493.84	4.37286e+07	1493.84	-14.8373	0.0430056	0.0964776	0.727356	104.107	686.352	11.44	--	--	--	--	--	--	--	--	--	-	-	-	-
POS_M104T479	1.56734e+07	8.56931e+07	1.1485e+08	1.77155e+07	2.59435e+07	1.65385e+07	1493.84	1493.84	1493.84	1493.84	1493.84	1493.84	4.60691e+07	1493.84	-14.9125	0.0257899	0.0658582	0.771605	104.107	479.455	7.99	Hydroxypyruvic acid	--	0.000944241	4.5783	C3H4O4	MS2	Hydroxy acids and derivatives	1113-60-6	HMDB0001352	C00168	ko01100//Metabolic pathways;ko01110//Biosynthesis of secondary metabolites;ko01120//Microbial metabolism in diverse environments;ko01130//Biosynthesis of antibiotics;ko01200//Carbon metabolism;ko00260//Glycine, serine and threonine metabolism;ko00630//Glyoxylate and dicarboxylate metabolism	Amino acid metabolism;Carbohydrate metabolism;Global and overview maps	Metabolism
POS_M104T158	6.8759e+08	4.50412e+08	1.60452e+08	1.90399e+08	5.04608e+08	1.95142e+08	1.44141e+09	2.82914e+08	1.41291e+09	1.28218e+09	7.9718e+08	4.87858e+08	3.64767e+08	9.50741e+08	1.38208	0.024813	0.0638722	2.81809	104.107	157.831	2.63	--	--	--	--	--	--	--	--	--	-	-	-	-
POS_M104T520	1.52387e+07	3.91814e+06	1.26679e+07	2.4477e+07	1.79041e+07	2.59606e+07	3.60496e+06	2.45466e+06	1.20765e+07	1.04337e+07	2.15497e+06	1.29649e+07	1.66944e+07	7.28161e+06	-1.19703	0.0367072	0.0854306	0.337239	104.107	519.948	8.67	--	--	--	--	--	--	--	--	--	-	-	-	-
POS_M105T709	6.06845e+07	1.34534e+08	7.40025e+06	2.43242e+07	4.8437e+07	2.25242e+07	1.32797e+07	1.74255e+06	1.57656e+06	5.13085e+06	1.34214e+06	5.45008e+06	4.96507e+07	4.75364e+06	-3.38471	0.0380182	0.0875784	0.73117	105.043	708.923	11.82	--	--	--	--	--	--	--	--	--	-	-	-	-
POS_M105T153	2.68566e+06	3.45943e+06	2.48196e+06	2.16177e+06	2.06451e+06	3.58168e+06	5.9289e+06	4.71085e+06	5.66491e+06	6.69163e+06	3.96185e+06	1.05225e+07	2.73917e+06	6.24678e+06	1.18938	0.0049019	0.0196625	0.226741	105.056	152.643	2.54	--	--	--	--	--	--	--	--	--	-	-	-	-
POS_M105T681_2	4.42948e+06	4.94456e+06	6.93637e+06	3.84747e+06	5.13905e+06	1.18454e+07	3.9769e+06	273032	299739	360955	262523	219499	6.19038e+06	898774	-2.784	0.00294987	0.0139763	0.286978	105.07	680.723	11.35	--	--	--	--	--	--	--	--	--	-	-	-	-
POS_M105T386	2.69731e+06	4.14163e+06	4.30039e+06	5.65522e+06	3.28137e+06	5.18529e+06	229268	240667	158557	186690	196492	153347	4.2102e+06	194170	-4.4385	4.92426e-06	0.000163954	0.275435	105.07	386.351	6.44	2-Phenylethanol	--	0.00424439	1.68152	C8H10O	MS2	Benzene and substituted derivatives	56011-02-0	HMDB0041615	C05853	ko00360//Phenylalanine metabolism	Amino acid metabolism	Metabolism
POS_M105T810_2	1.4858e+07	1.808e+07	1.46675e+07	1.76686e+07	2.09863e+07	1.72152e+07	3.29015e+07	3.69483e+07	2.57777e+07	4.05742e+07	4.91024e+07	4.41216e+07	1.7246e+07	3.82376e+07	1.14873	0.000137241	0.00160194	0.611432	105.11	809.682	13.49	--	--	--	--	--	--	--	--	--	-	-	-	-
POS_M106T140	6.83166e+06	1.25778e+07	6.93893e+06	4.86115e+06	5.31744e+06	6.74747e+06	5.90234e+06	801457	2.90372e+06	3.8514e+06	3.05923e+06	2.91643e+06	7.21241e+06	3.2391e+06	-1.15489	0.0129418	0.0391724	0.232128	106.05	139.649	2.33	--	--	--	--	--	--	--	--	--	-	-	-	-
POS_M108T35	1.47036e+07	1.23016e+07	3.59603e+06	9.66562e+06	1.23394e+07	1.37429e+07	3.4167e+06	603874	3.84198e+06	524612	4.94221e+06	438528	1.10582e+07	2.29465e+06	-2.26877	0.00076097	0.0053233	0.379727	107.517	34.7347	0.58	--	--	--	--	--	--	--	--	--	-	-	-	-
POS_M108T299	1.68253e+07	6.37339e+07	4.515e+07	9.45925e+07	9.6409e+07	4.16988e+07	2.96309e+07	7.60208e+06	6.42815e+06	4.46135e+07	6.92469e+06	2.46143e+07	5.97349e+07	1.99689e+07	-1.58082	0.0197967	0.0538487	0.698656	107.967	298.95	4.98	--	--	--	--	--	--	--	--	--	-	-	-	-
POS_M108T462	6.69309e+07	6.29731e+07	6.15043e+07	7.52002e+07	1.15746e+08	7.53144e+07	1.21429e+07	1.29391e+07	1.24854e+07	5.05805e+07	1.14746e+07	5.47511e+07	7.62781e+07	2.57289e+07	-1.56788	0.00166969	0.00930777	0.880581	107.967	461.54	7.69	--	--	--	--	--	--	--	--	--	-	-	-	-
POS_M109T43	9.04355e+06	2.51273e+07	1.37922e+07	2.73726e+07	1.57971e+07	2.18145e+07	1493.84	1493.84	1493.84	1493.84	1493.84	1493.84	1.88245e+07	1493.84	-13.6213	6.93075e-05	0.00101026	0.582719	108.536	42.6679	0.71	--	--	--	--	--	--	--	--	--	-	-	-	-
POS_M109T93	1.89734e+08	1.89478e+08	1.75154e+08	1.54163e+08	1.40568e+08	1.59683e+08	1.06042e+08	8.98486e+07	8.24018e+07	8.10387e+07	1.96417e+07	6.43978e+07	1.6813e+08	7.38951e+07	-1.18603	7.53452e-05	0.00105778	1.29761	109.028	93.2956	1.55	--	--	--	--	--	--	--	--	--	-	-	-	-
POS_M109T467	2.30139e+07	7.22709e+06	8.06038e+06	2.43927e+07	7.33036e+06	8.1574e+06	4.91208e+06	3.10792e+06	5.04479e+06	5.46546e+06	4.46194e+06	4.06691e+06	1.30303e+07	4.50985e+06	-1.53072	0.0311461	0.0756726	0.320706	109.028	466.976	7.78	--	--	--	--	--	--	--	--	--	-	-	-	-
POS_M109T378	3.29306e+07	1.12784e+07	2.00597e+07	7.15398e+06	7.98556e+06	7.08615e+06	3.55586e+07	3.41806e+07	1.08593e+08	3.76574e+08	2.84378e+08	1.66022e+08	1.44157e+07	1.67551e+08	3.53888	0.0223432	0.0591128	1.4491	109.028	377.7	6.29	--	--	--	--	--	--	--	--	--	-	-	-	-
POS_M110T463	1.14605e+09	9.27039e+08	1.07248e+09	1.89267e+08	1.02532e+09	6.38013e+08	1493.84	1493.84	1493.84	1493.84	1493.84	1493.84	8.33028e+08	1493.84	-19.089	0.000214305	0.00216544	3.77905	110.02	462.808	7.71	--	--	--	--	--	--	--	--	--	-	-	-	-
POS_M110T479	6.38692e+08	6.25296e+08	4.60105e+08	1.61146e+08	1.40146e+09	8.99631e+08	1.18602e+08	1.59984e+08	2.33396e+08	1.39118e+08	1.72054e+08	3.1235e+07	6.97721e+08	1.42398e+08	-2.29272	0.00972261	0.0319352	2.76041	110.02	478.601	7.98	--	--	--	--	--	--	--	--	--	-	-	-	-
POS_M110T100	1.93207e+06	3.96439e+06	6.16705e+06	1.63364e+06	8.02413e+06	1.15652e+07	4.50827e+06	1.86936e+07	1.92022e+07	3.10548e+07	2.57625e+07	2.46024e+07	5.54776e+06	2.06373e+07	1.89528	0.0038897	0.0169892	0.478879	110.032	100.374	1.67	--	--	--	--	--	--	--	--	--	-	-	-	-
POS_M111T113	9.95422e+06	9.64633e+06	5.8791e+06	4.61227e+06	9.38418e+06	4.9968e+06	1.45621e+07	1.82645e+07	3.22116e+07	3.28462e+07	3.02021e+07	1.69701e+07	7.41215e+06	2.41761e+07	1.70562	0.00088193	0.00591011	0.529262	111.023	113.394	1.89	--	Ammelide	--	25.4839	C3H4N4O2	MS1	--	--	--	C08734	ko01120//Microbial metabolism in diverse environments	Global and overview maps	Metabolism
POS_M111T819	4.906e+09	2.23166e+10	1.0959e+10	5.33464e+09	1.58079e+09	1.5341e+10	5.54288e+08	7.7584e+08	5.17696e+08	8.18436e+08	2.55832e+08	1.33912e+09	1.0073e+10	7.10203e+08	-3.82612	0.0143161	0.0422616	11.542	111.02	819.187	13.65	--	--	--	--	--	--	--	--	--	-	-	-	-
POS_M111T829	7.67876e+08	1.62421e+08	1.82601e+08	7.89961e+08	6.84533e+08	1.7206e+08	1493.84	1493.84	1493.84	1493.84	1493.84	1493.84	4.59909e+08	1493.84	-18.232	0.00523686	0.0206125	2.56161	111.019	828.965	13.82	--	--	--	--	--	--	--	--	--	-	-	-	-
POS_M111T762	8.58905e+08	7.00194e+08	2.23661e+09	4.63296e+09	8.04467e+08	9.53928e+08	6.03127e+09	5.41818e+09	3.08544e+09	6.80587e+09	7.00949e+09	1.60245e+09	1.69784e+09	4.99212e+09	1.55595	0.0129005	0.0390669	6.8906	111.02	761.592	12.69	--	--	--	--	--	--	--	--	--	-	-	-	-
POS_M111T688	3.69667e+07	1.28185e+08	1.23621e+08	1.58805e+08	1.07639e+08	1.57084e+08	2.58462e+07	8.95436e+07	2.48196e+07	2.70847e+07	2.69246e+07	1.30825e+08	1.18717e+08	5.41739e+07	-1.13185	0.0323589	0.0777148	0.919094	111.02	687.91	11.47	--	--	--	--	--	--	--	--	--	-	-	-	-
POS_M111T578	3.26458e+08	3.56448e+08	3.68499e+08	7.04322e+08	3.79917e+08	1.14185e+09	9.27794e+07	6.96165e+07	5.7811e+07	6.8044e+07	1.43311e+07	5.45012e+07	5.46249e+08	5.95139e+07	-3.19826	0.00429206	0.0180107	2.73718	111.038	578.222	9.64	--	--	--	--	--	--	--	--	--	-	-	-	-
POS_M111T603	5.09824e+08	3.79419e+08	1.04871e+09	6.23703e+08	4.31239e+08	4.09253e+08	1493.84	1493.84	1493.84	1493.84	1493.84	1493.84	5.67024e+08	1493.84	-18.534	0.000256037	0.00244137	3.12897	111.038	602.66	10.04	--	--	--	--	--	--	--	--	--	-	-	-	-
POS_M111T780	3.16106e+08	3.19076e+08	1.62571e+09	4.57202e+08	3.06702e+08	5.04035e+08	9.41681e+07	2.76937e+07	1.37879e+08	1.88453e+07	3.54216e+07	1.30747e+08	5.88139e+08	7.41258e+07	-2.98811	0.0353646	0.0830353	2.52678	111.039	780.101	13	--	--	--	--	--	--	--	--	--	-	-	-	-
POS_M111T487_1	1.7349e+08	4.08989e+07	4.09366e+07	1.8545e+08	2.95669e+08	5.32003e+07	1.15372e+09	1.98639e+09	3.71231e+09	8.2686e+09	1.70708e+09	3.8457e+09	1.31608e+08	3.44563e+09	4.71045	0.0109628	0.0347898	6.94526	111.038	487.298	8.12	--	--	--	--	--	--	--	--	--	-	-	-	-
POS_M111T565	1.74899e+08	2.41484e+08	1.80239e+08	4.72824e+07	4.83075e+07	4.53061e+07	1493.84	1493.84	1493.84	1493.84	1493.84	1493.84	1.2292e+08	1493.84	-16.3283	0.00588845	0.0223124	1.3527	111.038	565.303	9.42	--	--	--	--	--	--	--	--	--	-	-	-	-
POS_M111T692	3.97383e+08	5.80782e+07	6.53835e+07	3.67566e+08	4.36209e+08	9.773e+07	1493.84	1493.84	1493.84	1493.84	1493.84	1493.84	2.37058e+08	1493.84	-17.2759	0.00928605	0.0308842	1.78748	111.039	692.173	11.54	--	--	--	--	--	--	--	--	--	-	-	-	-
POS_M111T511	3.83521e+07	1.95153e+08	1.20677e+08	2.36445e+08	1.87704e+08	1.94087e+08	1493.84	1493.84	1493.84	1493.84	1493.84	1493.84	1.6207e+08	1493.84	-16.7272	0.000234838	0.00228573	1.67639	111.038	510.93	8.52	--	--	--	--	--	--	--	--	--	-	-	-	-
POS_M111T93	5.89761e+07	6.009e+07	6.12229e+07	6.30311e+07	6.64458e+07	1.12587e+08	1493.84	1493.84	1493.84	1493.84	1493.84	1493.84	7.03922e+07	1493.84	-15.5241	8.74628e-06	0.000232712	1.14767	111.044	93.2575	1.55	--	--	--	--	--	--	--	--	--	-	-	-	-
POS_M111T51	9.8941e+07	2.08425e+08	2.03278e+08	3.64498e+07	1.42281e+08	1.13039e+08	1.27261e+08	4.76416e+07	4.63592e+07	4.73276e+07	4.37354e+07	5.37253e+07	1.33736e+08	6.10084e+07	-1.1323	0.035561	0.0833678	0.934295	111.044	51.4463	0.86	--	5-Methyl-2-furancarboxaldehyde	--	1.48771	C6H6O2	MS1	Carbonyl compounds	620-02-0	HMDB0033002	-	-	-	-
POS_M112T713	2.90065e+07	2.31893e+07	1.21073e+07	3.75957e+07	1.3067e+07	5.08386e+07	7.79356e+06	1.60586e+06	1.66168e+06	1.78545e+06	3.96495e+06	1.86622e+06	2.76341e+07	3.11295e+06	-3.15009	0.00263164	0.0127806	0.622588	111.541	712.966	11.88	--	--	--	--	--	--	--	--	--	-	-	-	-
POS_M112T77	2.51945e+07	2.30835e+07	2.96871e+07	1.03984e+07	1.32086e+07	3.01505e+07	1.50488e+07	2.43461e+06	1.9642e+06	8.96044e+06	1.82956e+06	2.41804e+06	2.19538e+07	5.4426e+06	-2.0121	0.00229581	0.0115702	0.506838	111.968	76.8302	1.28	--	--	--	--	--	--	--	--	--	-	-	-	-
POS_M112T802	9.67509e+07	6.86016e+08	9.38753e+07	4.19482e+08	6.53519e+08	1.09578e+08	1493.84	1493.84	1493.84	1493.84	1493.84	1493.84	3.43204e+08	1493.84	-17.8097	0.0137375	0.0409305	2.13677	112.017	801.528	13.36	--	--	--	--	--	--	--	--	--	-	-	-	-
POS_M112T148	5.60726e+06	5.40324e+06	8.41301e+06	3.65856e+06	6.1518e+06	7.40424e+06	2.74101e+07	2.65341e+07	3.29263e+07	3.31224e+07	7.26764e+07	4.72676e+07	6.10635e+06	3.99895e+07	2.71124	0.000865477	0.0058269	0.745637	112.05	148.026	2.47	--	--	--	--	--	--	--	--	--	-	-	-	-
POS_M112T93	3.79798e+07	3.11459e+07	4.2418e+07	2.98608e+07	4.19806e+07	2.98735e+07	1.69935e+07	1.3982e+07	1.185e+07	1.0985e+07	1.29425e+07	1.0023e+07	3.55431e+07	1.2796e+07	-1.47388	6.14224e-06	0.000187123	0.646179	112.05	92.9814	1.55	--	Quinoline	--	0.129374	C9H7N	MS1	Quinolines and derivatives	91-22-5	HMDB0033731	-	-	-	-
POS_M113T35_1	1.82026e+07	2.42526e+07	1.94659e+07	1.62068e+07	4.27012e+06	1.75963e+07	2.1189e+06	6.71348e+06	5.50128e+06	1.68758e+06	8.34142e+06	6.69157e+06	1.66657e+07	5.17571e+06	-1.68706	0.00290356	0.0138214	0.432401	112.519	34.7205	0.58	--	--	--	--	--	--	--	--	--	-	-	-	-
POS_M113T819_1	1.1566e+08	3.04875e+07	3.01048e+08	9.97823e+07	1.17904e+08	1.52209e+08	8.01491e+06	8.30149e+06	5.82736e+07	1.90568e+07	1.80731e+07	1.00336e+07	1.36182e+08	2.02922e+07	-2.74653	0.0116877	0.0363517	1.27453	112.518	818.942	13.65	--	--	--	--	--	--	--	--	--	-	-	-	-
POS_M113T35_2	2.14547e+07	2.27067e+07	2.5972e+07	1.66832e+07	1.49648e+07	1.81307e+07	5.55304e+06	6.46638e+06	6.88225e+06	4.53909e+06	5.08043e+06	3.6842e+06	1.99854e+07	5.36756e+06	-1.8966	8.13578e-06	0.000225035	0.524262	112.967	34.8321	0.58	--	--	--	--	--	--	--	--	--	-	-	-	-
POS_M113T829	9.26939e+06	8.71833e+06	8.98237e+06	9.25063e+06	2.3784e+07	3.57575e+07	1493.84	1493.84	1493.84	1493.84	1493.84	1493.84	1.59604e+07	1493.84	-13.3832	0.00628619	0.0233121	0.483911	113.017	828.908	13.82	--	--	--	--	--	--	--	--	--	-	-	-	-
POS_M113T838	5.19771e+06	5.32989e+06	5.42664e+06	5.43798e+06	1.92484e+07	2.73517e+07	1493.84	1493.84	1493.84	1493.84	1493.84	1493.84	1.13321e+07	1493.84	-12.8891	0.0162313	0.0462569	0.389549	113.016	838.184	13.97	--	--	--	--	--	--	--	--	--	-	-	-	-
POS_M113T300	1.70492e+08	1.80011e+08	4.21527e+07	1.9545e+08	1.49082e+08	2.50252e+08	2.98183e+08	2.80306e+08	3.56282e+08	4.60464e+08	2.42359e+08	3.73034e+08	1.64573e+08	3.35104e+08	1.02588	0.0024942	0.0123054	1.64063	113.034	300.425	5.01	--	--	--	--	--	--	--	--	--	-	-	-	-
POS_M113T703	5.20046e+07	4.00944e+07	3.87521e+07	1.33371e+07	1.12998e+07	1.36659e+07	1493.84	1493.84	1493.84	1493.84	1493.84	1493.84	2.81923e+07	1493.84	-14.204	0.002783	0.0133099	0.662393	113.034	702.547	11.71	--	--	--	--	--	--	--	--	--	-	-	-	-
POS_M113T461	1.38693e+08	1.94025e+08	3.95438e+07	1.48448e+08	2.33343e+08	2.89665e+08	1493.84	1493.84	1493.84	1493.84	1493.84	1493.84	1.73953e+08	1493.84	-16.8293	0.000591839	0.00440302	1.70477	113.034	461.212	7.69	--	--	--	--	--	--	--	--	--	-	-	-	-
POS_M113T501	5.0186e+07	2.9084e+07	4.59695e+07	3.40699e+07	9.38038e+06	5.62487e+07	2.38314e+07	1.46077e+08	1.75213e+08	2.84638e+08	5.62416e+08	6.50504e+08	3.74897e+07	3.07113e+08	3.0342	0.0239717	0.0621795	1.83918	113.034	500.953	8.35	--	--	--	--	--	--	--	--	--	-	-	-	-
POS_M113T126	9.67381e+08	9.16578e+08	9.88751e+08	1.12368e+09	9.41734e+08	1.03314e+09	3.96316e+08	5.3453e+08	4.28418e+08	4.87544e+08	5.1112e+08	3.72595e+08	9.95212e+08	4.55087e+08	-1.12886	1.08325e-07	1.13797e-05	3.23015	113.034	126.211	2.1	--	--	--	--	--	--	--	--	--	-	-	-	-
POS_M113T287	9.87901e+07	1.1882e+08	2.92106e+07	2.38409e+08	1.65654e+08	1.82285e+08	6.53701e+08	5.25061e+08	5.2923e+08	5.52113e+08	3.82832e+08	1.18552e+08	1.38861e+08	4.60248e+08	1.72877	0.00297897	0.0140704	2.25627	113.034	287.425	4.79	--	--	--	--	--	--	--	--	--	-	-	-	-
POS_M113T183	7.44482e+08	9.51395e+08	6.34313e+08	6.47572e+08	2.65674e+08	7.35408e+08	1493.84	1493.84	1493.84	1493.84	1493.84	1493.84	6.63141e+08	1493.84	-18.7599	2.90154e-05	0.000526164	3.50388	113.034	182.888	3.05	--	--	--	--	--	--	--	--	--	-	-	-	-
POS_M113T232	9.06363e+07	2.05413e+07	1.30533e+08	8.30663e+07	2.04454e+07	1.9618e+08	1.13506e+08	1.46638e+08	3.62881e+08	2.87305e+08	3.43737e+08	7.08329e+07	9.02338e+07	2.20817e+08	1.29111	0.0489137	0.106478	1.2162	113.034	232.111	3.87	--	--	--	--	--	--	--	--	--	-	-	-	-
POS_M113T271	1.21212e+08	1.49909e+08	2.64647e+07	9.94017e+07	1.51403e+08	1.35358e+08	1493.84	1493.84	1493.84	1493.84	1493.84	1493.84	1.13958e+08	1493.84	-16.2191	0.000144739	0.00165459	1.40736	113.034	270.933	4.52	--	--	--	--	--	--	--	--	--	-	-	-	-
POS_M113T572	3.59243e+07	1.79515e+08	1.52921e+08	1.75968e+08	1.48207e+08	2.81273e+08	1493.84	1493.84	1493.84	1493.84	1493.84	1493.84	1.62301e+08	1493.84	-16.7293	0.000493807	0.00385951	1.66875	113.034	572.423	9.54	Ketoleucine	--	7.47e-06	4.15485	C6H10O3	MS2	Keto acids and derivatives	816-66-0	HMDB0000695	C00233	ko01100//Metabolic pathways;ko01110//Biosynthesis of secondary metabolites;ko01230//Biosynthesis of amino acids;ko01210//2-Oxocarboxylic acid metabolism;ko00966//Glucosinolate biosynthesis;ko00290//Valine, leucine and isoleucine biosynthesis;ko00280//Valine, leucine and isoleucine degradation	Amino acid metabolism;Biosynthesis of other secondary metabolites;Global and overview maps	Metabolism
POS_M113T111	1.86951e+07	1.91577e+07	1.56277e+07	2.10485e+07	1.98059e+07	2.15144e+07	3.87142e+06	3.48197e+06	3.93228e+06	2.96562e+06	3.0662e+06	3.60275e+06	1.93082e+07	3.48671e+06	-2.46928	5.64978e-09	1.4332e-06	0.556455	113.107	110.671	1.84	--	--	--	--	--	--	--	--	--	-	-	-	-
POS_M114T77_1	9.72755e+07	9.32153e+07	9.53535e+07	9.94182e+07	1.08863e+08	9.56971e+07	1.79057e+08	1.46746e+08	1.86589e+08	1.46498e+08	1.49051e+08	4.30342e+08	9.83037e+07	2.06381e+08	1.06999	0.0386351	0.088731	1.11318	113.964	76.5192	1.28	--	--	--	--	--	--	--	--	--	-	-	-	-
POS_M114T263	2.37628e+08	7.40667e+07	9.95204e+07	4.47868e+08	5.12193e+08	8.1807e+08	5.3967e+07	4.45006e+07	3.59794e+07	4.21806e+07	3.89688e+07	1.03152e+07	3.64891e+08	3.76519e+07	-3.27667	0.0184073	0.0508459	2.07502	113.963	263.193	4.39	--	--	--	--	--	--	--	--	--	-	-	-	-
POS_M114T355_1	1.04384e+08	9.95793e+07	8.62473e+07	1.57158e+08	7.64151e+07	1.21361e+08	1.08509e+07	9.03568e+07	8.70744e+06	3.71681e+07	9.51615e+06	1.01309e+07	1.07524e+08	2.77884e+07	-1.95211	0.00115534	0.00714666	1.14688	113.963	354.802	5.91	--	--	--	--	--	--	--	--	--	-	-	-	-
POS_M114T219	1.34415e+08	4.72595e+07	4.9674e+07	5.17766e+07	1.60632e+08	6.43245e+07	1493.84	1493.84	1493.84	1493.84	1493.84	1493.84	8.46802e+07	1493.84	-15.7907	0.00191495	0.0102029	1.1356	113.963	219.43	3.66	--	--	--	--	--	--	--	--	--	-	-	-	-
POS_M114T396	8.75634e+07	7.50781e+07	2.42318e+07	8.5713e+07	6.68573e+07	9.60578e+07	5.7395e+06	2.66097e+07	2.43202e+07	1.68878e+07	4.65401e+06	4.45684e+06	7.25836e+07	1.3778e+07	-2.39728	0.000404563	0.00333559	1.00294	113.963	396.161	6.6	--	--	--	--	--	--	--	--	--	-	-	-	-
POS_M114T785	2.1468e+06	2.99855e+06	5.3278e+06	1.52955e+06	1.81893e+06	8.34654e+06	1.44695e+07	6.45317e+06	5.48903e+06	6.87605e+06	7.75908e+06	8.54558e+06	3.69469e+06	8.26541e+06	1.16163	0.0230207	0.0604521	0.242634	114.064	784.607	13.08	--	Skatole	--	14.0464	C9H9N	MS1	Indoles and derivatives	83-34-1	HMDB0000466	-	-	-	-
POS_M114T549	1.14319e+08	1.56741e+08	7.88602e+07	3.01377e+07	3.9891e+07	3.3569e+07	1493.84	1493.84	1493.84	1493.84	1493.84	1493.84	7.55863e+07	1493.84	-15.6268	0.00482333	0.0194032	1.06654	114.073	549.088	9.15	--	--	--	--	--	--	--	--	--	-	-	-	-
POS_M114T32	1.11665e+07	1.42853e+07	9.60164e+06	6.07234e+06	1.81842e+07	1.73947e+07	6.29598e+06	7.23578e+06	8.66003e+06	5.04118e+06	3.63615e+06	5.95945e+06	1.27841e+07	6.1381e+06	-1.05849	0.00873921	0.0295003	0.309149	114.073	31.7274	0.53	--	--	--	--	--	--	--	--	--	-	-	-	-
POS_M114T838	3.43985e+07	3.8081e+07	2.21274e+08	4.56745e+07	4.90924e+07	3.5035e+08	1493.84	1493.84	1493.84	1493.84	1493.84	1493.84	1.23145e+08	1493.84	-16.331	0.0461259	0.101902	1.22302	114.091	838.213	13.97	--	--	--	--	--	--	--	--	--	-	-	-	-
POS_M114T633	2.42888e+08	3.27485e+08	4.60698e+08	8.53743e+07	2.98114e+08	9.69447e+07	1493.84	1493.84	1493.84	1493.84	1493.84	1493.84	2.51917e+08	1493.84	-17.3636	0.00157698	0.00893819	1.99942	114.09	632.708	10.55	--	--	--	--	--	--	--	--	--	-	-	-	-
POS_M114T746	4.90148e+08	2.86606e+08	6.8282e+07	6.70644e+07	2.14657e+08	5.8596e+07	1.83428e+07	4.70962e+07	1.56058e+07	7.87015e+07	1.40306e+07	1.41e+07	1.97559e+08	3.13128e+07	-2.65746	0.0407761	0.0925665	1.37513	114.091	745.841	12.43	--	--	--	--	--	--	--	--	--	-	-	-	-
POS_M114T77_2	1.45301e+07	1.56458e+07	1.26421e+07	1.63912e+07	1.0188e+07	1.29201e+07	5.29231e+07	2.21052e+07	3.51525e+07	4.94023e+07	3.24053e+07	2.42872e+07	1.37196e+07	3.60459e+07	1.3936	0.00174326	0.00956045	0.611071	114.102	76.5285	1.28	2-Heptanone	--	2.29e-06	17.9305	C7H14O	MS2	Organooxygen compounds	110-43-0	HMDB0003671	-	-	-	-
POS_M115T35	4.54912e+06	2.24177e+06	6.65357e+06	2.02334e+06	3.39131e+06	1.84119e+06	1.65413e+06	978751	962923	685896	2.28519e+06	731046	3.45005e+06	1.21632e+06	-1.50409	0.0198381	0.0539372	0.169434	114.967	35.1013	0.59	--	--	--	--	--	--	--	--	--	-	-	-	-
POS_M115T94	1.88348e+08	1.8257e+08	3.75691e+08	1.94757e+08	3.62878e+08	1.88406e+08	6.21358e+07	5.27687e+07	4.01284e+07	4.14679e+07	3.80463e+07	3.87747e+07	2.48775e+08	4.55536e+07	-2.4492	0.000350313	0.00305359	1.84446	115.038	94.1118	1.57	--	--	--	--	--	--	--	--	--	-	-	-	-
POS_M115T101	5.04751e+07	4.05694e+07	9.96922e+06	4.55146e+07	9.12782e+06	4.11273e+07	2.08121e+07	9.10263e+07	1.00216e+08	1.17201e+08	1.55095e+08	1.17018e+08	3.27972e+07	1.00228e+08	1.61164	0.00653937	0.023945	0.982242	115.038	101.281	1.69	--	--	--	--	--	--	--	--	--	-	-	-	-
POS_M115T402	1.73439e+06	4.67454e+06	3.98198e+06	3.3436e+06	1.38651e+06	5.03031e+06	851582	693347	729830	562627	476039	495700	3.35856e+06	634854	-2.40334	0.00135743	0.00799887	0.213341	115.054	401.794	6.7	--	N-Methylhydantoin	--	28.6247	C4H6N2O2	MS1	Azolines	616-04-6	HMDB0003646	C02565	ko01100//Metabolic pathways;ko00330//Arginine and proline metabolism	Amino acid metabolism;Global and overview maps	Metabolism
POS_M115T225	1.04878e+07	5.68755e+06	5.17599e+06	5.56971e+06	1.53468e+07	1.29443e+07	1493.84	1493.84	1493.84	1493.84	1493.84	1493.84	9.20202e+06	1493.84	-12.5887	0.000421771	0.00344022	0.391161	115.075	225.327	3.76	epsilon-Caprolactone	--	5.21e-07	5.28463	C6H10O2	MS2	Lactones	-	HMDB0060476	C01880	ko01120//Microbial metabolism in diverse environments;ko01220//Degradation of aromatic compounds	Global and overview maps	Metabolism
POS_M116T77	2.79425e+06	1.13037e+07	1.52932e+07	1.47022e+07	3.64457e+06	1.37711e+07	1493.84	1493.84	1493.84	1493.84	1493.84	1493.84	1.02515e+07	1493.84	-12.7445	0.00120374	0.00735645	0.413447	115.964	77.0987	1.28	--	--	--	--	--	--	--	--	--	-	-	-	-
POS_M116T394	5.62384e+07	4.82561e+07	6.08697e+07	6.26521e+07	3.46404e+07	5.39206e+07	1493.84	1493.84	1493.84	1493.84	1493.84	1493.84	5.27629e+07	1493.84	-15.1082	1.83805e-07	1.7482e-05	1.01149	116.07	394.365	6.57	--	--	--	--	--	--	--	--	--	-	-	-	-
POS_M116T316	2.95749e+07	7.34698e+06	2.42219e+07	4.10691e+07	1.91717e+07	6.17023e+06	1493.84	1493.84	1493.84	1493.84	1493.84	1493.84	2.12591e+07	1493.84	-13.7968	0.00301018	0.0141739	0.566734	116.07	315.776	5.26	--	--	--	--	--	--	--	--	--	-	-	-	-
POS_M116T592	6.40401e+07	8.67126e+07	6.50237e+07	1.1022e+08	7.53181e+07	7.72543e+07	3.76323e+07	4.75958e+07	7.95392e+06	2.45512e+07	3.08488e+07	1.32767e+07	7.97614e+07	2.69765e+07	-1.56399	0.000199159	0.00206373	0.954832	116.07	592.11	9.87	--	--	--	--	--	--	--	--	--	-	-	-	-
POS_M116T555	1.15221e+08	2.04094e+08	7.636e+07	6.97747e+07	8.17029e+07	8.05996e+07	3.98823e+06	2.80058e+06	1.24217e+07	1.24599e+07	8.08103e+06	1.9491e+06	1.04625e+08	6.95009e+06	-3.91206	0.00090761	0.00601094	1.27031	116.07	554.869	9.25	--	--	--	--	--	--	--	--	--	-	-	-	-
POS_M116T581	7.49229e+07	1.14923e+08	5.01765e+07	3.99491e+07	2.99644e+07	3.47414e+07	1.93559e+07	1.70984e+07	2.12847e+07	1.27163e+07	1.5498e+07	1.32032e+07	5.74463e+07	1.65261e+07	-1.79747	0.0116467	0.0362613	0.760356	116.07	580.767	9.68	--	--	--	--	--	--	--	--	--	-	-	-	-
POS_M116T761	4.62663e+07	4.43071e+07	4.86742e+07	3.06409e+07	9.81209e+06	1.21363e+07	1493.84	1493.84	1493.84	1493.84	1493.84	1493.84	3.19728e+07	1493.84	-14.3855	0.00116267	0.00717744	0.723643	116.07	761.162	12.69	--	--	--	--	--	--	--	--	--	-	-	-	-
POS_M116T33	4.55621e+07	2.20883e+07	4.39785e+07	2.57229e+07	8.14994e+06	3.13279e+07	1493.84	1493.84	1493.84	1493.84	1493.84	1493.84	2.94716e+07	1493.84	-14.268	0.000454202	0.00364619	0.710345	116.107	32.8968	0.55	--	--	--	--	--	--	--	--	--	-	-	-	-
POS_M117T241	5.60496e+06	5.42971e+06	2.48233e+07	2.33074e+07	4.89648e+06	2.48589e+07	1493.84	1493.84	1493.84	1493.84	1493.84	1493.84	1.48201e+07	1493.84	-13.2762	0.00593634	0.022452	0.47312	116.966	240.771	4.01	--	--	--	--	--	--	--	--	--	-	-	-	-
POS_M117T256	6.59726e+07	2.63413e+08	6.68701e+07	2.67751e+08	3.88694e+07	1.2892e+08	1.95277e+07	4.78641e+06	1.7096e+07	3.56545e+06	2.1161e+07	2.63205e+06	1.38633e+08	1.14614e+07	-3.5964	0.0128312	0.0389344	1.33822	116.966	255.919	4.27	--	--	--	--	--	--	--	--	--	-	-	-	-
POS_M117T230	2.13352e+07	6.15039e+07	2.94603e+07	2.96888e+07	2.33701e+07	4.5317e+07	1.20357e+08	8.21577e+07	1.74166e+08	1.1055e+08	6.32778e+08	2.36278e+08	3.51125e+07	2.26048e+08	2.68657	0.0475812	0.104473	1.47819	117.054	230.418	3.84	Deoxyribose	--	5.34e-05	2.75532	C5H10O4	MS2	Organooxygen compounds	533-67-5	HMDB0003224	C01801	ko00030//Pentose phosphate pathway	Carbohydrate metabolism	Metabolism
POS_M117T217	4.42994e+07	6.34876e+07	1.93318e+07	1.10615e+08	2.34538e+07	7.90648e+07	7.05224e+06	2.61923e+07	4.53308e+06	1.76267e+07	3.86848e+06	3.96422e+06	5.67087e+07	1.05395e+07	-2.42776	0.0107446	0.0342951	0.810978	117.054	217.293	3.62	--	2-Oxovaleric acid	--	1.31298	C5H8O3	MS1	Keto acids and derivatives	1821-02-9	HMDB0001865	-	-	-	-
POS_M118T220	6.47247e+06	1.13705e+07	8.37628e+06	8.62224e+06	5.78288e+06	1.16388e+07	1493.84	1493.84	1493.84	1493.84	1493.84	1493.84	8.71053e+06	1493.84	-12.5095	5.03672e-06	0.000166786	0.40684	118.065	219.998	3.67	--	5-Hydroxypentanoic acid	--	2.41829	C5H10O3	MS1	Fatty Acyls	13392-69-3	HMDB0061927	-	-	-	-
POS_M118T681	7.37532e+06	8.36061e+06	7.82746e+06	8.11076e+06	1.23931e+07	9.30096e+06	2.29418e+07	3.06221e+07	3.26061e+07	3.0405e+07	1.53382e+07	3.22759e+07	8.89471e+06	2.73649e+07	1.62131	8.16268e-05	0.00110769	0.569651	118.065	680.713	11.35	--	--	--	--	--	--	--	--	--	-	-	-	-
POS_M118T105_1	7.2659e+09	9.13459e+09	7.93202e+09	7.51659e+09	6.5835e+09	9.1794e+09	5.50051e+09	2.56097e+09	4.76747e+09	4.22466e+09	3.20641e+09	2.98787e+09	7.93533e+09	3.87465e+09	-1.03423	7.52231e-05	0.00105778	8.51292	118.086	105.403	1.76	--	--	--	--	--	--	--	--	--	-	-	-	-
POS_M118T93	2.22512e+09	1.94577e+09	2.1686e+09	1.61112e+09	2.10908e+09	2.24999e+09	1493.84	1493.84	1493.84	1493.84	1493.84	1493.84	2.05161e+09	1493.84	-20.3893	1.4575e-09	4.64072e-07	6.34263	118.086	92.9053	1.55	--	--	--	--	--	--	--	--	--	-	-	-	-
POS_M118T336	9.75895e+07	1.81681e+08	3.79444e+07	1.61903e+08	1.1428e+08	1.7238e+08	1493.84	1493.84	1493.84	1493.84	1493.84	1493.84	1.2763e+08	1493.84	-16.3826	0.00020788	0.00211678	1.49391	118.086	336.402	5.61	--	--	--	--	--	--	--	--	--	-	-	-	-
POS_M118T838	1.22492e+08	1.43283e+07	1.81015e+07	7.68938e+07	9.41302e+07	7.03538e+07	1.54741e+07	2.48237e+06	1.00353e+07	7.46431e+06	1.41785e+06	1.57082e+06	6.605e+07	6.40746e+06	-3.36573	0.00679859	0.0246644	0.914336	118.086	838.074	13.97	--	Betaine	--	4.39842	C5H11NO2	MS1	Carboxylic acids and derivatives	-	HMDB0059606	C00719	ko01100//Metabolic pathways;ko02010//ABC transporters;ko00260//Glycine, serine and threonine metabolism	Amino acid metabolism;Global and overview maps;Membrane transport	Environmental Information Processing;Metabolism
POS_M118T354	7.63062e+07	6.24239e+07	4.00003e+07	1.23322e+07	4.96214e+07	4.32909e+07	2.01775e+08	3.71825e+08	4.54904e+08	3.87442e+08	4.45201e+08	5.95724e+08	4.73291e+07	4.09479e+08	3.11299	4.82239e-05	0.000773129	2.52583	118.086	353.51	5.89	--	--	--	--	--	--	--	--	--	-	-	-	-
POS_M118T346	2.57197e+07	3.13495e+07	2.47983e+07	1.54445e+07	1.26342e+07	2.97062e+07	1.79169e+07	1.17671e+07	3.20537e+06	3.11814e+06	1.33877e+07	2.85489e+06	2.32754e+07	8.70836e+06	-1.41833	0.00514905	0.0203326	0.469654	118.086	345.555	5.76	--	--	--	--	--	--	--	--	--	-	-	-	-
POS_M118T477	4.25498e+07	9.33394e+06	4.01929e+07	2.84983e+07	3.93455e+07	2.8418e+07	1.67949e+07	9.03662e+07	1.12031e+08	1.06073e+08	1.59329e+08	1.67641e+08	3.13897e+07	1.08706e+08	1.79206	0.00688842	0.0248598	1.04757	118.087	476.527	7.94	--	--	--	--	--	--	--	--	--	-	-	-	-
POS_M118T637	8.00657e+06	8.25937e+06	8.15461e+06	3.3029e+07	4.5391e+07	8.49076e+06	1493.84	1493.84	1493.84	1493.84	1493.84	1493.84	1.85552e+07	1493.84	-13.6005	0.020154	0.0545187	0.479779	118.087	636.58	10.61	--	--	--	--	--	--	--	--	--	-	-	-	-
POS_M118T596	3.18743e+07	9.02416e+06	4.65552e+07	1.06558e+07	1.17863e+07	1.44184e+07	1493.84	1493.84	1493.84	1493.84	1493.84	1493.84	2.0719e+07	1493.84	-13.7596	0.00740341	0.0260103	0.547438	118.087	595.841	9.93	--	--	--	--	--	--	--	--	--	-	-	-	-
POS_M118T724	5.80535e+07	1.20181e+07	4.17851e+07	4.16496e+07	9.05858e+07	4.49163e+07	1493.84	1493.84	1493.84	1493.84	1493.84	1493.84	4.81681e+07	1493.84	-14.9768	0.000988922	0.00636584	0.872767	118.087	723.976	12.07	--	--	--	--	--	--	--	--	--	-	-	-	-
POS_M118T394	3.37284e+07	1.21864e+07	5.59701e+07	1.54908e+07	6.15994e+07	7.25769e+07	1.51728e+08	9.47461e+07	1.01543e+08	9.09178e+07	3.4861e+08	2.8899e+08	4.19253e+07	1.79422e+08	2.09747	0.0147982	0.0433281	1.35741	118.086	394.087	6.57	--	--	--	--	--	--	--	--	--	-	-	-	-
POS_M118T217	1.02423e+08	1.47969e+07	3.79592e+07	6.30877e+07	3.36933e+07	1.19173e+07	1493.84	1493.84	1493.84	1493.84	1493.84	1493.84	4.39795e+07	1493.84	-14.8455	0.0101204	0.0329048	0.776072	118.086	216.667	3.61	5-Aminopentanoic acid	--	1.71e-05	0.053632	C5H11NO2	MS2	Carboxylic acids and derivatives	660-88-8	HMDB0003355	C00431	ko01120//Microbial metabolism in diverse environments;ko00330//Arginine and proline metabolism;ko00310//Lysine degradation	Amino acid metabolism;Global and overview maps	Metabolism
POS_M118T757	2.01415e+07	6.87473e+06	7.32766e+06	2.12998e+07	6.23641e+06	3.20554e+07	1493.84	1493.84	1493.84	1493.84	1493.84	1493.84	1.56559e+07	1493.84	-13.3554	0.00456743	0.0187025	0.489005	118.086	756.505	12.61	--	--	--	--	--	--	--	--	--	-	-	-	-
POS_M118T185	1.19949e+07	7.7223e+07	4.41911e+07	4.49932e+07	3.18176e+07	1.0728e+07	1.0272e+08	9.86768e+07	1.60652e+08	1.1394e+08	1.66729e+08	3.25044e+07	3.68246e+07	1.12537e+08	1.61166	0.00696314	0.0249861	1.0482	118.087	184.703	3.08	--	--	--	--	--	--	--	--	--	-	-	-	-
POS_M118T326	4.86939e+07	3.97517e+07	6.18641e+07	5.77273e+07	3.40899e+07	6.15515e+07	4.41257e+06	1.28208e+07	1.11044e+07	1.464e+07	3.90007e+06	4.4907e+07	5.06131e+07	1.52975e+07	-1.72622	0.00112828	0.00703647	0.769041	118.086	325.765	5.43	--	--	--	--	--	--	--	--	--	-	-	-	-
POS_M118T245	6.58946e+07	1.23793e+08	7.29656e+07	7.27839e+07	7.76358e+07	5.71579e+07	1493.84	1493.84	1493.84	1493.84	1493.84	1493.84	7.83718e+07	1493.84	-15.679	9.31934e-06	0.000242661	1.20567	118.086	244.517	4.08	--	--	--	--	--	--	--	--	--	-	-	-	-
POS_M119T145	9.65378e+06	1.41356e+07	1.08846e+07	1.1841e+07	1.07378e+07	9.02954e+06	1.26729e+07	1.50586e+07	2.0642e+07	3.43997e+07	3.64669e+07	2.31039e+07	1.1047e+07	2.3724e+07	1.10269	0.011137	0.0350868	0.427641	118.943	145.008	2.42	--	--	--	--	--	--	--	--	--	-	-	-	-
POS_M119T77	4.23546e+06	3.58086e+06	3.3965e+06	3.95911e+06	7.97482e+06	3.52841e+06	1493.84	1493.84	1493.84	1493.84	1493.84	1493.84	4.44586e+06	1493.84	-11.5392	0.00010173	0.00130218	0.276601	118.943	76.567	1.28	--	--	--	--	--	--	--	--	--	-	-	-	-
POS_M119T190	3.68721e+07	3.77626e+07	3.95167e+07	2.88172e+07	1.96239e+07	3.66579e+07	2.6944e+07	6.04148e+06	1.22825e+07	2.31164e+07	1.60328e+07	9.62167e+06	3.32084e+07	1.56731e+07	-1.08326	0.00306485	0.0143669	0.513332	119.049	189.71	3.16	2-Methylserine	--	8.4e-18	0.44164	C4H9NO3	MS2	--	--	--	-	-	-	-
POS_M119T124	7.23425e+06	4.16992e+07	3.61288e+07	3.03307e+07	5.7039e+06	4.02817e+07	6.91691e+07	4.14568e+07	1.15849e+07	1.01588e+08	7.39801e+07	7.0465e+07	2.68964e+07	6.13739e+07	1.19021	0.0365147	0.08508	0.662559	119.09	124.277	2.07	--	--	--	--	--	--	--	--	--	-	-	-	-
POS_M120T34	1.54263e+08	1.7337e+08	1.65079e+08	1.54658e+08	2.02106e+08	1.60977e+08	1.01943e+07	3.65223e+07	3.66645e+07	7.64466e+06	7.27129e+06	3.2492e+07	1.68409e+08	2.17982e+07	-2.94969	2.6894e-08	4.00488e-06	1.69204	120.025	33.7888	0.56	--	--	--	--	--	--	--	--	--	-	-	-	-
POS_M120T62	1.06825e+08	6.44184e+07	6.15531e+07	4.28839e+07	6.05481e+07	1.05711e+08	1493.84	1493.84	1493.84	1493.84	1493.84	1493.84	7.36565e+07	1493.84	-15.5895	4.51101e-05	0.000742854	1.15495	120.024	61.7719	1.03	--	--	--	--	--	--	--	--	--	-	-	-	-
POS_M120T199	6.94977e+07	3.91403e+07	2.21539e+08	1.65571e+08	4.95291e+07	1.88571e+08	1493.84	1493.84	1493.84	1493.84	1493.84	1493.84	1.22308e+08	1493.84	-16.3211	0.00349761	0.0157976	1.38182	120.024	198.565	3.31	--	--	--	--	--	--	--	--	--	-	-	-	-
POS_M120T355	2.69246e+07	3.25045e+07	4.49833e+07	4.48802e+07	4.57079e+07	4.78202e+07	1.44036e+07	1.04606e+07	1.11904e+07	1.13392e+07	3.09314e+06	1.11176e+07	4.04701e+07	1.02674e+07	-1.97878	1.3283e-05	0.000308907	0.745485	120.024	354.775	5.91	--	--	--	--	--	--	--	--	--	-	-	-	-
POS_M120T611	7.43547e+06	7.77434e+06	1.95666e+07	4.24751e+06	2.2775e+06	1.63421e+07	1493.84	1493.84	1493.84	1493.84	1493.84	1493.84	9.60726e+06	1493.84	-12.6509	0.0064219	0.0236427	0.381014	120.024	610.756	10.18	--	3-Methylthiopropionic acid	--	1.40896	C4H8O2S	MS1	Fatty Acyls	646-01-5	HMDB0001527	C08276	ko01100//Metabolic pathways;ko00270//Cysteine and methionine metabolism;ko00920//Sulfur metabolism	Amino acid metabolism;Energy metabolism;Global and overview maps	Metabolism
POS_M120T256	1.92642e+07	1.77284e+07	5.66405e+07	4.96372e+07	4.48998e+07	1.11681e+08	1493.84	1493.84	1493.84	1493.84	1493.84	1493.84	4.99751e+07	1493.84	-15.0299	0.0050505	0.0200703	0.870823	120.023	256.055	4.27	--	--	--	--	--	--	--	--	--	-	-	-	-
POS_M120T342	2.82626e+07	9.74362e+07	2.17619e+08	1.4587e+08	2.26409e+08	1.17029e+08	1493.84	1493.84	1493.84	1493.84	1493.84	1493.84	1.38771e+08	1493.84	-16.5033	0.00111716	0.00699447	1.49248	120.024	341.897	5.7	--	--	--	--	--	--	--	--	--	-	-	-	-
POS_M120T515	2.81447e+07	2.35661e+07	5.28545e+06	2.17743e+07	2.15289e+07	6.27971e+06	4.98743e+06	817553	8.47211e+06	1.0592e+07	667607	4.12702e+06	1.77632e+07	4.94395e+06	-1.84516	0.0128383	0.0389366	0.409717	120.024	514.975	8.58	--	--	--	--	--	--	--	--	--	-	-	-	-
POS_M120T471	7.17637e+06	2.05668e+06	1.55076e+07	2.91736e+07	2.91319e+06	3.3855e+06	1.44946e+08	8.69878e+07	4.8123e+07	1.19875e+08	6.03572e+07	4.68174e+07	1.00355e+07	8.45176e+07	3.07414	0.00144645	0.00836168	1.11928	120.024	470.98	7.85	--	--	--	--	--	--	--	--	--	-	-	-	-
POS_M120T135	1.29872e+08	2.85005e+08	1.18576e+08	5.01838e+08	4.92971e+07	1.00542e+08	1493.84	1493.84	1493.84	1493.84	1493.84	1493.84	1.97522e+08	1493.84	-17.0126	0.01677	0.0473931	1.63321	120.024	134.598	2.24	--	--	--	--	--	--	--	--	--	-	-	-	-
POS_M120T722	2.35217e+07	4.6754e+07	3.85608e+07	4.81004e+06	1.80877e+07	3.62438e+06	1493.84	1493.84	1493.84	1493.84	1493.84	1493.84	2.25598e+07	1493.84	-13.8824	0.0102857	0.0332823	0.563634	120.025	721.673	12.03	--	--	--	--	--	--	--	--	--	-	-	-	-
POS_M120T532	2.08109e+06	1.92976e+06	2.04529e+06	1.78105e+06	1.87377e+06	7.14929e+06	1.30754e+07	7.53017e+06	7.23365e+06	7.22347e+06	5.91011e+06	6.36346e+06	2.81004e+06	7.88937e+06	1.48932	0.00416675	0.0177054	0.277117	120.045	532.344	8.87	4-Fluoro-L-threonine	--	0.0143493	28.3643	C4H8FNO3	MS2	--	--	--	-	-	-	-
POS_M120T488	462472	484150	401938	460019	2.30966e+06	455691	2.5161e+06	3.48699e+06	2.87779e+06	848416	4.51844e+06	1.17933e+06	762322	2.57118e+06	1.75396	0.0187561	0.0516173	0.153568	120.056	488.312	8.14	--	--	--	--	--	--	--	--	--	-	-	-	-
POS_M121T45	3.30396e+06	2.36283e+06	782835	806370	1.5752e+06	2.0884e+06	1493.84	1493.84	1493.84	1493.84	1493.84	1493.84	1.81993e+06	1493.84	-10.2506	0.00101267	0.0064881	0.172216	120.987	45.2282	0.75	--	--	--	--	--	--	--	--	--	-	-	-	-
POS_M121T504	3.8906e+06	3.29264e+06	3.5211e+06	3.83005e+06	2.94206e+06	3.04235e+06	7.35764e+06	6.27787e+06	6.33209e+06	8.12041e+06	5.96753e+06	8.62146e+06	3.4198e+06	7.11283e+06	1.05651	1.499e-05	0.000337873	0.262146	121.028	504.188	8.4	--	--	--	--	--	--	--	--	--	-	-	-	-
POS_M121T416	1.6819e+06	2.35475e+06	2.54206e+06	2.42328e+06	2.56314e+06	2.06846e+06	1493.84	1493.84	1493.84	1493.84	1493.84	1493.84	2.27226e+06	1493.84	-10.5709	1.50319e-08	2.77111e-06	0.210089	121.028	416.153	6.94	--	--	--	--	--	--	--	--	--	-	-	-	-
POS_M121T779	2.84208e+07	2.44389e+07	3.17894e+07	3.5218e+07	1.0163e+07	2.55252e+07	1493.84	1493.84	1493.84	1493.84	1493.84	1493.84	2.59259e+07	1493.84	-14.0831	2.58485e-05	0.000492881	0.691799	121.024	779.471	12.99	--	--	--	--	--	--	--	--	--	-	-	-	-
POS_M121T189	3.8001e+07	9.09807e+07	5.9424e+07	1.52763e+08	4.02851e+07	1.0095e+08	3.84538e+07	1.63172e+07	1.8917e+07	1.61097e+07	1.66786e+07	8.04989e+06	8.04007e+07	1.90877e+07	-2.07457	0.0075474	0.0263381	0.947813	121.04	188.694	3.14	--	Purine	--	1.02083	C5H4N4	MS1	Imidazopyrimidines	120-73-0	HMDB0001366	-	-	-	-
POS_M121T247	8.2544e+07	9.36798e+07	9.35168e+07	1.05125e+08	8.28989e+07	1.03828e+08	2.95046e+07	2.86059e+07	3.1603e+07	6.17799e+07	8.29065e+07	2.15257e+07	9.35988e+07	4.26543e+07	-1.1338	0.000738943	0.00523532	0.909352	121.065	247.053	4.12	4-Hydroxystyrene	--	3.09e-14	2.8341	C8H8O	MS2	Benzene and substituted derivatives	2628-17-3	HMDB0004072	C05627	ko00940//Phenylpropanoid biosynthesis	Biosynthesis of other secondary metabolites	Metabolism
POS_M121T90	1.83867e+08	2.09134e+08	1.68133e+08	1.70939e+08	1.72359e+08	4.52415e+07	5.81935e+07	1.18946e+07	1.11988e+07	1.13583e+07	9.53136e+06	4.00932e+07	1.58279e+08	2.37116e+07	-2.7388	0.000298418	0.00270368	1.50516	121.069	90.0185	1.5	--	--	--	--	--	--	--	--	--	-	-	-	-
POS_M121T681	1.11391e+06	4.19117e+06	4.24058e+06	4.28547e+06	4.15594e+06	4.24479e+06	2.2347e+06	1.40239e+06	1.37214e+06	1.20685e+06	385436	889566	3.70531e+06	1.24852e+06	-1.56938	0.00165057	0.00923245	0.198311	121.101	680.75	11.35	--	--	--	--	--	--	--	--	--	-	-	-	-
POS_M122T37	2.56933e+06	2.40404e+06	497857	499917	1.90653e+06	2.91553e+06	4.7468e+06	4.02713e+06	5.96604e+06	8.13327e+06	6.29555e+06	6.6375e+06	1.79887e+06	5.96771e+06	1.73009	0.000200894	0.00207121	0.271321	121.971	36.7965	0.61	--	--	--	--	--	--	--	--	--	-	-	-	-
POS_M123T35	1.64205e+07	1.67131e+07	1.66903e+07	1.59893e+07	1.82741e+07	1.65702e+07	8.81757e+06	7.79887e+06	7.662e+06	7.96193e+06	8.40109e+06	9.06331e+06	1.67763e+07	8.28413e+06	-1.018	1.05116e-09	4.64072e-07	0.406995	122.547	34.8453	0.58	--	--	--	--	--	--	--	--	--	-	-	-	-
POS_M123T656	1.67412e+07	6.64536e+07	1.65632e+07	6.35317e+07	5.99752e+07	1.5787e+07	8.83844e+07	1.28069e+08	7.98702e+07	8.76464e+07	1.87461e+07	8.76381e+07	3.9842e+07	8.17257e+07	1.0365	0.0409076	0.092727	0.700972	122.548	655.583	10.93	--	--	--	--	--	--	--	--	--	-	-	-	-
POS_M123T783	4.81394e+07	6.66112e+07	6.69988e+07	1.59475e+07	1.56204e+07	5.93142e+07	1493.84	1493.84	1493.84	1493.84	1493.84	1493.84	4.54386e+07	1493.84	-14.8926	0.000916353	0.00602953	0.87513	122.548	782.779	13.05	--	--	--	--	--	--	--	--	--	-	-	-	-
POS_M123T645	7.3448e+07	4.18535e+08	8.79237e+07	2.51778e+08	6.67358e+07	2.47055e+08	1493.84	1493.84	1493.84	1493.84	1493.84	1493.84	1.90912e+08	1493.84	-16.9635	0.0075938	0.026427	1.68478	122.547	645.119	10.75	--	--	--	--	--	--	--	--	--	-	-	-	-
POS_M124T310	3.67255e+06	711892	5.74848e+06	6.3208e+06	749786	3.71084e+06	195144	86983.5	59960.7	292128	34224.8	69546.4	3.48572e+06	122998	-4.82475	0.00620803	0.0231632	0.223167	123.545	310.185	5.17	--	--	--	--	--	--	--	--	--	-	-	-	-
POS_M124T231	5.84001e+07	6.30854e+07	1.50459e+08	3.09925e+08	4.68403e+08	4.07148e+08	1493.84	1493.84	1493.84	1493.84	1493.84	1493.84	2.42903e+08	1493.84	-17.311	0.00730192	0.0258216	1.85755	124.039	230.508	3.84	--	--	--	--	--	--	--	--	--	-	-	-	-
POS_M124T197	4.1102e+08	5.57927e+08	2.35526e+09	3.97844e+08	9.59376e+08	5.4224e+08	2.20988e+07	6.31161e+07	6.7479e+07	5.9717e+07	5.45454e+07	1.23218e+07	8.70611e+08	4.65463e+07	-4.22529	0.0234433	0.0611473	3.25107	124.039	196.755	3.28	--	--	--	--	--	--	--	--	--	-	-	-	-
POS_M124T407	2.59557e+08	2.62621e+08	8.25411e+07	4.74753e+08	8.8511e+07	3.56014e+08	7.10101e+07	7.61811e+07	6.6876e+07	1.11327e+07	1.90035e+08	2.76095e+07	2.54e+08	7.38074e+07	-1.78299	0.0231089	0.0606124	1.54376	124.039	407.277	6.79	--	--	--	--	--	--	--	--	--	-	-	-	-
POS_M124T514	1.52796e+08	5.55541e+08	6.39622e+08	1.46896e+08	1.30624e+08	4.01403e+08	2.8804e+07	1.70093e+08	7.24082e+07	5.22972e+07	1.11646e+08	1.28772e+08	3.37814e+08	9.40034e+07	-1.84544	0.0278713	0.0697697	1.80203	124.039	513.764	8.56	Isonicotinic acid	--	1.36e-09	3.9674	C6H5NO2	MS2	Pyridines and derivatives	55-22-1	HMDB0060665	-	-	-	-
POS_M124T763	2.61602e+07	1.08739e+08	9.7982e+07	3.24398e+08	2.81109e+07	2.04493e+08	1493.84	1493.84	1493.84	1493.84	1493.84	1493.84	1.31647e+08	1493.84	-16.4273	0.018556	0.0511631	1.33624	124.039	763.325	12.72	--	--	--	--	--	--	--	--	--	-	-	-	-
POS_M124T185	1.9121e+07	7.48019e+07	1.98138e+07	2.14633e+07	5.67075e+07	9.92627e+07	1493.84	1493.84	1493.84	1493.84	1493.84	1493.84	4.85284e+07	1493.84	-14.9875	0.00568594	0.0218138	0.853447	124.039	184.766	3.08	--	--	--	--	--	--	--	--	--	-	-	-	-
POS_M124T498	9.29641e+07	7.51419e+07	1.3108e+08	2.28587e+07	2.1721e+07	7.70402e+07	1493.84	1493.84	1493.84	1493.84	1493.84	1493.84	7.01343e+07	1493.84	-15.5188	0.00223313	0.0113323	1.05977	124.039	498.267	8.3	--	--	--	--	--	--	--	--	--	-	-	-	-
POS_M124T419	9.98258e+07	9.87117e+07	2.16082e+07	7.79569e+07	2.05782e+08	1.01683e+08	1.33632e+07	5.19047e+07	3.73549e+07	1.14162e+07	1.00217e+07	1.10035e+07	1.00928e+08	2.25107e+07	-2.16464	0.0115675	0.0361124	1.03115	124.039	418.617	6.98	--	--	--	--	--	--	--	--	--	-	-	-	-
POS_M124T554	2.07575e+08	9.7295e+07	8.78198e+07	1.19991e+08	3.04391e+07	3.23622e+07	1493.84	1493.84	1493.84	1493.84	1493.84	1493.84	9.59137e+07	1493.84	-15.9704	0.00494832	0.0197771	1.19258	124.039	554.024	9.23	--	--	--	--	--	--	--	--	--	-	-	-	-
POS_M124T538	2.47786e+07	2.05845e+07	5.48411e+07	2.68766e+07	7.37377e+06	8.65409e+06	9.30236e+07	5.01095e+07	6.99288e+07	8.76162e+07	1.92189e+07	8.29564e+07	2.38514e+07	6.71422e+07	1.49315	0.00915042	0.0305666	0.789602	124.039	538.189	8.97	--	--	--	--	--	--	--	--	--	-	-	-	-
POS_M124T646	4.80556e+07	9.55262e+08	1.56694e+08	2.16589e+08	4.27312e+08	2.20112e+08	1493.84	1493.84	1493.84	1493.84	1493.84	1493.84	3.37337e+08	1493.84	-17.7848	0.0300195	0.0737536	2.05283	124.039	646.47	10.77	--	--	--	--	--	--	--	--	--	-	-	-	-
POS_M124T40	3.90618e+07	8.55614e+06	1.81119e+07	1.13765e+07	4.36011e+07	7.77666e+07	1493.84	1493.84	1493.84	1493.84	1493.84	1493.84	3.3079e+07	1493.84	-14.4346	0.0114629	0.0358539	0.678144	124.076	40.1806	0.67	--	--	--	--	--	--	--	--	--	-	-	-	-
POS_M124T688	3.36198e+06	1.61054e+07	1.30763e+07	1.56153e+07	4.76958e+06	1.83007e+07	1493.84	1493.84	1493.84	1493.84	1493.84	1493.84	1.18715e+07	1493.84	-12.9562	0.000942849	0.00617055	0.44797	124.088	687.694	11.46	--	--	--	--	--	--	--	--	--	-	-	-	-
POS_M124T722	9.56435e+06	9.78451e+06	1.13614e+07	3.32328e+07	4.47771e+07	1.67014e+07	1493.84	1493.84	1493.84	1493.84	1493.84	1493.84	2.09036e+07	1493.84	-13.7724	0.00593058	0.0224441	0.544047	124.088	722.038	12.03	--	--	--	--	--	--	--	--	--	-	-	-	-
POS_M124T45	4.29254e+06	1.33315e+07	1.66316e+07	4.64998e+06	1.71213e+07	1.4983e+07	2.17038e+06	1.6598e+06	1.39566e+06	1.3845e+06	1.15944e+06	1.62461e+06	1.1835e+07	1.56573e+06	-2.91815	0.00159608	0.00902962	0.405195	124.087	45.0915	0.75	--	--	--	--	--	--	--	--	--	-	-	-	-
POS_M125T64	3.65227e+06	3.51536e+06	3.83103e+06	3.34531e+06	2.43397e+06	1.31731e+06	4.18477e+06	3.82087e+06	1.56172e+07	1.50874e+07	3.16898e+07	2.00756e+07	3.01587e+06	1.50793e+07	2.32192	0.0183425	0.0507081	0.39911	125.003	64.0513	1.07	--	--	--	--	--	--	--	--	--	-	-	-	-
POS_M125T95	5.24701e+06	1.97873e+07	2.15675e+07	2.27631e+07	1.70048e+07	1.84908e+07	4.8537e+06	3.14395e+06	8.0604e+06	3.12536e+06	3.91725e+06	2.67384e+06	1.74768e+07	4.29575e+06	-2.02446	0.000662708	0.0048049	0.472207	125.023	94.5713	1.58	--	--	--	--	--	--	--	--	--	-	-	-	-
POS_M126T82	979426	1.40047e+06	1.24794e+06	1.45474e+06	211652	484731	467981	315912	88701.6	121122	337983	67104.2	963159	233134	-2.04661	0.00761893	0.0264664	0.103249	125.926	81.9733	1.37	--	--	--	--	--	--	--	--	--	-	-	-	-
POS_M126T37	4.61387e+06	8.79674e+06	3.97618e+06	4.00626e+06	1.10728e+07	1.07011e+07	1.23032e+06	1.13233e+06	1.11883e+06	778116	805908	480921	7.19449e+06	924403	-2.9603	0.00109267	0.00688483	0.318841	125.964	36.8041	0.61	--	--	--	--	--	--	--	--	--	-	-	-	-
POS_M126T47	3.04904e+07	1.10538e+08	1.06683e+08	3.03821e+07	4.15989e+07	1.15445e+08	4.08397e+07	1.23766e+07	8.15529e+06	3.59592e+07	4.44122e+07	1.60763e+07	7.2523e+07	2.63032e+07	-1.4632	0.0311816	0.075693	0.761033	125.986	47.4133	0.79	--	--	--	--	--	--	--	--	--	-	-	-	-
POS_M126T355	1.68723e+07	6.02262e+07	5.17388e+07	7.2599e+07	7.95454e+07	7.24784e+07	4.05293e+06	4.33892e+06	1.65517e+07	3.62483e+06	3.74373e+06	3.70658e+06	5.891e+07	6.00312e+06	-3.29473	0.000252983	0.00242745	0.956876	125.986	354.929	5.92	--	--	--	--	--	--	--	--	--	-	-	-	-
POS_M126T222	7.0278e+07	1.48387e+08	7.62549e+07	1.55157e+07	7.68019e+07	1.43829e+07	1493.84	1493.84	1493.84	1493.84	1493.84	1493.84	6.69368e+07	1493.84	-15.4515	0.00782112	0.0270301	0.978187	125.986	221.927	3.7	--	--	--	--	--	--	--	--	--	-	-	-	-
POS_M126T584	3.99512e+06	1.92849e+07	3.9951e+06	1.69572e+07	1.74776e+07	1.60336e+07	1493.84	1493.84	1493.84	1493.84	1493.84	1493.84	1.29573e+07	1493.84	-13.0824	0.00110996	0.00696496	0.459024	125.986	583.655	9.73	--	--	--	--	--	--	--	--	--	-	-	-	-
POS_M126T347	1.08784e+07	2.44044e+07	8.5483e+06	2.93741e+07	2.64665e+07	1.05916e+07	1493.84	1493.84	1493.84	1493.84	1493.84	1493.84	1.83772e+07	1493.84	-13.5866	0.000702929	0.0050566	0.547856	125.986	346.59	5.78	--	--	--	--	--	--	--	--	--	-	-	-	-
POS_M126T112	6.22725e+07	2.69155e+07	2.60984e+07	2.66692e+07	2.88391e+07	2.52413e+07	1493.84	1493.84	1493.84	1493.84	1493.84	1493.84	3.26727e+07	1493.84	-14.4168	0.00026169	0.00247206	0.745581	125.986	111.99	1.87	--	--	--	--	--	--	--	--	--	-	-	-	-
POS_M126T499	1.60996e+07	8.6767e+06	1.1695e+07	7.64863e+06	9.01278e+06	7.52312e+06	1493.84	1493.84	1493.84	1493.84	1493.84	1493.84	1.01093e+07	1493.84	-12.7244	2.04753e-05	0.000413099	0.428447	126.092	499.221	8.32	--	--	--	--	--	--	--	--	--	-	-	-	-
POS_M126T38	2.77848e+07	1.50986e+07	1.15511e+07	2.28236e+07	1.31228e+07	1.04794e+07	1.08463e+07	5.00731e+06	4.61429e+06	3.23946e+06	3.37072e+06	4.12506e+06	1.68101e+07	5.20053e+06	-1.6926	0.00354243	0.015894	0.416801	126.092	38.0506	0.63	--	--	--	--	--	--	--	--	--	-	-	-	-
POS_M127T292	3.46522e+08	3.14902e+08	3.36729e+08	2.90785e+08	2.92019e+08	669747	5.26958e+06	3.96254e+06	3.13477e+06	1.21644e+08	5.82376e+06	2.89767e+06	2.63604e+08	2.37887e+07	-3.47003	0.0017807	0.00967127	1.91397	127.016	291.618	4.86	--	--	--	--	--	--	--	--	--	-	-	-	-
POS_M127T76	1.64855e+09	1.29563e+09	1.38105e+09	1.39738e+09	1.622e+09	2.12226e+09	4.40413e+08	1.15878e+08	9.73321e+07	2.39744e+08	3.19294e+08	4.24648e+08	1.57781e+09	2.72885e+08	-2.53156	2.49909e-06	0.000104294	4.94868	127.038	75.9154	1.27	1,2,3-Trihydroxybenzene	--	2.92e-12	5.64711	C6H6O3	MS2	Benzene and substituted derivatives	87-66-1	HMDB0013674	C01108	ko01120//Microbial metabolism in diverse environments	Global and overview maps	Metabolism
POS_M127T142	4.27539e+09	1.82846e+09	1.85077e+09	1.88806e+09	1.95065e+09	9.65378e+08	2.20366e+08	7.49285e+08	5.22315e+08	2.58554e+09	3.19892e+08	3.62132e+08	2.12645e+09	7.93254e+08	-1.42259	0.045672	0.101045	3.78409	127.038	141.725	2.36	--	--	--	--	--	--	--	--	--	-	-	-	-
POS_M127T432	3.92851e+08	3.26027e+09	1.78485e+09	2.28391e+09	2.45904e+09	6.8985e+08	1.38662e+08	8.29368e+07	1.1958e+08	1.08803e+08	8.49596e+07	9.30275e+07	1.8118e+09	1.04661e+08	-4.11362	0.0034155	0.0155419	5.08824	127.04	431.731	7.2	--	--	--	--	--	--	--	--	--	-	-	-	-
POS_M127T413	3.77005e+08	1.16322e+08	5.38822e+08	1.10381e+09	1.66481e+08	6.48375e+08	1493.84	1493.84	1493.84	1493.84	1493.84	1493.84	4.91803e+08	1493.84	-18.3287	0.00784594	0.0271005	2.67639	127.04	413.032	6.88	--	--	--	--	--	--	--	--	--	-	-	-	-
POS_M127T394	3.51144e+08	3.49338e+08	1.15854e+08	1.24326e+08	1.40986e+08	1.5704e+08	1493.84	1493.84	1493.84	1493.84	1493.84	1493.84	2.06448e+08	1493.84	-17.0764	0.00113628	0.00707845	1.83326	127.04	393.712	6.56	--	--	--	--	--	--	--	--	--	-	-	-	-
POS_M127T582	4.9282e+07	5.55912e+07	3.34147e+08	1.85262e+08	4.46923e+07	1.76243e+08	1493.84	1493.84	1493.84	1493.84	1493.84	1493.84	1.4087e+08	1493.84	-16.525	0.0130057	0.0393075	1.40735	127.04	581.963	9.7	--	--	--	--	--	--	--	--	--	-	-	-	-
POS_M127T599	7.42339e+07	7.66223e+07	2.22634e+08	3.00536e+08	2.25709e+08	3.18831e+08	1493.84	1493.84	1493.84	1493.84	1493.84	1493.84	2.03094e+08	1493.84	-17.0528	0.000861361	0.00580561	1.83194	127.04	598.603	9.98	--	--	--	--	--	--	--	--	--	-	-	-	-
POS_M127T461	3.61037e+08	4.47734e+08	4.08799e+08	1.38854e+09	5.46843e+08	1.40625e+08	1493.84	1493.84	1493.84	1493.84	1493.84	1493.84	5.4893e+08	1493.84	-18.4872	0.0111308	0.0350854	2.74306	127.038	461.005	7.68	Maltol	--	4.91e-10	8.01373	C6H6O3	MS2	Pyrans	118-71-8	HMDB0030776	C11918	ko01130//Biosynthesis of antibiotics	Global and overview maps	Metabolism
POS_M127T422	2.9495e+08	9.14317e+07	3.99072e+08	9.33339e+07	4.25878e+08	7.73549e+08	1493.84	1493.84	1493.84	1493.84	1493.84	1493.84	3.46369e+08	1493.84	-17.8229	0.00753089	0.0262955	2.24352	127.039	422.057	7.03	--	--	--	--	--	--	--	--	--	-	-	-	-
POS_M128T101	8.34357e+07	7.35781e+07	9.39399e+07	9.87137e+07	9.26062e+07	9.05262e+07	1.40853e+08	1.26339e+08	1.13096e+08	1.37365e+08	3.61129e+08	2.30061e+08	8.88e+07	1.84807e+08	1.05739	0.0345952	0.0816673	1.08192	128.042	100.686	1.68	--	--	--	--	--	--	--	--	--	-	-	-	-
POS_M128T351	8.70076e+06	3.30029e+07	1.26535e+07	2.90729e+07	2.94647e+07	9.97217e+06	4.42937e+06	4.03131e+06	2.76627e+06	2.85731e+06	1.12185e+07	4.79246e+06	2.04778e+07	5.01588e+06	-2.02949	0.00845197	0.0286417	0.465732	128.045	351.404	5.86	--	--	--	--	--	--	--	--	--	-	-	-	-
POS_M128T301	6.97666e+06	1.64406e+07	1.02979e+07	1.01341e+07	1.84635e+07	1.40365e+07	1.80549e+07	7.45336e+07	1.59188e+07	7.29014e+07	4.53527e+07	1.99624e+07	1.27249e+07	4.11206e+07	1.69221	0.0311508	0.0756726	0.602045	128.045	301.178	5.02	--	--	--	--	--	--	--	--	--	-	-	-	-
POS_M128T254	6.93908e+06	1.08889e+07	1.01593e+07	9.22565e+06	5.0775e+07	3.99982e+07	2.86392e+07	1.64896e+08	2.49541e+07	1.15337e+08	1.19645e+08	1.60124e+08	2.1331e+07	1.02266e+08	2.2613	0.01198	0.0369965	1.05252	128.044	253.649	4.23	--	--	--	--	--	--	--	--	--	-	-	-	-
POS_M128T199	7.72522e+06	3.08571e+07	1.08885e+07	1.45689e+07	3.91296e+07	1.3207e+07	1.14318e+08	2.93925e+08	9.56301e+07	1.52333e+08	1.10841e+09	7.82233e+08	1.9396e+07	4.24474e+08	4.45184	0.0406958	0.0924994	2.1689	128.045	199.137	3.32	--	--	--	--	--	--	--	--	--	-	-	-	-
POS_M128T152	9.5814e+06	3.87986e+07	1.08481e+07	1.57114e+07	1.11534e+07	1.7357e+07	2.64104e+07	2.24028e+07	9.29073e+07	9.7219e+07	7.03301e+07	1.8032e+07	1.72417e+07	5.45503e+07	1.66169	0.0378848	0.087384	0.677117	128.044	152.265	2.54	--	--	--	--	--	--	--	--	--	-	-	-	-
POS_M128T785	4.41095e+07	3.6179e+07	1.53144e+07	3.9976e+07	7.09453e+07	5.2041e+07	1.54663e+07	5.13439e+06	1.89956e+07	2.0546e+07	1.61921e+07	9.23061e+06	4.30942e+07	1.42608e+07	-1.59544	0.00438799	0.0182125	0.644378	128.09	785.381	13.09	--	--	--	--	--	--	--	--	--	-	-	-	-
POS_M129T77	1.61823e+07	1.72606e+07	1.9423e+07	1.66548e+07	3.01708e+07	4.06999e+07	1493.84	1493.84	1493.84	1493.84	1493.84	1493.84	2.33986e+07	1493.84	-13.9351	0.000184458	0.00196486	0.638855	128.951	76.5557	1.28	--	--	--	--	--	--	--	--	--	-	-	-	-
POS_M129T119	2.23311e+08	8.6981e+07	1.43743e+08	9.45901e+07	3.10896e+08	1.73503e+08	4.33729e+07	7.34392e+07	4.60756e+07	1.15622e+08	5.31435e+07	1.46337e+07	1.72171e+08	5.77145e+07	-1.57683	0.0118897	0.036811	1.21812	128.951	118.509	1.98	--	--	--	--	--	--	--	--	--	-	-	-	-
POS_M129T298	2.9493e+06	7.24818e+06	6.05053e+06	2.16038e+06	1.96742e+06	5.40156e+06	1.72048e+07	3.43053e+07	1.32563e+07	1.72829e+07	5.743e+06	3.36389e+07	4.29623e+06	2.02385e+07	2.23596	0.00735474	0.0258917	0.469497	128.952	298.228	4.97	--	--	--	--	--	--	--	--	--	-	-	-	-
POS_M129T311	1.20277e+08	7.0185e+07	1.09308e+08	1.47271e+08	1.17e+08	1.10729e+08	4.98834e+08	3.03286e+08	3.65508e+08	5.16932e+08	3.91758e+08	4.423e+08	1.12462e+08	4.19769e+08	1.90017	5.06566e-06	0.000166838	2.42876	129.055	310.866	5.18	--	--	--	--	--	--	--	--	--	-	-	-	-
POS_M129T170	3.39366e+08	1.55078e+08	1.06613e+08	4.37359e+08	1.0287e+08	1.83322e+08	1493.84	1493.84	1493.84	1493.84	1493.84	1493.84	2.20768e+08	1493.84	-17.1731	0.00272231	0.0130606	1.84868	129.053	169.823	2.83	--	Adipate	--	21.332	C6H10O4	MS1	Fatty Acyls	124-04-9	HMDB0000448	C06104	ko01100//Metabolic pathways;ko01120//Microbial metabolism in diverse environments;ko01220//Degradation of aromatic compounds	Global and overview maps	Metabolism
POS_M130T433_1	3.91943e+07	5.8197e+07	5.55911e+07	9.33002e+07	7.30582e+07	8.15144e+07	1493.84	1493.84	1493.84	1493.84	1493.84	1493.84	6.68092e+07	1493.84	-15.4487	8.06215e-06	0.000225035	1.11411	130.008	432.627	7.21	--	--	--	--	--	--	--	--	--	-	-	-	-
POS_M130T255	4.71394e+07	1.20513e+07	1.06334e+07	5.74461e+07	5.12286e+07	1.14491e+07	1493.84	1493.84	1493.84	1493.84	1493.84	1493.84	3.1658e+07	1493.84	-14.3713	0.00620274	0.0231632	0.666968	130.008	254.649	4.24	--	--	--	--	--	--	--	--	--	-	-	-	-
POS_M130T756	1.19131e+07	1.06199e+07	1.12517e+07	1.03565e+07	1.18297e+07	1.09637e+07	1493.84	1493.84	1493.84	1493.84	1493.84	1493.84	1.11558e+07	1493.84	-12.8665	1.0602e-12	3.22989e-09	0.469055	130.008	755.711	12.6	--	Fluorouracil	--	2.12539	C4H3FN2O2	MS1	Diazines	51-21-8	HMDB0014684	-	-	-	-
POS_M130T284	8.71957e+07	3.32852e+07	4.74155e+07	4.02831e+07	1.55434e+08	1.73393e+08	1493.84	1493.84	1493.84	1493.84	1493.84	1493.84	8.95011e+07	1493.84	-15.8706	0.00500719	0.0199176	1.14696	130.05	284.486	4.74	--	--	--	--	--	--	--	--	--	-	-	-	-
POS_M130T407	3.77326e+07	1.3384e+07	2.17238e+07	1.17211e+07	2.63722e+07	2.37804e+07	2.1274e+06	3.87767e+06	4.94826e+06	4.73196e+06	5.71468e+06	6.50485e+06	2.24524e+07	4.65081e+06	-2.27131	0.00106603	0.00676594	0.535035	130.049	407.382	6.79	--	--	--	--	--	--	--	--	--	-	-	-	-
POS_M130T745_1	3.48368e+07	3.7773e+06	1.53247e+07	3.67335e+06	1.58544e+07	1.77184e+07	1.28273e+06	5.26796e+06	3.70488e+06	1.09358e+06	1.03482e+06	5.53838e+06	1.51975e+07	2.98706e+06	-2.34704	0.027987	0.0699734	0.390426	130.05	744.587	12.41	Pyrrolidonecarboxylic acid	--	1.02e-05	2.68704	C5H7NO3	MS2	Carboxylic acids and derivatives	4042-36-8	HMDB0000805	-	-	-	-
POS_M130T515_2	2.50615e+07	9.27049e+06	2.53798e+07	9.6984e+06	1.95617e+07	1.04942e+07	1493.84	1493.84	1493.84	1493.84	1493.84	1493.84	1.65777e+07	1493.84	-13.4379	0.000359502	0.00310701	0.526971	130.049	514.729	8.58	--	--	--	--	--	--	--	--	--	-	-	-	-
POS_M130T327	2.94215e+07	2.70214e+07	9.22263e+07	2.9651e+07	3.00999e+07	2.59255e+07	1493.84	1493.84	1493.84	1493.84	1493.84	1493.84	3.90576e+07	1493.84	-14.6743	0.00434896	0.0181217	0.768429	130.05	327.299	5.45	L-threo-3-Methylaspartate	--	0.00129481	28.7951	C5H9NO4	MS2	--	--	--	C03618	ko01100//Metabolic pathways;ko01120//Microbial metabolism in diverse environments;ko01200//Carbon metabolism;ko00630//Glyoxylate and dicarboxylate metabolism;ko00660//C5-Branched dibasic acid metabolism	Carbohydrate metabolism;Global and overview maps	Metabolism
POS_M130T625_2	3.50881e+07	1.13273e+07	3.37993e+07	1.17194e+07	3.18041e+07	1.04897e+07	1493.84	1493.84	1493.84	1493.84	1493.84	1493.84	2.23713e+07	1493.84	-13.8703	0.00123404	0.00745931	0.593914	130.05	624.708	10.41	L-4-Hydroxyglutamate semialdehyde	--	0.00102826	29.0462	C5H9NO4	MS2	Carboxylic acids and derivatives	-	HMDB0006556	C05938	ko00330//Arginine and proline metabolism	Amino acid metabolism	Metabolism
POS_M130T264	2.22584e+07	1.32614e+07	4.77227e+07	1.49543e+07	5.43226e+07	1.4271e+07	4.42587e+06	6.58124e+06	1.41069e+07	3.7166e+06	1.76791e+07	3.63814e+06	2.77984e+07	8.35798e+06	-1.73378	0.033651	0.0800606	0.478834	130.05	263.633	4.39	--	--	--	--	--	--	--	--	--	-	-	-	-
POS_M130T684	7.82762e+06	7.46057e+06	2.8315e+07	6.73339e+06	6.43867e+06	2.10982e+07	1493.84	1493.84	1493.84	1493.84	1493.84	1493.84	1.29789e+07	1493.84	-13.0849	0.00689688	0.0248655	0.439903	130.05	683.606	11.39	3-Aminopentanedioate	--	0.00583037	29.729	C5H9NO4	MS2	--	--	--	-	-	-	-
POS_M130T253	3.84807e+07	1.43523e+07	2.76855e+07	2.30861e+06	3.23693e+07	3.58535e+07	3.95495e+06	7.85664e+06	1.49251e+07	9.37828e+06	2.84315e+06	2.80047e+06	2.5175e+07	6.95977e+06	-1.85488	0.0132365	0.0398272	0.49806	130.05	253.369	4.22	--	--	--	--	--	--	--	--	--	-	-	-	-
POS_M130T304	2.74473e+07	2.96722e+07	4.6025e+07	2.06364e+07	3.0782e+07	5.14332e+07	6.75854e+06	7.3342e+06	1.00132e+07	1.27001e+07	6.55801e+06	6.6548e+06	3.43327e+07	8.33646e+06	-2.04208	0.000362444	0.00311039	0.668898	130.05	304.287	5.07	--	--	--	--	--	--	--	--	--	-	-	-	-
POS_M130T102	1.23152e+09	1.50182e+09	1.07782e+09	1.20172e+09	7.39583e+08	1.63756e+09	2.38547e+08	1.46669e+08	1.35798e+08	2.02555e+08	3.10138e+08	1.78842e+08	1.23167e+09	2.02091e+08	-2.60754	1.50277e-05	0.000337873	4.38322	130.086	102.302	1.71	--	--	--	--	--	--	--	--	--	-	-	-	-
POS_M130T148	5.66607e+08	7.75267e+08	5.75729e+08	5.77808e+08	3.68485e+08	8.77751e+08	1.42805e+08	9.34992e+07	9.3427e+07	1.39439e+08	2.35397e+08	1.16119e+08	6.23608e+08	1.36781e+08	-2.18877	7.95891e-05	0.00109295	2.96913	130.086	147.984	2.47	--	--	--	--	--	--	--	--	--	-	-	-	-
POS_M130T405	6.49584e+06	4.95693e+07	3.98097e+07	7.16366e+07	2.26172e+07	1.44542e+07	1493.84	1493.84	1493.84	1493.84	1493.84	1493.84	3.40971e+07	1493.84	-14.4783	0.00641566	0.023634	0.708513	130.086	404.522	6.74	--	--	--	--	--	--	--	--	--	-	-	-	-
POS_M130T167	1.03866e+08	1.16039e+08	5.41058e+07	4.26138e+07	3.53664e+07	5.0813e+07	1493.84	1493.84	1493.84	1493.84	1493.84	1493.84	6.71341e+07	1493.84	-15.4557	0.000688315	0.00496908	1.06059	130.087	167.082	2.78	--	--	--	--	--	--	--	--	--	-	-	-	-
POS_M130T735	2.40826e+07	4.40174e+06	1.43622e+07	4.82688e+06	1.91567e+07	1.33494e+07	1493.84	1493.84	1493.84	1493.84	1493.84	1493.84	1.33633e+07	1493.84	-13.127	0.00180892	0.00978841	0.455095	130.087	735.443	12.26	4-Guanidinobutanal	--	0.000845708	7.52161	C5H11N3O	MS2	--	--	--	C02647	ko01100//Metabolic pathways;ko00330//Arginine and proline metabolism	Amino acid metabolism;Global and overview maps	Metabolism
POS_M130T348	7.13675e+06	2.14833e+06	1.72457e+06	6.73839e+06	5.31707e+06	5.37101e+06	2.79086e+06	8.35534e+06	2.49435e+07	1.17748e+07	1.52091e+07	2.21275e+07	4.73935e+06	1.42002e+07	1.58315	0.0233652	0.0610744	0.339327	130.086	347.538	5.79	--	--	--	--	--	--	--	--	--	-	-	-	-
POS_M130T785	1.92394e+07	2.73358e+07	7.66468e+06	7.22067e+06	1.59195e+07	2.44485e+07	1493.84	1493.84	1493.84	1493.84	1493.84	1493.84	1.69714e+07	1493.84	-13.4718	0.000570628	0.00428182	0.535535	130.086	785.475	13.09	--	--	--	--	--	--	--	--	--	-	-	-	-
POS_M131T310	5.41438e+06	831267	5.06546e+06	6.41458e+06	5.83289e+06	4.54598e+06	1493.84	1493.84	1493.84	1493.84	1493.84	1493.84	4.68409e+06	1493.84	-11.6145	0.000183734	0.00196224	0.28308	130.515	310.081	5.17	--	--	--	--	--	--	--	--	--	-	-	-	-
POS_M131T68	6.28254e+07	1.80416e+07	1.04612e+08	1.358e+08	1.88342e+07	1.74286e+07	8.43338e+06	2.68884e+06	8.09273e+06	9.01816e+06	2.53831e+06	2.17795e+06	5.95903e+07	5.49156e+06	-3.43979	0.0268449	0.0678135	0.823786	130.967	68.1331	1.14	--	--	--	--	--	--	--	--	--	-	-	-	-
POS_M131T154	1.86735e+07	1.2601e+07	1.45064e+07	1.43825e+07	1.79626e+07	1.2827e+07	6.5329e+06	4.32503e+06	3.87445e+06	3.82881e+06	3.6332e+06	2.54338e+06	1.51588e+07	4.12296e+06	-1.8784	2.98403e-06	0.000119485	0.450799	131.035	153.986	2.57	--	Citraconic acid	--	3.03271	C5H6O4	MS1	Fatty Acyls	498-23-7	HMDB0000634	C02226	ko01100//Metabolic pathways;ko01210//2-Oxocarboxylic acid metabolism;ko00290//Valine, leucine and isoleucine biosynthesis;ko00660//C5-Branched dibasic acid metabolism	Amino acid metabolism;Carbohydrate metabolism;Global and overview maps	Metabolism
POS_M131T162	3.157e+06	3.44261e+06	3.3607e+06	4.49833e+06	2.60818e+06	3.77189e+06	2.45467e+06	1.15378e+06	1.90168e+06	2.31331e+06	1.3236e+06	1.19267e+06	3.47312e+06	1.72328e+06	-1.01107	0.000541738	0.00413118	0.170174	131.053	161.894	2.7	--	--	--	--	--	--	--	--	--	-	-	-	-
POS_M131T148	3.16892e+07	4.47494e+07	3.4297e+07	3.7709e+07	2.41746e+07	5.63239e+07	8.03171e+06	4.87431e+06	5.65996e+06	7.5517e+06	1.32078e+07	7.03675e+06	3.81572e+07	7.72705e+06	-2.30397	7.40417e-05	0.00104915	0.743123	131.09	147.984	2.47	--	Beta-Leucine	--	4.50943	C6H13NO2	MS1	Carboxylic acids and derivatives	5699-54-7	HMDB0003640	-	-	-	-
POS_M131T102	7.41892e+07	9.33827e+07	7.32046e+07	7.65802e+07	4.58504e+07	1.11045e+08	1.15528e+07	8.09518e+06	2.29894e+06	1.02816e+07	1.76232e+07	8.79675e+06	7.9042e+07	9.77475e+06	-3.01549	1.93055e-05	0.00039874	1.13514	131.09	102.256	1.7	--	--	--	--	--	--	--	--	--	-	-	-	-
POS_M132T34	8.97335e+07	1.1742e+08	1.53494e+08	3.13831e+07	3.45618e+07	1.51064e+08	5.50915e+07	4.25992e+07	7.73604e+06	4.29936e+07	3.28338e+07	3.90619e+07	9.62761e+07	3.67193e+07	-1.39064	0.0276868	0.0693935	0.877641	131.533	33.8372	0.56	--	--	--	--	--	--	--	--	--	-	-	-	-
POS_M132T234	1.26794e+08	8.64022e+07	3.65546e+07	3.28971e+07	4.29014e+07	1.29968e+08	2.75973e+07	2.57296e+07	3.90389e+07	3.2746e+07	1.10342e+07	3.15549e+07	7.59195e+07	2.79502e+07	-1.44161	0.0285316	0.0708986	0.784404	131.974	234.366	3.91	--	--	--	--	--	--	--	--	--	-	-	-	-
POS_M132T48	1.01387e+08	9.78493e+07	2.05885e+07	1.84974e+07	8.24999e+07	7.91921e+07	4.07193e+07	3.79944e+07	8.93013e+06	8.80772e+06	3.95158e+07	3.72234e+07	6.6669e+07	2.88651e+07	-1.20769	0.0456591	0.101045	0.661777	131.974	47.5065	0.79	--	--	--	--	--	--	--	--	--	-	-	-	-
POS_M132T120	3.46598e+08	3.17373e+08	3.50515e+07	2.67058e+08	3.36493e+07	1.098e+08	3.18797e+06	2.89024e+07	3.23982e+06	5.30039e+06	2.96755e+06	2.78718e+06	1.84922e+08	7.73089e+06	-4.58013	0.0124751	0.0381809	1.5696	131.974	119.524	1.99	cis-4-Hydroxy-D-proline	--	8.15e-10	0.140971	C5H9NO3	MS2	Carboxylic acids and derivatives	2584-71-6	HMDB0060460	C03440	ko00330//Arginine and proline metabolism	Amino acid metabolism	Metabolism
POS_M132T355	4.9922e+07	9.28965e+06	3.81188e+07	3.40767e+07	7.559e+06	5.04408e+07	3.45373e+06	3.84936e+06	3.40658e+06	3.30786e+06	8.87504e+06	2.74097e+07	3.15678e+07	8.38371e+06	-1.91279	0.023748	0.0617257	0.555037	131.975	354.7	5.91	--	--	--	--	--	--	--	--	--	-	-	-	-
POS_M132T225	8.95704e+06	1.37538e+07	1.17766e+07	1.69529e+07	1.91279e+07	3.81044e+07	7.90932e+08	4.47047e+08	3.70915e+08	7.4545e+08	6.16545e+08	4.18789e+08	1.81121e+07	5.64946e+08	4.96309	2.07886e-05	0.00041711	3.21721	132.053	225.072	3.75	--	--	--	--	--	--	--	--	--	-	-	-	-
POS_M132T324	1.39169e+08	5.71783e+08	1.2e+08	2.16552e+08	9.80658e+07	3.42032e+08	1493.84	1493.84	1493.84	1493.84	1493.84	1493.84	2.47934e+08	1493.84	-17.3406	0.00749905	0.0262294	1.92143	132.101	323.971	5.4	--	--	--	--	--	--	--	--	--	-	-	-	-
POS_M132T636	6.59554e+07	1.38522e+07	8.51026e+07	6.48803e+07	6.03363e+07	6.18563e+07	1493.84	1493.84	1493.84	1493.84	1493.84	1493.84	5.86639e+07	1493.84	-15.2612	0.000122097	0.00148008	1.01265	132.101	635.859	10.6	--	--	--	--	--	--	--	--	--	-	-	-	-
POS_M132T350	1.48888e+08	1.30057e+08	2.8097e+08	1.78559e+08	9.11832e+07	8.56372e+07	6.03437e+07	1.89204e+07	3.18093e+07	2.66317e+07	2.00754e+07	1.34358e+07	1.52549e+08	2.85361e+07	-2.41842	0.00211961	0.0109447	1.39665	132.101	350.182	5.84	--	--	--	--	--	--	--	--	--	-	-	-	-
POS_M132T434	1.20514e+09	5.79484e+08	2.60394e+08	2.91787e+08	3.989e+08	2.61992e+08	6.67338e+07	6.83619e+06	2.47635e+07	1.5734e+07	1.37964e+07	2.06214e+07	4.99615e+08	2.47475e+07	-4.33546	0.00999811	0.0326546	2.5604	132.101	433.998	7.23	--	--	--	--	--	--	--	--	--	-	-	-	-
POS_M132T551	1.26913e+08	8.0749e+07	6.34766e+07	6.36065e+07	9.3085e+07	6.24363e+07	1493.84	1493.84	1493.84	1493.84	1493.84	1493.84	8.17111e+07	1493.84	-15.7392	1.30724e-05	0.00030753	1.21881	132.101	550.532	9.18	--	--	--	--	--	--	--	--	--	-	-	-	-
POS_M132T295	3.21338e+07	3.35089e+08	1.68675e+08	3.52123e+07	1.60084e+08	1.64812e+08	1493.84	1493.84	1493.84	1493.84	1493.84	1493.84	1.49334e+08	1493.84	-16.6092	0.00821848	0.0280376	1.47447	132.101	295.356	4.92	--	--	--	--	--	--	--	--	--	-	-	-	-
POS_M132T394	5.59161e+07	1.65932e+07	8.59342e+07	1.50229e+08	1.46375e+07	6.28042e+07	1493.84	1493.84	1493.84	1493.84	1493.84	1493.84	6.43524e+07	1493.84	-15.3947	0.0106592	0.0341284	0.953909	132.101	394.203	6.57	--	--	--	--	--	--	--	--	--	-	-	-	-
POS_M132T792	2.53508e+08	1.31887e+08	1.20895e+08	4.06003e+07	1.54229e+08	4.98113e+07	1.56509e+07	1.22504e+07	9.55727e+07	1.15767e+07	1.02804e+07	3.45906e+07	1.25155e+08	2.9987e+07	-2.06131	0.0202783	0.0547676	1.11023	132.101	791.595	13.19	--	--	--	--	--	--	--	--	--	-	-	-	-
POS_M132T616	4.95697e+07	1.56273e+07	1.3085e+07	8.42553e+07	4.70011e+07	4.60102e+07	1493.84	1493.84	1493.84	1493.84	1493.84	1493.84	4.25914e+07	1493.84	-14.7993	0.00254788	0.0124793	0.808311	132.101	615.596	10.26	--	--	--	--	--	--	--	--	--	-	-	-	-
POS_M132T445	8.34401e+06	9.39744e+06	3.21177e+07	9.35904e+06	5.76239e+07	3.89199e+07	1.27973e+08	1.84066e+08	1.31002e+08	1.46896e+08	2.03437e+08	3.18146e+08	2.59603e+07	1.85253e+08	2.83512	0.000380502	0.00321553	1.63154	132.101	445.318	7.42	--	--	--	--	--	--	--	--	--	-	-	-	-
POS_M133T819	4.48382e+08	8.12578e+08	5.09123e+08	6.50375e+08	2.94721e+08	8.23734e+08	1493.84	1493.84	1493.84	1493.84	1493.84	1493.84	5.89819e+08	1493.84	-18.5909	4.39024e-05	0.000730867	3.29702	132.532	818.766	13.65	--	--	--	--	--	--	--	--	--	-	-	-	-
POS_M133T763	3.41562e+08	8.40276e+07	5.62652e+08	5.21273e+08	3.24744e+08	2.43134e+08	1493.84	1493.84	1493.84	1493.84	1493.84	1493.84	3.46232e+08	1493.84	-17.8224	0.000744774	0.00525829	2.38426	132.532	763.005	12.72	--	--	--	--	--	--	--	--	--	-	-	-	-
POS_M133T124	2.2938e+07	2.42699e+07	2.2521e+07	3.90798e+07	1.52621e+07	2.00577e+07	3.10462e+07	7.15427e+07	7.63837e+07	1.39328e+08	7.54698e+07	1.38714e+08	2.40214e+07	8.87473e+07	1.88538	0.0043184	0.0180623	0.98977	132.988	123.589	2.06	--	--	--	--	--	--	--	--	--	-	-	-	-
POS_M133T109	1.76152e+06	5.42605e+06	5.43771e+06	9.13084e+06	1.83621e+06	6.50919e+06	1.78762e+06	3.22858e+06	1.41165e+06	1.2672e+06	1.32573e+06	2.84337e+06	5.01692e+06	1.97736e+06	-1.34323	0.0306355	0.0748745	0.199639	132.987	109.338	1.82	--	--	--	--	--	--	--	--	--	-	-	-	-
POS_M133T44	2.40805e+06	6.8742e+06	3.42274e+06	3.22368e+06	1.50224e+06	3.20014e+06	1.05308e+07	1.07977e+07	9.73123e+06	1.93868e+07	1.34074e+07	8.51838e+06	3.43851e+06	1.20621e+07	1.81062	0.000652796	0.00476346	0.385065	132.987	43.7865	0.73	--	--	--	--	--	--	--	--	--	-	-	-	-
POS_M133T94	1.77877e+07	2.00181e+07	4.33081e+07	4.0118e+07	1.86106e+07	2.19511e+07	9.0465e+06	7.61054e+06	1.14903e+07	7.15291e+06	4.25715e+06	5.06114e+06	2.69656e+07	7.43643e+06	-1.85844	0.00237643	0.011888	0.555864	133.05	94.2201	1.57	--	--	--	--	--	--	--	--	--	-	-	-	-
POS_M133T79	3.34343e+07	2.93297e+07	4.3704e+07	3.81331e+07	3.06421e+07	7.08762e+07	1493.84	1493.84	1493.84	1493.84	1493.84	1493.84	4.10199e+07	1493.84	-14.745	7.23801e-05	0.00104012	0.861996	133.099	78.6964	1.31	Ornithine	--	4.54e-07	10.8533	C5H12N2O2	MS2	Carboxylic acids and derivatives	348-66-3	HMDB0003374	-	-	-	-
POS_M133T681	3.4522e+06	3.98918e+06	3.8691e+06	4.13108e+06	3.12598e+06	4.00965e+06	2.19798e+06	1.14305e+06	1.07952e+06	1.0873e+06	1.14164e+06	842390	3.76286e+06	1.24865e+06	-1.59146	1.62151e-06	8.14193e-05	0.218072	133.101	680.837	11.35	--	Thymol	--	29.7256	C10H14O	MS1	Prenol lipids	89-83-8	HMDB0001878	-	-	-	-
POS_M134T44	2.42056e+06	2.2154e+06	1.05048e+07	2.35707e+06	1.52903e+07	5.97672e+06	1493.84	1493.84	1493.84	1493.84	1493.84	1493.84	6.46081e+06	1493.84	-12.0785	0.015024	0.0437368	0.290291	133.975	43.8641	0.73	--	--	--	--	--	--	--	--	--	-	-	-	-
POS_M135T73	1.07202e+06	1.42509e+06	1.48496e+06	2.65066e+06	2.65585e+06	717338	3.82795e+06	4.04773e+06	1.37153e+07	1.43537e+07	2.00834e+07	1.97066e+07	1.66765e+06	1.26224e+07	2.9201	0.00416701	0.0177054	0.406461	134.996	73.1182	1.22	--	--	--	--	--	--	--	--	--	-	-	-	-
POS_M135T88	7.43457e+07	7.82839e+07	7.17161e+07	5.38051e+07	6.55604e+07	6.89649e+07	5.03167e+07	2.93447e+07	3.47892e+07	2.79532e+07	3.64307e+07	2.38395e+07	6.87793e+07	3.3779e+07	-1.02585	4.83444e-05	0.000773129	0.791407	135.048	88.2674	1.47	(R)-mandelic Acid	--	0.476235	25.993	C8H8O3	MS2	Benzene and substituted derivatives	611-71-2	HMDB0062635	C01983	ko01120//Microbial metabolism in diverse environments	Global and overview maps	Metabolism
POS_M135T750	4.13962e+06	4.40007e+06	1.28825e+06	4.216e+06	5.4987e+06	4.16165e+06	1493.84	1493.84	1493.84	1493.84	1493.84	1493.84	3.95071e+06	1493.84	-11.3689	4.21218e-05	0.000712912	0.265221	135.08	749.981	12.5	--	Indan-1-ol	--	0.339242	C9H10O	MS1	Indanes	-	HMDB0059601	-	-	-	-
POS_M136T45	9.69445e+06	3.74998e+06	2.06709e+06	1.17085e+07	1.13888e+07	1.50567e+07	1493.84	1493.84	1493.84	1493.84	1493.84	1493.84	8.94425e+06	1493.84	-12.5477	0.00140615	0.00815967	0.377754	136.039	44.9752	0.75	--	--	--	--	--	--	--	--	--	-	-	-	-
POS_M137T68	732347	756711	4.37952e+06	3.02558e+06	3.37362e+06	956204	8.35286e+06	6.88346e+06	9.85667e+06	9.3642e+06	3.34576e+06	1.55588e+07	2.204e+06	8.89363e+06	2.01265	0.00352156	0.0158353	0.317882	136.953	68.3204	1.14	--	--	--	--	--	--	--	--	--	-	-	-	-
POS_M137T316	6.66952e+06	5.81625e+06	5.54708e+06	8.51273e+06	5.43244e+06	5.75834e+06	4.74786e+06	911417	710518	4.45978e+06	574710	791113	6.28939e+06	2.03257e+06	-1.62962	0.00113855	0.00707845	0.256556	137.046	315.66	5.26	--	allopurinol	--	0.649898	C5H4N4O	MS1	Pyrazolopyrimidines	315-30-0	HMDB0014581	-	-	-	-
POS_M137T190	8.29135e+06	1.8353e+07	2.15368e+07	1.72802e+07	1.47312e+07	2.02591e+07	3.66015e+06	3.60935e+06	3.26616e+06	7.53449e+06	3.80686e+06	8.41823e+06	1.6742e+07	5.04921e+06	-1.72934	0.000295685	0.00269214	0.449951	137.079	189.568	3.16	--	--	--	--	--	--	--	--	--	-	-	-	-
POS_M137T671	1.06581e+07	9.20165e+06	1.05163e+07	8.22382e+06	9.84253e+06	1.04589e+07	5.00909e+06	4.25858e+06	3.30332e+06	4.40433e+06	5.04104e+06	4.13517e+06	9.81688e+06	4.35859e+06	-1.1714	3.87099e-07	2.91934e-05	0.321909	137.096	671.245	11.19	--	4-Propylphenol	--	1.1714	C9H12O	MS1	Benzene and substituted derivatives	645-56-7	HMDB0032625	-	-	-	-
POS_M138T247	7.67411e+07	3.93205e+07	3.22135e+07	7.83096e+07	2.9155e+07	8.34926e+07	1.92649e+07	9.98806e+06	1.0052e+07	1.82075e+07	5.38306e+07	1.33752e+07	5.65387e+07	2.07864e+07	-1.4436	0.0164826	0.0467326	0.691149	138.092	247.105	4.12	Tyramine	--	0.000162667	2.4935	C8H11NO	MS2	Benzene and substituted derivatives	-	HMDB0062629	C00483	ko01110//Biosynthesis of secondary metabolites;ko00350//Tyrosine metabolism;ko00950//Isoquinoline alkaloid biosynthesis	Amino acid metabolism;Biosynthesis of other secondary metabolites;Global and overview maps	Metabolism
POS_M138T40	9.02126e+06	9.66611e+06	6.59561e+06	1.73604e+07	8.63391e+06	5.49611e+06	1.46854e+07	2.97698e+07	3.38887e+07	1.08242e+07	6.73334e+06	3.70658e+07	9.46223e+06	2.21612e+07	1.22778	0.0454617	0.100653	0.365966	138.091	40.3035	0.67	--	--	--	--	--	--	--	--	--	-	-	-	-
POS_M139T77	6.85342e+06	7.93839e+06	2.07219e+06	8.18064e+06	9.05548e+06	1.63855e+06	916057	4.02047e+06	1.06045e+06	3.18654e+06	4.02012e+06	974954	5.95645e+06	2.3631e+06	-1.33377	0.0346702	0.0817829	0.203359	138.986	77.1247	1.29	--	--	--	--	--	--	--	--	--	-	-	-	-
POS_M139T35	3.07281e+07	3.3657e+07	1.21545e+07	1.05586e+07	1.2661e+07	1.26661e+07	1493.84	1493.84	1493.84	1493.84	1493.84	1493.84	1.87376e+07	1493.84	-13.6146	0.00138975	0.00809534	0.549788	138.996	34.8033	0.58	--	--	--	--	--	--	--	--	--	-	-	-	-
POS_M139T547	1.07787e+08	2.09568e+07	2.4561e+07	9.18425e+07	1.45914e+08	3.28042e+07	1493.84	1493.84	1493.84	1493.84	1493.84	1493.84	7.06443e+07	1493.84	-15.5293	0.00764611	0.0265457	0.982845	139.018	547	9.12	--	--	--	--	--	--	--	--	--	-	-	-	-
POS_M139T442	6.45655e+07	1.38967e+07	4.02986e+07	6.23534e+07	2.24303e+07	8.73465e+07	1493.84	1493.84	1493.84	1493.84	1493.84	1493.84	4.84818e+07	1493.84	-14.9861	0.00168902	0.00938979	0.885064	139.018	442.258	7.37	--	--	--	--	--	--	--	--	--	-	-	-	-
POS_M139T643	1.17903e+08	6.19595e+07	1.89926e+07	7.41142e+07	1.85443e+07	2.06502e+07	1493.84	1493.84	1493.84	1493.84	1493.84	1493.84	5.20274e+07	1493.84	-15.088	0.0101296	0.032912	0.851726	139.018	642.634	10.71	--	--	--	--	--	--	--	--	--	-	-	-	-
POS_M139T189	6.59319e+07	1.58235e+08	1.11646e+08	2.76301e+08	8.0561e+07	1.78984e+08	8.05247e+07	3.78726e+07	4.43516e+07	3.38928e+07	3.76346e+07	2.09729e+07	1.45276e+08	4.25415e+07	-1.77186	0.0105136	0.03384	1.20881	139.051	188.664	3.14	--	--	--	--	--	--	--	--	--	-	-	-	-
POS_M139T149	3.05597e+06	2.97043e+07	2.4685e+07	4.83025e+07	3.01731e+06	3.53594e+07	1.49188e+07	6.04962e+06	7.24117e+06	5.64266e+06	6.74838e+06	1.42925e+06	2.40207e+07	7.00497e+06	-1.77783	0.0488461	0.106369	0.45093	139.05	148.775	2.48	--	--	--	--	--	--	--	--	--	-	-	-	-
POS_M139T128	7.88093e+07	1.19508e+08	9.52785e+07	1.24631e+08	1.01811e+08	2.06544e+08	8.70298e+06	5.17196e+06	5.37393e+06	3.9845e+06	4.20812e+06	3.21221e+06	1.21097e+08	5.10895e+06	-4.56699	8.88326e-05	0.0011665	1.44588	139.05	127.637	2.13	--	--	--	--	--	--	--	--	--	-	-	-	-
POS_M140T111	1.02918e+07	1.28978e+07	1.10822e+07	3.99047e+06	7.43086e+06	1.05807e+07	1493.84	1493.84	1493.84	1493.84	1493.84	1493.84	9.37895e+06	1493.84	-12.6162	2.80611e-05	0.000518109	0.415145	139.531	110.51	1.84	--	--	--	--	--	--	--	--	--	-	-	-	-
POS_M140T199	8.21194e+08	8.40098e+08	1.39297e+09	3.09741e+08	3.68046e+08	4.5537e+08	1.00479e+08	1.22543e+08	4.20712e+07	7.87679e+07	7.98086e+07	4.24947e+07	6.97903e+08	7.76942e+07	-3.16715	0.00409286	0.0175495	3.07755	139.982	199.329	3.32	--	--	--	--	--	--	--	--	--	-	-	-	-
POS_M140T433	5.52974e+07	5.65689e+07	1.65242e+07	8.93741e+07	2.432e+07	2.37725e+07	1493.84	1493.84	1493.84	1493.84	1493.84	1493.84	4.43095e+07	1493.84	-14.8563	0.00301713	0.0141956	0.825679	139.982	432.627	7.21	--	--	--	--	--	--	--	--	--	-	-	-	-
POS_M140T117	2.57368e+07	5.86171e+07	2.59773e+07	7.68605e+06	2.30208e+07	2.08413e+07	1.24793e+06	861353	2.28276e+06	816482	2.16726e+06	1.75089e+06	2.69799e+07	1.52111e+06	-4.14869	0.00420434	0.0177352	0.623307	140.011	117.237	1.95	--	--	--	--	--	--	--	--	--	-	-	-	-
POS_M140T188	3.70986e+06	1.00469e+07	6.14416e+06	1.70118e+07	4.49904e+06	1.07666e+07	3.54744e+06	4.54399e+06	4.62991e+06	842234	4.41343e+06	3.93251e+06	8.69639e+06	3.65158e+06	-1.25189	0.0384841	0.0884844	0.252903	140.054	187.958	3.13	--	Imidazolepropionic acid	--	0.0298943	C6H8N2O2	MS1	Azoles	1074-59-5	HMDB0002271	C20522	ko00340//Histidine metabolism	Amino acid metabolism	Metabolism
POS_M140T102	2.85298e+07	2.65344e+07	2.83028e+07	4.11517e+07	3.58714e+07	3.26088e+07	3.7471e+06	8.61629e+06	4.19652e+06	4.14869e+06	2.95499e+06	3.02489e+06	3.21665e+07	4.44808e+06	-2.8543	4.65674e-07	3.26132e-05	0.727119	140.082	101.812	1.7	4-Amino-5-hydroxymethyl-2-methylpyrimidine	--	2.66e-07	0.0524874	C6H9N3O	MS2	--	--	--	C01279	ko01100//Metabolic pathways;ko02010//ABC transporters;ko00730//Thiamine metabolism	Global and overview maps;Membrane transport;Metabolism of cofactors and vitamins	Environmental Information Processing;Metabolism
POS_M141T36	5.77911e+06	5.65815e+06	2.70261e+06	4.1227e+06	5.00218e+06	3.18852e+06	1.2027e+07	2.2731e+07	4.48e+07	5.69633e+07	1.66814e+08	1.28598e+08	4.40888e+06	7.19889e+07	4.02929	0.0234148	0.0611246	0.927126	140.951	35.8094	0.6	--	--	--	--	--	--	--	--	--	-	-	-	-
POS_M141T310	809570	536172	820208	801434	719624	802203	1.73892e+06	2.63469e+06	2.28611e+06	4.45271e+06	5.37921e+06	4.25626e+06	748202	3.45798e+06	2.20843	0.000971532	0.00629739	0.212225	141.024	309.951	5.17	--	--	--	--	--	--	--	--	--	-	-	-	-
POS_M141T102	1.98701e+06	2.24684e+06	5.37573e+06	2.76441e+06	3.3356e+06	2.20582e+06	1493.84	1493.84	1493.84	1493.84	1493.84	1493.84	2.9859e+06	1493.84	-10.9649	0.00018101	0.00194514	0.227521	141.054	102.33	1.71	--	--	--	--	--	--	--	--	--	-	-	-	-
POS_M141T32	1.75268e+07	1.97054e+07	1.62116e+07	1.43739e+07	1.58956e+07	1.44303e+07	9.88034e+06	8.54286e+06	8.00137e+06	7.61992e+06	6.64079e+06	7.19455e+06	1.63573e+07	7.97997e+06	-1.03548	4.84957e-06	0.000163067	0.395227	141.091	31.7562	0.53	--	--	--	--	--	--	--	--	--	-	-	-	-
POS_M141T689	3.73851e+06	2.3164e+06	4.26975e+06	3.87161e+06	6.12534e+06	3.79132e+06	1.00299e+07	5.46783e+06	8.68624e+06	1.37996e+07	3.00775e+06	1.02466e+07	4.01882e+06	8.53965e+06	1.0874	0.0200837	0.0544388	0.250773	141.127	689.22	11.49	--	--	--	--	--	--	--	--	--	-	-	-	-
POS_M142T152	9.58277e+07	2.46889e+07	1.21056e+08	1.74365e+08	2.95416e+07	3.55806e+07	3.07753e+08	2.28681e+08	2.1134e+08	2.24513e+08	3.00768e+08	2.32415e+08	8.01766e+07	2.50911e+08	1.64593	0.00020765	0.00211678	1.72882	141.959	152.184	2.54	--	--	--	--	--	--	--	--	--	-	-	-	-
POS_M142T754	8.17017e+06	7.11561e+06	1.11281e+07	7.59315e+06	2.0981e+07	8.57813e+06	1.04308e+07	2.08949e+07	1.98754e+07	3.97166e+07	2.30348e+07	3.69918e+07	1.05944e+07	2.51574e+07	1.24768	0.0159458	0.0457859	0.450461	141.958	754.478	12.57	--	5-Hydroxymethyluracil	--	4.95796	C5H6N2O3	MS1	Diazines	4433-40-3	HMDB0000469	-	-	-	-
POS_M142T829	2.12127e+07	2.31061e+07	1.9962e+07	4.56925e+06	2.92509e+07	4.39055e+06	1493.84	1493.84	1493.84	1493.84	1493.84	1493.84	1.70819e+07	1493.84	-13.4812	0.00223645	0.0113367	0.510428	141.983	828.972	13.82	--	Mesna	--	0.00289923	C2H6O3S2	MS1	Organic sulfonic acids and derivatives	3375-50-6	HMDB0003745	C03576	ko01120//Microbial metabolism in diverse environments;ko01200//Carbon metabolism	Global and overview maps	Metabolism
POS_M142T65	5.72172e+07	2.34805e+07	5.1507e+07	2.45991e+07	1.75738e+07	1.1746e+07	1493.84	1493.84	1493.84	1493.84	1493.84	1493.84	3.10206e+07	1493.84	-14.3419	0.00230875	0.0116258	0.694965	141.979	65.0734	1.08	--	--	--	--	--	--	--	--	--	-	-	-	-
POS_M142T756	6.36123e+07	1.92363e+08	5.39297e+07	6.70764e+07	2.15509e+08	1.94067e+07	1493.84	1493.84	1493.84	1493.84	1493.84	1493.84	1.01983e+08	1493.84	-16.0589	0.0116273	0.0362195	1.16925	141.984	755.923	12.6	--	--	--	--	--	--	--	--	--	-	-	-	-
POS_M143T74_1	9.83934e+07	1.02496e+08	1.11269e+08	1.04507e+07	1.15529e+07	8.41029e+06	1.07797e+06	3.60794e+06	509520	429548	3.19577e+06	2.29877e+06	5.70954e+07	1.85325e+06	-4.94524	0.0255722	0.0654669	0.842615	143.019	73.5432	1.23	--	--	--	--	--	--	--	--	--	-	-	-	-
POS_M143T532	1.68478e+07	2.79097e+07	1.35278e+08	3.82513e+08	1.5474e+08	4.63309e+07	1493.84	1493.84	1493.84	1493.84	1493.84	1493.84	1.2727e+08	1493.84	-16.3785	0.0468419	0.103147	1.20186	143.04	532.458	8.87	--	--	--	--	--	--	--	--	--	-	-	-	-
POS_M143T442	1.90087e+08	3.5273e+08	1.69085e+08	4.78227e+08	4.94371e+07	5.57059e+07	1493.84	1493.84	1493.84	1493.84	1493.84	1493.84	2.15879e+08	1493.84	-17.1408	0.010903	0.0346347	1.74399	143.039	442.414	7.37	--	--	--	--	--	--	--	--	--	-	-	-	-
POS_M143T666	7.73979e+07	4.6091e+08	2.97874e+08	3.66077e+08	3.82417e+08	7.19172e+07	2.86335e+07	6.50502e+07	6.859e+07	6.30077e+07	1.14692e+08	1.81205e+07	2.76099e+08	5.96822e+07	-2.20981	0.0102222	0.0331121	1.73048	143.04	665.645	11.09	--	--	--	--	--	--	--	--	--	-	-	-	-
POS_M143T547	5.84609e+08	1.01003e+09	1.78827e+08	5.48437e+07	1.71589e+08	1.64957e+08	3.7984e+07	7.7753e+06	1.2676e+07	3.42617e+07	1.44078e+07	4.13638e+07	3.6081e+08	2.47448e+07	-3.86604	0.0487689	0.106245	1.97608	143.039	547.468	9.12	--	--	--	--	--	--	--	--	--	-	-	-	-
POS_M143T566	7.399e+07	7.43873e+07	2.12742e+08	2.058e+08	2.07667e+08	2.90963e+08	1493.84	1493.84	1493.84	1493.84	1493.84	1493.84	1.77592e+08	1493.84	-16.8592	0.000502905	0.00391341	1.73248	143.039	566.359	9.44	--	--	--	--	--	--	--	--	--	-	-	-	-
POS_M143T129	1.55485e+08	2.55958e+07	7.13048e+07	2.37109e+07	9.20756e+07	2.40747e+07	1493.84	1493.84	1493.84	1493.84	1493.84	1493.84	6.53745e+07	1493.84	-15.4174	0.0125066	0.0382352	0.930897	143.033	128.741	2.15	Kojic acid	--	2.63e-12	4.39746	C6H6O4	MS2	Pyrans	501-30-4	HMDB0032923	-	-	-	-
POS_M143T639	2.33359e+07	2.19661e+07	1.26064e+08	1.78604e+07	8.4265e+07	7.86866e+07	6.25292e+06	2.31509e+07	2.34057e+07	2.07718e+07	2.09188e+07	5.22403e+06	5.86963e+07	1.66207e+07	-1.82029	0.0458187	0.10126	0.699776	143.039	639.452	10.66	--	--	--	--	--	--	--	--	--	-	-	-	-
POS_M143T360	2.7195e+06	3.06791e+06	2.3994e+06	2.80063e+06	2.127e+06	1.88637e+06	515750	546856	497647	448032	588848	429492	2.50014e+06	504438	-2.30926	7.14644e-07	4.48917e-05	0.195121	143.118	359.905	6	--	--	--	--	--	--	--	--	--	-	-	-	-
POS_M144T178	460012	478919	1.81018e+06	3.79351e+06	1.81433e+06	2.78618e+06	263746	97432.2	117554	215664	425499	461589	1.85719e+06	263581	-2.8168	0.0138302	0.0411061	0.147613	143.539	178.04	2.97	--	--	--	--	--	--	--	--	--	-	-	-	-
POS_M144T91	4.78322e+07	4.66624e+07	4.83606e+07	3.96726e+07	4.03362e+07	4.51432e+07	7.32761e+06	4.01943e+06	3.457e+06	4.53805e+06	6.17681e+06	3.38671e+06	4.46679e+07	4.8176e+06	-3.21285	3.94644e-10	4.00761e-07	0.885316	143.988	91.2587	1.52	--	--	--	--	--	--	--	--	--	-	-	-	-
POS_M144T75	1.23736e+08	5.84716e+07	5.97166e+07	5.26036e+07	1.40873e+08	5.87565e+07	5.90507e+07	5.13905e+07	3.59129e+07	8.19696e+06	2.54705e+07	4.67063e+07	8.23595e+07	3.7788e+07	-1.12401	0.0305566	0.0747116	0.730554	143.997	75.2048	1.25	--	--	--	--	--	--	--	--	--	-	-	-	-
POS_M144T221	1.70188e+08	1.50228e+08	5.17106e+08	4.70299e+08	1.31055e+08	1.36977e+08	1.4584e+07	8.59238e+06	1.19594e+07	3.18667e+06	7.07489e+06	3.0368e+06	2.62642e+08	8.07236e+06	-5.02397	0.006109	0.0229059	1.93882	143.997	221.026	3.68	--	--	--	--	--	--	--	--	--	-	-	-	-
POS_M144T353	4.4268e+06	4.55591e+06	5.63379e+06	5.86344e+06	2.68945e+07	6.85466e+06	1493.84	1493.84	1493.84	1493.84	1493.84	1493.84	9.03819e+06	1493.84	-12.5628	0.030534	0.0747005	0.324853	143.997	353.341	5.89	--	--	--	--	--	--	--	--	--	-	-	-	-
POS_M144T293	6.69787e+06	2.84777e+07	1.85492e+07	3.89003e+07	3.7836e+07	1.70507e+07	1493.84	1493.84	1493.84	1493.84	1493.84	1493.84	2.45853e+07	1493.84	-14.0065	0.000798582	0.00550425	0.632564	143.997	292.918	4.88	--	--	--	--	--	--	--	--	--	-	-	-	-
POS_M144T40	5.36336e+06	4.86799e+06	7.0318e+06	5.44759e+06	4.59533e+06	3.72787e+06	1.26024e+06	1.27515e+06	571862	767139	680124	568495	5.17232e+06	853835	-2.59878	3.42498e-06	0.000132078	0.284266	144.024	40.226	0.67	--	--	--	--	--	--	--	--	--	-	-	-	-
POS_M144T393	8.79832e+07	5.91477e+07	1.38017e+08	4.71299e+07	2.01867e+07	8.13319e+07	1493.84	1493.84	1493.84	1493.84	1493.84	1493.84	7.22993e+07	1493.84	-15.5627	0.00137437	0.00806747	1.08987	144.065	392.849	6.55	--	--	--	--	--	--	--	--	--	-	-	-	-
POS_M144T216	9.61047e+07	1.84626e+08	1.28056e+08	2.78586e+08	8.10292e+07	1.22837e+08	7.67904e+07	3.37298e+07	5.43753e+06	2.13189e+07	1.67776e+07	1.91331e+07	1.4854e+08	2.88645e+07	-2.36348	0.00349073	0.0157899	1.35416	144.065	216.127	3.6	--	--	--	--	--	--	--	--	--	-	-	-	-
POS_M144T300	7.63897e+07	6.40892e+07	7.79133e+07	6.46528e+07	1.26185e+07	6.25113e+07	2.83683e+07	1.84172e+07	1.68486e+07	3.71138e+06	1.68728e+07	3.82831e+06	5.96958e+07	1.46744e+07	-2.02433	0.00162461	0.00916552	0.859621	144.065	299.595	4.99	--	--	--	--	--	--	--	--	--	-	-	-	-
POS_M144T722	4.39369e+07	4.67502e+07	3.72777e+07	1.02774e+07	4.3383e+07	4.30127e+07	1493.84	1493.84	1493.84	1493.84	1493.84	1493.84	3.74397e+07	1493.84	-14.6133	5.27912e-05	0.000824761	0.819539	144.066	721.827	12.03	--	--	--	--	--	--	--	--	--	-	-	-	-
POS_M144T404	3.67609e+07	1.09216e+08	4.34604e+07	1.25832e+08	1.01398e+08	1.19015e+08	6.79786e+06	4.64599e+06	3.65568e+06	1.45693e+07	2.5469e+07	1.11309e+07	8.92803e+07	1.10448e+07	-3.01498	0.000719203	0.00511928	1.13888	144.065	403.711	6.73	--	--	--	--	--	--	--	--	--	-	-	-	-
POS_M144T534	6.20364e+07	4.91362e+07	7.93169e+07	3.9974e+07	7.0269e+06	4.61196e+07	1.50382e+07	2.31938e+07	1.32428e+07	3.4684e+07	1.75332e+07	1.41015e+07	4.72683e+07	1.96322e+07	-1.26765	0.0242456	0.0625969	0.598215	144.065	533.869	8.9	--	--	--	--	--	--	--	--	--	-	-	-	-
POS_M144T607	6.24142e+07	2.20064e+08	1.12193e+08	7.57058e+07	6.16836e+07	9.81604e+07	1.13926e+07	2.6821e+07	3.9107e+07	7.26791e+06	6.48178e+06	5.59309e+06	1.05037e+08	1.61106e+07	-2.70482	0.00527573	0.020712	1.16982	144.065	606.874	10.11	--	--	--	--	--	--	--	--	--	-	-	-	-
POS_M144T413	1.98318e+07	2.87167e+07	3.39524e+07	3.3909e+07	4.25325e+07	5.21003e+07	1493.84	1493.84	1493.84	1493.84	1493.84	1493.84	3.51738e+07	1493.84	-14.5232	1.58543e-05	0.000346238	0.805041	144.066	413.046	6.88	--	--	--	--	--	--	--	--	--	-	-	-	-
POS_M144T261	4.13082e+08	1.33373e+08	5.83312e+08	2.6021e+08	6.35727e+08	8.83359e+07	4.64651e+07	1.23713e+08	1.08569e+08	1.01709e+08	2.56082e+07	1.63092e+07	3.5234e+08	7.03955e+07	-2.32341	0.0145653	0.0428105	1.91196	144.065	261.045	4.35	--	--	--	--	--	--	--	--	--	-	-	-	-
POS_M144T458	2.96802e+07	8.3947e+07	3.54859e+07	3.95108e+07	1.897e+08	6.04321e+07	1493.84	1493.84	1493.84	1493.84	1493.84	1493.84	7.31261e+07	1493.84	-15.5791	0.0142745	0.0421592	0.976286	144.065	457.551	7.63	--	L-2-Aminoadipic acid	--	27.0008	C6H11NO4	MS1	Carboxylic acids and derivatives	542-32-5	HMDB0000510	C00956	ko01100//Metabolic pathways;ko01110//Biosynthesis of secondary metabolites;ko01130//Biosynthesis of antibiotics;ko01230//Biosynthesis of amino acids;ko01210//2-Oxocarboxylic acid metabolism;ko00300//Lysine biosynthesis;ko00310//Lysine degradation	Amino acid metabolism;Global and overview maps	Metabolism
POS_M144T465	6.75206e+07	1.30198e+07	4.72824e+07	2.9084e+07	8.90671e+06	8.49722e+06	6.92135e+06	1.60155e+06	8.67011e+06	1.09041e+07	1.63074e+06	1.40365e+06	2.90518e+07	5.18859e+06	-2.48521	0.037814	0.0873061	0.529295	144.065	465.202	7.75	--	--	--	--	--	--	--	--	--	-	-	-	-
POS_M144T439	6.77079e+07	1.24356e+07	6.67796e+07	6.82522e+07	1.77773e+07	1.53322e+08	1.89408e+07	4.96472e+06	1.22741e+07	1.35098e+07	1.43857e+07	2.06017e+07	6.43791e+07	1.41128e+07	-2.18959	0.0361896	0.0844193	0.792521	144.065	439.257	7.32	--	--	--	--	--	--	--	--	--	-	-	-	-
POS_M144T176	2.97214e+07	6.1991e+06	4.14297e+07	2.51196e+07	4.11158e+07	2.26453e+07	1493.84	1493.84	1493.84	1493.84	1493.84	1493.84	2.77051e+07	1493.84	-14.1788	0.000429496	0.00348811	0.677439	144.065	175.801	2.93	--	--	--	--	--	--	--	--	--	-	-	-	-
POS_M144T347	4.62017e+06	4.15877e+06	3.91813e+06	3.8736e+06	3.73879e+06	4.73733e+06	9.12897e+06	6.31153e+06	9.11144e+06	1.2028e+07	1.10546e+07	1.37059e+07	4.17446e+06	1.02234e+07	1.29221	0.000219468	0.00218858	0.325684	144.081	346.902	5.78	--	--	--	--	--	--	--	--	--	-	-	-	-
POS_M145T33_1	1.26992e+08	8.10107e+07	1.03879e+08	8.19875e+07	4.09383e+07	1.0097e+08	1.55228e+08	2.04431e+08	2.11887e+08	1.54896e+08	2.65716e+08	1.09419e+08	8.92961e+07	1.83596e+08	1.03987	0.00401408	0.0172969	1.17871	144.982	32.7698	0.55	--	--	--	--	--	--	--	--	--	-	-	-	-
POS_M145T675	5.15306e+07	4.77579e+07	5.79379e+07	5.72929e+07	4.94942e+07	5.58038e+07	2.04607e+07	1.38258e+07	1.2294e+07	1.41467e+07	7.58357e+06	1.40008e+07	5.33029e+07	1.37186e+07	-1.95808	1.59181e-08	2.77111e-06	0.877554	144.982	675.06	11.25	--	--	--	--	--	--	--	--	--	-	-	-	-
POS_M145T699	5.47178e+07	4.80125e+07	6.4226e+07	9.35815e+07	8.27636e+07	4.67912e+07	3.60301e+07	3.78364e+07	3.55519e+07	2.89178e+07	3.42755e+07	1.53145e+07	6.50154e+07	3.1321e+07	-1.05365	0.00284853	0.013602	0.712097	144.982	699.403	11.66	--	--	--	--	--	--	--	--	--	-	-	-	-
POS_M145T666	5.24972e+07	2.69423e+07	4.51179e+07	3.58434e+07	5.50928e+07	5.15954e+07	1.04385e+08	3.44042e+08	3.71684e+08	6.84322e+08	1.84166e+09	2.37438e+09	4.45148e+07	9.53412e+08	4.42074	0.0374787	0.0868611	3.27001	144.982	666.478	11.11	--	--	--	--	--	--	--	--	--	-	-	-	-
POS_M145T818	2.27373e+08	1.7655e+08	1.80821e+08	5.82039e+07	2.38452e+08	2.55236e+08	3.15896e+07	1.38995e+08	1.45675e+08	9.92874e+07	3.33428e+07	3.04958e+07	1.89439e+08	7.98975e+07	-1.24551	0.0140109	0.0415621	1.22979	144.982	817.952	13.63	--	--	--	--	--	--	--	--	--	-	-	-	-
POS_M145T464	5.04684e+08	7.03786e+08	7.90292e+08	7.17283e+08	8.1225e+08	1.30335e+09	3.82458e+07	2.84967e+07	1.36979e+08	2.90286e+08	9.552e+07	1.18779e+08	8.05275e+08	1.18051e+08	-2.77007	0.000143317	0.00165072	3.47588	145.05	464.137	7.74	--	--	--	--	--	--	--	--	--	-	-	-	-
POS_M145T327	7.09282e+08	1.01212e+09	4.00024e+08	6.08337e+08	8.1951e+08	2.73395e+09	1493.84	1493.84	1493.84	1493.84	1493.84	1493.84	1.0472e+09	1493.84	-19.4191	0.0130491	0.0394149	3.84182	145.05	327.178	5.45	--	--	--	--	--	--	--	--	--	-	-	-	-
POS_M145T316	1.03473e+10	2.76096e+09	2.24945e+10	1.74204e+10	1.11493e+10	9.32606e+08	1.44142e+08	1.62332e+07	6.39195e+07	7.54762e+07	1.25947e+07	1.43537e+08	1.08508e+10	7.59838e+07	-7.1579	0.00970345	0.0319239	12.2118	145.051	316.288	5.27	--	--	--	--	--	--	--	--	--	-	-	-	-
POS_M145T155	6.66754e+07	5.10577e+08	6.91376e+07	4.75355e+07	3.66962e+08	4.36866e+08	1493.84	1493.84	1493.84	1493.84	1493.84	1493.84	2.49625e+08	1493.84	-17.3504	0.0161053	0.0460487	1.83886	145.05	155.465	2.59	--	--	--	--	--	--	--	--	--	-	-	-	-
POS_M146T94	6.69535e+07	5.88323e+07	5.53148e+07	6.20441e+07	5.65155e+07	5.70019e+07	3.84373e+07	2.24424e+07	2.88769e+07	2.79137e+07	2.82499e+07	2.72795e+07	5.94437e+07	2.88666e+07	-1.04212	6.59056e-07	4.27052e-05	0.759088	146.053	93.9641	1.57	--	--	--	--	--	--	--	--	--	-	-	-	-
POS_M146T479	6.64481e+06	9.49615e+06	8.88819e+06	1.07526e+07	1.02277e+07	1.07424e+07	4.08916e+07	3.11498e+07	4.97023e+07	6.82082e+07	9.24197e+07	8.71197e+07	9.45865e+06	6.15819e+07	2.7028	0.000475663	0.00374446	0.941133	146.06	479.455	7.99	--	--	--	--	--	--	--	--	--	-	-	-	-
POS_M146T126	3.15703e+07	4.98358e+06	3.72734e+07	4.0566e+06	2.28656e+07	3.07609e+07	1493.84	1493.84	1493.84	1493.84	1493.84	1493.84	2.19184e+07	1493.84	-13.8408	0.00366099	0.0162724	0.576821	146.092	126.314	2.11	--	Quinic acid	--	0.123616	C10H13NO	MS1	Quinolines and derivatives	91-63-4	HMDB0042004	C00296	ko00400//Phenylalanine, tyrosine and tryptophan biosynthesis	Amino acid metabolism	Metabolism
POS_M147T33	5.04734e+07	3.42551e+07	4.75174e+07	3.37791e+07	7.5486e+06	3.75845e+07	5.45183e+07	7.7219e+07	9.20351e+07	5.8463e+07	9.51846e+07	4.55706e+07	3.5193e+07	7.04984e+07	1.0023	0.00715559	0.0254554	0.69867	146.98	32.7879	0.55	--	--	--	--	--	--	--	--	--	-	-	-	-
POS_M147T829	1.49031e+08	1.95561e+08	4.91277e+07	1.70492e+08	1.63718e+08	1.73668e+08	1493.84	1493.84	1493.84	1493.84	1493.84	1493.84	1.50266e+08	1493.84	-16.6181	3.27702e-05	0.0005812	1.64939	146.98	828.965	13.82	--	--	--	--	--	--	--	--	--	-	-	-	-
POS_M147T78	6.75848e+06	3.85206e+06	3.51429e+06	3.40749e+06	4.64657e+06	4.84289e+06	1.58044e+07	6.26276e+06	1.19341e+07	2.30058e+07	2.05415e+07	2.74766e+07	4.50363e+06	1.75042e+07	1.95854	0.00227315	0.0114845	0.458239	146.98	77.5023	1.29	--	--	--	--	--	--	--	--	--	-	-	-	-
POS_M147T700	2.49508e+07	2.05855e+07	3.02339e+07	3.88046e+07	3.67522e+07	6.15138e+06	1.79767e+06	8.36202e+06	6.79114e+06	5.13443e+06	1.36118e+06	1.48775e+06	2.62464e+07	4.1557e+06	-2.65896	0.00140524	0.00815967	0.589077	146.98	700.39	11.67	--	--	--	--	--	--	--	--	--	-	-	-	-
POS_M147T89	2.14474e+07	1.90903e+07	2.72975e+07	1.372e+07	1.40734e+07	9.13148e+06	4.84712e+06	2.92613e+06	1.29531e+07	4.99546e+06	5.97516e+06	1.09679e+07	1.746e+07	7.1108e+06	-1.29597	0.00745627	0.0261248	0.390266	147.019	88.8328	1.48	--	--	--	--	--	--	--	--	--	-	-	-	-
POS_M147T190	1.20779e+07	5.15238e+07	5.98682e+07	4.78419e+07	4.63884e+07	4.13347e+07	2.96968e+07	7.48806e+06	1.27032e+07	2.33319e+07	1.17944e+07	1.7877e+07	4.31725e+07	1.71485e+07	-1.33203	0.00603664	0.0227427	0.612556	147.044	189.612	3.16	--	--	--	--	--	--	--	--	--	-	-	-	-
POS_M147T391	6.83588e+06	9.14173e+06	7.8614e+06	7.29306e+06	4.68405e+06	9.14553e+06	1493.84	1493.84	1493.84	1493.84	1493.84	1493.84	7.49361e+06	1493.84	-12.2924	6.65845e-07	4.27052e-05	0.380835	147.064	390.684	6.51	--	6-Deoxy-L-galactose	--	18.9227	C6H12O5	MS1	--	--	--	C01019	ko01100//Metabolic pathways;ko01120//Microbial metabolism in diverse environments;ko00520//Amino sugar and nucleotide sugar metabolism;ko00051//Fructose and mannose metabolism	Carbohydrate metabolism;Global and overview maps	Metabolism
POS_M147T576	434989	832459	788288	1.17962e+06	720103	622297	1493.84	1493.84	1493.84	1493.84	1493.84	1493.84	762960	1493.84	-8.99644	2.0349e-05	0.000411914	0.118105	147.071	575.518	9.59	--	--	--	--	--	--	--	--	--	-	-	-	-
POS_M147T76	3.88579e+06	3.29077e+06	4.80182e+06	4.0202e+06	3.16284e+06	4.2797e+06	8.32763e+08	8.28099e+08	2.10637e+07	1.90079e+09	4.5871e+07	1.72429e+09	3.90685e+06	8.92147e+08	7.83513	0.0214536	0.0572066	3.46855	147.149	76.3353	1.27	--	--	--	--	--	--	--	--	--	-	-	-	-
POS_M148T397	5.95883e+07	2.28713e+08	6.21225e+07	4.7305e+07	5.38327e+07	3.01046e+08	1493.84	1493.84	1493.84	1493.84	1493.84	1493.84	1.25435e+08	1493.84	-16.3576	0.0194561	0.0530881	1.31091	148.018	396.612	6.61	--	--	--	--	--	--	--	--	--	-	-	-	-
POS_M148T299	3.20155e+07	3.19459e+07	2.92299e+07	3.13378e+07	9.13128e+07	8.68453e+07	1493.84	1493.84	1493.84	1493.84	1493.84	1493.84	5.04479e+07	1493.84	-15.0435	0.00206878	0.0108013	0.885939	148.018	298.81	4.98	--	--	--	--	--	--	--	--	--	-	-	-	-
POS_M148T341	1.49231e+07	9.95292e+07	1.84016e+07	1.97944e+07	8.76189e+07	8.1928e+07	1.80339e+06	9.10139e+06	7.35335e+06	1.50013e+06	7.48306e+06	1.39647e+06	5.36992e+07	4.77297e+06	-3.49194	0.0134779	0.0403345	0.820359	148.019	340.604	5.68	--	--	--	--	--	--	--	--	--	-	-	-	-
POS_M148T113	1.04102e+07	3.70772e+07	1.03613e+07	9.3493e+06	2.44943e+07	3.2061e+07	1493.84	1493.84	1493.84	1493.84	1493.84	1493.84	2.06255e+07	1493.84	-13.7531	0.00209078	0.0108695	0.57325	148.018	112.734	1.88	--	--	--	--	--	--	--	--	--	-	-	-	-
POS_M148T282	3.10343e+07	6.45033e+07	3.45746e+07	3.33238e+07	1.62662e+08	2.47023e+08	1493.84	1493.84	1493.84	1493.84	1493.84	1493.84	9.55202e+07	1493.84	-15.9645	0.0260171	0.0662441	1.10199	148.018	282.058	4.7	--	--	--	--	--	--	--	--	--	-	-	-	-
POS_M148T148	1.08886e+07	1.20101e+07	1.78648e+07	1.30265e+07	1.18324e+07	1.56638e+07	3.08543e+07	2.79866e+07	2.93225e+07	2.73553e+07	4.18894e+07	2.71328e+07	1.35477e+07	3.07568e+07	1.18286	4.95055e-05	0.000787564	0.555359	148.097	147.874	2.46	--	--	--	--	--	--	--	--	--	-	-	-	-
POS_M148T79	9.43123e+07	1.17774e+08	1.0402e+08	1.03289e+08	7.95873e+07	1.27001e+08	7.91977e+07	4.89848e+06	4.39783e+07	5.5392e+07	4.97604e+07	3.44146e+07	1.04331e+08	4.46069e+07	-1.22582	0.000608988	0.00449765	0.991106	148.116	78.6964	1.31	--	--	--	--	--	--	--	--	--	-	-	-	-
POS_M149T603	1.59648e+06	1.97334e+06	453763	2.02754e+06	1.80424e+06	1.74695e+06	1.71992e+06	4.33636e+06	4.66242e+06	5.59201e+06	4.77142e+06	2.99169e+06	1.60039e+06	4.0123e+06	1.32601	0.00306125	0.0143669	0.19327	148.539	602.775	10.05	--	--	--	--	--	--	--	--	--	-	-	-	-
POS_M149T152	3.52061e+06	1.64956e+06	2.82061e+06	5.03645e+06	4.08067e+06	2.58413e+06	6.51515e+06	7.44372e+06	7.07006e+06	1.06415e+07	4.77773e+06	7.77572e+06	3.282e+06	7.37065e+06	1.16722	0.00127352	0.00759997	0.261411	149.046	152.265	2.54	--	--	--	--	--	--	--	--	--	-	-	-	-
POS_M149T38	2.284e+06	2.18582e+06	858139	3.85774e+06	3.23587e+06	1.24885e+06	919823	1.30825e+06	980704	682194	596019	355769	2.2784e+06	807126	-1.49716	0.0125905	0.0384145	0.140221	149.071	38.0164	0.63	--	1-Methyladenine	--	5.61413	C6H7N5	MS1	Imidazopyrimidines	5142-22-3	HMDB0011599	-	-	-	-
POS_M149T522	3.12582e+06	3.37002e+06	3.3069e+06	3.30656e+06	4.1276e+06	3.68419e+06	1.95939e+06	833317	1.7163e+06	1.25235e+06	1.50633e+06	1.10784e+06	3.48685e+06	1.39592e+06	-1.32071	3.02717e-06	0.00011977	0.196943	149.096	521.831	8.7	--	Estragole	--	0.0337375	C10H12O	MS1	Phenol ethers	140-67-0	HMDB0034121	C10452	ko00940//Phenylpropanoid biosynthesis	Biosynthesis of other secondary metabolites	Metabolism
POS_M149T747	3.2846e+07	2.41587e+07	6.77938e+06	4.8428e+06	3.38102e+07	2.01104e+07	1493.84	1493.84	1493.84	1493.84	1493.84	1493.84	2.04246e+07	1493.84	-13.739	0.00246082	0.0122	0.557726	149.132	747.257	12.45	--	--	--	--	--	--	--	--	--	-	-	-	-
POS_M150T69	1.35799e+07	2.18839e+06	9.49813e+06	3.70449e+06	2.92611e+06	3.73086e+06	1493.84	1493.84	1493.84	1493.84	1493.84	1493.84	5.93799e+06	1493.84	-11.9567	0.00969659	0.0319186	0.28827	149.94	68.6006	1.14	--	--	--	--	--	--	--	--	--	-	-	-	-
POS_M150T121	3.5558e+06	2.61937e+06	810406	2.53706e+06	3.13015e+06	783473	1493.84	1493.84	1493.84	1493.84	1493.84	1493.84	2.23938e+06	1493.84	-10.5499	0.000895409	0.00594954	0.18906	149.961	121.044	2.02	--	--	--	--	--	--	--	--	--	-	-	-	-
POS_M150T153_1	2.48227e+06	1.78406e+06	755966	2.28199e+06	709693	932145	1493.84	1493.84	1493.84	1493.84	1493.84	1493.84	1.49102e+06	1493.84	-9.96306	0.000992912	0.00638166	0.15601	149.999	152.984	2.55	--	--	--	--	--	--	--	--	--	-	-	-	-
POS_M150T363	3.0476e+06	3.32433e+06	2.52094e+06	565311	3.02911e+06	540357	1493.84	1493.84	1493.84	1493.84	1493.84	1493.84	2.17127e+06	1493.84	-10.5053	0.0019751	0.0104646	0.183315	150.049	363.013	6.05	--	--	--	--	--	--	--	--	--	-	-	-	-
POS_M150T706	1.73825e+07	3.19995e+07	6.38508e+06	2.76464e+07	2.02479e+07	9.73457e+06	6.86444e+06	2.35834e+06	1.03347e+07	1.80521e+06	7.37091e+06	1.40821e+06	1.88993e+07	5.02364e+06	-1.91153	0.00932867	0.0309921	0.44225	150.136	706.472	11.77	--	--	--	--	--	--	--	--	--	-	-	-	-
POS_M151T36	1.12384e+07	9.0305e+06	8.67435e+06	1.05912e+07	1.75914e+07	8.37186e+06	4.99595e+06	4.10783e+06	5.0165e+06	4.43368e+06	2.89419e+06	6.99114e+06	1.09163e+07	4.73988e+06	-1.20356	0.00223373	0.0113323	0.306103	151.035	35.8723	0.6	--	--	--	--	--	--	--	--	--	-	-	-	-
POS_M151T47	3.71335e+07	3.95699e+07	2.69756e+07	3.03326e+07	3.66424e+07	2.75493e+07	1493.84	1493.84	1493.84	1493.84	1493.84	1493.84	3.30339e+07	1493.84	-14.4326	3.63022e-08	5.14394e-06	0.798367	151.035	47.3091	0.79	--	--	--	--	--	--	--	--	--	-	-	-	-
POS_M151T371	8.41242e+06	3.20629e+07	7.31096e+06	4.56904e+07	3.36429e+06	3.50473e+07	1493.84	1493.84	1493.84	1493.84	1493.84	1493.84	2.19814e+07	1493.84	-13.845	0.0127136	0.0386933	0.558608	151.035	370.939	6.18	(S)-4-Hydroxymandelate	--	0.000156112	3.68371	C8H8O4	MS2	Phenols	1198-84-1	HMDB0000822	C03198	ko01120//Microbial metabolism in diverse environments;ko01130//Biosynthesis of antibiotics;ko00261//Monobactam biosynthesis	Biosynthesis of other secondary metabolites;Global and overview maps	Metabolism
POS_M151T355	2.99071e+07	5.90394e+06	9.50209e+06	2.54903e+07	2.90914e+07	3.39783e+07	5.17821e+06	1.38026e+07	4.84508e+06	3.88358e+06	3.85613e+06	1.08548e+07	2.23122e+07	7.07007e+06	-1.65804	0.0132301	0.0398272	0.456811	151.035	354.763	5.91	--	--	--	--	--	--	--	--	--	-	-	-	-
POS_M151T688	6.35822e+07	7.63983e+06	5.91398e+07	2.68793e+06	3.13299e+07	1.20959e+08	1493.84	1493.84	1493.84	1493.84	1493.84	1493.84	4.75564e+07	1493.84	-14.9583	0.024243	0.0625969	0.787992	151.035	688.388	11.47	--	--	--	--	--	--	--	--	--	-	-	-	-
POS_M151T459	4.89804e+07	1.19981e+07	1.13826e+07	6.68672e+06	6.39745e+06	5.35048e+07	1493.84	1493.84	1493.84	1493.84	1493.84	1493.84	2.31584e+07	1493.84	-13.9202	0.0270742	0.0681948	0.545566	151.036	458.852	7.65	--	--	--	--	--	--	--	--	--	-	-	-	-
POS_M151T285	3.13659e+07	4.42497e+07	2.9458e+08	2.21763e+08	5.45384e+07	2.63612e+08	1.48036e+06	874621	2.44453e+06	1.67047e+06	3.6624e+07	1.59365e+06	1.51685e+08	7.44795e+06	-4.34809	0.0158994	0.0456871	1.41257	151.036	285.124	4.75	(R)-4-Hydroxymandelate	--	0.256004	5.60975	C8H8O4	MS2	Phenols	1198-84-1	HMDB0000822	C05343	ko01120//Microbial metabolism in diverse environments	Global and overview maps	Metabolism
POS_M151T386	3.63003e+06	6.70459e+06	6.47692e+06	2.91491e+07	6.36123e+06	1.2591e+07	1493.84	1493.84	1493.84	1493.84	1493.84	1493.84	1.08188e+07	1493.84	-12.8222	0.0186646	0.0514121	0.379243	151.038	386.362	6.44	--	--	--	--	--	--	--	--	--	-	-	-	-
POS_M151T624	3.14234e+06	8.37831e+06	1.15138e+07	3.37487e+06	3.14109e+07	2.8146e+07	1493.84	1493.84	1493.84	1493.84	1493.84	1493.84	1.43277e+07	1493.84	-13.2275	0.0179859	0.0500631	0.432365	151.036	623.983	10.4	--	Vanillic acid	--	5.83681	C8H8O4	MS1	Benzene and substituted derivatives	3943-74-6	HMDB0240266	C06672	ko01120//Microbial metabolism in diverse environments	Global and overview maps	Metabolism
POS_M151T607	3.23808e+07	5.05485e+06	3.68805e+06	2.06527e+07	4.80155e+06	2.96269e+07	1493.84	1493.84	1493.84	1493.84	1493.84	1493.84	1.60341e+07	1493.84	-13.3898	0.0139739	0.0414723	0.469464	151.035	606.924	10.12	Homogentisic acid	--	0.144407	1.34145	C8H8O4	MS2	Phenols	102-32-9	HMDB0001336	C00544	ko01100//Metabolic pathways;ko01120//Microbial metabolism in diverse environments;ko00350//Tyrosine metabolism;ko00130//Ubiquinone and other terpenoid-quinone biosynthesis	Amino acid metabolism;Global and overview maps;Metabolism of cofactors and vitamins	Metabolism
POS_M151T291	1.26719e+07	2.12893e+07	1.45106e+07	1.97296e+07	1.73371e+07	1.68574e+07	9.75584e+06	8.2898e+06	7.4333e+06	5.81617e+06	8.14313e+06	4.27481e+06	1.7066e+07	7.28551e+06	-1.22802	7.79447e-05	0.00108085	0.417677	151.061	291.303	4.86	L-Arabinose	--	9.88e-05	7.84685	C5H10O5	MS2	Organooxygen compounds	5328-37-0	HMDB0000646	-	-	-	-
POS_M152T162	1.53382e+07	1.96223e+07	4.36339e+06	2.53746e+07	1.84632e+07	2.00487e+07	9.80658e+06	1.77643e+06	1.88027e+06	3.79303e+06	1.29096e+06	4.4866e+06	1.72017e+07	3.83898e+06	-2.16376	0.00178064	0.00967127	0.456997	152.032	161.569	2.69	--	--	--	--	--	--	--	--	--	-	-	-	-
POS_M152T82	2.35081e+06	1.64146e+06	5.42893e+06	1.38896e+06	1.67053e+06	1.87249e+06	472054	783304	439170	1.21138e+06	395534	461562	2.3922e+06	627167	-1.93141	0.0194413	0.0530881	0.151985	152.047	81.8508	1.36	--	Mandelic acid	--	0.762028	C8H8O3	MS1	Benzene and substituted derivatives	90-64-2	HMDB0000703	C01984	ko01120//Microbial metabolism in diverse environments	Global and overview maps	Metabolism
POS_M152T125	2.90672e+07	4.1207e+07	2.61337e+07	2.74287e+07	2.71531e+07	4.01078e+07	1.08061e+08	5.97239e+07	6.20859e+07	1.28045e+08	1.10288e+08	9.08142e+07	3.18496e+07	9.31697e+07	1.54859	0.00036198	0.00311039	1.04359	152.055	125.228	2.09	--	--	--	--	--	--	--	--	--	-	-	-	-
POS_M152T148_2	6.26163e+07	6.62809e+07	7.57577e+07	7.64024e+07	4.45174e+07	1.01559e+08	2.68962e+07	2.96953e+07	1.95535e+07	2.67932e+07	8.68678e+07	2.35807e+07	7.1189e+07	3.55644e+07	-1.00122	0.020128	0.0544949	0.689036	152.069	147.984	2.47	--	--	--	--	--	--	--	--	--	-	-	-	-
POS_M152T553	2.13694e+06	1.77471e+06	2.04356e+06	1.77092e+06	1.89072e+06	1.81886e+06	1.54367e+07	1.84604e+07	1.90187e+07	2.90719e+06	3.27241e+06	1.37659e+07	1.90595e+06	1.21435e+07	2.6716	0.00626732	0.0232846	0.375078	152.07	553.288	9.22	--	--	--	--	--	--	--	--	--	-	-	-	-
POS_M152T378	2.59717e+06	3.67405e+06	2.41606e+06	2.31327e+06	2.44355e+06	2.59231e+06	4.20313e+06	5.0073e+06	1.08743e+07	6.2497e+06	6.69983e+06	8.25992e+06	2.67273e+06	6.88236e+06	1.36459	0.00184604	0.00991881	0.253257	152.107	377.872	6.3	N-Methyltyramine	--	0.0953127	0.0581244	C9H13NO	MS2	Benzene and substituted derivatives	370-98-9	HMDB0003633	C02442	ko00350//Tyrosine metabolism	Amino acid metabolism	Metabolism
POS_M153T82	3.39934e+06	1.02585e+06	4.04612e+06	2.49219e+06	3.75779e+06	2.96711e+06	8.70836e+06	7.16455e+06	8.38804e+06	9.60747e+06	1.20835e+07	8.93166e+06	2.94807e+06	9.14727e+06	1.63357	1.68122e-05	0.000358171	0.340303	152.935	82.0001	1.37	--	--	--	--	--	--	--	--	--	-	-	-	-
POS_M153T161	1.80934e+07	3.32531e+07	4.55627e+07	1.02376e+08	3.44594e+07	4.59423e+07	8.7064e+06	1.53705e+07	1.78444e+06	1.33299e+07	4.57376e+06	1.11134e+07	4.66146e+07	9.1464e+06	-2.34951	0.011275	0.0354116	0.722903	153.041	160.5	2.68	p-Hydroxyphenylacetic acid	--	4.74e-06	0.260307	C8H8O3	MS2	Phenols	156-38-7	HMDB0000020	C00642	ko01120//Microbial metabolism in diverse environments;ko00350//Tyrosine metabolism;ko01220//Degradation of aromatic compounds;ko00360//Phenylalanine metabolism	Amino acid metabolism;Global and overview maps	Metabolism
POS_M153T535	1.85475e+06	1.8861e+06	8.44606e+06	8.23729e+06	1.88498e+06	1.94166e+06	3.48363e+06	1.31037e+07	1.41936e+07	1.46841e+07	1.53089e+07	1.63987e+07	4.04181e+06	1.28621e+07	1.67005	0.0038633	0.0169224	0.360893	153.054	535.236	8.92	--	2',4'-Dihydroxyacetophenone	--	0.523928	C8H8O3	MS1	Benzene and substituted derivatives	89-84-9	HMDB0029659	-	-	-	-
POS_M154T588	757893	723020	1.14798e+06	1.33968e+06	1.12496e+06	739757	443980	217417	527512	314551	301088	288932	972216	348913	-1.47841	0.000352947	0.00306822	0.102401	154.042	588.486	9.81	--	--	--	--	--	--	--	--	--	-	-	-	-
POS_M154T285	4.09649e+06	4.12653e+06	6.51036e+06	4.92634e+06	5.16157e+06	9.45177e+06	1.41835e+07	8.65736e+06	2.86496e+07	1.09334e+07	1.88119e+07	5.93173e+06	5.71217e+06	1.45279e+07	1.34672	0.02909	0.0720803	0.325896	154.06	285.026	4.75	--	--	--	--	--	--	--	--	--	-	-	-	-
POS_M155T310	907462	206454	305005	334120	1.29596e+06	1.06217e+06	2.17618e+06	1.53258e+06	524046	2.54762e+06	1.37344e+06	1.82997e+06	685195	1.66397e+06	1.28005	0.017191	0.0484258	0.118884	154.55	310.446	5.17	--	--	--	--	--	--	--	--	--	-	-	-	-
POS_M155T77	1.61424e+08	2.53299e+07	2.7248e+07	2.61095e+07	3.68052e+07	2.41658e+07	1493.84	1493.84	1493.84	1493.84	1493.84	1493.84	5.01805e+07	1493.84	-15.0358	0.0483812	0.105469	0.749588	154.99	76.5134	1.28	--	--	--	--	--	--	--	--	--	-	-	-	-
POS_M155T688	6.86597e+08	6.2276e+08	9.75273e+07	1.32646e+08	1.29882e+08	8.05959e+08	1.60255e+09	6.20474e+08	4.07002e+09	6.31241e+09	1.00836e+10	2.55592e+09	4.12562e+08	4.2075e+09	3.35028	0.0246436	0.0635167	7.07531	154.99	687.877	11.46	--	--	--	--	--	--	--	--	--	-	-	-	-
POS_M155T94	1.96499e+07	2.08709e+07	4.64381e+06	5.37494e+06	5.81117e+06	2.0724e+07	1.7425e+06	4.00788e+06	3.08415e+06	2.248e+06	3.61301e+06	2.19553e+06	1.28458e+07	2.81518e+06	-2.19	0.0147981	0.0433281	0.374266	155.01	94.1118	1.57	--	Propanoyl phosphate	--	0.371036	C3H7O5P	MS1	--	--	--	C02876	ko01100//Metabolic pathways;ko00640//Propanoate metabolism;ko00660//C5-Branched dibasic acid metabolism	Carbohydrate metabolism;Global and overview maps	Metabolism
POS_M155T292	1.60272e+07	1.13694e+07	9.00876e+06	9.62703e+06	6.95405e+06	7.8738e+06	7.42494e+07	7.34492e+07	7.26529e+07	6.21182e+07	1.52921e+08	9.08729e+07	1.01434e+07	8.77107e+07	3.11222	0.000201992	0.00207121	1.15702	155.046	292.44	4.87	--	--	--	--	--	--	--	--	--	-	-	-	-
POS_M156T757	2.03983e+07	6.03521e+06	1.58832e+07	5.61822e+06	5.31234e+06	5.5884e+06	1.37852e+07	1.16327e+08	1.64992e+08	5.87324e+07	4.56615e+07	1.25662e+07	9.80595e+06	6.86773e+07	2.80811	0.0394702	0.0903086	0.80968	155.994	756.505	12.61	--	4-Quinolinecarboxylic acid	--	4.52868	C10H7NO2	MS1	--	--	--	-	-	-	-
POS_M157T720	6.71872e+07	1.31399e+08	2.80591e+07	1.0937e+08	1.37702e+08	1.48377e+08	1493.84	1493.84	1493.84	1493.84	1493.84	1493.84	1.03682e+08	1493.84	-16.0828	0.000295918	0.00269214	1.33233	156.99	719.849	12	Phosphoglycolic acid	--	0.105951	2.06623	C2H5O6P	MS2	Organic phosphoric acids and derivatives	13147-57-4	HMDB0000816	C00988	ko01100//Metabolic pathways;ko01110//Biosynthesis of secondary metabolites;ko01130//Biosynthesis of antibiotics;ko01200//Carbon metabolism;ko00630//Glyoxylate and dicarboxylate metabolism	Carbohydrate metabolism;Global and overview maps	Metabolism
POS_M157T109	2.15204e+06	9.97952e+06	7.02381e+06	1.09915e+07	1.32654e+07	2.90215e+06	1493.84	1493.84	1493.84	1493.84	1493.84	1493.84	7.71907e+06	1493.84	-12.3352	0.00182653	0.00984871	0.346122	157.011	108.864	1.81	--	--	--	--	--	--	--	--	--	-	-	-	-
POS_M157T404	2.79283e+07	2.20104e+07	2.66585e+07	2.53908e+07	2.56157e+07	2.72713e+07	6.01053e+06	1.04109e+07	1.08072e+07	1.13841e+07	9.58902e+06	9.74723e+06	2.58125e+07	9.65817e+06	-1.41825	6.9637e-08	8.81097e-06	0.559417	157.042	404.415	6.74	--	--	--	--	--	--	--	--	--	-	-	-	-
POS_M157T379	3.63006e+07	3.17262e+07	3.73515e+07	2.79652e+07	4.25806e+07	4.84156e+07	2.80505e+07	1.67301e+07	1.65265e+07	1.58327e+07	1.84658e+07	1.56859e+07	3.739e+07	1.85486e+07	-1.01134	0.000364232	0.00312123	0.563147	157.084	379.197	6.32	--	Suberic acid	--	1.45833	C8H14O4	MS1	Fatty Acyls	505-48-6	HMDB0000893	-	-	-	-
POS_M157T367	9.97213e+06	9.61678e+06	9.11113e+06	9.22437e+06	1.1188e+07	1.21283e+07	1493.84	1493.84	1493.84	1493.84	1493.84	1493.84	1.02068e+07	1493.84	-12.7382	1.46402e-09	4.64072e-07	0.447231	157.084	366.858	6.11	--	--	--	--	--	--	--	--	--	-	-	-	-
POS_M158T603	812450	793181	944574	1.27282e+06	807803	642164	775437	563074	133271	371055	78215.6	51536.3	878832	328765	-1.41853	0.00417208	0.0177146	0.0897884	157.544	602.807	10.05	--	--	--	--	--	--	--	--	--	-	-	-	-
POS_M158T156	1.41673e+08	9.84023e+07	5.00444e+07	5.52461e+07	3.66343e+07	3.00999e+07	1493.84	1493.84	1493.84	1493.84	1493.84	1493.84	6.86834e+07	1493.84	-15.4886	0.00291119	0.0138469	1.02763	158.003	155.704	2.6	--	--	--	--	--	--	--	--	--	-	-	-	-
POS_M158T300	1.53283e+08	1.77184e+08	6.08318e+07	2.82889e+07	6.37141e+07	8.20786e+07	9.8927e+06	3.91818e+07	3.93264e+07	3.81604e+07	3.77778e+07	4.48632e+07	9.423e+07	3.4867e+07	-1.43432	0.0345847	0.0816673	0.858637	158.003	299.903	5	--	--	--	--	--	--	--	--	--	-	-	-	-
POS_M158T396	2.01266e+07	1.80318e+08	4.92025e+07	5.89143e+07	6.03019e+07	5.58687e+07	1493.84	1493.84	1493.84	1493.84	1493.84	1493.84	7.07888e+07	1493.84	-15.5322	0.010987	0.0348302	1.00176	158.003	396.347	6.61	--	--	--	--	--	--	--	--	--	-	-	-	-
POS_M158T611	3.46766e+07	1.63316e+08	1.23277e+08	1.67145e+08	1.4193e+08	2.40255e+08	2.51544e+07	1.84076e+07	1.59694e+07	2.09297e+07	1.73287e+07	3.94147e+06	1.451e+08	1.69552e+07	-3.09724	0.000911474	0.00601179	1.4607	158.003	610.556	10.18	--	--	--	--	--	--	--	--	--	-	-	-	-
POS_M158T465	3.76683e+08	9.35092e+07	6.65049e+08	3.23346e+08	6.23046e+08	2.4304e+08	3.57235e+07	1.43413e+08	2.53555e+07	2.33417e+07	2.00263e+07	2.05208e+07	3.87445e+08	4.47301e+07	-3.11468	0.00403628	0.0173606	2.25102	158.003	465.267	7.75	--	--	--	--	--	--	--	--	--	-	-	-	-
POS_M158T479	1.49821e+08	5.34125e+08	4.88859e+07	2.55265e+08	1.86745e+08	1.54076e+08	2.78421e+09	3.99177e+09	1.72919e+10	1.07986e+10	4.65827e+08	3.23296e+09	2.21486e+08	6.42754e+09	4.85898	0.0379403	0.087432	8.5526	158.003	478.514	7.98	--	--	--	--	--	--	--	--	--	-	-	-	-
POS_M158T137	6.49272e+07	7.82213e+07	3.26831e+07	2.16869e+07	1.22722e+07	2.8427e+07	1.4143e+07	1.87296e+07	2.00729e+07	2.13545e+07	9.39063e+06	9.31982e+06	3.9703e+07	1.55017e+07	-1.35682	0.0493895	0.107093	0.532425	158.003	136.548	2.28	--	--	--	--	--	--	--	--	--	-	-	-	-
POS_M158T625	1.73789e+08	1.85104e+07	9.46355e+07	2.97094e+07	2.85123e+07	7.77469e+07	1493.84	1493.84	1493.84	1493.84	1493.84	1493.84	7.0484e+07	1493.84	-15.526	0.0152009	0.0441817	0.974336	158.003	625.336	10.42	--	--	--	--	--	--	--	--	--	-	-	-	-
POS_M158T385	2.75281e+08	3.30363e+07	1.15339e+08	1.85178e+08	1.6636e+08	2.35437e+08	3.60178e+07	5.88169e+07	8.85076e+06	8.43198e+06	8.25007e+06	1.03589e+08	1.68438e+08	3.7326e+07	-2.17397	0.00680382	0.0246644	1.38295	158.003	384.803	6.41	--	--	--	--	--	--	--	--	--	-	-	-	-
POS_M158T310	3.48886e+06	2.07177e+06	5.32495e+06	9.93504e+06	6.79042e+06	2.08055e+07	1493.84	1493.84	1493.84	1493.84	1493.84	1493.84	8.06943e+06	1493.84	-12.3992	0.0157688	0.0454061	0.332903	158.05	310.44	5.17	--	--	--	--	--	--	--	--	--	-	-	-	-
POS_M158T368	4.46195e+07	2.96901e+07	3.09171e+07	3.39767e+07	3.38031e+07	3.74571e+07	2.3485e+07	1.9542e+07	1.54509e+07	1.86764e+07	1.9765e+07	4.20074e+06	3.50773e+07	1.68533e+07	-1.0575	0.00041152	0.00338379	0.548718	158.081	368.098	6.13	--	--	--	--	--	--	--	--	--	-	-	-	-
POS_M158T109	7.58758e+06	5.69621e+06	7.52408e+06	7.85547e+06	7.36315e+06	7.37716e+06	1.81443e+07	1.39378e+07	2.77369e+07	3.97688e+07	3.73023e+07	3.60186e+07	7.23394e+06	2.88181e+07	1.99412	0.000627679	0.00460777	0.606164	158.154	108.544	1.81	--	--	--	--	--	--	--	--	--	-	-	-	-
POS_M159T242	7.27899e+06	6.26326e+06	1.0368e+07	1.40387e+06	5.45533e+06	6.34358e+06	1.8881e+07	3.32778e+06	2.72262e+07	6.41313e+07	6.61696e+07	3.37333e+07	6.1855e+06	3.55782e+07	2.52403	0.0171761	0.0484061	0.642724	158.523	242.03	4.03	--	--	--	--	--	--	--	--	--	-	-	-	-
POS_M159T68	4.88395e+08	4.31624e+08	3.18066e+08	2.43047e+08	5.08834e+08	2.5182e+08	1493.84	1493.84	1493.84	1493.84	1493.84	1493.84	3.73631e+08	1493.84	-17.9322	1.55955e-05	0.000343803	2.59871	158.961	68.3202	1.14	--	--	--	--	--	--	--	--	--	-	-	-	-
POS_M159T234	2.95899e+08	1.05822e+08	8.8336e+07	1.58419e+08	1.02532e+08	7.48366e+07	1493.84	1493.84	1493.84	1493.84	1493.84	1493.84	1.37641e+08	1493.84	-16.4915	0.00220507	0.0112809	1.45861	158.961	234.464	3.91	--	--	--	--	--	--	--	--	--	-	-	-	-
POS_M159T611	4.75357e+06	1.66815e+07	1.38366e+07	1.77516e+07	4.31079e+06	4.11489e+06	5.22319e+07	9.61978e+07	1.27297e+08	2.11468e+08	3.714e+08	5.37735e+08	1.02415e+07	2.32722e+08	4.50611	0.0155437	0.0449492	1.71705	158.961	611.038	10.18	--	--	--	--	--	--	--	--	--	-	-	-	-
POS_M159T283	1.48994e+09	2.7961e+08	2.12306e+08	4.33432e+08	2.45126e+08	1.12151e+09	4.41052e+07	4.06567e+07	1.61065e+08	1.7814e+08	7.29848e+07	1.52701e+08	6.30321e+08	1.08275e+08	-2.54138	0.0408709	0.0926782	2.4947	158.961	282.606	4.71	--	--	--	--	--	--	--	--	--	-	-	-	-
POS_M159T300	4.03456e+07	1.78552e+08	9.45162e+07	8.69983e+07	1.61729e+08	3.6516e+07	4.66575e+08	2.27767e+09	6.25662e+08	1.25564e+09	1.77895e+09	1.1603e+09	9.97762e+07	1.2608e+09	3.6595	0.00202645	0.0106945	4.24829	158.961	299.895	5	--	--	--	--	--	--	--	--	--	-	-	-	-
POS_M159T716	3.06511e+07	5.48684e+07	1.03031e+07	3.5775e+07	7.83021e+07	3.84366e+07	2.77561e+06	1.06895e+07	1.84047e+07	1.92495e+07	1.81278e+06	1.9818e+06	4.13894e+07	9.15231e+06	-2.17705	0.00913437	0.0305298	0.665038	158.961	715.789	11.93	--	--	--	--	--	--	--	--	--	-	-	-	-
POS_M159T462	1.42702e+08	2.02251e+08	3.6111e+07	1.18012e+08	1.02093e+08	2.9615e+07	3.32941e+07	6.90652e+06	2.37222e+07	6.65401e+06	8.07815e+07	2.38091e+07	1.05131e+08	2.91946e+07	-1.84841	0.025658	0.0656307	0.973475	158.961	461.594	7.69	--	--	--	--	--	--	--	--	--	-	-	-	-
POS_M159T49	1.68508e+08	4.16103e+07	4.26901e+07	1.19159e+08	4.19794e+07	4.29491e+07	6.58813e+07	6.55708e+07	2.89737e+08	3.48871e+08	2.37829e+08	3.91071e+08	7.61493e+07	2.3316e+08	1.61442	0.0282235	0.0702763	1.40844	158.961	48.7543	0.81	--	--	--	--	--	--	--	--	--	-	-	-	-
POS_M159T130	6.23581e+06	1.72176e+07	7.14098e+06	1.45662e+07	1.98767e+07	1.14345e+07	3.94213e+06	2.20788e+06	9.46637e+06	9.39191e+06	1.39225e+06	7.23264e+06	1.27453e+07	5.60553e+06	-1.18504	0.0232688	0.0608744	0.298545	159.027	129.555	2.16	3-Dehydro-scyllo-inosose	--	1.91e-05	13.7824	C6H8O6	MS2	--	--	--	C21643	ko00562//Inositol phosphate metabolism	Carbohydrate metabolism	Metabolism
POS_M159T102	1.03701e+06	6.14121e+06	5.09605e+06	1.44744e+06	1.58844e+06	2.22896e+06	1493.84	1493.84	1493.84	1493.84	1493.84	1493.84	2.92318e+06	1493.84	-10.9343	0.00760114	0.026427	0.207787	159.064	102.276	1.7	--	--	--	--	--	--	--	--	--	-	-	-	-
POS_M159T368	1.93577e+06	2.26069e+06	2.58457e+06	2.85175e+06	2.29291e+06	2.56403e+06	1.1926e+06	733627	922830	709546	652187	628524	2.41495e+06	806553	-1.58215	1.30061e-06	6.89098e-05	0.174765	159.085	368.098	6.13	--	--	--	--	--	--	--	--	--	-	-	-	-
POS_M159T681	5.8102e+06	6.31324e+06	5.4417e+06	6.55144e+06	7.95054e+06	6.83997e+06	1.92359e+07	9.88907e+06	8.41581e+06	1.52074e+07	1.01673e+07	1.61614e+07	6.48451e+06	1.31795e+07	1.02322	0.00384591	0.0168705	0.326371	159.115	680.681	11.34	--	--	--	--	--	--	--	--	--	-	-	-	-
POS_M159T769	1.8631e+06	6.51365e+06	5.15893e+06	6.17808e+06	5.55581e+06	1.18519e+06	1493.84	1493.84	1493.84	1493.84	1493.84	1493.84	4.40913e+06	1493.84	-11.5273	0.000833359	0.0056544	0.268191	159.157	768.622	12.81	--	--	--	--	--	--	--	--	--	-	-	-	-
POS_M160T198	3.11844e+08	3.2788e+08	2.7445e+08	3.37556e+08	2.50921e+08	1.94203e+08	1.66704e+08	1.3e+08	1.96514e+08	1.74974e+08	1.06717e+08	3.84253e+07	2.82809e+08	1.35556e+08	-1.06094	0.00104942	0.00668841	1.53549	159.969	197.717	3.3	--	--	--	--	--	--	--	--	--	-	-	-	-
POS_M160T152	1.36205e+08	3.28911e+07	1.28345e+08	1.20657e+08	1.06161e+08	1.82844e+08	6.35197e+07	2.6068e+07	3.58091e+07	5.09971e+07	3.0117e+07	7.42035e+06	1.1785e+08	3.56552e+07	-1.72477	0.0034314	0.0156026	1.11166	159.968	152.17	2.54	Pimelic acid	--	6.12e-06	6.26677	C7H12O4	MS2	Fatty Acyls	111-16-0	HMDB0000857	C02656	ko01100//Metabolic pathways;ko00780//Biotin metabolism	Global and overview maps;Metabolism of cofactors and vitamins	Metabolism
POS_M160T275	7.74594e+08	1.38318e+08	5.33314e+08	1.2981e+08	5.12552e+08	5.36715e+08	1493.84	1493.84	1493.84	1493.84	1493.84	1493.84	4.37551e+08	1493.84	-18.1601	0.00177084	0.00966794	2.62033	159.968	275.151	4.59	--	--	--	--	--	--	--	--	--	-	-	-	-
POS_M160T159	1.27612e+08	1.96612e+08	1.86977e+08	1.4245e+08	1.929e+08	4.69438e+07	1493.84	1493.84	1493.84	1493.84	1493.84	1493.84	1.48916e+08	1493.84	-16.6051	8.46308e-05	0.00113333	1.61527	159.968	158.83	2.65	--	--	--	--	--	--	--	--	--	-	-	-	-
POS_M160T338	2.18505e+08	1.36708e+08	1.06114e+08	1.29944e+08	1.98985e+08	2.57567e+08	2.29034e+07	1.41495e+07	1.60033e+07	7.27759e+06	1.46791e+07	6.47276e+06	1.74637e+08	1.35809e+07	-3.68471	5.86426e-05	0.000893132	1.69623	159.968	337.61	5.63	--	--	--	--	--	--	--	--	--	-	-	-	-
POS_M160T121	5.70905e+07	1.62557e+08	1.81226e+07	8.63974e+07	1.11268e+08	7.5931e+07	1493.84	1493.84	1493.84	1493.84	1493.84	1493.84	8.52277e+07	1493.84	-15.8	0.00167847	0.00934514	1.16315	159.968	121.032	2.02	--	--	--	--	--	--	--	--	--	-	-	-	-
POS_M160T108	4.28673e+07	4.81234e+07	4.91255e+07	4.36539e+07	3.93542e+07	5.31739e+07	3.18431e+07	2.27153e+07	1.6529e+07	2.0279e+07	2.2764e+07	1.69252e+07	4.60497e+07	2.18426e+07	-1.07605	1.31476e-05	0.000308108	0.668058	160.037	108.116	1.8	--	--	--	--	--	--	--	--	--	-	-	-	-
POS_M161T363	6.37843e+06	1.59559e+06	1.34903e+06	5.43229e+06	4.28516e+06	1.04915e+06	533414	114706	443058	396392	300159	307353	3.34827e+06	349180	-3.26137	0.00999697	0.0326546	0.201069	160.538	362.986	6.05	--	--	--	--	--	--	--	--	--	-	-	-	-
POS_M161T68	5.18265e+06	1.09985e+07	5.90934e+06	3.85126e+06	3.89444e+06	2.29327e+06	2.5585e+06	2.92227e+06	862204	923901	1.16153e+06	1.58495e+06	5.35492e+06	1.66889e+06	-1.68197	0.0169203	0.0477845	0.223387	160.971	67.6512	1.13	--	--	--	--	--	--	--	--	--	-	-	-	-
POS_M161T67	5.96515e+06	5.1182e+06	5.68593e+06	5.79675e+06	7.87271e+06	1.18894e+07	1.10552e+06	575422	1.72925e+06	643041	680066	777929	7.05469e+06	918538	-2.94117	0.00016934	0.00185877	0.328488	160.987	67.3172	1.12	--	--	--	--	--	--	--	--	--	-	-	-	-
POS_M161T188	1.09693e+07	2.18936e+07	1.58652e+07	3.6398e+07	9.86393e+06	2.53009e+07	1.21507e+07	2.42308e+06	3.72946e+06	3.88153e+06	2.39593e+06	1.44294e+06	2.00485e+07	4.33727e+06	-2.20863	0.005053	0.0200703	0.485728	161.032	188.235	3.14	--	--	--	--	--	--	--	--	--	-	-	-	-
POS_M161T64	6.36348e+06	4.6872e+06	2.67224e+07	8.22192e+06	7.13632e+06	6.75441e+06	2.89391e+06	863373	1.07456e+06	1.594e+06	1.90699e+06	1.9008e+06	9.98095e+06	1.70561e+06	-2.54889	0.0349581	0.0823028	0.31736	161.05	63.6695	1.06	--	--	--	--	--	--	--	--	--	-	-	-	-
POS_M161T323	528008	1.9869e+06	1.68178e+06	349087	987251	657329	2.9794e+06	991062	2.21703e+06	1.18622e+06	2.22818e+06	3.46475e+06	1.03173e+06	2.17777e+06	1.07779	0.0378821	0.087384	0.115569	161.079	323.259	5.39	--	--	--	--	--	--	--	--	--	-	-	-	-
POS_M161T79	1.22485e+07	1.52306e+07	1.34574e+07	1.47327e+07	1.15693e+07	1.66147e+07	1493.84	1493.84	1493.84	1493.84	1493.84	1493.84	1.39755e+07	1493.84	-13.1916	6.11573e-09	1.4332e-06	0.524698	161.128	78.6958	1.31	--	Bethanechol	--	0.524181	C7H17N2O2	MS1	Organonitrogen compounds	674-38-4	HMDB0015154	-	-	-	-
POS_M162T36	1.39342e+07	1.54791e+07	1.2926e+07	9.78582e+06	1.04233e+07	1.12668e+07	2.36474e+07	4.36737e+07	6.78846e+07	2.68133e+07	1.23823e+08	8.07124e+07	1.23025e+07	6.10925e+07	2.31204	0.0106184	0.0340515	0.809924	162.002	35.8792	0.6	--	--	--	--	--	--	--	--	--	-	-	-	-
POS_M162T338	1.39862e+06	1.3785e+06	2.02128e+06	2.97318e+06	1.14891e+06	2.44602e+06	1493.84	1493.84	1493.84	1493.84	1493.84	1493.84	1.89442e+06	1493.84	-10.3085	6.98057e-05	0.00101268	0.184949	162.022	338.183	5.64	--	--	--	--	--	--	--	--	--	-	-	-	-
POS_M162T123	4.50478e+06	4.93653e+06	3.87079e+06	7.00265e+06	8.02691e+06	5.62758e+06	2.94391e+06	1.96919e+06	1.78834e+06	2.95315e+06	2.16349e+06	1.65419e+06	5.66154e+06	2.24538e+06	-1.33424	0.000550347	0.00417808	0.234589	162.05	122.518	2.04	--	3-Succinoylpyridine	--	4.50557	C9H9NO3	MS1	Keto acids and derivatives	4192-31-8	HMDB0000992	C19569	ko01120//Microbial metabolism in diverse environments;ko00760//Nicotinate and nicotinamide metabolism	Global and overview maps;Metabolism of cofactors and vitamins	Metabolism
POS_M163T37	3.09995e+06	3.28739e+06	1.15383e+06	2.40913e+06	1.34056e+06	1.44813e+06	2.22251e+07	1.25522e+07	1.27328e+07	1.36044e+07	7.64193e+06	7.66353e+06	2.12317e+06	1.27367e+07	2.5847	0.000727798	0.00517426	0.424188	162.907	36.9667	0.62	--	--	--	--	--	--	--	--	--	-	-	-	-
POS_M163T397	1.31678e+08	3.48983e+07	2.31804e+08	4.50613e+07	1.48997e+08	2.31302e+08	2.48197e+07	1.01181e+07	2.40165e+07	7.7776e+06	1.74568e+07	2.33287e+07	1.3729e+08	1.79196e+07	-2.93762	0.00689123	0.0248598	1.32215	162.998	396.98	6.62	--	--	--	--	--	--	--	--	--	-	-	-	-
POS_M163T241	3.04479e+06	3.06423e+06	1.41895e+07	1.7596e+07	1.10383e+07	3.36415e+06	2.5036e+07	2.74738e+07	3.94246e+07	3.50197e+07	3.5039e+07	3.96204e+07	8.71617e+06	3.36022e+07	1.94679	4.27812e-05	0.000718088	0.668738	162.998	240.607	4.01	--	--	--	--	--	--	--	--	--	-	-	-	-
POS_M163T271	1.23217e+07	1.20426e+07	5.66477e+06	4.7587e+06	1.33682e+07	1.91852e+06	5.60485e+06	3.66432e+06	1.22541e+06	1.04622e+06	1.88955e+06	3.0659e+06	8.34575e+06	2.74937e+06	-1.60194	0.0232147	0.0608113	0.262221	163.042	271.168	4.52	4-Hydroxy-2-oxoglutaric acid	--	0.0390358	19.0054	C5H6O6	MS2	Keto acids and derivatives	1187-99-1	HMDB0002070	C01127	ko00630//Glyoxylate and dicarboxylate metabolism	Carbohydrate metabolism	Metabolism
POS_M163T147	9.05925e+07	8.64849e+07	1.20649e+08	2.11798e+08	1.23209e+08	2.19952e+08	2.68525e+07	8.39799e+07	4.57453e+07	1.40732e+07	1.12492e+07	6.73419e+07	1.42114e+08	4.15403e+07	-1.77447	0.00393413	0.0171068	1.25832	163.06	146.611	2.44	--	--	--	--	--	--	--	--	--	-	-	-	-
POS_M163T190	9.95776e+07	2.01216e+07	5.67509e+07	1.12858e+08	2.37281e+08	6.08287e+07	1493.84	1493.84	1493.84	1493.84	1493.84	1493.84	9.79028e+07	1493.84	-16	0.0101351	0.032912	1.14154	163.06	190.053	3.17	--	--	--	--	--	--	--	--	--	-	-	-	-
POS_M163T254	2.88284e+08	1.40378e+08	4.16352e+07	4.45703e+07	3.62625e+07	2.67868e+08	1493.84	1493.84	1493.84	1493.84	1493.84	1493.84	1.365e+08	1493.84	-16.4795	0.0166381	0.0471078	1.36368	163.06	253.679	4.23	--	--	--	--	--	--	--	--	--	-	-	-	-
POS_M163T56	2.36901e+07	1.00431e+08	1.34107e+08	2.08184e+07	4.10111e+07	2.41743e+07	5.22899e+08	6.8132e+07	4.19841e+08	1.88743e+08	4.57707e+08	6.54904e+07	5.7372e+07	2.87135e+08	2.32331	0.0231265	0.0606323	1.7348	163.06	56.3149	0.94	--	--	--	--	--	--	--	--	--	-	-	-	-
POS_M163T99	3.22184e+07	1.14593e+07	2.77628e+07	2.63617e+07	1.61941e+07	3.28929e+07	8.35668e+07	8.39313e+07	5.74358e+07	3.7752e+07	1.30616e+08	7.01939e+07	2.44815e+07	7.72492e+07	1.65783	0.00267237	0.0129433	0.897143	163.079	99.4226	1.66	--	Dulcin	--	19.333	C9H12N2O2	MS1	Prenol lipids	160955-43-1	HMDB0040616	-	-	-	-
POS_M163T570	1.88436e+06	866898	1.35971e+06	1.39468e+06	1.94031e+06	681269	3.11957e+06	2.78634e+06	3.59303e+06	2.31253e+06	3.29564e+06	4.40022e+06	1.35454e+06	3.25122e+06	1.26318	0.000357287	0.00309524	0.178784	163.112	569.78	9.5	--	--	--	--	--	--	--	--	--	-	-	-	-
POS_M164T473	234554	1.82066e+06	2.04061e+06	299712	2.43635e+06	733613	536879	104959	275697	74183.5	192928	161369	1.26092e+06	224336	-2.49074	0.0256513	0.0656307	0.113319	163.662	472.966	7.88	--	--	--	--	--	--	--	--	--	-	-	-	-
POS_M164T36_1	6.91312e+06	7.21006e+06	6.26318e+06	5.85146e+06	6.38346e+06	5.23087e+06	1.24414e+07	1.07619e+07	1.28466e+07	1.75358e+07	1.79935e+07	1.54916e+07	6.30869e+06	1.45118e+07	1.20181	5.84268e-05	0.000892217	0.387863	163.998	35.8939	0.6	--	--	--	--	--	--	--	--	--	-	-	-	-
POS_M164T214	5.08201e+06	4.20052e+06	1.28155e+06	4.24738e+06	4.90379e+06	4.78456e+06	1.08969e+07	3.73105e+06	2.78935e+07	5.24818e+07	9.79784e+07	8.33852e+07	4.0833e+06	4.60611e+07	3.49574	0.0240957	0.0624163	0.736491	164.001	213.809	3.56	--	--	--	--	--	--	--	--	--	-	-	-	-
POS_M164T379	2.33609e+06	2.04736e+06	2.26758e+06	1.69667e+06	1.37009e+06	2.58123e+06	3.09032e+06	595037	645889	656342	580397	563040	2.04984e+06	1.02184e+06	-1.00435	0.0463805	0.102242	0.107911	164.034	378.911	6.32	--	--	--	--	--	--	--	--	--	-	-	-	-
POS_M164T73_1	1.03431e+07	1.3519e+07	1.4294e+07	1.03801e+07	3.54343e+06	1.18766e+07	4.25739e+06	708225	2.58943e+06	2.42457e+06	2.55066e+06	497185	1.06594e+07	2.17124e+06	-2.29553	0.000469488	0.00370543	0.381515	164.04	73.1152	1.22	--	--	--	--	--	--	--	--	--	-	-	-	-
POS_M165T311	1.78679e+06	655512	2.3421e+06	4.15038e+06	2.69814e+06	748160	1493.84	1493.84	1493.84	1493.84	1493.84	1493.84	2.06352e+06	1493.84	-10.4319	0.00323439	0.0150321	0.175644	165.019	310.613	5.18	--	--	--	--	--	--	--	--	--	-	-	-	-
POS_M165T426	1.19729e+06	1.46733e+06	1.30005e+06	1.14696e+06	1.31369e+06	1.29069e+06	2.8849e+06	2.14874e+06	2.97651e+06	3.05921e+06	834395	3.69904e+06	1.286e+06	2.60047e+06	1.01588	0.00929813	0.0309075	0.136119	165.091	425.587	7.09	--	Isoeugenol	--	0.0683865	C10H12O2	MS1	Phenols	97-54-1	HMDB0005802	C10469	ko00940//Phenylpropanoid biosynthesis	Biosynthesis of other secondary metabolites	Metabolism
POS_M165T724	2.40635e+06	629931	2.18266e+06	2.82616e+06	2.57776e+06	2.68314e+06	2.07634e+06	795883	312746	782445	1.15588e+06	926806	2.21767e+06	1.00835e+06	-1.13705	0.0144034	0.0424166	0.125216	165.127	724.326	12.07	--	--	--	--	--	--	--	--	--	-	-	-	-
POS_M166T66	2.41946e+06	3.72482e+06	3.07918e+06	2.25258e+06	1.79066e+06	3.0191e+06	1.19548e+06	598627	1.74001e+06	935752	1.83155e+06	1.46624e+06	2.7143e+06	1.29461e+06	-1.06806	0.00203399	0.0107083	0.152333	165.997	66.2442	1.1	--	--	--	--	--	--	--	--	--	-	-	-	-
POS_M166T119	2.18477e+06	7.47045e+06	5.98397e+06	4.98864e+06	4.05341e+06	6.2066e+06	1.68924e+06	702814	2.77418e+06	1.42928e+06	1.85268e+06	1.94256e+06	5.14798e+06	1.73179e+06	-1.57174	0.00172841	0.00951326	0.236767	166.018	118.656	1.98	--	--	--	--	--	--	--	--	--	-	-	-	-
POS_M166T43	5.87763e+06	8.62785e+06	3.56054e+06	3.99813e+06	5.618e+06	2.92737e+06	1.46832e+06	2.58859e+06	2.72293e+06	3.1096e+06	2.04923e+06	2.96309e+06	5.10159e+06	2.48363e+06	-1.0385	0.0143889	0.0423943	0.187727	166.029	42.625	0.71	--	6-Methylmercaptopurine	--	13.5208	C6H6N4S	MS1	Imidazopyrimidines	-	HMDB0060412	-	-	-	-
POS_M167T82	1.72141e+06	2.18047e+06	2.03565e+06	1.75229e+06	1.81306e+06	883247	4.79696e+06	5.02911e+06	4.47751e+06	5.37945e+06	5.53412e+06	3.83911e+06	1.73102e+06	4.84271e+06	1.48419	1.74438e-06	8.57138e-05	0.244407	166.951	82.0112	1.37	--	--	--	--	--	--	--	--	--	-	-	-	-
POS_M167T111	1.10432e+07	1.47852e+07	1.19562e+08	7.68645e+07	7.6e+07	1.9443e+07	1493.84	1493.84	1493.84	1493.84	1493.84	1493.84	5.29496e+07	1493.84	-15.1133	0.0153459	0.0445039	0.837472	167.013	111.187	1.85	--	--	--	--	--	--	--	--	--	-	-	-	-
POS_M167T583	1.29323e+08	9.67943e+07	2.90859e+07	9.18847e+07	2.91402e+07	1.17353e+08	1493.84	1493.84	1493.84	1493.84	1493.84	1493.84	8.22635e+07	1493.84	-15.7489	0.000911685	0.00601179	1.17081	167.013	583.41	9.72	--	--	--	--	--	--	--	--	--	-	-	-	-
POS_M167T355	5.76707e+07	1.70987e+07	9.92353e+07	1.87391e+07	2.00977e+07	7.69714e+07	7.38074e+07	1.86004e+08	2.22059e+08	2.4189e+08	4.68642e+08	8.03919e+07	4.83022e+07	2.12132e+08	2.13481	0.0221479	0.0586731	1.45651	167.013	354.693	5.91	--	--	--	--	--	--	--	--	--	-	-	-	-
POS_M167T460	6.5963e+06	4.27225e+06	3.25717e+06	5.21411e+06	4.34803e+06	7.84985e+06	1.45549e+06	1.96451e+06	825035	955306	1.51573e+06	1.0435e+06	5.25629e+06	1.29326e+06	-2.02303	0.000240387	0.0023212	0.262706	167.034	460.498	7.67	--	3,4-Dihydroxymandelic acid	--	3.27714	C8H8O5	MS1	Phenols	775-01-9	HMDB0001866	C05580	ko01100//Metabolic pathways;ko00350//Tyrosine metabolism	Amino acid metabolism;Global and overview maps	Metabolism
POS_M167T826	4.81642e+06	6.68096e+06	4.18225e+06	729077	3.0709e+06	3.76661e+06	810693	437232	2.5967e+06	722683	665528	577247	3.87437e+06	968347	-2.00037	0.00745548	0.0261248	0.207275	167.107	826.392	13.77	--	--	--	--	--	--	--	--	--	-	-	-	-
POS_M168T45	9.16694e+06	3.74492e+07	1.67264e+07	6.50116e+06	6.462e+06	7.05454e+06	1493.84	1493.84	1493.84	1493.84	1493.84	1493.84	1.38934e+07	1493.84	-13.1831	0.0190041	0.0521586	0.432511	167.977	44.8674	0.75	--	--	--	--	--	--	--	--	--	-	-	-	-
POS_M168T118	1.00453e+08	9.74733e+07	8.4651e+07	1.13596e+08	1.06221e+08	1.16266e+08	1.71906e+08	2.45748e+08	3.84529e+08	3.39197e+08	2.35423e+08	1.50738e+08	1.0311e+08	2.5459e+08	1.30399	0.00247289	0.01223	1.53696	168.013	118.424	1.97	--	--	--	--	--	--	--	--	--	-	-	-	-
POS_M168T37	6.08924e+06	4.08862e+06	3.30629e+06	3.61574e+06	3.79183e+06	4.65566e+06	6.87018e+06	1.59539e+07	1.10121e+07	1.58142e+07	2.08766e+07	1.20372e+07	4.2579e+06	1.37607e+07	1.69234	0.000844127	0.00570697	0.395924	168.014	36.9116	0.62	--	Zoxazolamine	--	27.3259	C7H5ClN2O	MS1	--	--	--	-	-	-	-
POS_M169T119	2.73926e+06	2.17532e+06	2.15878e+06	3.04786e+06	2.69619e+06	1.14524e+06	584594	428377	894845	1.27677e+06	732806	1.52646e+06	2.32711e+06	907309	-1.35887	0.00138553	0.00808825	0.148844	169.014	119.325	1.99	--	2-Amino-3-phosphonopropionic acid	--	1.20054	C3H8NO5P	MS1	Carboxylic acids and derivatives	5652-28-8	HMDB0000370	C05672	ko01100//Metabolic pathways	Global and overview maps	Metabolism
POS_M169T288	1.6004e+07	2.886e+06	1.55764e+07	1.58436e+07	2.33446e+07	2.91854e+07	5.18841e+06	4.71131e+06	8.51203e+06	1.10155e+07	2.27771e+06	7.88039e+06	1.714e+07	6.59755e+06	-1.37737	0.0205128	0.0552385	0.367069	169.047	288.021	4.8	--	--	--	--	--	--	--	--	--	-	-	-	-
POS_M170T77	6.59485e+06	9.12278e+06	1.08157e+07	1.30956e+07	5.40141e+07	1.27857e+07	1493.84	1493.84	1493.84	1493.84	1493.84	1493.84	1.77381e+07	1493.84	-13.5355	0.0359152	0.0839398	0.449379	169.977	76.933	1.28	--	Selenocysteine	--	1.24177	C3H7NO2Se	MS1	Carboxylic acids and derivatives	3614-08-02	HMDB0003288	C05688	ko01100//Metabolic pathways;ko00450//Selenocompound metabolism	Global and overview maps;Metabolism of other amino acids	Metabolism
POS_M170T73	5.2562e+07	6.60034e+07	7.12706e+07	5.76415e+07	5.39097e+07	9.31567e+07	4.66224e+07	1.96835e+07	2.74534e+07	2.69141e+07	2.44471e+07	1.58552e+07	6.57573e+07	2.68293e+07	-1.29334	0.000447437	0.00360613	0.812883	170.047	73.2296	1.22	--	--	--	--	--	--	--	--	--	-	-	-	-
POS_M170T402	1.26217e+07	3.6943e+06	3.94857e+06	1.39422e+07	1.32833e+07	2.25565e+07	1.45973e+06	1.98389e+06	1.99315e+06	2.45794e+06	2.66968e+06	1.61039e+06	1.16744e+07	2.02913e+06	-2.52442	0.00760325	0.026427	0.372266	170.06	401.843	6.7	3-Indoleacrylate	--	0.309159	24.3353	C11H9NO2	MS2	Indoles and derivatives	1204-06-4	HMDB0000734	-	-	-	-
POS_M171T66	9.6492e+06	1.00936e+07	9.64599e+06	6.62482e+06	9.52962e+06	6.17022e+06	634276	1.04997e+06	813191	2.86316e+06	3.18843e+06	410690	8.61891e+06	1.49329e+06	-2.52901	9.04092e-06	0.000237441	0.359908	170.974	65.9645	1.1	--	--	--	--	--	--	--	--	--	-	-	-	-
POS_M171T667	5.78997e+07	4.36501e+07	1.38877e+08	6.46623e+07	8.8876e+07	2.32197e+07	1493.84	1493.84	1493.84	1493.84	1493.84	1493.84	6.95308e+07	1493.84	-15.5063	0.00178092	0.00967127	1.0428	171.034	666.865	11.11	--	--	--	--	--	--	--	--	--	-	-	-	-
POS_M171T444	2.85836e+08	3.18963e+08	1.61221e+08	1.58235e+08	3.75729e+07	3.53391e+07	4.44725e+07	8.32941e+06	2.83489e+07	5.08587e+07	7.29874e+07	2.20195e+07	1.66194e+08	3.78361e+07	-2.13504	0.0272622	0.0685832	1.26805	171.034	443.985	7.4	--	--	--	--	--	--	--	--	--	-	-	-	-
POS_M172T593	5.08473e+07	8.99723e+06	7.63294e+07	7.29783e+07	4.16444e+07	1.35941e+07	3.9686e+07	1.01682e+08	1.49613e+08	2.23702e+08	8.94569e+07	9.16787e+07	4.40651e+07	1.1597e+08	1.39604	0.0296283	0.0730576	0.963662	171.992	592.568	9.88	--	--	--	--	--	--	--	--	--	-	-	-	-
POS_M172T743	1.09835e+07	1.3907e+07	5.60614e+07	9.16058e+07	8.21361e+07	1.33032e+08	3.15079e+06	1.0333e+07	1.08126e+07	2.51749e+06	2.61651e+06	3.07778e+06	6.4621e+07	5.41804e+06	-3.57616	0.0122912	0.0377471	0.909212	171.993	743.157	12.39	--	--	--	--	--	--	--	--	--	-	-	-	-
POS_M172T319	2.53958e+07	1.07864e+08	8.14833e+07	2.80211e+08	1.16899e+08	3.53338e+08	2.56957e+07	4.40118e+06	4.1367e+07	3.4362e+07	3.2465e+06	1.44967e+07	1.60865e+08	2.05949e+07	-2.9655	0.0229307	0.0603568	1.35928	171.993	319.232	5.32	--	--	--	--	--	--	--	--	--	-	-	-	-
POS_M172T303	3.03213e+07	1.08056e+08	2.03302e+08	2.46311e+08	1.1766e+08	4.04347e+07	1493.84	1493.84	1493.84	1493.84	1493.84	1493.84	1.24347e+08	1493.84	-16.345	0.0054797	0.0213341	1.35337	171.993	303.136	5.05	--	--	--	--	--	--	--	--	--	-	-	-	-
POS_M173T37	2.29001e+07	1.66548e+07	1.78773e+07	1.36813e+07	2.31993e+07	1.90891e+07	3.90414e+07	3.67018e+07	8.26227e+07	4.01556e+07	3.84153e+07	6.41442e+07	1.89003e+07	5.01802e+07	1.40871	0.00263247	0.0127806	0.683916	172.977	36.8843	0.61	--	--	--	--	--	--	--	--	--	-	-	-	-
POS_M173T77	1.87971e+06	8.11665e+06	1.99744e+06	8.41974e+06	6.97308e+06	1.61342e+06	1.40045e+07	2.07186e+07	2.27094e+07	3.14343e+07	3.13526e+07	4.64223e+07	4.83334e+06	2.77736e+07	2.52262	0.000758898	0.00532102	0.615059	172.977	77.4303	1.29	--	--	--	--	--	--	--	--	--	-	-	-	-
POS_M173T121	1.21467e+07	7.72569e+06	5.33844e+06	1.07434e+07	3.04289e+07	1.53288e+07	2.67719e+06	3.53955e+06	3.79967e+06	2.75381e+06	1.85833e+06	3.68049e+06	1.36187e+07	3.05151e+06	-2.15799	0.0162054	0.0462265	0.368452	172.993	121.252	2.02	--	--	--	--	--	--	--	--	--	-	-	-	-
POS_M173T681	4.64245e+06	3.13636e+06	3.36159e+06	1.56376e+06	2.10274e+06	2.00827e+06	1.60817e+07	1.0869e+07	1.18215e+07	9.19668e+06	1.16659e+07	5.86276e+06	2.80253e+06	1.09163e+07	1.96167	0.000228348	0.00224407	0.376371	173.117	680.914	11.35	--	--	--	--	--	--	--	--	--	-	-	-	-
POS_M174T68	2.17655e+06	2.8046e+06	981469	790178	1.35839e+06	1.79424e+06	986100	1.17764e+06	911229	413450	565916	708580	1.65091e+06	793820	-1.05638	0.0272991	0.0686477	0.10573	173.998	67.5021	1.13	--	--	--	--	--	--	--	--	--	-	-	-	-
POS_M174T146	1.66364e+07	1.75755e+07	1.75877e+07	1.51439e+07	2.02689e+07	2.22031e+07	1493.84	1493.84	1493.84	1493.84	1493.84	1493.84	1.82359e+07	1493.84	-13.5755	8.21386e-09	1.69144e-06	0.59676	174.076	146.427	2.44	N-Acetyl-L-glutamate 5-semialdehyde	--	0.0362685	0.123579	C7H11NO4	MS2	Carboxylic acids and derivatives	13074-21-0	HMDB0006488	C01250	ko01100//Metabolic pathways;ko01110//Biosynthesis of secondary metabolites;ko01130//Biosynthesis of antibiotics;ko01230//Biosynthesis of amino acids;ko01210//2-Oxocarboxylic acid metabolism;ko00330//Arginine and proline metabolism;ko00220//Arginine biosynthesis	Amino acid metabolism;Global and overview maps	Metabolism
POS_M174T102_2	1.12225e+07	1.38927e+07	1.22286e+07	1.93727e+07	1.29816e+07	1.47794e+07	3.25956e+07	2.84381e+07	2.70827e+07	3.24498e+07	2.69359e+07	3.01582e+07	1.40796e+07	2.961e+07	1.07248	1.71049e-06	8.4732e-05	0.544746	174.112	102.303	1.71	--	--	--	--	--	--	--	--	--	-	-	-	-
POS_M174T271	2.20865e+06	3.36803e+06	2.70531e+06	3.92323e+06	3.83389e+06	4.08556e+06	2.76237e+06	628724	852845	661957	1.85713e+06	950112	3.35411e+06	1.28552e+06	-1.38358	0.00121385	0.00738858	0.181613	174.124	270.552	4.51	--	Phendimetrazine	--	3.43563	C12H17NO	MS1	Oxazinanes	634-03-7	HMDB0015519	-	-	-	-
POS_M175T42	5.72613e+06	1.28884e+07	2.39095e+07	8.0774e+06	1.64179e+07	9.04102e+06	6.51331e+06	3.77285e+06	2.07754e+06	3.39954e+06	6.5663e+06	3.86682e+06	1.26767e+07	4.36606e+06	-1.53778	0.0146937	0.0431256	0.332783	174.977	42.0804	0.7	--	--	--	--	--	--	--	--	--	-	-	-	-
POS_M175T208	2.73257e+06	2.77579e+06	678166	2.17451e+06	2.99165e+06	2.24405e+06	1.68719e+06	383640	373478	1.13128e+06	414585	375385	2.26612e+06	727593	-1.63902	0.0038627	0.0169224	0.148813	175.053	208.021	3.47	--	--	--	--	--	--	--	--	--	-	-	-	-
POS_M176T41	1.35603e+07	9.85943e+06	5.87922e+06	6.74546e+06	5.4812e+06	7.73931e+06	1493.84	1493.84	1493.84	1493.84	1493.84	1493.84	8.21082e+06	1493.84	-12.4243	6.17518e-05	0.000919936	0.383619	175.954	41.3201	0.69	--	--	--	--	--	--	--	--	--	-	-	-	-
POS_M176T531	6.54123e+06	5.44117e+06	5.37618e+06	5.48554e+06	2.48388e+07	1.23065e+07	1.29288e+06	3.36196e+06	1.0618e+06	2.98464e+06	3.39169e+06	4.84827e+06	9.99825e+06	2.82354e+06	-1.82417	0.0497394	0.107507	0.279448	176.014	531.49	8.86	--	--	--	--	--	--	--	--	--	-	-	-	-
POS_M177T143	5.32816e+06	2.15622e+07	1.68321e+07	2.24862e+07	2.22003e+07	3.02964e+07	8.14527e+06	5.34996e+07	1.38953e+07	7.75765e+07	1.05948e+08	8.00864e+07	1.97842e+07	5.65252e+07	1.51454	0.0476406	0.104528	0.6556	176.972	142.708	2.38	--	--	--	--	--	--	--	--	--	-	-	-	-
POS_M177T67	7.5625e+07	9.16529e+07	8.17294e+07	1.61739e+07	1.67514e+07	4.09249e+07	2.67059e+07	1.57064e+07	1.77153e+07	2.54537e+07	1.09886e+07	4.37126e+06	5.38096e+07	1.68235e+07	-1.67738	0.0258684	0.0660033	0.687561	176.972	66.936	1.12	--	--	--	--	--	--	--	--	--	-	-	-	-
POS_M177T293	1.10986e+07	9.73364e+06	1.17966e+07	6.896e+06	1.16453e+07	1.33104e+07	5.59375e+07	6.09907e+07	6.81402e+07	3.85028e+07	6.16532e+07	3.73883e+07	1.07468e+07	5.37688e+07	2.32287	1.084e-05	0.000265254	0.883689	177.029	292.995	4.88	--	--	--	--	--	--	--	--	--	-	-	-	-
POS_M177T148	3.38978e+06	4.29466e+06	3.71523e+06	3.21968e+06	3.45969e+06	2.83523e+06	1.36971e+06	1.48582e+06	1.53068e+06	1.22855e+06	1.52449e+06	915392	3.48571e+06	1.34244e+06	-1.3766	2.31317e-06	9.96229e-05	0.201096	177.039	148.112	2.47	--	D-Glucuronic acid	--	23.1977	C6H10O7	MS1	Furofurans	32449-92-6	HMDB0006355	-	-	-	-
POS_M177T540	2.84854e+07	2.40397e+07	2.19662e+07	1.6676e+07	2.64649e+07	1.76341e+07	5.28322e+07	4.90217e+07	3.2076e+07	4.70568e+07	5.52745e+07	4.90815e+07	2.25444e+07	4.75571e+07	1.07689	6.85166e-05	0.00100113	0.676145	177.056	539.885	9	--	--	--	--	--	--	--	--	--	-	-	-	-
POS_M177T412	3.02282e+07	4.71521e+07	3.85838e+07	1.87088e+07	2.19328e+07	3.09593e+07	7.57081e+07	5.69984e+07	7.1285e+07	8.38612e+07	5.49284e+07	6.73543e+07	3.12608e+07	6.83559e+07	1.12871	0.00014084	0.00162834	0.810103	177.055	411.81	6.86	--	--	--	--	--	--	--	--	--	-	-	-	-
POS_M177T366	1.40252e+07	2.99952e+07	1.79136e+07	1.80419e+07	1.72061e+07	4.67021e+07	2.22941e+06	5.54409e+06	6.30747e+06	6.75763e+06	4.03026e+06	4.75776e+06	2.39807e+07	4.93777e+06	-2.27994	0.00393087	0.0171068	0.545911	177.055	365.662	6.09	--	--	--	--	--	--	--	--	--	-	-	-	-
POS_M177T91	3.51197e+07	2.74603e+07	2.06979e+07	4.36486e+07	3.08842e+07	4.08296e+07	1.04954e+08	1.05867e+08	1.24767e+08	4.43881e+07	7.63582e+07	2.25203e+07	3.31067e+07	7.98091e+07	1.26943	0.0182598	0.0505254	0.771469	177.123	91.2499	1.52	--	--	--	--	--	--	--	--	--	-	-	-	-
POS_M178T298	1.5602e+06	538593	1.28418e+06	1.43834e+06	828247	2.4464e+06	524339	316788	301397	272557	631339	467572	1.34933e+06	418999	-1.68722	0.00718325	0.0254907	0.117135	178.047	297.978	4.97	--	--	--	--	--	--	--	--	--	-	-	-	-
POS_M178T385	791126	387447	301578	1.24598e+06	2.29057e+06	1.30656e+06	3.71153e+06	2.90002e+06	3.03448e+06	6.15058e+06	2.06743e+06	3.3832e+06	1.05388e+06	3.54121e+06	1.74853	0.00312447	0.0145781	0.201432	178.05	384.78	6.41	--	Gluconolactone	--	12.1881	C6H10O6	MS1	Organooxygen compounds	90-80-2	HMDB0000150	C00198	ko01100//Metabolic pathways;ko01110//Biosynthesis of secondary metabolites;ko01120//Microbial metabolism in diverse environments;ko01130//Biosynthesis of antibiotics;ko01200//Carbon metabolism;ko00030//Pentose phosphate pathway	Carbohydrate metabolism;Global and overview maps	Metabolism
POS_M178T84	1.86675e+07	1.82623e+07	3.23576e+06	1.99755e+07	1.01887e+07	3.17555e+06	964429	3.46143e+06	4.68779e+06	683380	454710	3.22201e+06	1.22509e+07	2.24562e+06	-2.4477	0.0120274	0.0371052	0.372206	178.058	84.0071	1.4	--	(R)C(S)S-Alliin	--	29.0276	C6H11NO3S	MS1	Carboxylic acids and derivatives	556-27-4	HMDB0033592	-	-	-	-
POS_M178T292	2.09993e+06	2.28473e+06	7.14962e+06	8.82903e+06	5.94139e+06	8.51734e+06	1493.84	1493.84	1493.84	1493.84	1493.84	1493.84	5.80367e+06	1493.84	-11.9237	0.00076072	0.0053233	0.310696	178.072	292.234	4.87	--	--	--	--	--	--	--	--	--	-	-	-	-
POS_M179T82	1.46624e+06	2.08644e+06	618365	1.52615e+06	1.5316e+06	1.01334e+06	4.60707e+06	3.59006e+06	4.61629e+06	710763	3.96968e+06	1.12342e+06	1.37369e+06	3.10288e+06	1.17555	0.0416668	0.0939933	0.140098	178.951	82.08	1.37	--	--	--	--	--	--	--	--	--	-	-	-	-
POS_M179T596	2.29714e+06	2.80236e+06	2.86058e+06	2.30884e+06	896536	2.12069e+06	7.00458e+06	6.61669e+06	5.1018e+06	6.74268e+06	6.34934e+06	6.88248e+06	2.21436e+06	6.4496e+06	1.54232	1.09315e-06	6.16823e-05	0.283552	179.07	595.561	9.93	5-Deoxy-D-glucuronate	--	1.12e-11	0.748287	C6H10O6	MS2	--	--	--	C16737	ko01100//Metabolic pathways;ko01120//Microbial metabolism in diverse environments;ko00562//Inositol phosphate metabolism	Carbohydrate metabolism;Global and overview maps	Metabolism
POS_M179T39	4.4433e+06	3.5273e+06	3.38287e+06	3.74328e+06	3.64342e+06	3.29948e+06	1.75336e+06	2.14845e+06	961056	755592	1.90523e+06	1.58767e+06	3.67327e+06	1.51856e+06	-1.27436	1.62495e-05	0.000350993	0.199215	179.061	39.2261	0.65	--	5-Hydroxyconiferyl alcohol	--	26.463	C10H12O4	MS1	Phenols	-	HMDB0060398	C12205	ko01110//Biosynthesis of secondary metabolites;ko00940//Phenylpropanoid biosynthesis	Biosynthesis of other secondary metabolites;Global and overview maps	Metabolism
POS_M179T457	1.74474e+06	1.59335e+06	1.59789e+06	1.63753e+06	2.12261e+06	1.78077e+06	1493.84	1493.84	1493.84	1493.84	1493.84	1493.84	1.74615e+06	1493.84	-10.1909	1.12442e-09	4.64072e-07	0.184416	179.07	457.143	7.62	--	OCP_197.0840_11.1	--	5.28404	C10H13ClN2	MS1	--	--	--	-	-	-	-
POS_M179T794	1.00603e+07	1.0456e+07	2.01438e+06	1.79469e+06	7.43256e+06	8.66584e+06	2.6551e+06	2.48435e+06	2.36967e+06	2.92199e+06	1.80462e+06	2.8492e+06	6.7373e+06	2.51415e+06	-1.4221	0.0246347	0.0635167	0.231401	179.143	793.819	13.23	--	--	--	--	--	--	--	--	--	-	-	-	-
POS_M180T431	8.65734e+06	9.84584e+06	9.41382e+06	9.05249e+06	8.26729e+06	1.06853e+07	1.88259e+07	1.5566e+07	1.93447e+07	2.1658e+07	2.46424e+07	1.96319e+07	9.32034e+06	1.99448e+07	1.09756	8.90456e-06	0.000235461	0.445834	180.102	431.324	7.19	L-Homophenylalanine	--	5.74e-06	0.0605871	C10H13NO2	MS2	--	--	--	C17235	ko01110//Biosynthesis of secondary metabolites;ko01210//2-Oxocarboxylic acid metabolism;ko00400//Phenylalanine, tyrosine and tryptophan biosynthesis;ko00966//Glucosinolate biosynthesis	Amino acid metabolism;Biosynthesis of other secondary metabolites;Global and overview maps	Metabolism
POS_M181T242	775623	3.55983e+06	9.05483e+06	812335	3.87222e+06	3.77451e+06	1.2234e+07	1.25712e+07	7.61596e+06	1.31135e+07	1.11081e+07	9.96931e+06	3.64156e+06	1.1102e+07	1.6082	0.000529387	0.00406241	0.356336	180.518	242.24	4.04	--	--	--	--	--	--	--	--	--	-	-	-	-
POS_M181T210	1.48754e+07	1.92151e+07	2.04734e+07	1.89426e+07	1.72385e+07	1.49263e+07	8.27013e+06	7.08633e+06	4.26955e+06	5.08683e+06	6.33103e+06	4.11984e+06	1.76119e+07	5.86062e+06	-1.58742	1.52572e-06	7.87813e-05	0.470686	180.539	209.526	3.49	--	--	--	--	--	--	--	--	--	-	-	-	-
POS_M181T35	3.0631e+07	3.1067e+07	2.87258e+07	2.76262e+07	3.18667e+07	2.88063e+07	1.28039e+07	9.53112e+06	8.75863e+06	9.09826e+06	9.22147e+06	9.13835e+06	2.97872e+07	9.75862e+06	-1.60994	8.44248e-10	4.64072e-07	0.624939	180.99	34.8386	0.58	--	--	--	--	--	--	--	--	--	-	-	-	-
POS_M181T788	2.29188e+08	7.90882e+07	1.27369e+08	2.70707e+08	9.0029e+07	9.36742e+07	1.88536e+07	4.98661e+06	4.78519e+06	1.11139e+07	1.4973e+07	3.74416e+07	1.48343e+08	1.5359e+07	-3.27178	0.00269653	0.0129984	1.43013	181.014	788.317	13.14	--	--	--	--	--	--	--	--	--	-	-	-	-
POS_M181T571	7.04556e+06	6.33165e+06	7.00649e+06	6.01799e+06	6.94292e+06	6.745e+06	2.03103e+07	1.92648e+07	2.42649e+07	3.23784e+07	4.16337e+07	1.09457e+07	6.6816e+06	2.47996e+07	1.89205	0.00213102	0.0109856	0.542288	181.05	570.879	9.51	Caffeate	--	0.000190317	0.0145555	C9H8O4	MS2	Cinnamic acids and derivatives	501-16-6	HMDB0003501	-	-	-	-
POS_M182T36	6.26495e+06	6.82631e+06	7.11171e+06	7.02993e+06	4.80197e+06	4.84621e+06	3.30098e+06	3.26213e+06	3.1965e+06	2.19526e+06	3.04735e+06	2.40329e+06	6.14685e+06	2.90092e+06	-1.08334	4.72908e-05	0.00076528	0.243338	181.977	35.7407	0.6	--	--	--	--	--	--	--	--	--	-	-	-	-
POS_M182T35	3.03353e+07	3.18459e+07	3.75519e+07	3.72271e+07	3.67442e+07	3.22475e+07	1.91818e+07	1.11373e+07	1.45596e+07	1.58103e+07	1.33882e+07	1.28464e+07	3.43253e+07	1.44873e+07	-1.24449	4.51905e-07	3.26003e-05	0.611309	181.988	34.8203	0.58	--	--	--	--	--	--	--	--	--	-	-	-	-
POS_M182T790	6.70764e+06	1.24226e+07	1.03395e+07	6.31206e+06	1.13652e+07	7.335e+06	1493.84	1493.84	1493.84	1493.84	1493.84	1493.84	9.08034e+06	1493.84	-12.5695	6.97924e-06	0.00020643	0.410164	182.02	789.83	13.16	--	--	--	--	--	--	--	--	--	-	-	-	-
POS_M182T40	1.53675e+07	4.59278e+06	8.19999e+06	7.00545e+06	4.38753e+06	2.23803e+06	4.32204e+06	1.26066e+06	1.39633e+06	812685	1.35736e+06	2.66555e+06	6.96521e+06	1.96911e+06	-1.82263	0.0289438	0.0717472	0.24666	182.118	40.1683	0.67	--	Ecgonine methyl ester	--	23.0837	C10H17NO3	MS1	Carboxylic acids and derivatives	-	HMDB0062751	C12448	ko01100//Metabolic pathways;ko01110//Biosynthesis of secondary metabolites;ko00960//Tropane, piperidine and pyridine alkaloid biosynthesis	Biosynthesis of other secondary metabolites;Global and overview maps	Metabolism
POS_M182T761	1.2844e+06	986399	1.07946e+06	1.09132e+06	2.53792e+06	944587	385132	802866	274010	694102	192841	218264	1.32068e+06	427869	-1.62604	0.00788442	0.0272123	0.110156	182.126	760.875	12.68	--	--	--	--	--	--	--	--	--	-	-	-	-
POS_M183T303	2.78345e+08	6.87103e+07	1.62797e+08	1.88272e+08	6.76633e+07	8.2782e+07	1493.84	1493.84	1493.84	1493.84	1493.84	1493.84	1.41428e+08	1493.84	-16.5307	0.00211905	0.0109447	1.48662	182.985	302.931	5.05	--	--	--	--	--	--	--	--	--	-	-	-	-
POS_M183T570	2.10172e+06	1.70724e+06	1.63695e+06	580940	2.38683e+06	579193	5.22339e+06	7.48693e+06	7.47348e+06	5.97566e+06	8.85095e+06	7.45158e+06	1.49881e+06	7.077e+06	2.23932	3.58635e-06	0.000134887	0.321834	183.073	569.852	9.5	Azatyrosine	--	0.000710354	17.5478	C8H10N2O3	MS2	--	--	--	C21325	ko01130//Biosynthesis of antibiotics	Global and overview maps	Metabolism
POS_M184T127	1.55557e+06	2.14425e+06	1.57072e+06	2.5051e+06	1.64223e+06	1.77915e+06	8.71457e+06	5.04874e+06	9.58899e+06	6.42302e+06	6.03025e+06	7.39222e+06	1.86617e+06	7.19963e+06	1.94784	2.17874e-05	0.000429614	0.31122	183.969	127.48	2.12	--	Cysteine-S-sulfate	--	0.351397	C3H7NO5S2	MS1	Carboxylic acids and derivatives	1637-71-4	HMDB0000731	C05824	ko01100//Metabolic pathways;ko01230//Biosynthesis of amino acids;ko00270//Cysteine and methionine metabolism	Amino acid metabolism;Global and overview maps	Metabolism
POS_M184T67	1.14537e+07	6.31993e+06	3.46769e+06	8.25672e+06	3.7002e+06	1.1384e+07	1493.84	1493.84	1493.84	1493.84	1493.84	1493.84	7.43038e+06	1493.84	-12.2802	0.000455858	0.00365298	0.356124	183.984	67.2161	1.12	--	--	--	--	--	--	--	--	--	-	-	-	-
POS_M184T565	1.7352e+07	1.82308e+06	1.79381e+06	1.59906e+06	1.57377e+06	1.59528e+06	3.04597e+06	4.54644e+07	1.61464e+07	9.29288e+06	1.74488e+07	5.12387e+07	4.28951e+06	2.37729e+07	2.47043	0.0448341	0.0995171	0.458116	184.003	565.182	9.42	--	--	--	--	--	--	--	--	--	-	-	-	-
POS_M184T73	7.39996e+06	9.7518e+06	2.77847e+06	7.67775e+06	6.95745e+06	8.396e+06	1493.84	1493.84	1493.84	1493.84	1493.84	1493.84	7.16024e+06	1493.84	-12.2268	2.22235e-05	0.000436799	0.362005	184.045	73.2597	1.22	--	--	--	--	--	--	--	--	--	-	-	-	-
POS_M185T36	2.29803e+07	1.91271e+07	4.60173e+06	2.66738e+07	3.09267e+07	7.12967e+06	1493.84	1493.84	1493.84	1493.84	1493.84	1493.84	1.85732e+07	1493.84	-13.6019	0.00160427	0.00906225	0.535517	184.961	36.0517	0.6	--	--	--	--	--	--	--	--	--	-	-	-	-
POS_M185T188	1.80659e+07	2.40829e+07	3.53998e+06	1.90434e+07	1.65198e+07	3.64684e+06	4.95104e+06	3.23817e+06	2.86405e+06	4.8801e+06	2.00094e+06	3.55174e+06	1.41498e+07	3.58101e+06	-1.98234	0.013418	0.0401947	0.374046	184.992	188.378	3.14	--	--	--	--	--	--	--	--	--	-	-	-	-
POS_M185T39	2.15512e+07	2.45114e+07	2.83992e+07	3.32023e+07	1.49431e+07	2.1941e+07	1.14456e+07	1.04925e+07	7.4e+06	1.19072e+07	8.48981e+06	8.09548e+06	2.40914e+07	9.63841e+06	-1.32165	0.000298529	0.00270368	0.498468	185.023	39.1897	0.65	--	--	--	--	--	--	--	--	--	-	-	-	-
POS_M185T148	1.00641e+08	4.54908e+07	6.19625e+07	3.91535e+07	8.26631e+07	7.14568e+07	1493.84	1493.84	1493.84	1493.84	1493.84	1493.84	6.68946e+07	1493.84	-15.4506	3.28135e-05	0.0005812	1.0944	185.042	147.612	2.46	--	--	--	--	--	--	--	--	--	-	-	-	-
POS_M185T198	3.44603e+06	3.8735e+06	1.37321e+07	5.33614e+06	6.21449e+06	2.53902e+07	2.7401e+07	2.43713e+07	9.61145e+07	6.4366e+07	1.23891e+08	8.87681e+07	9.66541e+06	7.08187e+07	2.87323	0.00416127	0.0177054	0.951281	185.043	198.006	3.3	--	--	--	--	--	--	--	--	--	-	-	-	-
POS_M185T269	2.26602e+07	1.73655e+07	3.19254e+07	5.4854e+07	6.33062e+06	6.62712e+07	1493.84	1493.84	1493.84	1493.84	1493.84	1493.84	3.32345e+07	1493.84	-14.4414	0.00538096	0.0210708	0.712472	185.043	268.536	4.48	--	--	--	--	--	--	--	--	--	-	-	-	-
POS_M185T493	2.59467e+06	2.36322e+06	2.73453e+06	2.53033e+06	2.841e+06	1.30385e+06	616964	588067	561932	901540	465827	508641	2.3946e+06	607162	-1.97963	1.95485e-05	0.000399696	0.178699	185.081	493.247	8.22	--	--	--	--	--	--	--	--	--	-	-	-	-
POS_M186T257	3.81697e+06	2.63764e+06	4.49444e+06	2.59372e+06	1.88314e+06	3.02991e+06	233208	202396	304653	441171	427574	47091.3	3.07597e+06	276015	-3.47822	2.88412e-05	0.000526164	0.226183	185.544	257.445	4.29	--	--	--	--	--	--	--	--	--	-	-	-	-
POS_M187T301	1.21173e+07	5.74194e+06	1.29364e+07	3.88526e+07	3.0107e+07	6.47365e+06	1.06715e+07	5.58324e+07	4.20799e+07	4.62882e+07	3.46608e+07	5.37148e+07	1.77048e+07	4.05413e+07	1.19525	0.0259677	0.0661737	0.533554	186.957	300.519	5.01	--	--	--	--	--	--	--	--	--	-	-	-	-
POS_M187T220	4.92238e+07	2.25965e+07	2.2685e+07	9.16608e+06	1.0291e+07	1.23281e+07	1493.84	1493.84	1493.84	1493.84	1493.84	1493.84	2.10484e+07	1493.84	-13.7824	0.00647662	0.0237723	0.553076	186.956	219.779	3.66	--	--	--	--	--	--	--	--	--	-	-	-	-
POS_M187T790	2.44617e+08	2.75755e+08	2.82251e+08	1.77451e+08	1.15571e+08	3.93648e+08	1493.84	1493.84	1493.84	1493.84	1493.84	1493.84	2.48215e+08	1493.84	-17.3422	8.23665e-05	0.00111031	2.12527	186.982	789.654	13.16	--	--	--	--	--	--	--	--	--	-	-	-	-
POS_M187T36_2	5.16602e+06	1.38206e+07	3.29892e+06	3.45697e+06	4.22224e+06	1.6197e+07	2.05662e+06	2.03636e+06	1.96967e+06	1.81634e+06	1.45399e+06	2.10841e+06	7.69363e+06	1.9069e+06	-2.01244	0.0336093	0.0800013	0.272066	186.992	35.8895	0.6	--	--	--	--	--	--	--	--	--	-	-	-	-
POS_M187T93	1.44031e+07	1.48081e+07	1.71134e+07	1.20909e+07	1.10295e+07	1.45305e+07	6.5828e+06	6.53844e+06	3.39534e+06	715491	7.34477e+06	3.46251e+06	1.39959e+07	4.67323e+06	-1.58252	4.70403e-05	0.000764311	0.413694	187.06	93.166	1.55	--	Levamisole	--	24.6584	C11H12N2S	MS1	Imidazothiazoles	14769-73-4	HMDB0014986	-	-	-	-
POS_M187T148	3.11538e+06	7.80646e+06	1.3868e+07	1.06973e+07	1.20465e+07	1.23074e+07	1.05423e+06	2.64744e+06	1.91642e+06	793358	2.62196e+06	3.61911e+06	9.97352e+06	2.10875e+06	-2.24171	0.000802047	0.00550944	0.363109	187.058	147.87	2.46	--	--	--	--	--	--	--	--	--	-	-	-	-
POS_M187T338	4.20845e+06	3.521e+06	3.9214e+06	3.87065e+06	6.08602e+06	3.63606e+06	1.43501e+07	1.1461e+07	1.11711e+07	1.15251e+07	8.02891e+06	1.1273e+07	4.20727e+06	1.13016e+07	1.42557	1.41852e-05	0.00032371	0.36405	187.06	337.794	5.63	--	--	--	--	--	--	--	--	--	-	-	-	-
POS_M188T819	6.2685e+06	9.22567e+06	1.14429e+07	1.32903e+07	3.21046e+06	2.148e+07	308101	1.36845e+06	201902	983967	1.10152e+06	3.27906e+06	1.08196e+07	1.20717e+06	-3.16395	0.00442479	0.0182905	0.387844	188	819.033	13.65	--	--	--	--	--	--	--	--	--	-	-	-	-
POS_M188T37_2	4.40382e+06	3.88375e+06	1.00646e+07	4.85518e+06	2.88039e+06	7.89977e+06	651374	2.34149e+06	1.98989e+06	3.35848e+06	3.31865e+06	2.56005e+06	5.66458e+06	2.36999e+06	-1.25709	0.0198949	0.0540436	0.210769	187.999	36.8875	0.61	--	--	--	--	--	--	--	--	--	-	-	-	-
POS_M188T347	7.91255e+06	1.75743e+07	1.34479e+07	2.69062e+07	9.17086e+06	2.71024e+07	1.2838e+07	4.83049e+06	6.76287e+06	5.36179e+06	5.23423e+06	3.05198e+06	1.70191e+07	6.34657e+06	-1.4231	0.0166528	0.0471276	0.38165	188.068	346.902	5.78	--	5-Methoxyindoleacetate	--	8.03777	C11H11NO3	MS1	Indoles and derivatives	3471-31-6	HMDB0004096	C05660	ko00380//Tryptophan metabolism	Amino acid metabolism	Metabolism
POS_M188T101	5.38867e+06	1.11872e+07	9.63808e+06	8.58484e+06	8.23266e+06	1.09351e+07	6.30968e+07	5.26976e+07	5.80993e+07	1.12504e+08	3.23963e+08	1.67531e+08	8.99443e+06	1.29649e+08	3.84943	0.0182107	0.0504583	1.26956	188.092	101.458	1.69	--	--	--	--	--	--	--	--	--	-	-	-	-
POS_M188T313	2.03938e+06	1.78384e+06	1.75929e+06	1.5445e+06	1.57739e+06	1.76337e+06	1.51949e+07	1.39579e+07	1.4491e+07	1.30192e+07	2.24602e+06	1.21825e+07	1.74463e+06	1.18486e+07	2.76372	0.000445598	0.00360561	0.411989	188.092	312.863	5.21	2-Keto-6-acetamidocaproate	--	0.0802989	0.0401248	C8H13NO4	MS2	Keto acids and derivatives	-	HMDB0012150	C05548	ko00310//Lysine degradation	Amino acid metabolism	Metabolism
POS_M188T454	2.51223e+06	862029	2.3658e+06	3.56643e+06	2.72041e+06	2.30366e+06	1.9569e+06	5.1491e+06	5.0528e+06	8.25802e+06	8.26282e+06	7.04377e+06	2.38843e+06	5.9539e+06	1.31777	0.00684351	0.024761	0.229592	188.097	453.617	7.56	--	--	--	--	--	--	--	--	--	-	-	-	-
POS_M189T35	4.53971e+06	4.64797e+06	4.4231e+06	4.24195e+06	3.73834e+06	973170	1.07201e+07	1.43608e+07	2.76076e+07	2.92334e+07	9.64574e+06	2.08026e+07	3.76071e+06	1.87284e+07	2.31615	0.00164328	0.00922813	0.489786	188.978	34.8394	0.58	--	2,6-Dichlorobenzamide	--	19.5368	C7H5Cl2NO	MS1	--	--	--	-	-	-	-
POS_M189T243	4.98109e+07	4.64821e+07	4.49108e+07	4.72481e+07	5.56771e+07	4.76201e+07	1.34457e+08	1.09947e+08	9.94122e+07	1.06986e+08	2.37442e+07	1.10009e+08	4.86249e+07	9.74259e+07	1.00261	0.0106531	0.034127	0.829181	189.123	243.149	4.05	--	--	--	--	--	--	--	--	--	-	-	-	-
POS_M189T218	1.941e+06	8.85257e+06	1.84706e+06	1.23367e+06	1.64311e+06	1.65306e+06	1493.84	1493.84	1493.84	1493.84	1493.84	1493.84	2.86174e+06	1493.84	-10.9037	0.0386763	0.0887588	0.186923	189.123	218.15	3.64	--	--	--	--	--	--	--	--	--	-	-	-	-
POS_M190T819	9.3446e+06	1.59614e+07	1.17296e+07	1.25666e+07	1.9932e+06	1.64201e+07	790839	3.78463e+06	465834	2.58624e+06	2.63459e+06	9.17641e+06	1.13359e+07	3.23976e+06	-1.80694	0.00924589	0.0308011	0.348276	190.001	818.897	13.65	--	--	--	--	--	--	--	--	--	-	-	-	-
POS_M190T418	4.40495e+07	3.22353e+07	4.07298e+07	3.71888e+07	3.94029e+07	3.59473e+07	2.05779e+08	1.44992e+08	1.55137e+08	1.4113e+08	1.15763e+08	1.10164e+08	3.82589e+07	1.45494e+08	1.92709	1.82649e-05	0.000382433	1.40954	190.05	417.513	6.96	Kynurenic acid	--	4.3e-31	0.579725	C10H7NO3	MS2	Quinolines and derivatives	492-27-3	HMDB0000715	C01717	ko01100//Metabolic pathways;ko00380//Tryptophan metabolism	Amino acid metabolism;Global and overview maps	Metabolism
POS_M190T200	2.12515e+07	1.75733e+07	1.82918e+07	1.52247e+07	1.23932e+07	1.94329e+07	8.6163e+07	5.88254e+07	1.09489e+08	1.54082e+08	1.12901e+08	1.49464e+08	1.73612e+07	1.11821e+08	2.68725	8.81114e-05	0.00116354	1.30429	190.071	199.712	3.33	--	--	--	--	--	--	--	--	--	-	-	-	-
POS_M190T347	9.79962e+06	1.08987e+07	8.89136e+06	1.08827e+07	7.78425e+06	1.16842e+07	8.76352e+06	3.64356e+06	3.91831e+06	5.41065e+06	3.94349e+06	3.31154e+06	9.99014e+06	4.83184e+06	-1.04793	0.000525771	0.0040426	0.292118	190.086	346.903	5.78	--	--	--	--	--	--	--	--	--	-	-	-	-
POS_M190T402	1.5812e+06	5.08586e+06	1.6617e+06	2.54087e+06	5.43009e+06	7.87533e+06	2.35008e+07	1.22847e+07	8.94079e+06	1.20624e+07	8.30736e+06	7.305e+06	4.02918e+06	1.20668e+07	1.58249	0.0123597	0.0379192	0.338387	190.078	402.291	6.7	--	N-Acetyl-L-phenylalanine	--	22.8981	C11H13NO3	MS1	Carboxylic acids and derivatives	2018-61-3	HMDB0000512	C03519	ko00360//Phenylalanine metabolism	Amino acid metabolism	Metabolism
POS_M190T427	1.0446e+07	5.98925e+06	1.15211e+07	3.9208e+06	5.16285e+06	5.63891e+06	3.21298e+07	1.62923e+07	1.92147e+07	2.26585e+07	1.31244e+07	1.03562e+07	7.11316e+06	1.89626e+07	1.4146	0.0060471	0.0227579	0.425581	190.086	427.072	7.12	--	--	--	--	--	--	--	--	--	-	-	-	-
POS_M190T369	5.95671e+06	1.25199e+07	5.55302e+06	7.4079e+06	5.48754e+06	8.13628e+06	1.96159e+07	1.39409e+07	2.58724e+07	1.25004e+07	8.29676e+06	1.21601e+07	7.51023e+06	1.53977e+07	1.03579	0.0181746	0.050419	0.315854	190.107	368.54	6.14	Diaminopimelic acid	--	0.0248177	0.00210503	C7H14N2O4	MS2	Carboxylic acids and derivatives	583-93-7	HMDB0001370	C00666	ko01100//Metabolic pathways;ko01110//Biosynthesis of secondary metabolites;ko01120//Microbial metabolism in diverse environments;ko01130//Biosynthesis of antibiotics;ko01230//Biosynthesis of amino acids;ko00300//Lysine biosynthesis	Amino acid metabolism;Global and overview maps	Metabolism
POS_M190T242	1.20562e+06	1.34705e+06	1.17576e+06	2.91587e+06	2.83829e+06	1.24247e+06	2.00366e+07	1.9767e+07	5.34227e+06	2.32436e+07	3.465e+06	1.74109e+07	1.78751e+06	1.48776e+07	3.05711	0.00335591	0.0153919	0.45531	190.127	241.961	4.03	--	--	--	--	--	--	--	--	--	-	-	-	-
POS_M191T216	8.67037e+06	6.58141e+07	7.23171e+07	5.75708e+06	2.17783e+07	6.21852e+06	1.92754e+06	1.1151e+06	704531	1.10285e+06	1.39977e+06	1.1256e+06	3.00926e+07	1.22923e+06	-4.61358	0.0447216	0.0993396	0.585269	191.055	215.943	3.6	--	--	--	--	--	--	--	--	--	-	-	-	-
POS_M191T78	2.19664e+07	1.47753e+07	3.04597e+07	3.82518e+07	9.9831e+06	4.03955e+07	1.40902e+07	1.51535e+07	8.47692e+06	1.04121e+07	9.99886e+06	2.18745e+06	2.5972e+07	1.00532e+07	-1.36931	0.0149253	0.0435328	0.469597	191.076	78.1357	1.3	4-Methoxy-2,2-bipyrrole-5-carbaldehyde	--	0.00131381	26.1029	C10H10N2O2	MS2	--	--	--	C21570	ko01130//Biosynthesis of antibiotics	Global and overview maps	Metabolism
POS_M191T570	3.77365e+06	4.69146e+06	2.98068e+06	2.44705e+06	4.3853e+06	524766	9.02211e+06	7.48091e+06	8.89393e+06	6.09041e+06	8.8312e+06	8.20985e+06	3.13382e+06	8.08807e+06	1.36787	8.14991e-05	0.00110769	0.296698	191.107	569.852	9.5	--	--	--	--	--	--	--	--	--	-	-	-	-
POS_M191T667	2.29806e+07	7.58079e+06	8.37579e+06	8.80149e+06	2.32166e+07	2.38742e+07	8.25932e+07	9.64437e+07	1.39987e+08	2.4732e+08	1.22852e+08	3.31782e+08	1.58049e+07	1.70163e+08	3.42847	0.0033063	0.0152282	1.54166	191.143	667.185	11.12	--	--	--	--	--	--	--	--	--	-	-	-	-
POS_M192T310	6.78976e+06	3.21107e+06	6.79543e+06	9.5376e+06	7.49068e+06	7.51391e+06	1493.84	1493.84	1493.84	1493.84	1493.84	1493.84	6.88974e+06	1493.84	-12.1712	9.76562e-06	0.000249382	0.355832	192.032	310.152	5.17	--	Isocitric acid	--	0.223428	C6H8O7	MS1	Carboxylic acids and derivatives	30810-51-6	HMDB0033717	C00311	ko01100//Metabolic pathways;ko01110//Biosynthesis of secondary metabolites;ko01120//Microbial metabolism in diverse environments;ko01130//Biosynthesis of antibiotics;ko01230//Biosynthesis of amino acids;ko01200//Carbon metabolism;ko01210//2-Oxocarboxylic acid metabolism;ko00630//Glyoxylate and dicarboxylate metabolism;ko00020//Citrate cycle (TCA cycle)	Carbohydrate metabolism;Global and overview maps	Metabolism
POS_M192T38	1.78768e+06	1.15331e+06	2.06195e+06	2.26111e+06	1.80304e+06	1.50081e+06	2.07555e+06	6.90708e+06	2.33364e+06	3.24692e+06	4.19571e+06	3.20134e+06	1.76131e+06	3.66004e+06	1.05521	0.0274654	0.0689521	0.151851	192.102	37.9599	0.63	--	--	--	--	--	--	--	--	--	-	-	-	-
POS_M192T667	1.1987e+06	1.23714e+06	1.50654e+06	1.74171e+06	4.00789e+06	1.73709e+06	5.9011e+06	4.38004e+06	3.53913e+06	3.65761e+06	3.59358e+06	3.13736e+06	1.90485e+06	4.0348e+06	1.08282	0.00494401	0.0197771	0.181913	192.146	667.135	11.12	--	Dimethirimol	--	5.22782	C11H19N3O	MS1	--	--	--	-	-	-	-
POS_M193T67	1.71049e+07	1.93515e+07	1.33309e+07	1.45484e+07	3.49761e+06	1.18111e+07	1493.84	1493.84	1493.84	1493.84	1493.84	1493.84	1.32741e+07	1493.84	-13.1173	0.000147674	0.0016702	0.486234	192.945	67.0487	1.12	--	--	--	--	--	--	--	--	--	-	-	-	-
POS_M193T42	1.85596e+07	1.21059e+07	1.81429e+07	1.06577e+07	3.40172e+06	1.22814e+07	1493.84	1493.84	1493.84	1493.84	1493.84	1493.84	1.25249e+07	1493.84	-13.0335	0.000257878	0.00245125	0.46787	192.945	41.6664	0.69	--	--	--	--	--	--	--	--	--	-	-	-	-
POS_M193T189	1.08408e+06	541360	3.36277e+06	992469	1.04499e+06	1.44574e+06	3.10551e+07	1.23987e+07	8.69015e+06	1.22064e+07	1.35264e+06	6.33543e+06	1.4119e+06	1.20064e+07	3.0881	0.0297012	0.0731486	0.370032	193.029	188.57	3.14	--	--	--	--	--	--	--	--	--	-	-	-	-
POS_M193T310	1.23118e+06	376556	1.41024e+06	2.36491e+06	1.9283e+06	1.54464e+06	450912	139819	291867	1.14049e+06	172042	630058	1.47597e+06	470865	-1.64828	0.00964789	0.0317927	0.115969	193.033	310.29	5.17	--	--	--	--	--	--	--	--	--	-	-	-	-
POS_M193T546	3.40265e+06	1.14027e+06	1.38061e+06	3.33478e+06	4.47881e+06	1.30849e+06	1.49536e+06	418184	1.49549e+06	452511	341134	419204	2.5076e+06	770314	-1.70279	0.0187302	0.0515694	0.147247	193.05	546.278	9.1	--	Scopoletin	--	0.181707	C10H8O4	MS1	Coumarins and derivatives	92-61-5	HMDB0034344	C01752	ko01110//Biosynthesis of secondary metabolites;ko00940//Phenylpropanoid biosynthesis	Biosynthesis of other secondary metabolites;Global and overview maps	Metabolism
POS_M193T516	2.82985e+06	2.92112e+06	651370	2.63874e+06	3.1137e+06	2.95114e+06	8.90769e+06	8.86032e+06	6.25248e+06	3.95247e+06	3.81926e+06	5.37388e+06	2.51765e+06	6.19435e+06	1.29887	0.00431918	0.0180623	0.232837	193.086	516.248	8.6	--	--	--	--	--	--	--	--	--	-	-	-	-
POS_M193T450	3.01569e+06	2.58471e+06	2.41729e+06	2.54263e+06	2.36891e+06	2.62588e+06	1.05048e+07	1.09975e+07	1.01615e+07	7.83048e+06	6.38898e+06	7.57144e+06	2.59252e+06	8.90911e+06	1.78093	1.00582e-05	0.000252201	0.339718	193.086	449.947	7.5	--	--	--	--	--	--	--	--	--	-	-	-	-
POS_M193T754	5.33323e+06	6.32133e+06	8.13064e+06	6.97568e+06	7.38371e+06	5.13728e+06	2.49594e+07	1.86037e+07	1.58998e+07	7.45894e+06	8.05577e+06	9.30633e+06	6.54698e+06	1.40473e+07	1.10139	0.0270374	0.0681585	0.304811	193.086	753.69	12.56	--	Myristicin	--	0.929027	C11H12O3	MS1	Benzodioxoles	607-91-0	HMDB0035873	-	-	-	-
POS_M193T83	1.52436e+06	2.37913e+06	1.92952e+06	2.34743e+06	4.10161e+06	2.17341e+06	5.15318e+06	6.4338e+06	9.06869e+06	5.71559e+06	4.57694e+06	4.51821e+06	2.40924e+06	5.91107e+06	1.29484	0.00122059	0.00741866	0.236369	193.118	83.0554	1.38	--	--	--	--	--	--	--	--	--	-	-	-	-
POS_M194T38	1.34026e+06	1.72945e+06	2.42112e+06	1.57675e+06	2.68922e+06	2.79002e+06	4.92677e+06	5.66937e+06	8.06519e+06	6.73654e+06	1.8558e+07	2.12988e+07	2.09114e+06	1.08758e+07	2.37876	0.0133259	0.0399993	0.342108	193.974	38.0625	0.63	--	--	--	--	--	--	--	--	--	-	-	-	-
POS_M195T540	5.56234e+07	4.8941e+07	4.58934e+07	3.70097e+07	5.79723e+07	3.37774e+07	1.12031e+08	9.8689e+07	6.39967e+07	9.5078e+07	1.06789e+08	9.37978e+07	4.65362e+07	9.50636e+07	1.03054	0.000110805	0.00138632	0.939531	195.066	539.686	8.99	--	--	--	--	--	--	--	--	--	-	-	-	-
POS_M195T451	6.58306e+06	5.14887e+06	5.11086e+06	1.33018e+06	7.06483e+06	1.26239e+06	1.21038e+07	1.035e+07	1.24998e+07	1.10324e+07	1.8499e+07	1.74343e+07	4.4167e+06	1.36532e+07	1.6282	0.000352999	0.00306822	0.397618	195.065	450.591	7.51	--	--	--	--	--	--	--	--	--	-	-	-	-
POS_M195T821	1.06338e+07	2.27947e+07	1.44502e+07	3.19491e+06	2.45269e+07	3.05494e+07	9.68563e+06	1.05109e+07	4.78724e+06	5.74665e+06	1.79216e+06	5.25895e+06	1.76917e+07	6.29692e+06	-1.49035	0.025022	0.0643287	0.382659	195.138	820.75	13.68	--	--	--	--	--	--	--	--	--	-	-	-	-
POS_M195T558	1.02344e+06	1.14911e+06	1.09769e+06	1.04879e+06	1.05101e+06	1.05229e+06	6.5826e+06	4.40331e+06	8.08056e+06	4.18779e+06	2.76819e+06	3.91347e+06	1.07039e+06	4.98932e+06	2.22071	0.000622152	0.00458377	0.253755	195.139	557.857	9.3	--	--	--	--	--	--	--	--	--	-	-	-	-
POS_M196T35	3.61303e+07	1.70274e+06	4.13904e+07	3.74237e+07	3.35616e+07	3.58342e+07	1493.84	1493.84	1493.84	1493.84	1493.84	1493.84	3.10072e+07	1493.84	-14.3413	0.000397375	0.00330228	0.721983	196.016	34.8394	0.58	--	Omethoate	--	6.23998	C5H12NO4PS	MS1	--	--	--	-	-	-	-
POS_M196T82	4.58014e+06	5.09246e+06	4.66818e+06	3.95435e+06	3.09895e+06	5.38906e+06	1493.84	1493.84	1493.84	1493.84	1493.84	1493.84	4.46386e+06	1493.84	-11.5451	1.18725e-07	1.20566e-05	0.295153	196.031	82.0412	1.37	--	--	--	--	--	--	--	--	--	-	-	-	-
POS_M196T316	3.39302e+06	4.7382e+06	4.28848e+06	7.31772e+06	4.37415e+06	5.29541e+06	1.97559e+06	988918	1.30548e+06	1.42266e+06	1.22108e+06	879196	4.90116e+06	1.29882e+06	-1.91592	8.51587e-05	0.00113682	0.252639	196.154	315.607	5.26	--	--	--	--	--	--	--	--	--	-	-	-	-
POS_M197T64	7.51693e+06	5.62746e+06	7.43131e+06	1.97838e+07	4.60866e+06	7.28451e+06	3.7139e+06	2.58743e+06	3.58496e+06	2.35248e+06	1.9336e+06	4.27906e+06	8.70877e+06	3.07524e+06	-1.50177	0.034079	0.0808265	0.263549	196.961	63.6521	1.06	--	--	--	--	--	--	--	--	--	-	-	-	-
POS_M197T42	1.36389e+07	8.56566e+06	3.32087e+06	3.69546e+06	4.61029e+06	1.25089e+07	974163	678870	2.86409e+06	1.23957e+06	2.24309e+06	1.08364e+06	7.72334e+06	1.5139e+06	-2.35095	0.00828631	0.0282306	0.300606	196.961	42.4675	0.71	--	--	--	--	--	--	--	--	--	-	-	-	-
POS_M197T82	2.58684e+06	3.44875e+06	2.61587e+06	6.72026e+06	2.37321e+06	7.63446e+06	1.18518e+06	1.08981e+06	2.54256e+06	1.90955e+06	2.25115e+06	974518	4.2299e+06	1.6588e+06	-1.35049	0.0265508	0.0671818	0.18307	197.057	82.242	1.37	--	--	--	--	--	--	--	--	--	-	-	-	-
POS_M197T559	1.80783e+06	1.11927e+06	1.04458e+06	1.45069e+06	854713	1.65151e+06	1493.84	1493.84	1493.84	1493.84	1493.84	1493.84	1.32143e+06	1493.84	-9.78886	5.86673e-06	0.000181952	0.157359	197.081	558.603	9.31	--	--	--	--	--	--	--	--	--	-	-	-	-
POS_M199T291	1.63446e+06	1.31766e+06	2.35917e+06	1.55026e+06	2.15639e+06	1.17645e+06	1.20401e+07	5.47314e+06	5.28202e+06	3.44081e+06	9.83458e+06	3.2739e+06	1.69907e+06	6.55743e+06	1.94839	0.0080695	0.0276844	0.266862	199.011	291.272	4.85	--	--	--	--	--	--	--	--	--	-	-	-	-
POS_M199T444	1.1223e+08	2.5735e+07	8.96089e+07	1.38778e+08	1.62958e+08	3.55567e+07	1.34917e+07	2.90892e+06	9.86199e+06	2.26425e+06	2.41731e+06	1.12238e+07	9.41445e+07	7.028e+06	-3.74369	0.00318306	0.0148275	1.13343	199.029	443.505	7.39	--	O-Phosphothreonine	--	23.4587	C4H10NO6P	MS1	Carboxylic acids and derivatives	1114-81-4	HMDB0011185	C12147	ko00860//Porphyrin and chlorophyll metabolism	Metabolism of cofactors and vitamins	Metabolism
POS_M199T666	6.18177e+07	2.52867e+08	2.75709e+08	4.75068e+07	1.10551e+08	3.24776e+08	1493.84	1493.84	1493.84	1493.84	1493.84	1493.84	1.78871e+08	1493.84	-16.8695	0.00441029	0.0182663	1.66658	199.029	665.794	11.1	--	--	--	--	--	--	--	--	--	-	-	-	-
POS_M199T613	2.24622e+08	7.6931e+07	3.7172e+07	6.3491e+07	5.50435e+07	8.92827e+07	1493.84	1493.84	1493.84	1493.84	1493.84	1493.84	9.10904e+07	1493.84	-15.896	0.00815633	0.0279037	1.13757	199.029	613.335	10.22	--	--	--	--	--	--	--	--	--	-	-	-	-
POS_M200T404_1	1.10387e+06	5.00455e+06	5.41533e+06	5.78877e+06	4.3841e+06	3.08328e+06	1493.84	1493.84	1493.84	1493.84	1493.84	1493.84	4.12998e+06	1493.84	-11.4329	0.000186132	0.00196892	0.268266	199.956	404.376	6.74	--	--	--	--	--	--	--	--	--	-	-	-	-
POS_M200T690	1.09277e+08	1.25534e+08	2.35353e+08	8.17726e+08	6.00001e+08	7.08829e+08	2.1072e+07	2.00791e+07	2.13445e+07	4.17323e+07	1.82276e+07	1.49087e+06	4.32787e+08	2.06577e+07	-4.3889	0.00916263	0.0305789	2.40719	199.986	689.896	11.5	--	--	--	--	--	--	--	--	--	-	-	-	-
POS_M200T420_1	4.10416e+07	3.90647e+07	4.00764e+07	1.48893e+08	3.61295e+07	1.99033e+08	1493.84	1493.84	1493.84	1493.84	1493.84	1493.84	8.40396e+07	1493.84	-15.7798	0.0163619	0.0465638	1.07588	199.986	419.999	7	--	--	--	--	--	--	--	--	--	-	-	-	-
POS_M200T77	1.78624e+07	2.30226e+07	4.48365e+06	1.69681e+07	2.54531e+07	1.62908e+07	3.28299e+07	4.68661e+07	6.67323e+07	5.51986e+07	6.41768e+07	6.36101e+07	1.73468e+07	5.49023e+07	1.6622	0.000108263	0.00136856	0.80999	199.988	77.447	1.29	--	--	--	--	--	--	--	--	--	-	-	-	-
POS_M200T68	5.12874e+07	5.25413e+07	2.55977e+07	1.55183e+07	6.95402e+07	5.76346e+07	1493.84	1493.84	1493.84	1493.84	1493.84	1493.84	4.53533e+07	1493.84	-14.8899	0.000294448	0.00268976	0.876786	199.988	67.6315	1.13	--	--	--	--	--	--	--	--	--	-	-	-	-
POS_M200T420_2	2.38216e+07	2.32257e+07	2.50625e+07	1.831e+07	2.50829e+07	1.80806e+07	7.70711e+07	3.97688e+07	5.26818e+07	5.98777e+07	6.74019e+07	5.44448e+07	2.22639e+07	5.8541e+07	1.39474	5.36281e-05	0.000829394	0.818921	200.047	420.443	7.01	--	--	--	--	--	--	--	--	--	-	-	-	-
POS_M200T111	6.8491e+07	5.339e+07	6.2926e+07	6.41353e+07	1.29634e+07	7.3386e+07	9.49725e+07	2.36196e+08	4.50444e+08	7.54678e+08	1.10579e+09	8.18756e+08	5.58819e+07	5.76805e+08	3.36763	0.00768894	0.026664	2.74849	200.044	110.536	1.84	--	--	--	--	--	--	--	--	--	-	-	-	-
POS_M200T640	1.05421e+07	1.16403e+07	1.38187e+07	6.61814e+06	7.68465e+06	2.03677e+07	7.10852e+06	661509	3.57141e+06	4.75891e+06	4.12509e+06	547051	1.17786e+07	3.46208e+06	-1.76646	0.00436742	0.0181519	0.354363	200.165	639.854	10.66	--	--	--	--	--	--	--	--	--	-	-	-	-
POS_M201T37	9.0612e+06	2.33019e+07	2.88886e+07	1.34954e+07	4.76354e+07	1.20549e+07	1493.84	1493.84	1493.84	1493.84	1493.84	1493.84	2.24062e+07	1493.84	-13.8726	0.00349725	0.0157976	0.576049	200.972	36.9331	0.62	--	--	--	--	--	--	--	--	--	-	-	-	-
POS_M201T67	5.20281e+06	1.01382e+07	8.82554e+06	6.03011e+06	7.49074e+06	6.62615e+06	4.62468e+06	936322	3.35299e+06	648109	2.45302e+06	614812	7.38559e+06	2.10499e+06	-1.8109	0.000383964	0.00322731	0.300092	200.996	66.5712	1.11	--	--	--	--	--	--	--	--	--	-	-	-	-
POS_M201T141	475382	567481	970264	917960	771544	649471	2.98272e+06	5.62729e+06	984820	2.35194e+06	1.07871e+06	2.72673e+06	725350	2.62537e+06	1.85577	0.0210864	0.0564496	0.1556	201.052	141.466	2.36	4-Fumarylacetoacetate	--	1.41e-05	0.783295	C8H8O6	MS2	Keto acids and derivatives	-	HMDB0062563	C01061	ko01100//Metabolic pathways;ko01120//Microbial metabolism in diverse environments;ko00350//Tyrosine metabolism	Amino acid metabolism;Global and overview maps	Metabolism
POS_M202T609	7.07445e+07	1.05009e+08	9.5915e+07	1.6623e+08	1.08246e+08	7.90981e+07	5.83653e+06	1.27866e+06	3.69419e+06	4.56787e+06	2.82715e+06	4.93172e+06	1.04207e+08	3.85602e+06	-4.7562	2.65438e-05	0.000499191	1.34811	201.992	609.333	10.16	--	Benzoyl phosphate	--	5.68928	C7H7O5P	MS1	Benzene and substituted derivatives	-	HMDB0060440	C06206	ko01120//Microbial metabolism in diverse environments	Global and overview maps	Metabolism
POS_M202T99	8.69232e+06	1.00541e+07	8.91525e+06	1.27015e+07	1.79244e+07	1.15037e+07	6.60109e+06	3.73646e+06	2.61328e+06	4.9286e+06	3.97296e+06	2.25329e+06	1.16319e+07	4.01761e+06	-1.53367	0.000607441	0.00449168	0.349126	202.082	99.3148	1.66	--	Simazine	--	16.8803	C7H12ClN5	MS1	--	--	--	-	-	-	-
POS_M202T474	2.03169e+06	1.49406e+06	7.41713e+06	8.01494e+06	1.0563e+06	1.70524e+06	1493.84	1493.84	1493.84	1493.84	1493.84	1493.84	3.61989e+06	1493.84	-11.2427	0.0196256	0.0535268	0.218797	202.081	473.507	7.89	--	Aniracetam	--	7.29839	C12H13NO3	MS1	--	--	--	-	-	-	-
POS_M202T497	454346	454160	520278	469242	453039	619033	516906	1.5795e+06	634543	1.27235e+06	688543	1.67186e+06	495016	1.06062e+06	1.09936	0.0226511	0.0597719	0.0840256	202.09	496.696	8.28	--	--	--	--	--	--	--	--	--	-	-	-	-
POS_M202T682	2.60362e+06	1.74818e+06	2.55095e+06	1.25858e+06	1.09477e+06	2.92248e+06	1493.84	1493.84	1493.84	1493.84	1493.84	1493.84	2.02976e+06	1493.84	-10.4081	7.14178e-05	0.00103145	0.191679	202.216	681.909	11.37	--	--	--	--	--	--	--	--	--	-	-	-	-
POS_M203T473	2.96656e+06	3.74636e+06	679928	4.25396e+06	4.74048e+06	5.25585e+06	1.40563e+06	791613	809503	830084	1.00615e+06	716866	3.60719e+06	926641	-1.96079	0.00268291	0.0129738	0.202819	202.582	473.11	7.89	--	--	--	--	--	--	--	--	--	-	-	-	-
POS_M203T43	8.21893e+06	2.2845e+07	4.70006e+06	1.69467e+07	4.34918e+07	2.62655e+07	4.10404e+07	7.66063e+07	4.11335e+07	1.81034e+08	3.00027e+08	1.08975e+08	2.04113e+07	1.24803e+08	2.61221	0.0303297	0.0743059	1.16217	202.951	42.6668	0.71	--	--	--	--	--	--	--	--	--	-	-	-	-
POS_M203T207	1.82861e+08	3.24973e+07	1.34521e+08	2.08817e+08	9.58717e+07	8.39904e+07	1493.84	1493.84	1493.84	1493.84	1493.84	1493.84	1.23093e+08	1493.84	-16.3304	0.000987797	0.00636584	1.41064	203.052	207.29	3.45	--	--	--	--	--	--	--	--	--	-	-	-	-
POS_M203T382	3.0468e+06	3.27975e+06	3.22505e+06	3.7456e+06	3.03699e+06	3.13018e+06	1.99989e+06	1.46011e+06	1.30883e+06	1.36485e+06	724723	816495	3.24406e+06	1.27915e+06	-1.34262	4.13612e-06	0.000144836	0.191156	203.139	382.397	6.37	--	--	--	--	--	--	--	--	--	-	-	-	-
POS_M204T513	910830	600770	672769	2.07354e+06	2.30599e+06	2.13348e+06	5.4092e+06	3.88444e+06	5.85618e+06	3.92325e+06	2.64786e+06	3.104e+06	1.44956e+06	4.13749e+06	1.51314	0.00132574	0.00785717	0.208414	204.065	513.358	8.56	--	--	--	--	--	--	--	--	--	-	-	-	-
POS_M204T190	2.75737e+07	7.51981e+07	1.86473e+07	7.36902e+07	4.54444e+07	6.96259e+07	3.89665e+07	1.01868e+07	2.29292e+07	1.81165e+07	1.87036e+07	1.74573e+07	5.16966e+07	2.106e+07	-1.29557	0.0181544	0.0503941	0.638074	204.063	189.568	3.16	--	--	--	--	--	--	--	--	--	-	-	-	-
POS_M204T355	4.71969e+06	5.6104e+06	6.41465e+06	3.333e+06	2.48785e+06	5.88501e+06	1.47056e+06	2.55458e+06	2.18005e+06	2.4443e+06	2.17006e+06	1.96468e+06	4.74177e+06	2.1307e+06	-1.15409	0.00244748	0.0121536	0.205575	204.123	354.695	5.91	Bufotenin	--	0.0292898	1.17288	C12H16N2O	MS2	Indoles and derivatives	487-93-4	HMDB0041842	-	-	-	-
POS_M204T418	3.33716e+06	1.6893e+06	2.09259e+06	2.03044e+06	3.36129e+06	2.44632e+06	1493.84	1493.84	1493.84	1493.84	1493.84	1493.84	2.49285e+06	1493.84	-10.7046	5.90591e-06	0.000181952	0.21376	204.123	417.753	6.96	--	--	--	--	--	--	--	--	--	-	-	-	-
POS_M205T74	1.51506e+07	3.63411e+06	4.34057e+06	9.87639e+06	1.26739e+07	7.59078e+06	1493.84	1493.84	1493.84	1493.84	1493.84	1493.84	8.87772e+06	1493.84	-12.537	0.000773202	0.00537627	0.377723	204.957	74.2667	1.24	--	--	--	--	--	--	--	--	--	-	-	-	-
POS_M205T455	1.92656e+06	1.84854e+06	5.55563e+06	5.43651e+06	5.01391e+06	5.13686e+06	2.68284e+06	1.68012e+06	464965	2.06908e+06	2.38513e+06	1.11692e+06	4.153e+06	1.73318e+06	-1.26073	0.0124864	0.0381925	0.179509	205.045	454.622	7.58	--	--	--	--	--	--	--	--	--	-	-	-	-
POS_M205T109_1	4.9491e+06	6.0971e+06	6.81703e+06	5.32743e+06	3.57584e+07	3.93689e+06	4.68685e+06	5.47109e+07	7.05495e+07	7.06426e+07	1.02326e+08	9.63274e+07	1.0481e+07	6.65405e+07	2.66646	0.00420257	0.0177352	0.915479	205.057	109.104	1.82	--	L-Cystathionine	--	14.9319	C7H14N2O4S	MS1	Carboxylic acids and derivatives	56-88-2	HMDB0000099	C02291	ko01100//Metabolic pathways;ko01110//Biosynthesis of secondary metabolites;ko01130//Biosynthesis of antibiotics;ko01230//Biosynthesis of amino acids;ko00270//Cysteine and methionine metabolism;ko00260//Glycine, serine and threonine metabolism	Amino acid metabolism;Global and overview maps	Metabolism
POS_M205T218	4.30411e+07	9.03911e+07	9.92937e+06	1.6981e+07	4.50276e+07	6.12445e+07	1493.84	1493.84	1493.84	1493.84	1493.84	1493.84	4.44358e+07	1493.84	-14.8604	0.00415065	0.0176976	0.823026	205.066	218.363	3.64	--	Allocystathionine	--	29.9491	C7H14N2O4S	MS1	Carboxylic acids and derivatives	535-34-2	HMDB0000455	-	-	-	-
POS_M205T681_3	2.44445e+07	3.24129e+07	3.50319e+07	3.4621e+07	3.16252e+07	3.94206e+07	2.79208e+07	1.83365e+07	1.55871e+07	1.43898e+07	1.24141e+07	9.68743e+06	3.2926e+07	1.63893e+07	-1.00647	0.000521491	0.00402683	0.526869	205.108	680.827	11.35	--	IBMX	--	19.0179	C10H14N4O2	MS1	--	--	--	-	-	-	-
POS_M205T402_2	1.822e+06	3.66115e+06	1.38225e+06	4.02338e+06	980956	3.3656e+06	546184	202146	852700	969174	890755	230644	2.53922e+06	615267	-2.0451	0.00561852	0.0216806	0.170074	205.191	401.723	6.7	--	Ethambutol	--	0.371709	C10H24N2O2	MS1	Organonitrogen compounds	74-55-5	HMDB0014474	-	-	-	-
POS_M206T734	222846	801234	820855	975407	186755	1.01853e+06	1493.84	1493.84	1493.84	1493.84	1493.84	1493.84	670937	1493.84	-8.81101	0.00129416	0.00769615	0.105666	205.709	733.972	12.23	--	--	--	--	--	--	--	--	--	-	-	-	-
POS_M206T243	6.20084e+07	9.95915e+07	9.05776e+07	6.32654e+07	8.31037e+07	9.36559e+07	1.98624e+08	2.25722e+08	2.33252e+08	4.64275e+08	5.30685e+08	3.64482e+08	8.20338e+07	3.36173e+08	2.03492	0.00124311	0.0074993	2.05273	206.045	243.2	4.05	--	--	--	--	--	--	--	--	--	-	-	-	-
POS_M206T93	4.29506e+06	3.52901e+06	7.78671e+06	1.03576e+07	7.75907e+06	9.8268e+06	1.85732e+07	1.5454e+07	1.79996e+07	1.71661e+07	3.59246e+06	3.31979e+07	7.25904e+06	1.76639e+07	1.28295	0.0270289	0.0681585	0.356844	206.071	93.2575	1.55	--	--	--	--	--	--	--	--	--	-	-	-	-
POS_M206T175	2.49028e+06	2.21441e+06	2.35698e+06	1.64137e+06	2.0115e+06	2.37524e+06	9.82209e+06	5.58756e+06	8.64018e+06	6.25801e+06	6.17367e+06	5.04047e+06	2.18163e+06	6.92033e+06	1.66544	0.000117389	0.00143859	0.289793	206.102	174.712	2.91	--	--	--	--	--	--	--	--	--	-	-	-	-
POS_M206T100	6.64608e+06	6.39925e+06	2.21515e+07	2.21902e+07	7.23153e+06	2.35924e+07	5.94792e+07	3.90318e+07	4.28866e+07	1.38867e+07	1.33079e+07	2.89713e+07	1.47018e+07	3.29272e+07	1.16329	0.0489488	0.106516	0.445457	206.121	100.433	1.67	--	--	--	--	--	--	--	--	--	-	-	-	-
POS_M207T537	9.68638e+06	7.70314e+06	1.03701e+07	6.1392e+06	9.22821e+06	5.2002e+06	2.00207e+07	1.66445e+07	1.32083e+07	1.78396e+07	2.02402e+07	1.94077e+07	8.05454e+06	1.78935e+07	1.15156	3.19222e-05	0.00057299	0.427291	207.065	536.877	8.95	--	--	--	--	--	--	--	--	--	-	-	-	-
POS_M207T451	1.14167e+07	7.15248e+06	7.43671e+06	2.84818e+06	7.94928e+06	2.64151e+06	2.01606e+07	1.77413e+07	1.39444e+07	1.87156e+07	1.9059e+07	2.30925e+07	6.57414e+06	1.87856e+07	1.51475	5.62903e-05	0.000866103	0.471781	207.065	451.467	7.52	--	--	--	--	--	--	--	--	--	-	-	-	-
POS_M207T633	1.05544e+06	913716	1.07814e+06	821294	971135	869761	1.37408e+07	1.46531e+07	1.27624e+07	1.22841e+07	2.21687e+06	1.07174e+07	951580	1.10624e+07	3.5392	0.000276811	0.00256324	0.415549	207.065	632.693	10.54	--	--	--	--	--	--	--	--	--	-	-	-	-
POS_M207T685	1.66219e+06	1.42344e+06	1.4783e+06	1.69704e+06	4.85924e+06	1.64647e+06	1.51259e+07	9.4673e+06	1.03733e+07	8.12268e+06	8.68749e+06	8.6899e+06	2.12778e+06	1.00778e+07	2.24376	5.57912e-05	0.000860597	0.380304	207.065	685.467	11.42	--	--	--	--	--	--	--	--	--	-	-	-	-
POS_M207T102	5.62173e+07	7.48677e+07	6.52123e+07	7.78587e+07	5.32664e+07	7.19958e+07	9.69447e+06	6.61059e+06	2.55012e+07	9.02601e+06	7.0333e+06	2.01058e+07	6.65697e+07	1.29952e+07	-2.35688	1.28184e-06	6.85108e-05	1.01734	207.079	101.804	1.7	--	(2S)-Flavanone	--	14.3344	C15H12O2	MS1	--	--	--	-	-	-	-
POS_M207T462	8.68653e+06	1.12695e+07	1.09927e+07	1.39088e+07	9.63467e+06	1.31481e+07	3.4075e+06	1.98924e+06	1.93132e+06	2.09964e+06	1.77951e+06	1.64291e+06	1.12734e+07	2.14169e+06	-2.3961	8.73495e-07	5.37597e-05	0.417836	207.138	462.262	7.7	--	--	--	--	--	--	--	--	--	-	-	-	-
POS_M208T783	8.40314e+07	7.45017e+07	3.71224e+07	1.1308e+08	4.29362e+07	9.56413e+07	1493.84	1493.84	1493.84	1493.84	1493.84	1493.84	7.45521e+07	1493.84	-15.6069	0.000109439	0.00137487	1.15263	208.041	782.774	13.05	--	--	--	--	--	--	--	--	--	-	-	-	-
POS_M208T667	6.22679e+07	2.23211e+07	2.5157e+07	2.35926e+07	9.4046e+07	4.74905e+07	9.5315e+06	2.11263e+07	7.56655e+06	2.18456e+07	1.0071e+07	1.80999e+07	4.58125e+07	1.47068e+07	-1.63926	0.0262345	0.0666583	0.6088	208.04	667.386	11.12	--	--	--	--	--	--	--	--	--	-	-	-	-
POS_M208T313	2.31649e+06	2.63974e+06	2.76586e+06	1.36919e+06	3.15522e+06	1.30749e+06	6.55583e+06	1.67422e+06	4.731e+06	6.78706e+06	5.72659e+06	4.37026e+06	2.259e+06	4.97416e+06	1.13877	0.008307	0.0282447	0.20442	208.064	312.759	5.21	--	--	--	--	--	--	--	--	--	-	-	-	-
POS_M209T592	4.09771e+06	2.78215e+06	4.00974e+06	3.34806e+06	3.78347e+06	2.62492e+06	9.90717e+06	8.47187e+06	7.56777e+06	6.95338e+06	6.46261e+06	5.95729e+06	3.44101e+06	7.55335e+06	1.13428	8.03093e-05	0.00109961	0.271965	209.081	591.754	9.86	--	2-Hydroxyiminostilbene	--	16.3104	C14H11NO	MS1	Benzazepines	-	HMDB0060652	-	-	-	-
POS_M209T504	2.92262e+06	1.63329e+06	2.36377e+06	2.13164e+06	693222	615253	1.00709e+07	7.49446e+06	6.40746e+06	7.38431e+06	6.12338e+06	6.46363e+06	1.72663e+06	7.32403e+06	2.08468	1.25883e-05	0.000298447	0.323306	209.081	503.643	8.39	--	--	--	--	--	--	--	--	--	-	-	-	-
POS_M209T483	1.41879e+06	1.37612e+06	4.30343e+06	1.0524e+06	1.9812e+06	4.14845e+06	7.20305e+06	5.95312e+06	4.76273e+06	8.15833e+06	5.79361e+06	5.34092e+06	2.38006e+06	6.20196e+06	1.38172	0.000661231	0.004802	0.255027	209.081	483.217	8.05	--	6-Methoxymellein	--	0.959608	C11H12O4	MS1	Benzopyrans	13410-15-6	HMDB0038510	-	-	-	-
POS_M209T560_2	2.87598e+06	2.14696e+06	2.3678e+06	2.30829e+06	1.74744e+06	3.08538e+06	1493.84	1493.84	1493.84	1493.84	1493.84	1493.84	2.42198e+06	1493.84	-10.6629	2.62069e-07	2.21776e-05	0.216447	209.115	559.881	9.33	--	Elemicin	--	10.7712	C12H16O3	MS1	Benzene and substituted derivatives	487-11-6	HMDB0033778	-	-	-	-
POS_M209T570	1.18374e+07	1.38226e+07	8.3327e+06	6.25434e+06	1.30042e+07	6.31914e+06	3.23203e+07	3.08976e+07	3.64173e+07	2.52742e+07	3.5206e+07	3.27611e+07	9.9284e+06	3.21461e+07	1.69501	1.00826e-06	5.93851e-05	0.646604	209.117	569.825	9.5	--	--	--	--	--	--	--	--	--	-	-	-	-
POS_M209T462	2.0618e+06	1.65268e+06	1.86501e+06	2.59912e+06	2.49796e+06	2.56327e+06	1493.84	1493.84	1493.84	1493.84	1493.84	1493.84	2.20664e+06	1493.84	-10.5286	1.01768e-07	1.12772e-05	0.205934	209.154	462.352	7.71	--	--	--	--	--	--	--	--	--	-	-	-	-
POS_M209T647	6.47865e+06	7.4971e+06	6.68586e+06	6.9321e+06	5.88542e+06	8.23463e+06	2.75165e+06	2.61951e+06	2.43042e+06	597251	3.78608e+06	2.58148e+06	6.95229e+06	2.46107e+06	-1.49821	8.28628e-06	0.000225035	0.292241	209.154	646.542	10.78	--	--	--	--	--	--	--	--	--	-	-	-	-
POS_M209T802	4.41113e+06	3.41694e+06	3.46096e+06	3.9741e+06	3.83827e+06	4.33564e+06	641366	2.12652e+06	2.05269e+06	1.90559e+06	1.70163e+06	1.95225e+06	3.90617e+06	1.73001e+06	-1.17498	1.69578e-05	0.000360014	0.201099	209.154	801.827	13.36	--	Ethirimol	--	0.00128997	C11H19N3O	MS1	--	--	--	-	-	-	-
POS_M209T791	1.5021e+06	4.88388e+06	1.0707e+06	832172	1.08323e+06	903585	1493.84	1493.84	1493.84	1493.84	1493.84	1493.84	1.71261e+06	1493.84	-10.163	0.0235703	0.0613997	0.149279	209.154	790.833	13.18	--	--	--	--	--	--	--	--	--	-	-	-	-
POS_M210T82	3.65802e+06	5.48272e+06	7.33434e+06	4.01363e+06	6.42206e+06	7.14046e+06	1.2095e+06	632326	160704	396791	554589	582149	5.6752e+06	589343	-3.26749	1.56029e-05	0.000343803	0.306039	209.887	82.1131	1.37	--	--	--	--	--	--	--	--	--	-	-	-	-
POS_M210T153	757673	1.01968e+06	845782	977971	1.91622e+06	3.79661e+06	1493.84	1493.84	1493.84	1493.84	1493.84	1493.84	1.55232e+06	1493.84	-10.0212	0.00901261	0.0302364	0.149411	209.996	152.882	2.55	--	--	--	--	--	--	--	--	--	-	-	-	-
POS_M210T347	9.69649e+07	1.17629e+08	9.83605e+07	1.23799e+08	8.18314e+07	1.4723e+08	9.51833e+07	1.62075e+07	7.12163e+07	6.82424e+07	1.71329e+07	5.24113e+07	1.10969e+08	5.33989e+07	-1.05527	0.00492181	0.0197293	0.924736	210.05	346.9	5.78	--	3-(3,4-Dihydroxy-5-methoxy)-2-propenoic acid	--	14.8573	C10H10O5	MS1	Cinnamic acids and derivatives	1782-55-4	HMDB0035484	C05619	ko01100//Metabolic pathways;ko01110//Biosynthesis of secondary metabolites;ko00940//Phenylpropanoid biosynthesis	Biosynthesis of other secondary metabolites;Global and overview maps	Metabolism
POS_M210T707	2.59996e+06	450291	877852	5.02478e+06	4.91171e+06	711991	107222	203327	294557	283719	375732	94925.4	2.42943e+06	226580	-3.42252	0.0285126	0.0708802	0.161188	210.132	707.045	11.78	--	--	--	--	--	--	--	--	--	-	-	-	-
POS_M211T460	9.64435e+06	5.8603e+06	4.32292e+06	5.53998e+06	4.60975e+06	8.4042e+06	444547	761143	376694	253125	747434	783728	6.39692e+06	561112	-3.51102	5.97629e-05	0.000903902	0.324524	210.998	460.265	7.67	--	--	--	--	--	--	--	--	--	-	-	-	-
POS_M211T311	1.99551e+06	517773	1.67818e+06	2.30312e+06	871934	2.2309e+06	1493.84	1493.84	1493.84	1493.84	1493.84	1493.84	1.59957e+06	1493.84	-10.0644	0.000361623	0.00311039	0.165602	211.016	310.658	5.18	--	--	--	--	--	--	--	--	--	-	-	-	-
POS_M211T347	8.28678e+06	8.99501e+06	7.04354e+06	1.15452e+07	5.85239e+06	1.33375e+07	5.39252e+06	4.17676e+06	5.54882e+06	3.34785e+06	3.99525e+06	3.0942e+06	9.17674e+06	4.25924e+06	-1.10739	0.00238071	0.0118993	0.281662	211.053	346.904	5.78	--	--	--	--	--	--	--	--	--	-	-	-	-
POS_M211T506	1.20987e+06	1.07752e+06	1.11964e+06	350677	1.13986e+06	345738	2.41802e+06	2.17729e+06	1.85546e+06	2.01495e+06	2.05748e+06	2.01471e+06	873883	2.08965e+06	1.25775	6.14735e-05	0.000919936	0.148744	211.096	506.266	8.44	--	3-Methyl-1-(2,4,6-trihydroxyphenyl)-1-butanone	--	0.718289	C11H14O4	MS1	Benzene and substituted derivatives	26103-97-9	HMDB0033798	-	-	-	-
POS_M211T581	2.30629e+06	3.3173e+06	2.41738e+06	2.07409e+06	3.58125e+06	2.81227e+06	8.63316e+06	4.34458e+06	5.35636e+06	7.31683e+06	4.66894e+06	4.10328e+06	2.75143e+06	5.73719e+06	1.06016	0.00350762	0.015831	0.219642	211.094	580.605	9.68	--	--	--	--	--	--	--	--	--	-	-	-	-
POS_M211T589	334298	275995	251369	212392	398869	289838	6.18992e+06	4.4692e+06	4.08647e+06	7.40246e+06	4.38748e+06	5.32142e+06	293793	5.30949e+06	4.1757	2.35965e-06	0.000100541	0.311487	211.133	588.968	9.82	--	--	--	--	--	--	--	--	--	-	-	-	-
POS_M211T621	609735	578713	472520	360756	497040	322480	467917	2.3584e+06	443152	1.51603e+06	3.65745e+06	2.05013e+06	473541	1.74885e+06	1.88484	0.0294291	0.0727136	0.12546	211.133	620.567	10.34	--	--	--	--	--	--	--	--	--	-	-	-	-
POS_M211T525	721620	478554	528328	281512	637009	405175	1.01414e+06	3.91088e+06	4.07445e+06	735483	9.08896e+06	3.24128e+06	508700	3.67753e+06	2.85385	0.0278251	0.0696828	0.194909	211.133	524.72	8.75	--	--	--	--	--	--	--	--	--	-	-	-	-
POS_M212T200	4.32754e+07	2.51636e+07	2.89069e+07	3.36459e+07	3.32572e+07	3.85926e+07	1.18795e+08	6.10198e+07	8.37366e+07	1.0724e+08	6.99861e+07	8.66629e+07	3.38069e+07	8.79068e+07	1.37866	0.000170971	0.00186722	0.987979	212.053	199.557	3.33	--	--	--	--	--	--	--	--	--	-	-	-	-
POS_M212T110_2	3.82091e+07	3.1116e+07	1.13539e+07	9.85956e+06	4.1004e+07	4.41015e+07	1.75776e+06	1.51421e+07	8.06981e+06	5.07625e+06	1.56371e+07	8.739e+06	2.9274e+07	9.07033e+06	-1.69039	0.0116025	0.0361977	0.530858	212.054	109.954	1.83	--	--	--	--	--	--	--	--	--	-	-	-	-
POS_M213T597	5.14076e+06	6.67188e+06	5.37029e+06	4.38112e+06	7.86992e+06	5.96865e+06	2.484e+06	1.11587e+06	1.8286e+06	1.30739e+06	1.66886e+06	1.29977e+06	5.90044e+06	1.61742e+06	-1.86713	1.36321e-05	0.000314623	0.279062	212.604	597.28	9.95	--	--	--	--	--	--	--	--	--	-	-	-	-
POS_M213T83	8.89896e+07	1.3477e+08	9.79488e+07	8.65674e+07	6.91658e+07	1.10936e+08	5.71535e+07	3.70993e+07	3.03941e+07	4.03434e+07	3.54067e+07	7.01416e+06	9.80629e+07	3.45685e+07	-1.50425	0.000235387	0.00228742	1.04875	213.075	83.098	1.38	--	--	--	--	--	--	--	--	--	-	-	-	-
POS_M213T127	1.05766e+07	1.38971e+07	9.13109e+06	1.5066e+07	1.59505e+06	5.87324e+06	1493.84	1493.84	1493.84	1493.84	1493.84	1493.84	9.35651e+06	1493.84	-12.6127	0.00106733	0.00676715	0.393622	213.123	127.348	2.12	--	Dehydrocostus lactone	--	0.0671092	C15H18O2	MS1	--	--	--	-	-	-	-
POS_M213T33	2.687e+07	2.90234e+07	4.05995e+07	2.17008e+07	3.52062e+07	4.16919e+07	1.2157e+07	9.8261e+06	3.3252e+06	508604	7.56916e+06	7.72878e+06	3.25153e+07	6.85247e+06	-2.24642	3.93635e-05	0.000673712	0.684125	213.148	32.6749	0.54	--	--	--	--	--	--	--	--	--	-	-	-	-
POS_M213T593	3.95785e+06	853022	1.01175e+06	837557	6.18376e+06	821510	1.54034e+07	9.60562e+06	8.88615e+06	1.34027e+07	8.08067e+06	1.17323e+07	2.27757e+06	1.11851e+07	2.29601	0.000133838	0.00157732	0.40348	213.149	592.658	9.88	--	--	--	--	--	--	--	--	--	-	-	-	-
POS_M214T128	1.71196e+07	1.65162e+07	9.4985e+06	1.42036e+07	1.02916e+07	1.10927e+07	4.33935e+07	2.45609e+07	2.99251e+07	4.25643e+07	4.07616e+07	5.09857e+07	1.31204e+07	3.86985e+07	1.56047	0.000111786	0.00139287	0.678164	214.003	127.608	2.13	--	--	--	--	--	--	--	--	--	-	-	-	-
POS_M215T37	2.47324e+06	2.64344e+06	2.52548e+06	2.24801e+06	2.95516e+06	1.45746e+06	1.4521e+06	258293	1.00975e+06	1.04115e+06	286362	293377	2.3838e+06	723507	-1.72018	0.000217017	0.00217578	0.166474	214.987	36.9151	0.62	--	--	--	--	--	--	--	--	--	-	-	-	-
POS_M215T310	8.52395e+06	5.35148e+06	6.7186e+06	8.74233e+06	8.30727e+06	3.45265e+06	2.8531e+06	501950	1.84825e+06	1.46612e+06	1.24023e+06	1.40887e+06	6.84938e+06	1.55309e+06	-2.14083	0.000181399	0.00194589	0.299011	215.04	310.127	5.17	--	--	--	--	--	--	--	--	--	-	-	-	-
POS_M215T83	6.85357e+06	1.00305e+07	7.51971e+06	7.01624e+06	1.46446e+06	8.04956e+06	2.26272e+06	1.93691e+06	1.43778e+06	814987	1.80571e+06	1.51131e+06	6.82234e+06	1.62824e+06	-2.06696	0.0013866	0.00808825	0.294567	215.073	83.1654	1.39	--	Fluometuron	--	9.91446	C10H11F3N2O	MS1	--	--	--	-	-	-	-
POS_M215T108	4.39605e+06	4.20469e+06	3.70274e+06	4.14426e+06	3.52816e+06	4.01477e+06	4.17204e+06	2.5214e+06	549779	1.70237e+06	1.97351e+06	640783	3.99844e+06	1.92665e+06	-1.05335	0.00427261	0.017956	0.173823	215.139	107.642	1.79	--	--	--	--	--	--	--	--	--	-	-	-	-
POS_M216T83	4.44365e+06	5.74773e+06	1.76552e+07	2.21647e+07	1.69035e+07	1.97913e+07	1493.84	1493.84	1493.84	1493.84	1493.84	1493.84	1.4451e+07	1493.84	-13.2399	0.000806529	0.00552776	0.488526	216.014	82.6393	1.38	--	--	--	--	--	--	--	--	--	-	-	-	-
POS_M217T111	6.43513e+06	5.6547e+06	8.00045e+06	4.39364e+06	3.80393e+06	2.99337e+06	1.38371e+07	1.37443e+07	9.45267e+06	2.72148e+07	3.45247e+07	3.22966e+07	5.21354e+06	2.1845e+07	2.06697	0.00396622	0.0171879	0.507129	216.979	110.51	1.84	--	--	--	--	--	--	--	--	--	-	-	-	-
POS_M217T138	5.71935e+07	7.78208e+07	7.8842e+07	5.37569e+07	8.64441e+07	1.02362e+08	2.18081e+08	1.45749e+08	1.66257e+08	1.46229e+08	3.9056e+07	2.94245e+08	7.60699e+07	1.6827e+08	1.14538	0.0264643	0.0669908	1.06509	217.068	137.734	2.3	--	--	--	--	--	--	--	--	--	-	-	-	-
POS_M218T311	2.90026e+06	1.1337e+06	1.67019e+06	5.77927e+06	4.82315e+06	1.70086e+06	1.47425e+06	721835	331051	1.03125e+06	599487	719937	3.00124e+06	812969	-1.88429	0.0199248	0.0541006	0.164172	218.032	310.637	5.18	--	--	--	--	--	--	--	--	--	-	-	-	-
POS_M218T83	504510	3.18744e+06	2.8292e+06	1.37133e+06	3.11318e+06	3.15087e+06	539922	1.88321e+06	397988	346129	1.65388e+06	392931	2.35942e+06	869010	-1.44099	0.0214786	0.0572232	0.140887	218.042	82.9686	1.38	--	--	--	--	--	--	--	--	--	-	-	-	-
POS_M218T137	3.19549e+06	2.06187e+06	2.04315e+06	2.29213e+06	5.2967e+06	7.59548e+06	1493.84	1493.84	1493.84	1493.84	1493.84	1493.84	3.74747e+06	1493.84	-11.2927	0.00223935	0.0113419	0.242331	218.071	137.283	2.29	--	1-Hydroxypyrene	--	0.117179	C16H10O	MS1	Phenanthrenes and derivatives	5315-79-7	HMDB0013139	C14519	ko01120//Microbial metabolism in diverse environments	Global and overview maps	Metabolism
POS_M218T158	9.83408e+06	9.61028e+06	8.53473e+06	9.11459e+06	9.26863e+06	1.0463e+07	5.39991e+06	2.74623e+06	3.00027e+06	3.50135e+06	3.52821e+06	2.90382e+06	9.47089e+06	3.5133e+06	-1.43067	2.20049e-07	1.91537e-05	0.336736	218.102	157.509	2.63	N-Acetylserotonin	--	0.422995	15.1557	C12H14N2O2	MS2	Indoles and derivatives	1210-83-9	HMDB0001238	C00978	ko01100//Metabolic pathways;ko00380//Tryptophan metabolism	Amino acid metabolism;Global and overview maps	Metabolism
POS_M218T488	1.62965e+06	2.04978e+06	1.71171e+06	1.05979e+06	979804	1.92308e+06	3.14757e+06	2.24872e+06	2.64392e+06	3.19595e+06	5.12767e+06	2.60698e+06	1.55897e+06	3.1618e+06	1.02015	0.00564842	0.021734	0.154704	218.102	487.744	8.13	--	--	--	--	--	--	--	--	--	-	-	-	-
POS_M218T748	1.32621e+07	1.55389e+07	1.98833e+07	1.41934e+07	1.75322e+07	1.77058e+07	1.01518e+07	7.50332e+06	7.92788e+06	6.82732e+06	6.53139e+06	1.17984e+06	1.63526e+07	6.68692e+06	-1.29011	0.000114612	0.00141937	0.410985	218.139	748.059	12.47	--	--	--	--	--	--	--	--	--	-	-	-	-
POS_M219T310	2.72752e+06	423498	2.23288e+06	3.18604e+06	550993	1.75845e+06	1.42493e+06	691265	602971	688839	107128	145166	1.81323e+06	610049	-1.57156	0.0376241	0.0870986	0.119541	218.995	309.945	5.17	--	4-Nitrophenyl phosphate	--	6.86752	C6H6NO6P	MS1	Organic phosphoric acids and derivatives	-	HMDB0060272	C03360	ko01120//Microbial metabolism in diverse environments	Global and overview maps	Metabolism
POS_M219T108	8.85351e+07	1.05286e+08	1.26642e+08	1.81676e+08	1.38481e+08	1.90243e+08	1493.84	1493.84	1493.84	1493.84	1493.84	1493.84	1.38477e+08	1493.84	-16.5003	8.21192e-06	0.000225035	1.60686	219.026	108.116	1.8	--	--	--	--	--	--	--	--	--	-	-	-	-
POS_M219T148_1	4.23647e+07	5.16438e+07	7.19019e+07	8.94835e+07	6.15054e+07	1.12427e+08	2.25661e+07	3.53417e+06	1.17223e+07	4.24398e+06	9.6669e+06	1.23963e+07	7.15543e+07	1.06883e+07	-2.74301	0.000236902	0.00229483	1.03167	219.097	148.018	2.47	gamma-Glutamylalanine	--	1.17e-11	1.78802	C7H11N2O5R	MS2	Carboxylic acids and derivatives	5875-41-2	HMDB0006248	C03740	ko01100//Metabolic pathways;ko00480//Glutathione metabolism	Global and overview maps;Metabolism of other amino acids	Metabolism
POS_M219T347	2.16568e+06	1.357e+07	8.59396e+06	8.40704e+06	7.72943e+06	1.43191e+07	8.0613e+06	4.20777e+06	1.19198e+06	1.24771e+06	4.49555e+06	964362	9.13087e+06	3.36144e+06	-1.44167	0.0222925	0.0590302	0.275613	219.134	346.901	5.78	D-Lysopine	--	0.364854	1.3772	C9H18N2O4	MS2	--	--	--	C04020	ko00310//Lysine degradation	Amino acid metabolism	Metabolism
POS_M220T363_1	599619	875503	1.97041e+06	2.03125e+06	2.65328e+06	861291	448099	222955	434741	402664	185671	409131	1.49856e+06	350544	-2.09591	0.00727878	0.0257584	0.126581	220.011	362.926	6.05	--	--	--	--	--	--	--	--	--	-	-	-	-
POS_M220T385_1	1.23847e+06	3.99654e+06	5.08751e+06	1.53349e+06	8.37122e+06	1.92001e+06	3.05123e+07	2.87269e+07	3.12258e+07	5.31524e+07	1.55912e+07	8.42752e+06	3.6912e+06	2.79394e+07	2.92014	0.00351367	0.0158349	0.623049	220.06	385.095	6.42	5-Hydroxyindolepyruvate	--	0.2687	1.30453	C11H9NO4	MS2	--	--	--	C05646	ko00380//Tryptophan metabolism	Amino acid metabolism	Metabolism
POS_M220T581	438896	1.15434e+06	529450	2.03857e+06	487126	2.12046e+06	567292	374487	132400	384450	88653.9	102721	1.12814e+06	275001	-2.03644	0.0268696	0.0678388	0.104815	220.141	580.562	9.68	--	--	--	--	--	--	--	--	--	-	-	-	-
POS_M221T65	6.18446e+06	1.77818e+06	3.14302e+06	7.0077e+06	5.1878e+06	1.11141e+07	4.6178e+06	842668	2.20361e+06	1.6038e+06	748079	1.85032e+06	5.73588e+06	1.97771e+06	-1.53618	0.0271813	0.0684116	0.217018	220.934	65.2395	1.09	--	--	--	--	--	--	--	--	--	-	-	-	-
POS_M221T40	6.18774e+06	1.11305e+07	5.97995e+06	5.04178e+06	4.46167e+06	1.30257e+06	294663	1.75367e+06	218664	783938	1.28044e+06	575905	5.68404e+06	817881	-2.79695	0.0043542	0.0181217	0.270851	220.934	39.8939	0.66	--	--	--	--	--	--	--	--	--	-	-	-	-
POS_M221T97	4.59852e+07	7.23982e+07	4.49224e+07	3.85483e+07	3.12756e+07	6.34842e+07	1.42812e+07	7.3634e+06	6.8078e+06	4.08519e+07	9.08557e+06	2.76704e+07	4.94356e+07	1.76767e+07	-1.4837	0.0037854	0.0166892	0.692162	221.113	96.6112	1.61	--	N-Acetyl-b-glucosaminylamine	--	2.39577	C8H16N2O5	MS1	Organooxygen compounds	-	HMDB0001104	-	-	-	-
POS_M221T92	1.81862e+08	4.68484e+07	2.27635e+08	1.36885e+08	6.35005e+07	3.73056e+07	3.31964e+07	5.93963e+06	2.33658e+07	5.37567e+06	1.67508e+07	6.59072e+06	1.15673e+08	1.52032e+07	-2.9276	0.0113495	0.0355954	1.17681	221.186	92.1812	1.54	--	Caryophyllene epoxide	--	19.2388	C15H24O	MS1	Prenol lipids	1139-30-6	HMDB0036789	-	-	-	-
POS_M222T232	7.66885e+06	7.93354e+06	2.253e+06	1.04113e+06	5.51372e+06	1.69236e+06	1493.84	1493.84	1493.84	1493.84	1493.84	1493.84	4.35043e+06	1493.84	-11.5079	0.00620708	0.0231632	0.2501	222.039	232.346	3.87	--	--	--	--	--	--	--	--	--	-	-	-	-
POS_M222T640	5.52442e+06	6.32709e+06	6.74001e+06	3.63628e+06	3.91813e+06	8.33773e+06	4.04409e+06	461167	771943	2.89273e+06	2.81073e+06	423749	5.74728e+06	1.90074e+06	-1.59632	0.00254058	0.0124635	0.242823	222.146	639.75	10.66	--	--	--	--	--	--	--	--	--	-	-	-	-
POS_M223T311	1.53677e+06	1.27437e+06	8.72691e+06	2.83545e+06	1.07495e+07	1.16135e+07	2.90746e+06	1.6636e+06	1.4224e+06	1.58368e+06	245640	1.14716e+06	6.12276e+06	1.49499e+06	-2.03405	0.0413844	0.0934946	0.23242	223.016	310.615	5.18	--	--	--	--	--	--	--	--	--	-	-	-	-
POS_M223T101	1.81368e+07	1.96196e+07	2.37049e+07	1.8878e+07	1.98072e+07	8.79423e+06	7.85475e+07	7.08663e+07	8.67689e+07	1.09304e+08	3.32304e+07	1.00527e+08	1.81568e+07	7.9874e+07	2.13722	0.000247369	0.00237732	1.03693	223.06	101.191	1.69	--	(E)-Monocrotophos	--	5.52554	C7H14NO5P	MS1	Organic phosphoric acids and derivatives	6923-22-4	HMDB0031805	-	-	-	-
POS_M223T147	1.26126e+07	1.85808e+07	1.76351e+07	6.03712e+06	5.96192e+06	2.89149e+07	1.31972e+06	6.20008e+06	1.00806e+06	4.21446e+06	1.05439e+06	933907	1.49571e+07	2.4551e+06	-2.60697	0.00678329	0.0246309	0.434559	223.064	146.823	2.45	--	--	--	--	--	--	--	--	--	-	-	-	-
POS_M223T794	4.36469e+06	4.8257e+06	5.6462e+06	5.31467e+06	1.00553e+06	5.25021e+06	7.71869e+06	9.81122e+06	1.1562e+07	1.38543e+07	1.54675e+07	1.3498e+07	4.40117e+06	1.19853e+07	1.44531	0.000240977	0.00232322	0.359845	223.096	794.136	13.24	--	--	--	--	--	--	--	--	--	-	-	-	-
POS_M223T745	1.06034e+06	1.05382e+06	4.70722e+06	1.08088e+06	943009	1.00179e+06	2.98751e+06	1.5249e+07	2.61032e+07	5.86166e+06	2.78666e+07	2.96376e+07	1.64118e+06	1.79509e+07	3.45126	0.00676195	0.0245789	0.471786	223.096	744.523	12.41	--	Diethyl phthalate	--	0.592364	C12H14O4	MS1	--	--	--	-	-	-	-
POS_M223T400	7.89418e+06	1.00115e+07	6.28926e+06	1.2864e+06	6.17057e+06	7.4029e+06	1.03363e+06	2.54144e+06	1.59432e+06	2.24517e+06	680362	2.17943e+06	6.50914e+06	1.71239e+06	-1.92645	0.00291377	0.0138484	0.273828	223.107	399.822	6.66	--	--	--	--	--	--	--	--	--	-	-	-	-
POS_M223T577	3.12511e+06	4.49574e+06	5.01167e+06	4.37796e+06	4.51043e+06	6.12053e+06	2.82696e+06	3.18527e+06	845900	954791	2.33219e+06	671426	4.60691e+06	1.80276e+06	-1.35359	0.000899232	0.00596843	0.215938	223.133	576.976	9.62	--	--	--	--	--	--	--	--	--	-	-	-	-
POS_M223T733	2.69096e+06	2.78915e+06	2.40034e+06	578366	2.88188e+06	705479	4.53214e+06	4.51396e+06	3.87922e+06	4.02061e+06	5.9852e+06	2.91658e+06	2.0077e+06	4.30795e+06	1.10146	0.00333963	0.0153457	0.190097	223.133	733.137	12.22	--	--	--	--	--	--	--	--	--	-	-	-	-
POS_M223T681	860965	2.1633e+06	906706	1.90964e+06	1.71001e+06	945465	3.24292e+07	5.83914e+07	1.6901e+08	1.76771e+08	2.72853e+07	8.55723e+06	1.41601e+06	7.87406e+07	5.7972	0.0295691	0.0729412	0.991271	223.133	680.723	11.35	--	--	--	--	--	--	--	--	--	-	-	-	-
POS_M223T716	1.75299e+06	1.62142e+06	1.56018e+06	1.21981e+06	2.44049e+06	1.66629e+06	6.30685e+06	6.91517e+06	1.45955e+07	3.69641e+06	3.72614e+06	4.52371e+06	1.7102e+06	6.6273e+06	1.95426	0.015684	0.0452689	0.249995	223.169	715.919	11.93	--	--	--	--	--	--	--	--	--	-	-	-	-
POS_M223T602	83914.2	46081.7	24087	32586.8	13593.6	39493.6	640226	1.50139e+06	1.87403e+06	63746.3	16846.9	1.69719e+06	39959.5	965571	4.59477	0.0214989	0.0572439	0.104384	223.169	601.588	10.03	--	--	--	--	--	--	--	--	--	-	-	-	-
POS_M224T757	1493.84	1493.84	1493.84	1493.84	1493.84	1493.84	5.47283e+06	4.67254e+06	5.06549e+07	3.89066e+07	1.07844e+07	7.19548e+06	1493.84	1.96145e+07	13.6806	0.0368452	0.0856209	0.487519	223.988	757.301	12.62	--	--	--	--	--	--	--	--	--	-	-	-	-
POS_M224T379	2.47506e+06	887681	2.31616e+06	1.48941e+06	633425	2.18945e+06	6.22198e+06	3.11875e+06	3.9491e+06	6.35551e+06	3.64119e+06	4.31154e+06	1.6652e+06	4.59968e+06	1.46584	0.00103148	0.00659473	0.22297	224.055	378.973	6.32	--	--	--	--	--	--	--	--	--	-	-	-	-
POS_M224T174	4.65615e+06	6.126e+06	6.1488e+06	3.47247e+06	6.08581e+06	5.71135e+06	1.41349e+07	8.72239e+06	1.12421e+07	2.20596e+07	1.23972e+07	7.81115e+06	5.36676e+06	1.27279e+07	1.24587	0.00635043	0.0234788	0.339864	224.055	173.965	2.9	--	--	--	--	--	--	--	--	--	-	-	-	-
POS_M224T100	3.4659e+06	2.72181e+06	3.53579e+06	2.29478e+06	3.0939e+06	5.15701e+06	1493.84	1493.84	1493.84	1493.84	1493.84	1493.84	3.3782e+06	1493.84	-11.143	7.90394e-06	0.00022375	0.251396	224.059	100.412	1.67	--	L-3-Hydroxykynurenine	--	0.418233	C10H12N2O4	MS1	Organooxygen compounds	606-14-4	HMDB0011631	C03227	ko01100//Metabolic pathways;ko00380//Tryptophan metabolism	Amino acid metabolism;Global and overview maps	Metabolism
POS_M224T374	2.36094e+06	2.37915e+06	631649	1.54281e+06	1.94035e+06	716068	681134	477485	386122	499676	425263	1.31026e+06	1.59516e+06	629990	-1.3403	0.0196438	0.0535525	0.111168	224.074	373.658	6.23	--	--	--	--	--	--	--	--	--	-	-	-	-
POS_M224T716	1.83315e+06	1.82969e+06	1.86057e+06	2.0374e+06	2.05601e+06	2.00134e+06	3.91424e+06	3.41711e+06	4.44575e+06	4.12123e+06	3.86989e+06	5.07782e+06	1.93636e+06	4.14101e+06	1.09663	3.00037e-06	0.000119485	0.203031	224.092	715.614	11.93	--	Dioxacarb	--	0.632547	C11H13NO4	MS1	--	--	--	-	-	-	-
POS_M225T37	957991	1.28318e+06	1.42505e+06	7.53075e+06	1.64726e+06	1.94116e+06	1493.84	1493.84	1493.84	1493.84	1493.84	1493.84	2.46423e+06	1493.84	-10.6879	0.036748	0.0854602	0.1721	224.933	36.9707	0.62	--	--	--	--	--	--	--	--	--	-	-	-	-
POS_M225T36_1	2.97627e+06	2.5787e+06	3.59603e+06	3.02028e+06	3.21377e+06	2.98599e+06	1493.84	1493.84	1493.84	1493.84	1493.84	1493.84	3.06184e+06	1493.84	-11.0012	6.8662e-10	4.64072e-07	0.244901	224.988	35.8648	0.6	--	--	--	--	--	--	--	--	--	-	-	-	-
POS_M225T81	1.04043e+07	1.26303e+07	1.14493e+07	9.67063e+06	6.52264e+06	1.45857e+07	1493.84	1493.84	1493.84	1493.84	1493.84	1493.84	1.08772e+07	1493.84	-12.83	2.12097e-06	9.71248e-05	0.45676	225.022	80.8185	1.35	--	--	--	--	--	--	--	--	--	-	-	-	-
POS_M225T36_2	1.76826e+06	1.41288e+06	5.87443e+06	6.0004e+06	4.94107e+06	5.98428e+06	2.17317e+06	482514	1.66755e+06	1.60025e+06	1.63742e+06	1.6662e+06	4.33022e+06	1.53785e+06	-1.49353	0.0119694	0.0369825	0.195581	225.029	35.8576	0.6	--	--	--	--	--	--	--	--	--	-	-	-	-
POS_M225T690	5.06108e+06	4.37996e+06	2.01797e+07	4.53176e+07	2.30104e+07	6.52749e+06	1493.84	1493.84	1493.84	1493.84	1493.84	1493.84	1.74127e+07	1493.84	-13.5088	0.0227729	0.0600411	0.468137	225.029	689.696	11.49	--	--	--	--	--	--	--	--	--	-	-	-	-
POS_M225T537	1.21093e+07	9.85287e+06	1.42984e+07	7.91432e+06	1.17235e+07	5.85348e+06	2.91097e+07	2.57698e+07	1.98897e+07	2.69682e+07	3.37709e+07	2.78095e+07	1.0292e+07	2.72196e+07	1.40313	1.88604e-05	0.000390872	0.56219	225.075	536.88	8.95	--	--	--	--	--	--	--	--	--	-	-	-	-
POS_M225T452_1	5.29914e+06	3.0272e+06	3.01011e+06	2.99975e+06	2.77464e+06	2.93057e+06	9.3918e+06	7.89323e+06	7.15928e+06	9.09958e+06	1.02834e+07	1.08289e+07	3.34024e+06	9.10936e+06	1.4474	8.1364e-06	0.000225035	0.328926	225.076	451.594	7.53	--	Lumichrome	--	11.3558	C12H10N4O2	MS1	--	--	--	C01727	ko00740//Riboflavin metabolism	Metabolism of cofactors and vitamins	Metabolism
POS_M225T504	533017	584447	561843	517168	2.08585e+06	891011	1493.84	1493.84	1493.84	1493.84	1493.84	1493.84	862222	1493.84	-9.17289	0.00647548	0.0237723	0.109966	225.112	503.997	8.4	--	--	--	--	--	--	--	--	--	-	-	-	-
POS_M225T459	4.62769e+06	1.11073e+07	9.98434e+06	5.52951e+06	5.47898e+06	1.57123e+06	2.83919e+06	1.58845e+06	1.71895e+06	720652	1.71607e+06	627741	6.38318e+06	1.53517e+06	-2.05587	0.00856695	0.028967	0.263271	225.111	458.817	7.65	--	--	--	--	--	--	--	--	--	-	-	-	-
POS_M225T817	5.65704e+06	6.1389e+06	7.07255e+06	5.99133e+06	5.47799e+06	7.9263e+06	2.72565e+06	1.86239e+06	2.51519e+06	2.37865e+06	2.42199e+06	2.36736e+06	6.37735e+06	2.37854e+06	-1.42288	1.63026e-06	8.14193e-05	0.276318	225.148	817.473	13.62	--	--	--	--	--	--	--	--	--	-	-	-	-
POS_M226T347	7.07759e+06	8.10577e+06	6.67053e+06	2.49959e+07	1.48701e+07	2.64507e+07	1.55133e+06	964051	274116	1.02183e+06	948147	821381	1.46951e+07	930142	-3.98174	0.00398271	0.0172168	0.457583	226.024	346.904	5.78	--	--	--	--	--	--	--	--	--	-	-	-	-
POS_M226T190	3.22776e+07	5.65936e+07	3.12405e+07	5.10095e+07	3.06223e+07	4.66922e+07	8.45316e+07	3.44437e+07	1.00049e+08	1.08941e+08	1.38322e+08	1.66241e+08	4.1406e+07	1.05421e+08	1.34826	0.00735781	0.0258917	0.961088	226.045	189.716	3.16	Prephenate	--	5.74e-10	2.05579	C10H10O6	MS2	Keto acids and derivatives	126-49-8	HMDB0012283	C00254	ko01100//Metabolic pathways;ko01110//Biosynthesis of secondary metabolites;ko01130//Biosynthesis of antibiotics;ko01230//Biosynthesis of amino acids;ko00400//Phenylalanine, tyrosine and tryptophan biosynthesis	Amino acid metabolism;Global and overview maps	Metabolism
POS_M226T819	2.19837e+06	1.09065e+07	1.18489e+07	2.48912e+07	1.46623e+07	1.14819e+07	1.01106e+06	1.26374e+06	1.71853e+06	1.69842e+06	2.47554e+06	5.94228e+06	1.26649e+07	2.35159e+06	-2.42912	0.00740651	0.0260103	0.386371	226.146	818.826	13.65	--	Terbutaline	--	9.54301	C12H19NO3	MS1	Phenols	23031-25-6	HMDB0015009	-	-	-	-
POS_M227T165	8.27601e+06	8.87876e+06	5.93969e+06	5.72875e+06	4.46426e+06	8.07083e+06	1.80018e+07	1.05199e+07	1.36879e+07	1.98922e+07	1.54916e+07	1.29606e+07	6.89305e+06	1.50923e+07	1.1306	0.000399386	0.00330277	0.379591	227.016	165.222	2.75	L-Glutamic acid 5-phosphate	--	0.0934139	1.42953	C5H10NO7P	MS2	Carboxylic acids and derivatives	13254-53-0	HMDB0001228	C03287	ko01100//Metabolic pathways;ko01110//Biosynthesis of secondary metabolites;ko01130//Biosynthesis of antibiotics;ko01230//Biosynthesis of amino acids;ko00330//Arginine and proline metabolism;ko00332//Carbapenem biosynthesis	Amino acid metabolism;Biosynthesis of other secondary metabolites;Global and overview maps	Metabolism
POS_M227T39	5.72351e+06	6.3839e+06	5.2188e+06	6.6695e+06	6.45161e+06	5.88531e+06	1.07304e+06	1.08371e+06	712495	2.45432e+06	1.16096e+06	2.48611e+06	6.05544e+06	1.49511e+06	-2.01798	3.32883e-07	2.6341e-05	0.293971	227.014	39.201	0.65	--	--	--	--	--	--	--	--	--	-	-	-	-
POS_M227T604	4.98129e+06	5.24345e+06	4.40722e+06	3.88575e+06	6.47243e+06	3.32834e+06	1.36524e+07	1.14339e+07	1.2614e+07	9.06453e+06	1.10911e+07	1.1981e+07	4.71975e+06	1.16395e+07	1.30225	4.68926e-06	0.000158731	0.359023	227.128	604.463	10.07	--	--	--	--	--	--	--	--	--	-	-	-	-
POS_M227T667	5.6113e+06	4.7794e+06	4.21897e+06	3.07735e+06	5.57673e+06	3.37479e+06	1.28502e+07	1.28232e+07	1.33281e+07	8.82114e+06	1.39372e+07	1.20453e+07	4.43976e+06	1.23008e+07	1.4702	3.68134e-06	0.000136225	0.381588	227.128	667.046	11.12	--	--	--	--	--	--	--	--	--	-	-	-	-
POS_M227T581	587705	521560	2.2565e+06	520046	592756	2.29388e+06	1493.84	1493.84	1493.84	1493.84	1493.84	1493.84	1.12874e+06	1493.84	-9.56148	0.0111148	0.0350529	0.127213	227.128	580.591	9.68	--	--	--	--	--	--	--	--	--	-	-	-	-
POS_M227T217	3.25196e+06	855224	2.22537e+06	782912	1.37095e+06	5.01336e+06	1493.84	1493.84	1493.84	1493.84	1493.84	1493.84	2.24996e+06	1493.84	-10.5567	0.00735999	0.0258917	0.18191	227.139	217.092	3.62	--	--	--	--	--	--	--	--	--	-	-	-	-
POS_M227T671	8.12758e+06	8.4097e+06	2.12637e+06	5.91281e+06	4.18438e+06	1.26471e+07	1.24845e+06	1.099e+06	1.09831e+06	691630	311181	673789	6.90132e+06	853727	-3.01503	0.00251899	0.0123931	0.310439	227.143	671.219	11.19	--	Amobarbital	--	16.7503	C11H18N2O3	MS1	Diazines	57-43-2	HMDB0015440	-	-	-	-
POS_M228T178	542578	2.35962e+06	678427	3.63224e+06	561353	2.95949e+06	1493.84	1493.84	1493.84	1493.84	1493.84	1493.84	1.78895e+06	1493.84	-10.2259	0.00956581	0.0316248	0.161218	227.998	177.87	2.96	--	--	--	--	--	--	--	--	--	-	-	-	-
POS_M228T789	2.13622e+07	3.17001e+07	4.22992e+07	2.43096e+07	3.53359e+07	3.24425e+07	1493.84	1493.84	1493.84	1493.84	1493.84	1493.84	3.12416e+07	1493.84	-14.3522	1.43536e-06	7.4749e-05	0.769714	228.007	789.069	13.15	--	--	--	--	--	--	--	--	--	-	-	-	-
POS_M228T830	1.43018e+07	2.15929e+07	4.42434e+06	5.40728e+06	5.05783e+06	1.96158e+07	1493.84	1493.84	1493.84	1493.84	1493.84	1493.84	1.17333e+07	1493.84	-12.9393	0.00420604	0.0177352	0.426082	228.007	829.512	13.83	--	--	--	--	--	--	--	--	--	-	-	-	-
POS_M228T820	1.96522e+07	2.38751e+07	4.27139e+07	2.57993e+07	3.32159e+07	2.44854e+07	7.49648e+06	1.1798e+07	6.92544e+06	1.05982e+07	9.6737e+06	2.76786e+06	2.82903e+07	8.20995e+06	-1.78486	0.000261039	0.00247049	0.584718	228.008	820.162	13.67	--	--	--	--	--	--	--	--	--	-	-	-	-
POS_M228T804	1.62879e+07	1.657e+07	4.29427e+06	1.68946e+07	3.8758e+06	1.93943e+07	4.85013e+06	5.84603e+06	4.53143e+06	5.02737e+06	3.75104e+06	1.23395e+06	1.28861e+07	4.20666e+06	-1.61507	0.0133964	0.0401496	0.348883	228.007	803.894	13.4	--	--	--	--	--	--	--	--	--	-	-	-	-
POS_M228T175	2.81625e+06	2.79472e+06	2.64677e+06	2.60903e+06	2.03101e+06	2.99774e+06	1.24637e+07	7.00348e+06	1.07257e+07	9.101e+06	6.49109e+06	6.45116e+06	2.64926e+06	8.70602e+06	1.71643	0.000154563	0.00173755	0.327209	228.084	175.154	2.92	Trioxsalen	--	9.15e-12	15.6291	C14H12O3	MS2	Coumarins and derivatives	3902-71-4	HMDB0015575	-	-	-	-
POS_M228T402	7.39168e+06	8.83788e+06	8.63413e+06	1.07317e+07	2.57192e+06	1.60655e+07	1.36307e+06	504325	2.12465e+06	543518	1.60759e+06	1.04671e+06	9.0388e+06	1.19831e+06	-2.91513	0.00152067	0.00868364	0.360987	228.082	401.923	6.7	--	--	--	--	--	--	--	--	--	-	-	-	-
POS_M228T95	5.06765e+06	1.04434e+07	4.02356e+06	5.34447e+06	5.44989e+06	1.76256e+07	1493.84	1493.84	1493.84	1493.84	1493.84	1493.84	7.99244e+06	1493.84	-12.3854	0.00381504	0.0167834	0.353222	228.108	94.9994	1.58	--	--	--	--	--	--	--	--	--	-	-	-	-
POS_M228T82	1.77055e+06	1.62186e+06	843236	2.07371e+06	1.2228e+06	2.00283e+06	1493.84	1493.84	1493.84	1493.84	1493.84	1493.84	1.58917e+06	1493.84	-10.055	9.69822e-06	0.00024933	0.171902	228.119	81.8513	1.36	--	Nabumetone	--	16.8256	C15H16O2	MS1	Naphthalenes	42924-53-8	HMDB0014604	-	-	-	-
POS_M229T113	3.8853e+07	2.93306e+07	1.54062e+07	1.34051e+07	1.94392e+07	1.3177e+07	1.08252e+07	1.1551e+07	5.48659e+06	4.89812e+06	1.12931e+07	8.55294e+06	2.16018e+07	8.76783e+06	-1.30086	0.0155103	0.0448739	0.413633	229.032	113.248	1.89	--	--	--	--	--	--	--	--	--	-	-	-	-
POS_M229T94	9.19724e+06	4.32804e+07	3.47571e+07	3.04915e+07	7.4992e+06	8.924e+06	1493.84	1493.84	1493.84	1493.84	1493.84	1493.84	2.23582e+07	1493.84	-13.8695	0.00583703	0.0222004	0.579674	229.07	93.7711	1.56	--	--	--	--	--	--	--	--	--	-	-	-	-
POS_M229T319	289336	539411	720963	531222	675524	689672	1493.84	1493.84	1493.84	1493.84	1493.84	1493.84	574355	1493.84	-8.58677	5.46831e-06	0.000173952	0.103525	229.087	319.46	5.32	--	--	--	--	--	--	--	--	--	-	-	-	-
POS_M229T401	4.74756e+06	8.35978e+06	5.90342e+06	9.1249e+06	5.32871e+06	8.01257e+06	5.47477e+06	773148	2.8e+06	3.5599e+06	1.18747e+06	751768	6.91282e+06	2.42451e+06	-1.51158	0.00181849	0.00982277	0.264878	229.118	401.196	6.69	--	--	--	--	--	--	--	--	--	-	-	-	-
POS_M229T636	3.11849e+06	997226	798191	3.30215e+06	2.562e+06	3.48625e+06	1493.84	1493.84	1493.84	1493.84	1493.84	1493.84	2.37738e+06	1493.84	-10.6361	0.000627522	0.00460777	0.198301	229.122	635.697	10.59	--	Bisphenol A	--	0.825735	C15H16O2	MS1	Benzene and substituted derivatives	1980-05-07	HMDB0032133	C13624	ko01100//Metabolic pathways;ko01120//Microbial metabolism in diverse environments	Global and overview maps	Metabolism
POS_M229T713	2.50063e+06	5.05078e+06	644500	564610	910592	593401	4.36501e+06	4.51931e+06	1.02591e+06	4.28465e+06	5.03687e+06	3.98063e+06	1.71075e+06	3.86873e+06	1.17723	0.0442897	0.0985239	0.16074	229.143	712.664	11.88	--	--	--	--	--	--	--	--	--	-	-	-	-
POS_M229T40	5.31174e+07	3.8297e+07	1.35534e+07	1.45221e+07	2.72981e+07	3.54103e+06	929710	875543	483568	642438	170056	197729	2.50548e+07	549841	-5.50993	0.00828895	0.0282306	0.58481	229.143	40.2672	0.67	--	--	--	--	--	--	--	--	--	-	-	-	-
POS_M229T214	1.5404e+08	4.56924e+07	2.74136e+08	3.00535e+08	8.13283e+07	3.41908e+08	2.60739e+07	1.68035e+07	1.4947e+07	1.45543e+07	8.03058e+07	1.46479e+07	1.99607e+08	2.78887e+07	-2.83941	0.00744888	0.0261248	1.59109	229.154	214.251	3.57	--	--	--	--	--	--	--	--	--	-	-	-	-
POS_M229T290	3.11454e+09	5.35741e+08	6.46474e+08	1.67669e+09	3.6804e+08	1.12558e+09	3.35989e+08	2.18902e+08	5.18607e+07	3.00317e+07	5.26117e+07	1.90483e+08	1.24451e+09	1.46646e+08	-3.08517	0.0270631	0.0681948	3.70654	229.154	289.834	4.83	--	--	--	--	--	--	--	--	--	-	-	-	-
POS_M229T127	2.64857e+07	1.94266e+07	4.26365e+07	1.98216e+07	2.0159e+07	1.89136e+07	3.33906e+06	7.21666e+06	5.32199e+06	1.4206e+06	5.30212e+06	1.34256e+06	2.45738e+07	3.9905e+06	-2.62248	0.000365259	0.00312123	0.594607	229.154	127.275	2.12	--	--	--	--	--	--	--	--	--	-	-	-	-
POS_M229T237	2.34408e+08	7.32976e+07	2.17779e+08	9.42044e+07	8.44337e+07	1.2589e+08	1493.84	1493.84	1493.84	1493.84	1493.84	1493.84	1.38335e+08	1493.84	-16.4988	0.000709263	0.00507223	1.51553	229.154	236.768	3.95	--	--	--	--	--	--	--	--	--	-	-	-	-
POS_M230T109	6.45772e+06	3.50018e+07	4.56534e+07	5.61862e+07	5.19921e+07	4.75551e+07	9.69641e+06	1.66612e+07	2.05605e+07	3.88512e+06	1.39546e+07	2.74576e+06	4.04744e+07	1.12506e+07	-1.84701	0.00427313	0.017956	0.668865	229.975	109.162	1.82	--	--	--	--	--	--	--	--	--	-	-	-	-
POS_M230T313	2.5088e+06	718415	3.00497e+06	808014	829971	4.24067e+06	1493.84	1493.84	1493.84	1493.84	1493.84	1493.84	2.01847e+06	1493.84	-10.4	0.0070712	0.0252994	0.173165	230.046	312.594	5.21	--	Forchlorfenuron	--	8.34494	C12H10ClN3O	MS1	--	--	--	-	-	-	-
POS_M230T427	1.55884e+06	5.73319e+06	5.77804e+06	1.20991e+06	1.38373e+06	4.83037e+06	1493.84	1493.84	1493.84	1493.84	1493.84	1493.84	3.41568e+06	1493.84	-11.1589	0.00403567	0.0173606	0.23111	230.079	426.605	7.11	--	--	--	--	--	--	--	--	--	-	-	-	-
POS_M230T452	476593	1.76806e+06	1.75287e+06	1.84223e+06	2.98804e+06	2.92711e+06	1493.84	1493.84	1493.84	1493.84	1493.84	1493.84	1.95915e+06	1493.84	-10.357	0.000413594	0.00339169	0.181953	230.154	452.139	7.54	--	--	--	--	--	--	--	--	--	-	-	-	-
POS_M231T128	1.80324e+06	2.18876e+06	1.75511e+06	1.55365e+06	1.88251e+06	1.88982e+06	7.44093e+06	4.05973e+06	7.34078e+06	8.53563e+06	5.41806e+06	5.36346e+06	1.84551e+06	6.35977e+06	1.78495	6.47608e-05	0.000955418	0.287996	230.978	127.637	2.13	--	--	--	--	--	--	--	--	--	-	-	-	-
POS_M231T207	2.12063e+06	6.98358e+06	3.08135e+06	3.47096e+06	1.08222e+07	2.5141e+06	1.78471e+07	1.94919e+07	9.7266e+06	3.17053e+06	1.09673e+07	1.11803e+07	4.83213e+06	1.20639e+07	1.31997	0.0268014	0.0677317	0.298374	231.084	206.61	3.44	--	N2-Succinyl-L-glutamic acid 5-semialdehyde	--	0.286974	C9H13NO6	MS1	Carboxylic acids and derivatives	-	HMDB0001180	C05932	ko01100//Metabolic pathways;ko00330//Arginine and proline metabolism	Amino acid metabolism;Global and overview maps	Metabolism
POS_M232T189	332570	358443	384981	508459	317887	360640	3.51423e+06	2.99229e+06	361172	2.45322e+06	574215	1.5031e+06	377163	1.8997e+06	2.33251	0.0165164	0.0468068	0.145415	232.087	189.113	3.15	--	Nalidixic Acid	--	10.1557	C12H12N2O3	MS1	Diazanaphthalenes	389-08-2	HMDB0014917	-	-	-	-
POS_M233T108	3.98748e+07	6.01355e+07	6.95869e+07	5.9661e+07	5.90996e+07	5.43176e+07	1493.84	1493.84	1493.84	1493.84	1493.84	1493.84	5.71126e+07	1493.84	-15.2225	5.62041e-08	7.61003e-06	1.05274	233.062	108.243	1.8	--	--	--	--	--	--	--	--	--	-	-	-	-
POS_M234T199	5.86413e+06	4.64865e+06	3.70141e+06	3.68117e+06	2.48651e+06	5.4652e+06	2.81565e+07	1.29239e+07	3.07143e+07	4.2865e+07	2.81193e+07	3.86792e+07	4.30784e+06	3.0243e+07	2.81157	0.0001202	0.00146475	0.682801	234.035	198.968	3.32	--	--	--	--	--	--	--	--	--	-	-	-	-
POS_M234T820	3.00566e+07	3.27873e+07	3.43474e+07	4.44876e+07	3.20243e+07	3.86711e+07	1.29571e+07	1.73339e+07	1.12576e+07	1.08025e+07	1.37865e+07	2.82971e+07	3.53957e+07	1.57391e+07	-1.16922	0.000199724	0.00206607	0.591011	234.132	820.084	13.67	--	--	--	--	--	--	--	--	--	-	-	-	-
POS_M234T279	4.0566e+06	3.17269e+06	6.83523e+06	5.55299e+06	4.44482e+06	8.21542e+06	1493.84	1493.84	1493.84	1493.84	1493.84	1493.84	5.37963e+06	1493.84	-11.8143	3.69497e-05	0.000641409	0.313662	234.133	279.027	4.65	--	Lenacil	--	14.1749	C13H18N2O2	MS1	--	--	--	-	-	-	-
POS_M234T76	2.79162e+07	7.88095e+06	4.33475e+07	1.21234e+07	3.7964e+07	1.41379e+07	3.49669e+06	7.65145e+06	1.67344e+06	2.75797e+06	8.41932e+06	1.20569e+06	2.3895e+07	4.20076e+06	-2.50799	0.00935722	0.0310531	0.519978	234.181	76.3171	1.27	--	--	--	--	--	--	--	--	--	-	-	-	-
POS_M235T92	2.2497e+07	1.48468e+07	2.51095e+07	2.46332e+07	3.8505e+07	2.134e+07	5.06792e+06	1.47867e+07	8.92575e+06	6.2898e+06	1.00061e+07	1.21362e+07	2.44886e+07	9.53542e+06	-1.36074	0.00165556	0.00924594	0.485672	235.078	91.5064	1.53	--	Phenytoin	--	17.0154	C15H12N2O2	MS1	Azolidines	57-41-0	HMDB0014397	-	-	-	-
POS_M236T39	3.75864e+06	4.2444e+06	3.42051e+06	3.2511e+06	3.13779e+06	2.73267e+06	1493.84	1493.84	1493.84	1493.84	1493.84	1493.84	3.42419e+06	1493.84	-11.1625	1.89064e-08	3.0315e-06	0.258083	236.009	39.0712	0.65	--	--	--	--	--	--	--	--	--	-	-	-	-
POS_M236T496	7.86669e+06	2.80251e+06	1.20999e+07	2.98349e+06	7.83057e+06	1.42247e+07	7.54743e+06	3.74183e+06	688542	3.42439e+06	1.04065e+06	2.34184e+06	7.96798e+06	3.13078e+06	-1.34769	0.048206	0.105239	0.234448	236.029	495.751	8.26	--	--	--	--	--	--	--	--	--	-	-	-	-
POS_M236T819_2	1.87172e+07	2.69255e+07	2.18685e+07	3.06162e+07	3.99288e+06	2.82005e+07	4.77187e+06	4.90384e+06	3.87523e+06	996423	5.35974e+06	1.25788e+07	2.17201e+07	5.41431e+06	-2.00418	0.00335059	0.0153844	0.511999	236.13	819.095	13.65	--	--	--	--	--	--	--	--	--	-	-	-	-
POS_M236T681	3.73052e+06	6.17485e+06	4.52709e+06	4.55631e+06	2.93103e+06	3.95193e+06	4.16317e+06	471911	2.03256e+06	2.56225e+06	433636	1.35643e+06	4.31196e+06	1.83666e+06	-1.23126	0.00688028	0.0248598	0.187883	236.172	680.75	11.35	--	Procainamide	--	14.6491	C13H21N3O	MS1	Benzene and substituted derivatives	1951-06-09	HMDB0015169	-	-	-	-
POS_M237T81	7.77755e+06	7.84906e+06	7.95192e+06	8.30292e+06	7.40672e+06	2.6148e+06	1493.84	1493.84	1493.84	1493.84	1493.84	1493.84	6.98383e+06	1493.84	-12.1908	1.28717e-05	0.000303981	0.35669	236.904	80.8658	1.35	--	--	--	--	--	--	--	--	--	-	-	-	-
POS_M237T36	761454	5.063e+06	5.56959e+06	4.43733e+06	5.12584e+06	6.60411e+06	2.09523e+06	516645	1.52434e+06	1.58742e+06	1.79923e+06	455798	4.59355e+06	1.32978e+06	-1.78842	0.00369154	0.0163701	0.2229	236.938	35.8895	0.6	--	--	--	--	--	--	--	--	--	-	-	-	-
POS_M237T59	1.74965e+07	5.16042e+06	3.23668e+06	9.54398e+06	5.99538e+06	5.66375e+06	1493.84	1493.84	1493.84	1493.84	1493.84	1493.84	7.84946e+06	1493.84	-12.3594	0.00389728	0.0169979	0.342046	236.938	58.58	0.98	--	--	--	--	--	--	--	--	--	-	-	-	-
POS_M237T127	1.30863e+06	1.09371e+06	1.52307e+06	427139	252654	585032	105268	37847.1	366168	191453	182140	332194	865038	202512	-2.09476	0.0120808	0.0372134	0.0968668	236.992	127.182	2.12	--	--	--	--	--	--	--	--	--	-	-	-	-
POS_M237T302	5.64501e+07	3.93654e+07	5.85397e+07	5.22582e+07	5.64357e+07	5.5363e+07	2.73034e+08	3.37738e+08	1.81203e+08	1.10796e+09	2.86966e+09	2.22778e+09	5.30687e+07	1.16623e+09	4.45785	0.0377062	0.0871894	3.67072	237.073	301.515	5.03	--	--	--	--	--	--	--	--	--	-	-	-	-
POS_M237T449	767449	722698	887314	962042	148519	179014	1493.84	1493.84	1493.84	1493.84	1493.84	1493.84	611173	1493.84	-8.67641	0.00187606	0.0100447	0.0986581	237.112	448.603	7.48	--	Midodrine	--	18.0125	C12H18N2O4	MS1	Benzene and substituted derivatives	133163-28-7	HMDB0014356	-	-	-	-
POS_M237T571	240546	150840	178733	196994	310588	285195	1.86786e+06	1.68174e+06	1.92909e+06	1.85831e+06	2.30095e+06	2.36336e+06	227149	2.00022e+06	3.13844	2.3529e-08	3.67596e-06	0.185561	237.11	570.77	9.51	--	cis-4,5-Dihydroxy-4,5-dihydropyrene	--	10.8097	C16H12O2	MS1	--	--	--	C18249	ko01120//Microbial metabolism in diverse environments	Global and overview maps	Metabolism
POS_M239T310_2	5.55321e+07	1.80896e+07	6.20146e+07	3.19867e+07	1.79084e+07	5.79556e+07	1.54956e+07	8.92492e+06	1.00413e+07	3.09883e+06	2.75434e+06	4.90556e+06	4.05812e+07	7.53676e+06	-2.42879	0.00316495	0.0147544	0.71965	239.067	310.365	5.17	--	(2S)-Liquiritigenin	--	3.88439	C15H12O4	MS1	Flavonoids	578-86-9	HMDB0029519	C09762	ko01110//Biosynthesis of secondary metabolites;ko00941//Flavonoid biosynthesis;ko00943//Isoflavonoid biosynthesis	Biosynthesis of other secondary metabolites;Global and overview maps	Metabolism
POS_M239T449	1.56273e+06	368405	1.62102e+06	1.60275e+06	2.35347e+06	420040	723884	137546	467781	453635	741580	108890	1.3214e+06	438886	-1.59015	0.0253073	0.0648706	0.101763	239.089	448.967	7.48	--	--	--	--	--	--	--	--	--	-	-	-	-
POS_M239T482	1.35895e+07	1.1687e+07	1.18898e+07	1.23281e+07	1.23882e+07	1.23559e+07	3.03011e+07	2.51562e+07	2.13923e+07	2.86617e+07	2.28135e+07	2.40704e+07	1.23731e+07	2.53992e+07	1.03758	3.73372e-06	0.000136225	0.50026	239.128	481.919	8.03	--	--	--	--	--	--	--	--	--	-	-	-	-
POS_M239T553	6.2927e+06	4.40629e+06	6.94673e+06	6.33145e+06	5.39098e+06	5.63916e+06	2.04116e+07	1.40635e+07	1.21219e+07	1.02135e+07	1.02328e+07	1.3199e+07	5.83455e+06	1.33737e+07	1.19671	0.000774719	0.00537627	0.353304	239.127	553.314	9.22	--	--	--	--	--	--	--	--	--	-	-	-	-
POS_M239T797	9.54531e+06	1.0367e+07	1.1023e+07	1.01289e+07	1.19345e+07	2.30006e+06	1.20478e+06	1.09528e+06	4.77204e+06	4.44928e+06	743498	1.00479e+06	9.21644e+06	2.21161e+06	-2.05911	0.00146863	0.0084658	0.330312	239.164	796.799	13.28	--	--	--	--	--	--	--	--	--	-	-	-	-
POS_M239T820	1.84345e+07	2.49524e+07	1.93469e+07	2.00333e+07	1.45323e+07	2.07696e+07	6.51565e+06	8.75707e+06	5.6931e+06	5.20474e+06	3.67821e+06	1.5453e+07	1.96782e+07	7.55029e+06	-1.38199	0.000264048	0.00248278	0.464423	239.237	820.012	13.67	--	--	--	--	--	--	--	--	--	-	-	-	-
POS_M240T311	1.29642e+06	380432	2.00217e+06	3.41134e+06	1.99997e+06	1.76898e+06	1493.84	1493.84	1493.84	1493.84	1493.84	1493.84	1.80988e+06	1493.84	-10.2427	0.00122833	0.0074396	0.170272	239.569	310.533	5.18	--	--	--	--	--	--	--	--	--	-	-	-	-
POS_M240T301	5.19934e+06	1.39249e+06	6.34927e+06	5.67186e+06	1.63929e+06	3.78417e+06	707036	155174	82790.8	691874	578271	458152	4.00607e+06	445550	-3.16853	0.00211646	0.0109447	0.236675	239.995	300.606	5.01	--	Thiram	--	28.6048	C6H12N2S4	MS1	--	--	--	-	-	-	-
POS_M240T482	515072	1.98986e+06	2.35514e+06	2.96716e+06	3.18149e+06	2.74912e+06	494071	1.52368e+06	1.07002e+06	1.4322e+06	946918	198834	2.29297e+06	944286	-1.27992	0.013307	0.0399993	0.135176	240.131	481.972	8.03	--	--	--	--	--	--	--	--	--	-	-	-	-
POS_M241T482	785681	136005	180252	641137	622332	133057	1493.84	1493.84	1493.84	1493.84	1493.84	1493.84	416411	1493.84	-8.12284	0.00664963	0.0242364	0.0761252	240.58	482.042	8.03	--	--	--	--	--	--	--	--	--	-	-	-	-
POS_M241T404	2.16308e+06	9.44635e+06	7.93686e+06	2.39915e+06	6.44569e+06	2.28407e+06	2.18689e+06	738515	776662	1.93358e+06	2.70512e+06	2.24527e+06	5.11253e+06	1.76434e+06	-1.53491	0.0341563	0.0809468	0.200172	241.075	404.219	6.74	--	N-Benzoylanthranilic acid	--	2.88102	C14H11NO3	MS1	Benzene and substituted derivatives	579-93-1	HMDB0032175	-	-	-	-
POS_M241T217	2.50331e+08	1.54988e+08	2.26265e+08	2.30923e+08	2.49554e+08	3.35915e+08	1.2037e+08	5.26709e+07	2.52406e+07	5.50393e+07	9.39677e+07	5.93249e+07	2.41329e+08	6.77689e+07	-1.83231	8.65526e-05	0.00114894	1.74605	241.154	216.646	3.61	--	--	--	--	--	--	--	--	--	-	-	-	-
POS_M242T452	855936	3.8449e+06	4.57233e+06	5.10994e+06	5.04416e+06	6.88373e+06	3.43952e+06	2.08899e+06	1.52506e+06	400084	1.26021e+06	1.61292e+06	4.38517e+06	1.72113e+06	-1.34928	0.015469	0.044818	0.191533	241.577	452.42	7.54	--	--	--	--	--	--	--	--	--	-	-	-	-
POS_M242T492	4.03431e+06	5.23005e+06	5.77794e+06	1.21335e+06	816314	5.01938e+06	731089	2.12552e+06	1.52263e+06	1.92235e+06	1.22357e+06	1.65674e+06	3.68189e+06	1.53032e+06	-1.26662	0.037807	0.0873061	0.165385	242.147	492.474	8.21	--	Propranolol	--	13.4667	C16H21NO2	MS1	Naphthalenes	525-66-6	HMDB0001849	-	-	-	-
POS_M243T170	6.77392e+06	1.13847e+07	3.49371e+06	4.29751e+06	3.70572e+06	9.34325e+06	1.76081e+06	1.27443e+06	1.39969e+06	3.20716e+06	3.03151e+06	1.51293e+06	6.4998e+06	2.03109e+06	-1.67814	0.00901681	0.0302364	0.253452	242.982	170.085	2.83	--	--	--	--	--	--	--	--	--	-	-	-	-
POS_M244T250	2.00163e+07	2.2666e+07	1.17492e+07	2.21219e+07	1.97517e+07	8.42781e+06	1.0412e+07	1.00145e+07	4.81794e+06	8.69096e+06	8.06438e+06	7.42392e+06	1.74555e+07	8.23729e+06	-1.08344	0.00474472	0.0192503	0.364507	244.053	249.571	4.16	--	--	--	--	--	--	--	--	--	-	-	-	-
POS_M244T101	1.03303e+07	1.44945e+07	5.43035e+06	6.50491e+06	1.77005e+07	2.06126e+07	1493.84	1493.84	1493.84	1493.84	1493.84	1493.84	1.25122e+07	1493.84	-13.032	0.000533585	0.00408808	0.458006	244.129	101.301	1.69	--	--	--	--	--	--	--	--	--	-	-	-	-
POS_M244T829	5.73627e+06	1.16157e+07	4.62202e+06	2.3259e+07	2.41081e+07	1.48552e+07	2.13633e+06	1.05089e+07	6.45664e+06	5.83703e+06	3.12908e+06	5.21975e+06	1.40327e+07	5.54795e+06	-1.33877	0.0411801	0.0931363	0.315001	244.227	829.162	13.82	--	N1-Acetylspermine	--	2.10741	C12H28N4O	MS1	Carboxylic acids and derivatives	25593-72-0	HMDB0001186	-	-	-	-
POS_M245T66	7.46843e+06	3.45014e+06	4.8027e+06	4.29555e+06	3.30643e+06	3.08652e+06	308810	1.31259e+06	2.90322e+06	760145	627098	771325	4.40163e+06	1.11386e+06	-1.98246	0.00163542	0.00919246	0.230482	244.915	65.8391	1.1	--	--	--	--	--	--	--	--	--	-	-	-	-
POS_M245T148_1	1.25426e+06	1.95554e+06	2.24716e+06	1.56357e+06	2.17278e+06	2.29611e+06	4.62633e+06	3.75443e+06	6.24346e+06	3.43656e+06	4.71716e+06	3.02226e+06	1.9149e+06	4.30003e+06	1.16708	0.000799992	0.00550774	0.196396	245.063	148	2.47	--	--	--	--	--	--	--	--	--	-	-	-	-
POS_M245T148_2	2.49658e+07	2.49378e+07	2.5797e+07	2.45663e+07	2.13969e+07	3.05013e+07	1.93337e+07	1.16738e+07	9.77423e+06	1.03643e+07	1.43483e+07	7.52951e+06	2.53609e+07	1.21706e+07	-1.0592	8.53629e-05	0.00113682	0.483287	245.077	148.493	2.47	Pseudouridine	--	0.0383487	0.85145	C9H12N2O6	MS2	Nucleoside and nucleotide analogues	1445-07-4	HMDB0000767	C02067	ko00240//Pyrimidine metabolism	Nucleotide metabolism	Metabolism
POS_M245T162	8.84643e+07	9.62289e+07	9.98594e+07	7.32384e+07	4.96861e+07	1.98843e+08	1493.84	1493.84	1493.84	1493.84	1493.84	1493.84	1.01053e+08	1493.84	-16.0457	0.00069688	0.00501902	1.31312	245.076	161.687	2.69	--	--	--	--	--	--	--	--	--	-	-	-	-
POS_M245T183	2.14404e+08	2.72793e+08	1.78876e+08	1.13646e+08	3.43023e+07	1.62623e+08	2.43977e+07	2.16945e+07	1.30242e+07	7.80374e+06	1.62356e+07	1.93617e+06	1.62774e+08	1.4182e+07	-3.52074	0.0013472	0.00796169	1.56689	245.076	182.798	3.05	Uridine	--	4.55e-14	2.0135	C9H12N2O6	MS2	Pyrimidine nucleosides	58-96-8	HMDB0000296	C00299	ko01100//Metabolic pathways;ko00240//Pyrimidine metabolism	Global and overview maps;Nucleotide metabolism	Metabolism
POS_M245T96	2.67299e+07	2.50044e+07	2.82238e+07	4.74041e+07	3.15173e+07	2.18794e+07	1493.84	1493.84	1493.84	1493.84	1493.84	1493.84	3.01265e+07	1493.84	-14.2997	1.00005e-05	0.000252201	0.74362	245.082	96.3357	1.61	--	3,3',4'5-Tetrahydroxystilbene	--	4.68582	C14H12O4	MS1	Stilbenes	10083-24-6	HMDB0004215	C05901	ko01110//Biosynthesis of secondary metabolites;ko00945//Stilbenoid, diarylheptanoid and gingerol biosynthesis	Biosynthesis of other secondary metabolites;Global and overview maps	Metabolism
POS_M246T405	5.8534e+06	4.71665e+06	7.1643e+06	7.24268e+06	5.99267e+06	5.66702e+06	4.5529e+06	895179	3.27687e+06	2.72656e+06	3.51205e+06	2.92121e+06	6.10612e+06	2.9808e+06	-1.03456	0.000563053	0.00424065	0.226172	246.008	404.594	6.74	--	--	--	--	--	--	--	--	--	-	-	-	-
POS_M246T541	430203	543057	410813	2.09439e+06	762396	521988	153912	421332	274887	120609	48884.3	68609.7	793808	181372	-2.12984	0.0476224	0.104526	0.0841422	246.019	540.798	9.01	--	--	--	--	--	--	--	--	--	-	-	-	-
POS_M246T304	4.79909e+06	1.2191e+07	6.49196e+06	8.16343e+06	7.18031e+06	1.24405e+07	2.89151e+07	1.33624e+07	1.57297e+07	3.11137e+07	3.46232e+07	1.95423e+07	8.54438e+06	2.38811e+07	1.48282	0.00245712	0.0121916	0.500142	246.144	304.36	5.07	--	--	--	--	--	--	--	--	--	-	-	-	-
POS_M247T101	3.13891e+07	1.42384e+07	3.03402e+07	2.79974e+07	2.77822e+07	2.93343e+07	1493.84	1493.84	1493.84	1493.84	1493.84	1493.84	2.68469e+07	1493.84	-14.1334	1.11604e-06	6.16823e-05	0.712051	247.081	101.144	1.69	--	--	--	--	--	--	--	--	--	-	-	-	-
POS_M247T636	3.69167e+07	4.58361e+07	3.9052e+07	4.23046e+07	3.5787e+07	4.65906e+07	1493.84	1493.84	1493.84	1493.84	1493.84	1493.84	4.10812e+07	1493.84	-14.7472	8.18214e-10	4.64072e-07	0.901063	247.132	635.747	10.6	--	--	--	--	--	--	--	--	--	-	-	-	-
POS_M247T245	1.45853e+07	2.31067e+07	1.49762e+07	1.42991e+07	8.42356e+06	2.15134e+07	4.06167e+06	9.25919e+06	8.5164e+06	1.01094e+07	1.37638e+06	6.15689e+06	1.61507e+07	6.57998e+06	-1.29544	0.00413141	0.0176403	0.387294	247.129	244.751	4.08	--	--	--	--	--	--	--	--	--	-	-	-	-
POS_M247T328	7.2986e+06	3.36157e+06	6.8745e+06	8.37561e+06	6.57779e+06	3.44714e+06	2.5889e+06	3.57902e+06	2.39337e+06	3.00167e+06	2.84354e+06	2.7251e+06	5.9892e+06	2.85527e+06	-1.06874	0.00485923	0.019517	0.213109	247.166	328.33	5.47	--	--	--	--	--	--	--	--	--	-	-	-	-
POS_M247T739	2.08228e+06	2.31732e+06	2.14132e+07	3.92864e+06	4.23146e+06	1.60964e+07	178885	1.00741e+06	1.7824e+06	175569	530534	561519	8.34488e+06	706054	-3.56304	0.0478908	0.104888	0.303277	247.168	739.011	12.32	--	--	--	--	--	--	--	--	--	-	-	-	-
POS_M248T36	4.27307e+06	2.84272e+06	5.61667e+06	4.95671e+06	3.28491e+06	3.89868e+06	1.58216e+06	349160	1.56875e+06	1.59935e+06	303542	1.55318e+06	4.14546e+06	1.15936e+06	-1.83821	0.000131446	0.00155515	0.228517	247.943	35.8456	0.6	--	--	--	--	--	--	--	--	--	-	-	-	-
POS_M248T111	8.85346e+07	5.64855e+07	6.43413e+07	6.36166e+07	7.02859e+07	5.87795e+07	1.36147e+08	1.28293e+08	1.13707e+08	1.09034e+08	1.96082e+08	2.36655e+08	6.70072e+07	1.5332e+08	1.19416	0.00247649	0.0122378	1.15215	248.046	110.919	1.85	--	--	--	--	--	--	--	--	--	-	-	-	-
POS_M249T824	1.13282e+07	2.84667e+07	7.39359e+06	9.62581e+06	1.78851e+07	2.56541e+07	1493.84	1493.84	1493.84	1493.84	1493.84	1493.84	1.67256e+07	1493.84	-13.4507	0.000887298	0.00592797	0.527392	248.608	823.868	13.73	--	--	--	--	--	--	--	--	--	-	-	-	-
POS_M249T671	4.83965e+06	4.54635e+06	3.62284e+06	4.14948e+06	711880	5.43042e+06	3.08393e+06	1.17664e+06	354865	2.10242e+06	173644	1.02989e+06	3.88344e+06	1.32023e+06	-1.55654	0.010549	0.0339181	0.189772	248.627	671.151	11.19	--	--	--	--	--	--	--	--	--	-	-	-	-
POS_M249T311	501119	1.45073e+06	1.72446e+06	2.32935e+06	1.86501e+06	1.72065e+06	1.12304e+06	867614	780514	850152	218479	698604	1.59855e+06	756401	-1.07954	0.0125843	0.0384145	0.107306	249.028	310.613	5.18	--	4,4'-Methylene-bis-(2-chloroaniline)	--	9.80584	C13H12Cl2N2	MS1	--	--	--	-	-	-	-
POS_M249T111	2.45681e+07	4.77144e+07	4.99471e+06	1.68111e+07	1.65301e+07	1.14373e+07	8.43934e+06	2.46186e+06	664669	1.94848e+06	3.3008e+06	2.7847e+06	2.03426e+07	3.26664e+06	-2.63863	0.0199942	0.0542408	0.471614	249.046	110.739	1.85	--	--	--	--	--	--	--	--	--	-	-	-	-
POS_M249T667	5.72738e+06	4.31992e+06	3.54597e+06	1.86058e+06	5.54361e+06	2.64228e+06	1.38976e+07	1.32166e+07	1.33591e+07	8.75751e+06	1.47932e+07	1.10803e+07	3.93996e+06	1.25174e+07	1.66768	1.5187e-05	0.000339622	0.395902	249.109	667.046	11.12	--	--	--	--	--	--	--	--	--	-	-	-	-
POS_M249T508	2.6142e+06	1.82416e+06	2.23364e+06	349926	1.50057e+06	375446	3.11965e+06	3.42883e+06	3.67642e+06	3.26202e+06	2.64376e+06	2.36111e+06	1.48299e+06	3.08196e+06	1.05534	0.00430518	0.0180285	0.155666	249.112	507.811	8.46	--	--	--	--	--	--	--	--	--	-	-	-	-
POS_M250T619	1.84485e+06	585401	2.22437e+06	1.97093e+06	2.19112e+06	2.01296e+06	1.54755e+06	215531	243754	937783	1.11318e+06	194871	1.80494e+06	708778	-1.34854	0.00954809	0.0315833	0.120385	250.029	618.801	10.31	--	4,4`-sulphonyldiphenol	--	4.73972	C12H10O4S	MS1	--	--	--	-	-	-	-
POS_M250T402	4.75145e+06	4.7787e+06	1.0213e+06	4.80623e+06	2.76868e+06	4.92249e+06	1493.84	1493.84	1493.84	1493.84	1493.84	1493.84	3.84147e+06	1493.84	-11.3284	0.000160817	0.00178806	0.259818	250.064	401.741	6.7	--	Sulfisoxazole	--	13.8829	C11H13N3O3S	MS1	Benzene and substituted derivatives	127-69-5	HMDB0014408	-	-	-	-
POS_M251T110	1.26939e+07	3.93516e+06	1.11163e+07	1.38248e+07	9.78301e+06	1.6475e+07	2.53094e+06	2.9316e+06	4.0438e+06	1.50304e+06	2.34099e+06	719969	1.13047e+07	2.34505e+06	-2.26923	0.000578582	0.00432552	0.388895	251.034	109.733	1.83	--	--	--	--	--	--	--	--	--	-	-	-	-
POS_M251T278	1.61222e+06	735996	1.04718e+06	2.24195e+06	1.10186e+06	3.33881e+06	6.17999e+06	3.50481e+06	3.0023e+06	5.21751e+06	4.22581e+06	2.95652e+06	1.67967e+06	4.18116e+06	1.31573	0.00358326	0.0160182	0.199154	251.064	278.291	4.64	--	Formononetin	--	10.1014	C16H12O4	MS1	Isoflavonoids	485-72-3	HMDB0005808	C00858	ko01110//Biosynthesis of secondary metabolites;ko00943//Isoflavonoid biosynthesis	Biosynthesis of other secondary metabolites;Global and overview maps	Metabolism
POS_M251T341	1.20842e+06	1.34459e+06	1.39755e+06	1.81387e+06	278699	1.77913e+06	1493.84	1493.84	1493.84	1493.84	1493.84	1493.84	1.30371e+06	1493.84	-9.76938	0.000193726	0.00202118	0.152285	251.096	340.744	5.68	--	--	--	--	--	--	--	--	--	-	-	-	-
POS_M251T259	8.37204e+06	7.20508e+06	1.73909e+07	1.29599e+07	1.85856e+07	9.36229e+06	1493.84	1493.84	1493.84	1493.84	1493.84	1493.84	1.23126e+07	1493.84	-13.0088	9.33269e-05	0.00120987	0.463176	251.136	258.506	4.31	--	Prosulfocarb	--	7.49608	C14H21NOS	MS1	--	--	--	-	-	-	-
POS_M252T103	3.45639e+07	3.88857e+07	3.05168e+07	3.42767e+07	3.13307e+07	4.0436e+07	7.21981e+06	1.39801e+07	1.20464e+07	1.25783e+07	1.24478e+07	1.1161e+07	3.50016e+07	1.15722e+07	-1.59675	2.02812e-07	1.81487e-05	0.675158	252.108	103.311	1.72	--	--	--	--	--	--	--	--	--	-	-	-	-
POS_M252T820	2.09025e+06	9.31034e+06	9.39021e+06	8.05177e+06	9.49203e+06	1.04618e+07	1493.84	1493.84	1493.84	1493.84	1493.84	1493.84	8.13273e+06	1493.84	-12.4105	6.7819e-05	0.000993319	0.382438	252.123	820.348	13.67	--	N-Acetyl-L-tyrosine	--	1.6505	C13H17NO4	MS1	Carboxylic acids and derivatives	537-55-3	HMDB0000866	-	-	-	-
POS_M252T712	997263	258808	1.28757e+06	1.24776e+06	1.44082e+06	2.12399e+06	2.56678e+06	3.71089e+06	5.23004e+06	3.10215e+06	4.4168e+06	3.26117e+06	1.22604e+06	3.71464e+06	1.59922	0.000331496	0.00291458	0.203119	252.157	711.636	11.86	--	--	--	--	--	--	--	--	--	-	-	-	-
POS_M253T311_1	1.05184e+06	3.87668e+06	5.1475e+06	6.06976e+06	6.72127e+06	1.76357e+06	369501	1.1045e+06	892608	1.02935e+06	812823	937782	4.1051e+06	857762	-2.25877	0.00650523	0.0238342	0.215253	252.999	310.88	5.18	--	--	--	--	--	--	--	--	--	-	-	-	-
POS_M253T392	8.49718e+06	9.96128e+06	9.32405e+06	9.89801e+06	2.33906e+06	1.73524e+07	977056	546358	467900	469198	430512	374234	9.56199e+06	544210	-4.13508	0.000958436	0.00623905	0.390534	253.117	392.402	6.54	--	--	--	--	--	--	--	--	--	-	-	-	-
POS_M253T592	2.02023e+06	322277	1.66207e+06	254905	2.09245e+06	1.25788e+06	7.4796e+06	3.65598e+06	3.24607e+06	6.13426e+06	2.78089e+06	4.65656e+06	1.2683e+06	4.65889e+06	1.87709	0.00196647	0.010437	0.237491	253.141	592.11	9.87	--	Cybutryne	--	19.2683	C11H19N5S	MS1	--	--	--	-	-	-	-
POS_M253T723	1.31878e+07	1.43475e+07	1.51735e+07	1.62774e+07	1.55521e+07	1.60558e+07	1.22789e+07	7.64101e+06	3.5795e+06	7.78051e+06	9.19515e+06	3.68463e+06	1.5099e+07	7.35995e+06	-1.03669	0.000315358	0.00281601	0.358073	253.216	722.809	12.05	16-Oxopalmitate	--	0.00119045	15.3906	C16H30O3	MS2	--	--	--	C19614	ko01100//Metabolic pathways;ko00073//Cutin, suberine and wax biosynthesis	Global and overview maps;Lipid metabolism	Metabolism
POS_M254T66	8.51999e+06	8.59995e+06	4.9649e+06	1.32729e+06	3.4394e+06	2.1938e+06	1493.84	1493.84	1493.84	1493.84	1493.84	1493.84	4.84089e+06	1493.84	-11.662	0.0035626	0.0159492	0.271494	253.909	66.0828	1.1	--	--	--	--	--	--	--	--	--	-	-	-	-
POS_M254T41	4.11658e+06	4.34778e+06	5.10069e+06	6.37381e+06	5.41089e+06	4.14738e+06	1.00166e+07	1.98246e+07	2.02603e+07	4.74888e+07	8.93082e+06	1.54836e+07	4.91619e+06	2.03341e+07	2.04829	0.0235606	0.0613997	0.456392	253.909	41.4353	0.69	--	--	--	--	--	--	--	--	--	-	-	-	-
POS_M254T248	6.63495e+06	5.25504e+06	5.94573e+06	5.50581e+06	4.92362e+06	1.23881e+06	2.80307e+06	2.01966e+06	1.66346e+06	1.84279e+06	1.79831e+06	1.03592e+06	4.91733e+06	1.86053e+06	-1.40216	0.00361209	0.0160763	0.21231	254.008	248.453	4.14	--	--	--	--	--	--	--	--	--	-	-	-	-
POS_M254T73	2.41552e+06	8.42691e+06	2.69695e+06	8.52923e+06	7.03856e+06	8.55359e+06	1493.84	1493.84	1493.84	1493.84	1493.84	1493.84	6.27679e+06	1493.84	-12.0368	0.000384124	0.00322731	0.327511	254.05	73.1833	1.22	--	Pelargonidin	--	10.9379	C15H11O5	MS1	--	--	--	C05904	ko01100//Metabolic pathways;ko01110//Biosynthesis of secondary metabolites;ko00941//Flavonoid biosynthesis;ko00942//Anthocyanin biosynthesis	Biosynthesis of other secondary metabolites;Global and overview maps	Metabolism
POS_M254T576	2.3928e+06	2.77635e+06	519496	520258	3.33411e+06	765401	1493.84	1493.84	1493.84	1493.84	1493.84	1493.84	1.71807e+06	1493.84	-10.1675	0.00760145	0.026427	0.154569	254.099	575.723	9.6	--	Dyphylline	--	3.74342	C10H14N4O4	MS1	Imidazopyrimidines	479-18-5	HMDB0014789	-	-	-	-
POS_M255T449	1.20064e+07	1.07644e+07	1.21865e+07	1.21721e+07	1.06495e+07	1.20384e+07	3.31707e+07	2.44783e+07	2.32678e+07	2.78257e+07	2.24876e+07	2.37222e+07	1.16362e+07	2.58254e+07	1.15017	7.23294e-06	0.000211876	0.518533	255.121	448.601	7.48	--	4'-Methoxyflavanone	--	3.23614	C16H14O3	MS1	--	--	--	-	-	-	-
POS_M255T771	3.41417e+06	2.94778e+06	882445	976392	3.38698e+06	3.38349e+06	5.19005e+06	5.28332e+06	5.35895e+06	6.04497e+06	6.91225e+06	6.69926e+06	2.49854e+06	5.9148e+06	1.24324	0.000172539	0.00187729	0.244878	255.159	770.888	12.85	--	Diphenhydramine	--	13.4968	C17H21NO	MS1	Benzene and substituted derivatives	147-24-0	HMDB0001927	-	-	-	-
POS_M256T820_1	1.41059e+08	1.84713e+08	1.63301e+08	1.91474e+08	1.3421e+08	1.83755e+08	4.78739e+07	6.46332e+07	4.61393e+07	4.20455e+07	6.04754e+07	1.34243e+08	1.66419e+08	6.59018e+07	-1.33643	0.000167648	0.00185051	1.34412	255.645	819.788	13.66	--	--	--	--	--	--	--	--	--	-	-	-	-
POS_M256T175	3.01288e+06	3.32229e+06	2.55096e+06	1.96705e+06	1.83689e+06	658232	1493.84	1493.84	1493.84	1493.84	1493.84	1493.84	2.22472e+06	1493.84	-10.5404	0.000205033	0.00209608	0.195844	256.129	174.728	2.91	--	4'-O-Methylnorbelladine	--	0.614392	C16H19NO3	MS1	--	--	--	C16702	ko01110//Biosynthesis of secondary metabolites;ko00950//Isoquinoline alkaloid biosynthesis	Biosynthesis of other secondary metabolites;Global and overview maps	Metabolism
POS_M256T820_2	3.40702e+07	5.40297e+07	4.66872e+07	5.72115e+07	4.05531e+07	5.02663e+07	1.14502e+07	1.69679e+07	9.9098e+06	1.03067e+07	1.54745e+07	3.19591e+07	4.71363e+07	1.60114e+07	-1.55774	8.27806e-05	0.00111343	0.752572	256.147	820.084	13.67	--	--	--	--	--	--	--	--	--	-	-	-	-
POS_M256T812	1.28001e+07	1.35424e+07	1.93983e+07	2.23029e+07	1.54952e+07	2.4839e+07	2.35427e+06	9.56983e+06	1.10821e+07	8.582e+06	1.9716e+06	7.30935e+06	1.8063e+07	6.81152e+06	-1.40699	0.00126056	0.00757242	0.433253	256.227	812.146	13.54	--	--	--	--	--	--	--	--	--	-	-	-	-
POS_M256T807	6.6511e+06	5.57419e+06	1.56613e+07	3.43228e+07	1.97112e+07	1.56309e+07	4.6279e+07	4.62161e+07	4.78571e+07	3.56985e+07	3.80695e+07	2.89506e+07	1.62586e+07	4.05118e+07	1.31714	0.000955631	0.00623411	0.629216	256.3	807.122	13.45	--	--	--	--	--	--	--	--	--	-	-	-	-
POS_M257T820_1	5.25766e+07	7.01431e+07	5.46041e+07	7.28956e+07	4.55262e+07	6.977e+07	2.0035e+07	2.93678e+07	1.70487e+07	1.89678e+07	2.72583e+07	5.79237e+07	6.09193e+07	2.84336e+07	-1.0993	0.001898	0.0101265	0.731166	256.643	819.949	13.67	--	--	--	--	--	--	--	--	--	-	-	-	-
POS_M257T199	2.2998e+06	1.92305e+06	2.72034e+06	2.72667e+06	3.45195e+06	3.15378e+06	1.79081e+06	1.14675e+06	1.0267e+06	1.27265e+06	234257	235453	2.7126e+06	951104	-1.512	0.000388868	0.00325017	0.170681	256.962	199.337	3.32	--	--	--	--	--	--	--	--	--	-	-	-	-
POS_M257T73	3.58995e+06	3.16566e+06	1.35329e+06	636314	4.18725e+06	1.67228e+06	1.77602e+06	462571	154754	179020	587751	79438.6	2.43412e+06	539925	-2.17257	0.0133213	0.0399993	0.157046	256.984	73.1707	1.22	--	--	--	--	--	--	--	--	--	-	-	-	-
POS_M257T820_2	1.68482e+07	1.67299e+07	1.72403e+07	1.69499e+07	2.7904e+06	1.78863e+07	4.94e+06	5.95428e+06	4.43424e+06	4.61172e+06	5.7984e+06	1.50163e+07	1.47408e+07	6.79249e+06	-1.11781	0.0213892	0.0570846	0.33136	257.145	820.115	13.67	--	--	--	--	--	--	--	--	--	-	-	-	-
POS_M258T109	1.97608e+07	2.12115e+07	2.75232e+06	1.53235e+07	2.038e+07	2.14751e+07	1493.84	1493.84	1493.84	1493.84	1493.84	1493.84	1.68172e+07	1493.84	-13.4586	0.00020226	0.00207121	0.538688	258.049	108.544	1.81	--	Alternariol	--	12.9052	C14H10O5	MS1	Coumarins and derivatives	641-38-3	HMDB0030831	-	-	-	-
POS_M258T311	1.12238e+06	1.85508e+06	1.06376e+06	579332	1.58289e+06	1.21003e+06	504926	381354	548126	275795	200599	199393	1.23558e+06	351699	-1.81277	0.000934564	0.00614272	0.120367	258.056	311.134	5.19	--	--	--	--	--	--	--	--	--	-	-	-	-
POS_M258T102	9.08299e+07	1.12642e+08	1.15232e+08	9.93324e+07	6.80941e+07	1.26959e+08	7.35124e+07	4.06898e+07	4.03844e+07	4.90738e+07	5.35981e+07	3.90742e+07	1.02182e+08	4.93888e+07	-1.04888	0.000383681	0.00322731	0.951167	258.109	102.334	1.71	--	Glycerophosphocholine	--	3.11866	C8H21NO6P	MS1	Glycerophospholipids	-	HMDB0011290	C00670	ko00564//Glycerophospholipid metabolism;ko00565//Ether lipid metabolism	Lipid metabolism	Metabolism
POS_M258T763	4.07908e+06	2.16768e+07	5.29034e+06	3.57005e+06	3.00333e+06	2.67038e+07	1493.84	1493.84	1493.84	1493.84	1493.84	1493.84	1.07206e+07	1493.84	-12.8091	0.0324617	0.0778696	0.371965	258.279	762.66	12.71	--	--	--	--	--	--	--	--	--	-	-	-	-
POS_M259T73	7.40402e+07	8.63308e+07	1.12261e+08	9.18934e+07	7.33378e+07	1.11652e+08	9.18707e+07	9.78234e+06	1.19902e+07	4.95536e+07	4.38828e+07	3.15504e+07	9.15858e+07	3.97717e+07	-1.20338	0.00450432	0.0185666	0.866397	258.989	73.2111	1.22	--	--	--	--	--	--	--	--	--	-	-	-	-
POS_M259T157	1.31029e+06	1.32043e+06	1.53058e+06	1.67924e+06	1.30807e+06	2.36763e+06	1.24796e+06	79966.9	90807	848287	39469	96888.9	1.58604e+06	400563	-1.98533	0.00135336	0.0079826	0.136392	259.079	156.911	2.62	--	--	--	--	--	--	--	--	--	-	-	-	-
POS_M260T484	1.61652e+06	1.04833e+07	1.29165e+07	2.07741e+07	7.73238e+06	1.73346e+07	5.15189e+06	1.27623e+06	939442	6.12125e+06	2.63178e+06	3.37064e+06	1.18096e+07	3.24854e+06	-1.8621	0.0150069	0.0437275	0.340218	260.012	484.197	8.07	--	Bromacil	--	16.9482	C9H13BrN2O2	MS1	--	--	--	-	-	-	-
POS_M260T311	581556	428755	2.5704e+06	3.5132e+06	3.05701e+06	1.11097e+06	1493.84	1493.84	1493.84	1493.84	1493.84	1493.84	1.87698e+06	1493.84	-10.2952	0.00632216	0.023417	0.163592	260.02	310.613	5.18	--	Cyclophosphamide	--	18.6556	C7H15Cl2N2O2P	MS1	Organonitrogen compounds	6055-19-2	HMDB0014672	-	-	-	-
POS_M260T366	1.34708e+07	1.31011e+07	1.02281e+07	8.88345e+06	1.02162e+07	1.38127e+07	1493.84	1493.84	1493.84	1493.84	1493.84	1493.84	1.16187e+07	1493.84	-12.9251	8.80216e-08	1.03138e-05	0.47501	260.16	365.784	6.1	--	--	--	--	--	--	--	--	--	-	-	-	-
POS_M261T65	7.88327e+06	2.75605e+07	1.45388e+07	1.00497e+07	8.01155e+06	9.57909e+06	2.86801e+06	2.52234e+06	3.86666e+06	1.503e+06	1.03337e+06	1.42095e+06	1.29371e+07	2.20239e+06	-2.55438	0.00629828	0.0233427	0.40162	260.932	65.2657	1.09	--	--	--	--	--	--	--	--	--	-	-	-	-
POS_M261T43	6.58586e+06	1.29729e+06	5.3126e+06	2.67492e+06	3.76835e+06	8.96406e+06	1493.84	1493.84	1493.84	1493.84	1493.84	1493.84	4.76718e+06	1493.84	-11.6399	0.00183007	0.00985571	0.276188	260.932	42.5573	0.71	--	--	--	--	--	--	--	--	--	-	-	-	-
POS_M261T264	5.74433e+06	1.14223e+07	5.56822e+06	5.1152e+06	7.63189e+06	4.15669e+06	3.05945e+06	2.30211e+06	1.09169e+06	1.95987e+06	1.1556e+06	793498	6.60644e+06	1.72704e+06	-1.93557	0.00148375	0.00853684	0.277732	261.058	263.764	4.4	--	Suprofen	--	1.22892	C14H12O3S	MS1	Organooxygen compounds	40828-46-4	HMDB0015008	-	-	-	-
POS_M261T385	4.20423e+06	6.23682e+06	5.91884e+06	5.13612e+06	7.92175e+06	4.51854e+06	2.51743e+06	1.5276e+06	1.72752e+06	2.99398e+06	1.46568e+06	2.37549e+06	5.65605e+06	2.10128e+06	-1.42852	0.000164671	0.00182094	0.245136	261.055	385.026	6.42	--	--	--	--	--	--	--	--	--	-	-	-	-
POS_M261T211	2.17343e+06	1.92354e+06	2.13709e+06	871329	456593	992234	3.94012e+06	2.73319e+06	1.95718e+06	4.85407e+06	5.16013e+06	3.00723e+06	1.4257e+06	3.60865e+06	1.33979	0.00438775	0.0182125	0.185197	261.056	211.113	3.52	--	--	--	--	--	--	--	--	--	-	-	-	-
POS_M261T108	1.18808e+07	1.55874e+07	1.70518e+07	3.10637e+07	1.67066e+07	1.62492e+07	8.87958e+06	1.11761e+07	4.00659e+06	6.19062e+06	1.2213e+07	5.09384e+06	1.80899e+07	7.92662e+06	-1.19041	0.00733797	0.0258783	0.382369	261.094	108.47	1.81	--	--	--	--	--	--	--	--	--	-	-	-	-
POS_M261T389	1.66224e+07	2.35399e+07	1.90665e+07	4.21208e+07	1.65376e+07	3.07504e+07	1.33242e+07	9.6357e+06	1.00563e+07	1.11343e+07	1.18625e+07	1.23105e+07	2.47729e+07	1.13873e+07	-1.12134	0.00899807	0.0302067	0.439181	261.131	388.936	6.48	--	--	--	--	--	--	--	--	--	-	-	-	-
POS_M262T243	1.90932e+07	1.22731e+07	2.33547e+07	7.34759e+06	9.44228e+06	1.14657e+07	2.48888e+07	1.98567e+07	1.61084e+07	4.04885e+07	4.34836e+07	2.20887e+07	1.38294e+07	2.78191e+07	1.00833	0.0242793	0.0626572	0.435899	262.011	243.114	4.05	--	--	--	--	--	--	--	--	--	-	-	-	-
POS_M262T261	4.13548e+06	3.17865e+06	4.37162e+06	3.1168e+06	3.61451e+06	4.55278e+06	2.65417e+06	1.81506e+06	1.56441e+06	1.62256e+06	1.3821e+06	1.45891e+06	3.82831e+06	1.74954e+06	-1.12973	6.11908e-05	0.000918315	0.192534	262.038	261.055	4.35	--	--	--	--	--	--	--	--	--	-	-	-	-
POS_M262T389	979004	429315	341756	3.30524e+06	1.13727e+06	2.38237e+06	156482	321336	165386	146717	357107	414587	1.42916e+06	260269	-2.45709	0.0357297	0.083606	0.119567	262.134	389.068	6.48	--	Metalaxyl	--	20.8833	C15H21NO4	MS1	--	--	--	-	-	-	-
POS_M263T390	938802	2.11627e+06	71256.8	1.30786e+06	507693	1.23183e+06	177214	140773	24870.3	167376	77153.8	79220.7	1.02895e+06	111101	-3.21123	0.0100006	0.0326546	0.114533	262.694	390.002	6.5	--	--	--	--	--	--	--	--	--	-	-	-	-
POS_M263T91	5.26323e+06	4.36008e+06	1.65665e+07	1.648e+07	1.69441e+07	1.53497e+07	1.92692e+06	2.37822e+06	7.47706e+06	1.89317e+06	9.43844e+06	8.75899e+06	1.24939e+07	5.31213e+06	-1.23387	0.0305398	0.0747005	0.300776	262.907	90.9239	1.52	--	--	--	--	--	--	--	--	--	-	-	-	-
POS_M263T336	3.36623e+06	4.20449e+06	4.11617e+06	1.02882e+06	3.21158e+06	6.302e+06	2.97155e+06	1.39017e+06	422339	812452	949494	1.19403e+06	3.70488e+06	1.29001e+06	-1.52205	0.0119485	0.0369557	0.18385	263.069	335.526	5.59	--	--	--	--	--	--	--	--	--	-	-	-	-
POS_M263T208	3.13885e+07	2.69505e+07	3.90666e+07	1.80183e+07	7.73864e+06	3.56583e+07	8.00692e+07	1.58063e+08	3.65667e+07	2.75955e+08	2.50548e+08	2.52458e+08	2.64701e+07	1.7561e+08	2.72994	0.00472536	0.0191944	1.51196	263.137	208.18	3.47	--	--	--	--	--	--	--	--	--	-	-	-	-
POS_M263T258	2.98593e+07	1.65972e+07	2.69297e+07	3.40113e+07	2.82886e+07	5.1274e+07	2.07298e+07	2.47386e+06	7.61038e+06	1.00123e+07	9.64156e+06	1.90258e+06	3.116e+07	8.72842e+06	-1.8359	0.0020525	0.0107567	0.590492	263.136	258.368	4.31	--	--	--	--	--	--	--	--	--	-	-	-	-
POS_M263T748	276413	364320	404479	471844	437973	612737	3.46684e+06	1.37328e+07	2.26583e+07	1.01573e+06	1.32457e+06	1.12713e+07	427961	8.91158e+06	4.38013	0.0358022	0.0837079	0.303564	263.164	747.686	12.46	--	Protriptyline	--	14.7871	C19H21N	MS1	Dibenzocycloheptenes	438-60-8	HMDB0014488	-	-	-	-
POS_M263T788	1.31669e+08	1.22174e+08	3.11233e+08	3.77735e+08	3.37387e+08	1.6791e+08	1493.84	1493.84	1493.84	1493.84	1493.84	1493.84	2.41351e+08	1493.84	-17.3018	0.000394512	0.00329283	2.00784	263.237	788.096	13.13	Stearolic acid	--	3.16e-12	15.5512	C18H32O2	MS2	--	--	--	-	-	-	-
POS_M264T419	2.77124e+06	4.14269e+06	3.56737e+06	3.534e+06	1.31449e+06	4.91217e+06	1.37134e+07	7.79675e+06	1.1392e+07	1.31918e+07	1.07182e+07	7.09945e+06	3.37366e+06	1.06519e+07	1.65873	0.000139779	0.00161915	0.360772	263.935	418.854	6.98	--	--	--	--	--	--	--	--	--	-	-	-	-
POS_M264T129	1.45094e+07	1.3857e+07	1.39649e+07	1.36359e+07	1.95342e+07	1.42035e+07	2.56233e+07	5.35988e+07	3.23612e+07	4.59698e+07	5.19624e+07	4.34526e+07	1.49508e+07	4.21613e+07	1.4957	0.0001512	0.00170604	0.689521	263.97	128.846	2.15	--	--	--	--	--	--	--	--	--	-	-	-	-
POS_M265T111	2.52167e+07	1.37654e+07	4.32579e+06	1.15061e+07	2.38482e+07	1.64904e+07	949892	5.88559e+06	4.39378e+06	1.60924e+06	741221	3.85922e+06	1.58588e+07	2.90649e+06	-2.44793	0.00294521	0.0139651	0.444335	265.023	110.936	1.85	--	--	--	--	--	--	--	--	--	-	-	-	-
POS_M265T299	159689	482090	161038	414897	648420	166406	1.83776e+06	1.11209e+06	1.25043e+06	1.20711e+06	401364	1.43359e+06	338757	1.20706e+06	1.83317	0.00203747	0.0107083	0.1179	265.056	298.635	4.98	--	--	--	--	--	--	--	--	--	-	-	-	-
POS_M265T412	6.23538e+08	8.87622e+08	8.52855e+08	3.86404e+08	4.54593e+08	6.4215e+08	1.65082e+09	1.18782e+09	1.54514e+09	1.84541e+09	1.14854e+09	1.42363e+09	6.41194e+08	1.46689e+09	1.19393	0.00013375	0.00157732	3.83218	265.154	411.81	6.86	--	--	--	--	--	--	--	--	--	-	-	-	-
POS_M266T347	9.7136e+06	3.07945e+06	8.05684e+06	9.20933e+06	4.47404e+06	1.10259e+07	7.01731e+06	1.17539e+06	4.05788e+06	4.65143e+06	1.28768e+06	3.01781e+06	7.5932e+06	3.53458e+06	-1.10317	0.0270102	0.0681461	0.224031	266.01	346.902	5.78	--	Procymidone	--	4.4573	C13H11Cl2NO2	MS1	--	--	--	-	-	-	-
POS_M266T90_1	4.82028e+07	6.25907e+07	5.90579e+07	1.47126e+07	1.89419e+07	4.74571e+07	1.23741e+07	1.15483e+07	4.2907e+06	4.64082e+06	6.61739e+06	3.97402e+06	4.18272e+07	7.24089e+06	-2.5302	0.00213112	0.0109856	0.746583	266.117	89.5466	1.49	--	--	--	--	--	--	--	--	--	-	-	-	-
POS_M266T412	9.28934e+07	9.81528e+07	1.25542e+08	5.17554e+07	1.7292e+07	8.15916e+07	2.23556e+08	1.80577e+08	2.33012e+08	2.72619e+08	1.66749e+08	2.07081e+08	7.78712e+07	2.13932e+08	1.45799	0.00010473	0.00133498	1.55265	266.158	411.832	6.86	--	--	--	--	--	--	--	--	--	-	-	-	-
POS_M266T90_2	7.63594e+07	7.3308e+07	9.73768e+07	7.95186e+07	6.25986e+07	1.08716e+08	5.94438e+07	3.68804e+07	3.86705e+07	6.23258e+07	1.9295e+07	1.69585e+07	8.29797e+07	3.8929e+07	-1.09191	0.00178293	0.00967356	0.830662	266.159	90.2383	1.5	--	--	--	--	--	--	--	--	--	-	-	-	-
POS_M267T811	1.99288e+07	5.52273e+06	5.0337e+06	5.35799e+06	1.91493e+07	1.00063e+07	3.65229e+06	3.64135e+06	732713	5.96436e+06	828060	625143	1.08331e+07	2.57399e+06	-2.07337	0.0200901	0.0544388	0.317271	266.602	811.242	13.52	--	--	--	--	--	--	--	--	--	-	-	-	-
POS_M267T604	1.13059e+07	1.00479e+07	7.8425e+06	4.69488e+06	1.32341e+07	5.47298e+06	2.9674e+07	2.26133e+07	2.67428e+07	1.88123e+07	2.09199e+07	2.26154e+07	8.76637e+06	2.35629e+07	1.42647	3.84535e-05	0.000661856	0.517941	267.12	604.383	10.07	Nevirapine	--	5.31e-06	15.5599	C15H14N4O	MS2	Organonitrogen compounds	129618-40-2	HMDB0014383	-	-	-	-
POS_M267T553	256811	1.22327e+06	2.02097e+06	1.80933e+06	1.18211e+06	1.39996e+06	1493.84	1493.84	1493.84	1493.84	1493.84	1493.84	1.31541e+06	1493.84	-9.78227	0.000386104	0.00323595	0.150174	267.156	553.074	9.22	--	--	--	--	--	--	--	--	--	-	-	-	-
POS_M267T697	1.13478e+06	219193	1.51561e+06	1.61236e+06	490465	387712	1493.84	1493.84	1493.84	1493.84	1493.84	1493.84	893354	1493.84	-9.22406	0.00479853	0.0193497	0.115083	267.176	697.437	11.62	--	--	--	--	--	--	--	--	--	-	-	-	-
POS_M268T242	1.40709e+08	1.40514e+08	1.66158e+08	6.63077e+07	6.70141e+07	7.81933e+07	3.08131e+08	2.06715e+08	2.70743e+08	4.0672e+08	4.4635e+08	1.99776e+08	1.09816e+08	3.06406e+08	1.48035	0.00150487	0.00862574	1.80848	268.019	242.356	4.04	--	--	--	--	--	--	--	--	--	-	-	-	-
POS_M268T576	1.43028e+06	1.95363e+06	1.28162e+06	1.21389e+06	502482	1.87574e+06	1493.84	1493.84	1493.84	1493.84	1493.84	1493.84	1.37627e+06	1493.84	-9.84753	7.83893e-05	0.00108305	0.158276	268.086	575.63	9.59	--	Letrozole	--	28.7234	C17H11N5	MS1	Benzene and substituted derivatives	112809-51-5	HMDB0015141	-	-	-	-
POS_M268T260	9.76599e+08	1.15064e+09	1.9414e+08	8.08806e+08	6.26435e+08	1.3667e+08	4.28995e+09	2.43095e+09	2.48535e+09	5.77711e+09	9.17229e+09	9.41855e+09	6.48881e+08	5.5957e+09	3.10829	0.00324497	0.0150583	8.77791	268.103	260.282	4.34	--	--	--	--	--	--	--	--	--	-	-	-	-
POS_M268T102_3	1.06757e+07	1.07902e+07	1.018e+07	1.22067e+07	3.93237e+06	1.78932e+07	329703	2.47283e+06	344064	419035	2.24627e+06	370527	1.09463e+07	1.03041e+06	-3.40917	0.000348127	0.00303956	0.417377	268.246	102.305	1.71	--	--	--	--	--	--	--	--	--	-	-	-	-
POS_M269T129	1.36134e+07	8.52588e+06	1.09827e+07	7.00333e+06	8.93064e+06	1.29817e+07	1493.84	1493.84	1493.84	1493.84	1493.84	1493.84	1.03396e+07	1493.84	-12.7569	2.22655e-06	9.79709e-05	0.442218	268.962	128.526	2.14	--	--	--	--	--	--	--	--	--	-	-	-	-
POS_M269T310	3.80467e+06	907434	4.23855e+06	5.51728e+06	5.41878e+06	5.73821e+06	1493.84	1493.84	1493.84	1493.84	1493.84	1493.84	4.27082e+06	1493.84	-11.4813	0.000185899	0.00196892	0.271247	268.971	310.446	5.17	--	--	--	--	--	--	--	--	--	-	-	-	-
POS_M269T304	8.02164e+06	1.29865e+07	9.88438e+06	2.04578e+07	1.06007e+07	2.09056e+07	9.64753e+06	7.57674e+06	3.74188e+06	4.14105e+06	2.68044e+06	9.71198e+06	1.38094e+07	6.24994e+06	-1.14374	0.0157088	0.0452976	0.323722	269.087	303.741	5.06	--	--	--	--	--	--	--	--	--	-	-	-	-
POS_M269T824	5.49454e+06	1.79936e+07	1.42079e+06	7.35168e+06	1.64409e+07	2.80456e+07	2.69079e+06	2.60672e+06	4.91901e+06	3.60703e+06	36986.7	187421	1.27912e+07	2.34133e+06	-2.44975	0.0288366	0.0715688	0.363968	269.122	824.038	13.73	--	Pentostatin	--	10.2334	C11H16N4O4	MS1	Imidazodiazepines	53910-25-1	HMDB0014692	-	-	-	-
POS_M269T525	6.6156e+06	3.3734e+06	3.43739e+06	228612	5.31993e+06	1.52335e+06	1.31199e+07	2.12803e+07	1.62967e+07	8.91551e+06	2.35834e+07	1.37951e+07	3.41638e+06	1.61652e+07	2.24235	0.000368318	0.00312123	0.460736	269.136	524.801	8.75	--	--	--	--	--	--	--	--	--	-	-	-	-
POS_M269T516	4.00757e+06	2.69776e+06	2.84505e+06	117692	3.7477e+06	1.28177e+06	1.20038e+07	2.80604e+06	1.73435e+07	9.24195e+06	2.1045e+07	1.71292e+07	2.44959e+06	1.32616e+07	2.43664	0.00295375	0.0139838	0.407697	269.136	515.953	8.6	--	--	--	--	--	--	--	--	--	-	-	-	-
POS_M269T663_2	3.34321e+06	3.1347e+06	3.36364e+06	4.76307e+06	4.06082e+06	3.8561e+06	2.69023e+06	1.36172e+06	1.53049e+06	1.2776e+06	2.69854e+06	1.20366e+06	3.75359e+06	1.79371e+06	-1.06533	0.000422442	0.0034411	0.180369	269.174	662.97	11.05	--	--	--	--	--	--	--	--	--	-	-	-	-
POS_M270T815	8.86987e+07	4.334e+07	3.57816e+07	9.11926e+06	3.41658e+07	5.13084e+07	8.37491e+06	4.53056e+06	671601	3.60181e+06	431838	6.36416e+06	4.37357e+07	3.99581e+06	-3.45225	0.00418333	0.0177253	0.772656	269.651	814.666	13.58	--	--	--	--	--	--	--	--	--	-	-	-	-
POS_M270T102	5.25045e+07	6.19891e+07	7.22009e+07	6.96899e+07	8.05478e+07	8.65406e+07	1.24687e+07	1.16672e+07	2.37813e+06	1.04956e+07	9.36382e+06	2.29002e+06	7.05788e+07	8.11058e+06	-3.12136	3.88095e-07	2.91934e-05	1.09122	270.108	102.397	1.71	--	--	--	--	--	--	--	--	--	-	-	-	-
POS_M271T113	1.20431e+07	1.40064e+07	9.72382e+06	3.26289e+06	1.30234e+07	2.50836e+06	113409	702268	105852	105616	75138.9	106717	9.09466e+06	201500	-5.49617	0.00148123	0.00853036	0.374085	271.04	113.076	1.88	--	--	--	--	--	--	--	--	--	-	-	-	-
POS_M271T544	2.09324e+06	2.87174e+06	2.91039e+06	2.29531e+06	2.73401e+06	3.55042e+06	5.94764e+06	6.48991e+06	6.706e+06	7.30923e+06	7.47558e+06	7.24804e+06	2.74252e+06	6.86273e+06	1.32328	1.43757e-07	1.41276e-05	0.281273	271.151	543.514	9.06	--	--	--	--	--	--	--	--	--	-	-	-	-
POS_M272T310	2.66097e+06	2.6729e+06	676351	3.00159e+06	2.9343e+06	2.90226e+06	393697	321171	1.10187e+06	1.27942e+06	848531	819980	2.47473e+06	794111	-1.63986	0.00169725	0.00941833	0.162181	272.044	310.29	5.17	--	--	--	--	--	--	--	--	--	-	-	-	-
POS_M273T467	614456	2.8387e+06	3.55467e+06	2.91845e+06	4.95037e+06	1.14896e+06	1493.84	1493.84	1493.84	1493.84	1493.84	1493.84	2.67094e+06	1493.84	-10.8041	0.00208666	0.0108574	0.202643	273.043	467.208	7.79	--	--	--	--	--	--	--	--	--	-	-	-	-
POS_M273T331	133448	112089	105398	27356.4	131245	92543	5.81131e+06	5.29756e+06	5.16079e+06	1.16425e+06	5.43246e+06	4.32043e+06	100346	4.53113e+06	5.49681	8.86952e-05	0.0011665	0.276406	273.057	331.138	5.52	--	Isoprothiolane	--	1.12636	C12H18O4S2	MS1	Carboxylic acids and derivatives	50512-35-1	HMDB0031779	-	-	-	-
POS_M273T109	1.30016e+07	1.55436e+07	1.53238e+07	1.52645e+07	1.33506e+07	1.74299e+07	7.96834e+06	7.58734e+06	7.42902e+06	2.10108e+06	1.09861e+07	5.78132e+06	1.49857e+07	6.97553e+06	-1.10321	0.000157979	0.00176295	0.37973	273.081	108.684	1.81	--	Butein	--	20.6163	C15H12O5	MS1	--	--	--	C08578	ko00941//Flavonoid biosynthesis	Biosynthesis of other secondary metabolites	Metabolism
POS_M274T107	2.89791e+07	2.29965e+07	2.14434e+07	3.12742e+07	2.27883e+07	2.51586e+07	1.07359e+07	1.1496e+07	7.84199e+06	1.0081e+07	9.39157e+06	6.71927e+06	2.544e+07	9.37763e+06	-1.43981	3.46603e-06	0.000132821	0.54708	274.089	107.145	1.79	--	--	--	--	--	--	--	--	--	-	-	-	-
POS_M274T314	1.66436e+07	1.67615e+07	1.25121e+07	2.61195e+06	2.28916e+06	1.86131e+07	1.25072e+06	579231	472526	540066	2.85956e+06	360362	1.15719e+07	1.01041e+06	-3.51761	0.00578739	0.0220805	0.400362	274.176	313.971	5.23	--	--	--	--	--	--	--	--	--	-	-	-	-
POS_M275T82	3.05748e+07	4.56275e+07	4.65541e+07	5.25239e+07	4.3715e+07	1.37113e+08	7.00214e+07	7.03892e+07	2.43401e+08	2.60634e+08	2.46937e+08	9.8251e+07	5.93514e+07	1.64939e+08	1.47458	0.0294993	0.0728279	1.15286	274.876	82.4727	1.37	--	--	--	--	--	--	--	--	--	-	-	-	-
POS_M275T305	2.95302e+07	4.04274e+07	3.56877e+07	3.32923e+07	3.10833e+07	4.44045e+07	7.6421e+06	1.64229e+07	3.94495e+06	1.85998e+07	2.04595e+07	1.26323e+07	3.57376e+07	1.32836e+07	-1.4278	8.10379e-05	0.00110709	0.632451	275.11	305.217	5.09	--	N-Succinyl-L-citrulline	--	7.62814	C10H17N3O6	MS1	--	--	--	-	-	-	-
POS_M275T771	4.83056e+07	5.79135e+07	4.24449e+07	3.64039e+07	3.59663e+07	1.06723e+07	1493.84	1493.84	1493.84	1493.84	1493.84	1493.84	3.86178e+07	1493.84	-14.658	0.000145771	0.00166016	0.819289	275.2	771.44	12.86	Nandrolone	--	7.04e-06	0.343357	C18H26O2	MS2	Steroids and steroid derivatives	434-22-0	HMDB0002725	-	-	-	-
POS_M276T36	2.40769e+06	1.86542e+06	2.41957e+06	2.5782e+06	3.00443e+06	3.10319e+06	1493.84	1493.84	1493.84	1493.84	1493.84	1493.84	2.56308e+06	1493.84	-10.7446	7.2304e-08	8.81097e-06	0.222185	275.888	35.8686	0.6	--	--	--	--	--	--	--	--	--	-	-	-	-
POS_M276T494	453002	2.76594e+06	2.12636e+06	2.97566e+06	3.82273e+06	2.3585e+06	823609	628481	744794	1.20575e+06	36161.1	970285	2.41703e+06	734847	-1.71772	0.00624498	0.0232442	0.155226	276.126	494.103	8.24	--	--	--	--	--	--	--	--	--	-	-	-	-
POS_M277T310_2	2.49285e+06	433997	664531	2.70536e+06	2.36114e+06	596971	286371	840923	613752	782723	491365	130949	1.54248e+06	524347	-1.55665	0.0491392	0.106663	0.104758	277.009	310.046	5.17	--	--	--	--	--	--	--	--	--	-	-	-	-
POS_M277T603	555368	787312	173185	132189	407720	571366	1493.84	1493.84	1493.84	1493.84	1493.84	1493.84	437857	1493.84	-8.19529	0.00172358	0.00950518	0.0836641	277.077	602.66	10.04	--	--	--	--	--	--	--	--	--	-	-	-	-
POS_M277T144	1.41718e+06	3.80581e+06	3.1506e+06	2.34688e+06	1.03451e+06	3.91427e+06	1.18074e+07	1.79058e+07	1.25607e+07	1.38598e+07	2.58076e+07	1.60589e+07	2.61154e+06	1.63334e+07	2.64485	8.46321e-05	0.00113333	0.490633	277.089	144.28	2.4	--	6-Tuliposide B	--	4.29089	C11H18O9	MS1	--	--	--	-	-	-	-
POS_M277T545	222168	452822	229264	222062	208795	1.21759e+06	4.0031e+06	6.81431e+06	1.37391e+07	2.8526e+06	61982	6.83899e+06	425450	5.71835e+06	3.74854	0.0203054	0.0547922	0.252635	277.143	544.96	9.08	--	--	--	--	--	--	--	--	--	-	-	-	-
POS_M277T828	5.70663e+07	5.53857e+07	5.29283e+07	5.16824e+07	5.38588e+07	5.80966e+07	1493.84	1493.84	1493.84	1493.84	1493.84	1493.84	5.48364e+07	1493.84	-15.1638	1.06163e-13	6.46851e-10	1.04242	277.179	827.643	13.79	--	--	--	--	--	--	--	--	--	-	-	-	-
POS_M278T97	5.62261e+07	6.51246e+07	4.47495e+07	4.29147e+07	1.17734e+07	6.057e+07	2.76993e+07	6.87559e+06	4.60622e+06	2.51791e+07	3.12908e+07	9.59017e+06	4.6893e+07	1.75402e+07	-1.41871	0.00981109	0.0321392	0.642793	278.092	97.3727	1.62	--	--	--	--	--	--	--	--	--	-	-	-	-
POS_M278T458	4.12059e+06	958538	1.38273e+06	3.11649e+06	5.56928e+06	5.11954e+06	2.12217e+06	2.35213e+06	934111	322634	1.11224e+06	530019	3.37786e+06	1.22889e+06	-1.45876	0.0302156	0.0741157	0.161399	278.185	458.265	7.64	--	6-Paradol	--	11.2241	C17H26O3	MS1	Benzene and substituted derivatives	27113-22-0	HMDB0030801	-	-	-	-
POS_M279T153	4.19839e+06	4.35611e+06	940033	3.81351e+06	2.76175e+06	4.65633e+06	1.74794e+06	967364	4.14273e+06	1.57823e+06	1.10902e+06	695749	3.45435e+06	1.70684e+06	-1.01709	0.0457696	0.10122	0.144718	278.999	152.731	2.55	--	2-C-Methyl-D-erythritol 2,4-cyclodiphosphate	--	12.8898	C5H12O9P2	MS1	--	--	--	C11453	ko01100//Metabolic pathways;ko01110//Biosynthesis of secondary metabolites;ko01130//Biosynthesis of antibiotics;ko00900//Terpenoid backbone biosynthesis	Global and overview maps;Metabolism of terpenoids and polyketides	Metabolism
POS_M279T494	1.02014e+06	1.23639e+06	1.67782e+06	2.11224e+06	2.20171e+06	2.10239e+06	6.72067e+06	1.23563e+07	1.91822e+07	4.35113e+07	1.05973e+08	1.32276e+08	1.72511e+06	5.33367e+07	4.95036	0.0386735	0.0887588	0.780364	279.17	493.882	8.23	--	Exemestane	--	0.0351407	C20H24O2	MS1	Steroids and steroid derivatives	107868-30-4	HMDB0015125	-	-	-	-
POS_M280T53	1.54117e+07	5.89482e+06	3.52451e+06	4.40184e+06	1.44063e+06	1.33001e+06	1493.84	1493.84	1493.84	1493.84	1493.84	1493.84	5.33391e+06	1493.84	-11.802	0.0318031	0.0767431	0.254704	279.888	53.245	0.89	--	--	--	--	--	--	--	--	--	-	-	-	-
POS_M280T145	1.29025e+07	1.17976e+07	1.11372e+07	1.04208e+07	1.1607e+07	1.02013e+07	3.47174e+07	2.39684e+07	3.34875e+07	3.24381e+07	3.51874e+07	3.77803e+07	1.13444e+07	3.29298e+07	1.53742	7.15787e-07	4.48917e-05	0.643413	280.051	145.238	2.42	--	--	--	--	--	--	--	--	--	-	-	-	-
POS_M280T93	4.75654e+06	4.63608e+06	4.71793e+06	8.90121e+06	6.13801e+06	8.01612e+06	7.74552e+06	1.32163e+07	1.20788e+07	9.65865e+06	1.25717e+07	2.06304e+07	6.19431e+06	1.26502e+07	1.03015	0.00798412	0.0274999	0.296313	280.051	93.327	1.56	--	--	--	--	--	--	--	--	--	-	-	-	-
POS_M280T109	3.25714e+07	3.3933e+07	3.1186e+07	2.24247e+07	2.1054e+07	3.00005e+07	1.4366e+07	1.48522e+07	2.02837e+07	9.91733e+06	1.19057e+07	4.51064e+06	2.85283e+07	1.26393e+07	-1.17448	0.000446779	0.00360613	0.524663	280.091	108.68	1.81	--	--	--	--	--	--	--	--	--	-	-	-	-
POS_M280T341	1.82559e+07	2.10675e+07	1.67004e+07	1.40773e+07	1.12546e+07	1.82181e+07	9.04896e+06	3.95018e+06	3.77977e+06	5.79798e+06	2.17698e+06	2.25235e+06	1.65956e+07	4.50104e+06	-1.88247	4.53674e-05	0.000745077	0.466729	280.104	340.599	5.68	--	--	--	--	--	--	--	--	--	-	-	-	-
POS_M280T391	1.10693e+06	1.23041e+06	2.93662e+06	2.27705e+06	2.55122e+06	3.4393e+06	1493.84	1493.84	1493.84	1493.84	1493.84	1493.84	2.25692e+06	1493.84	-10.5611	0.00014289	0.00164892	0.199329	280.129	391.381	6.52	Cyclopeptine	--	0.00267903	3.76852	C17H16N2O2	MS2	--	--	--	-	-	-	-
POS_M280T104	2.74643e+06	3.14634e+06	4.37153e+06	3.13185e+06	2.15955e+06	2.92394e+06	3.9908e+06	3.83815e+06	6.37317e+06	1.17526e+07	6.76253e+06	8.51069e+06	3.07994e+06	6.87133e+06	1.15769	0.0126483	0.038533	0.232368	280.139	104.361	1.74	--	--	--	--	--	--	--	--	--	-	-	-	-
POS_M280T574	843769	293680	543926	1.43023e+06	968860	1.01484e+06	374830	349338	122392	375359	321311	122608	849217	277640	-1.61292	0.00694355	0.0249338	0.0896058	280.19	573.9	9.56	--	--	--	--	--	--	--	--	--	-	-	-	-
POS_M281T109_1	1.14994e+08	2.38666e+07	5.95262e+07	1.3545e+08	4.53753e+07	1.27696e+08	1493.84	1493.84	1493.84	1493.84	1493.84	1493.84	8.44848e+07	1493.84	-15.7874	0.00140342	0.00815939	1.16949	280.995	108.972	1.82	--	--	--	--	--	--	--	--	--	-	-	-	-
POS_M281T575	157077	795239	126865	156652	212980	146979	1.19592e+06	3.23204e+06	3.84309e+06	1.03584e+06	92551.8	4.65504e+06	265965	2.34241e+06	3.13868	0.0196689	0.0535969	0.15809	281.174	575.271	9.59	--	1-(3,4-Dihydroxyphenyl)-5-hydroxy-3-decanone	--	4.48227	C16H24O4	MS1	--	--	--	C17748	ko01110//Biosynthesis of secondary metabolites;ko00945//Stilbenoid, diarylheptanoid and gingerol biosynthesis	Biosynthesis of other secondary metabolites;Global and overview maps	Metabolism
POS_M281T824	2.73687e+06	6.67467e+06	2.60137e+06	1.84636e+06	2.08127e+06	2.54779e+06	5.12883e+06	1.79895e+07	1.01994e+07	7.49791e+06	9.24174e+06	9.96168e+06	3.08139e+06	1.00032e+07	1.69881	0.00479612	0.0193497	0.312031	281.189	824.079	13.73	--	--	--	--	--	--	--	--	--	-	-	-	-
POS_M281T830	3.24379e+07	4.80805e+07	4.43719e+07	3.87771e+07	3.19854e+07	5.01078e+07	1.54335e+07	1.71117e+07	1.24211e+07	1.11802e+07	1.60262e+07	1.32679e+07	4.09601e+07	1.42401e+07	-1.52426	1.11363e-05	0.000271414	0.710187	281.247	829.984	13.83	--	--	--	--	--	--	--	--	--	-	-	-	-
POS_M281T788	1.27638e+08	4.06464e+08	3.31476e+08	3.85859e+08	3.84443e+08	1.55612e+08	1.98071e+09	1.9324e+09	2.01772e+09	3.5821e+09	4.63377e+09	4.75055e+09	2.98582e+08	3.14954e+09	3.39894	0.000425436	0.00346085	6.97862	281.247	787.745	13.13	10E,12Z-Octadecadienoic acid	--	1.88e-11	0.518693	C18H32O2	MS2	Fatty Acyls	2420-56-6	HMDB0005048	C04056	ko00591//Linoleic acid metabolism	Lipid metabolism	Metabolism
POS_M282T467	2.20354e+06	749596	3.37096e+06	2.21384e+06	3.6249e+06	2.96111e+06	747320	309495	69768	70294.3	294423	381535	2.52066e+06	312139	-3.01354	0.000512817	0.00398037	0.19111	281.546	467.192	7.79	--	--	--	--	--	--	--	--	--	-	-	-	-
POS_M282T73_2	3.85456e+07	4.17444e+07	5.67406e+07	4.45782e+07	9.0673e+06	6.58826e+07	1493.84	1493.84	1493.84	1493.84	1493.84	1493.84	4.27598e+07	1493.84	-14.8049	0.000305405	0.00275271	0.868151	282.005	73.2714	1.22	--	--	--	--	--	--	--	--	--	-	-	-	-
POS_M282T763	2.88321e+08	1.81521e+08	1.67171e+08	1.88597e+08	1.66954e+08	1.38027e+08	1.23998e+07	1.44249e+07	9.77701e+06	8.93775e+06	8.32744e+06	8.21351e+06	1.88432e+08	1.03467e+07	-4.1868	7.72997e-06	0.00022375	1.8119	282.107	763.1	12.72	--	--	--	--	--	--	--	--	--	-	-	-	-
POS_M282T102	1.33551e+08	1.47808e+08	1.52446e+08	1.06024e+08	1.21934e+08	1.30654e+08	3.68454e+07	7.5789e+06	6.09713e+06	2.22097e+07	3.07472e+06	1.98567e+07	1.3207e+08	1.59438e+07	-3.05023	1.07061e-07	1.13797e-05	1.49436	282.118	102.197	1.7	1-Methyladenosine	--	6.86e-14	3.92009	C11H15N5O4	MS2	Purine nucleosides	15763-06-1	HMDB0003331	-	-	-	-
POS_M282T828	1.49056e+08	2.34519e+08	5.19142e+08	7.2087e+07	1.8094e+08	5.34281e+08	1.70504e+07	1.15823e+08	1.61141e+07	7.91269e+07	3.66744e+07	3.62551e+07	2.81671e+08	5.01739e+07	-2.489	0.0180955	0.0502991	1.78035	282.279	827.787	13.8	--	--	--	--	--	--	--	--	--	-	-	-	-
POS_M283T310	2.70647e+06	6.51767e+06	8.616e+06	8.60806e+06	8.21239e+06	3.92408e+06	5.11794e+06	1.96812e+06	652624	2.71403e+06	464334	552380	6.43078e+06	1.91157e+06	-1.75023	0.00549148	0.0213526	0.253317	283.014	310.132	5.17	--	--	--	--	--	--	--	--	--	-	-	-	-
POS_M283T330	1.29996e+06	317406	1.03832e+06	263522	286906	885385	1.34154e+06	1.26896e+06	1.37347e+06	2.02305e+06	2.70326e+06	2.23877e+06	681917	1.82484e+06	1.4201	0.003603	0.0160593	0.132441	283.072	329.825	5.5	--	--	--	--	--	--	--	--	--	-	-	-	-
POS_M283T466	57027.3	90466	127700	97004.4	82144.7	123613	1493.84	1493.84	1493.84	1493.84	1493.84	1493.84	96326	1493.84	-6.01083	5.22901e-06	0.000170276	0.0423251	283.081	466.195	7.77	--	--	--	--	--	--	--	--	--	-	-	-	-
POS_M283T620	3.71536e+06	3.06238e+06	3.15742e+06	797400	4.01759e+06	1.13172e+06	1.03459e+07	1.50805e+07	1.14434e+07	7.20762e+06	9.67535e+06	1.26444e+07	2.64698e+06	1.10662e+07	2.06374	4.43393e-05	0.000734129	0.384419	283.151	620.466	10.34	--	--	--	--	--	--	--	--	--	-	-	-	-
POS_M283T542	254278	233099	293993	250629	271938	219606	1.83165e+06	1.88914e+06	1.90057e+06	979933	1.82584e+06	1.86754e+06	253924	1.71578e+06	2.7564	1.78801e-06	8.64632e-05	0.164268	283.153	542.232	9.04	Qing Hau Sau	--	5.62e-05	4.57055	C15H22O5	MS2	--	--	--	-	-	-	-
POS_M283T713	241075	317264	1.48605e+06	278665	303179	381939	1493.84	1493.84	1493.84	1493.84	1493.84	1493.84	501361	1493.84	-8.39068	0.030053	0.073806	0.0793523	283.205	712.725	11.88	--	--	--	--	--	--	--	--	--	-	-	-	-
POS_M284T303_1	624573	534117	1.01612e+06	757519	645569	320667	89276.5	175567	36968.9	140836	51209.5	39584.6	649761	88907.1	-2.86954	0.000183889	0.00196224	0.0981943	283.944	303.335	5.06	--	--	--	--	--	--	--	--	--	-	-	-	-
POS_M284T73	2.07334e+07	2.3905e+07	2.94731e+07	1.68709e+07	1.35537e+07	1.67469e+07	1493.84	1493.84	1493.84	1493.84	1493.84	1493.84	2.02138e+07	1493.84	-13.724	6.4646e-06	0.000194034	0.616105	284.003	73.248	1.22	--	--	--	--	--	--	--	--	--	-	-	-	-
POS_M284T193	5.75691e+06	8.81332e+06	1.10304e+07	1.68935e+07	1.61128e+07	1.72308e+07	1493.84	1493.84	1493.84	1493.84	1493.84	1493.84	1.26396e+07	1493.84	-13.0466	7.52287e-05	0.00105778	0.474069	284.074	192.993	3.22	Xanthosine	--	0.0136248	6.82628	C10H12N4O6	MS2	Purine nucleosides	146-80-5	HMDB0000299	C01762	ko01100//Metabolic pathways;ko01110//Biosynthesis of secondary metabolites;ko00230//Purine metabolism;ko00232//Caffeine metabolism	Biosynthesis of other secondary metabolites;Global and overview maps;Nucleotide metabolism	Metabolism
POS_M284T178	1.50102e+07	9.65228e+07	7.18904e+06	5.51642e+07	8.5325e+07	2.52995e+07	1493.84	1493.84	1493.84	1493.84	1493.84	1493.84	4.74185e+07	1493.84	-14.9541	0.0114514	0.0358369	0.803742	284.099	178.494	2.97	--	Psilocybin	--	20.9442	C12H17N2O4P	MS1	--	--	--	C07576	ko01110//Biosynthesis of secondary metabolites;ko00901//Indole alkaloid biosynthesis	Biosynthesis of other secondary metabolites;Global and overview maps	Metabolism
POS_M284T103	1.40692e+07	2.17999e+07	1.61681e+07	7.30845e+06	1.02319e+07	1.03218e+07	9.18011e+06	7.81304e+06	4.94595e+06	2.02783e+06	8.39161e+06	1.28127e+06	1.33166e+07	5.60664e+06	-1.24801	0.0124006	0.0380255	0.328596	284.134	103.312	1.72	--	--	--	--	--	--	--	--	--	-	-	-	-
POS_M284T389	9.83995e+06	1.15134e+07	1.07263e+07	2.41523e+07	9.81518e+06	1.87824e+07	1.7758e+06	5.97603e+06	6.10487e+06	6.6792e+06	7.43989e+06	7.31011e+06	1.41382e+07	5.88098e+06	-1.26547	0.00946761	0.0313682	0.346027	284.206	388.884	6.48	--	Retinal	--	27.4469	C20H28O	MS1	Prenol lipids	472-86-6	HMDB0006220	C00376	ko01100//Metabolic pathways	Global and overview maps	Metabolism
POS_M284T589	355094	112095	748536	1.58339e+06	1.34593e+06	1.36614e+06	1.65826e+06	2.14806e+06	2.84982e+06	1.38098e+06	2.23536e+06	2.10355e+06	918530	2.06267e+06	1.16711	0.00522941	0.0205965	0.127715	284.219	588.786	9.81	--	--	--	--	--	--	--	--	--	-	-	-	-
POS_M285T571	4.22277e+06	8.61617e+06	1.32093e+07	4.24225e+06	1.01188e+07	1.19541e+07	1493.84	1493.84	1493.84	1493.84	1493.84	1493.84	8.72722e+06	1493.84	-12.5123	0.000227916	0.00224345	0.389904	285.13	571.255	9.52	--	--	--	--	--	--	--	--	--	-	-	-	-
POS_M285T712	4.51724e+06	5.66351e+06	1.16235e+06	4.32847e+06	4.18093e+06	4.72801e+06	491173	234761	344800	302417	887375	910038	4.09675e+06	528427	-2.9547	0.000225349	0.00222536	0.248474	285.221	711.602	11.86	--	--	--	--	--	--	--	--	--	-	-	-	-
POS_M285T682	6.64145e+06	4.70999e+06	6.17566e+06	3.82094e+06	5.51119e+06	5.32687e+06	3.18218e+06	446033	508392	1.71528e+06	1.51968e+06	248928	5.36435e+06	1.27008e+06	-2.07848	5.64552e-05	0.000866452	0.266998	285.221	682.274	11.37	--	9-cis-Retinal	--	2.04508	C20H28O	MS1	Prenol lipids	514-85-2	HMDB0006218	-	-	-	-
POS_M285T796	1.29477e+07	8.886e+06	9.71008e+06	2.61587e+06	1.2224e+07	3.22081e+06	1493.84	1493.84	1493.84	1493.84	1493.84	1493.84	8.26741e+06	1493.84	-12.4342	0.00100028	0.00642226	0.363011	285.242	795.839	13.26	--	--	--	--	--	--	--	--	--	-	-	-	-
POS_M285T743	1.07978e+06	3.75047e+06	1.01466e+06	2.35597e+06	1.65569e+06	729743	1493.84	1493.84	1493.84	1493.84	1493.84	1493.84	1.76439e+06	1493.84	-10.2059	0.00340397	0.0155359	0.164308	285.29	743.253	12.39	--	--	--	--	--	--	--	--	--	-	-	-	-
POS_M286T130	1.24443e+07	1.7247e+07	1.3921e+07	9.76724e+06	1.2799e+07	8.5978e+06	3.49779e+06	6.18701e+06	3.68681e+06	3.62527e+06	4.36658e+06	2.7338e+06	1.24627e+07	4.01621e+06	-1.63371	9.19191e-05	0.00119928	0.387318	285.952	129.683	2.16	--	--	--	--	--	--	--	--	--	-	-	-	-
POS_M286T198	815402	4.1157e+06	1.24029e+06	4.91203e+06	6.60594e+06	1.50511e+06	1.38079e+06	164478	153527	187909	103940	114671	3.19908e+06	350886	-3.18858	0.0159827	0.0458486	0.191169	286.092	197.829	3.3	--	--	--	--	--	--	--	--	--	-	-	-	-
POS_M286T821	1.12482e+06	1.09656e+07	6.9064e+06	6.70456e+06	8.18002e+06	1.60738e+07	1.0664e+06	1.27946e+06	602486	638810	243200	233374	8.32587e+06	677289	-3.61976	0.00374873	0.0165635	0.345081	286.224	821.28	13.69	--	--	--	--	--	--	--	--	--	-	-	-	-
POS_M287T127	5.88343e+06	6.46414e+06	3.51785e+06	5.06119e+06	3.49937e+06	3.96196e+06	1.4913e+07	7.73541e+06	1.17605e+07	1.67215e+07	1.3874e+07	1.09595e+07	4.73132e+06	1.26607e+07	1.42004	0.000211494	0.00214058	0.377883	286.925	127.348	2.12	--	--	--	--	--	--	--	--	--	-	-	-	-
POS_M287T343	4.60158e+06	2.95257e+06	1.00791e+07	1.03429e+07	7.77811e+06	1.28808e+07	1.35816e+06	750984	617552	195059	521168	624478	8.10584e+06	677901	-3.57982	0.000706787	0.00506725	0.352687	287.061	343.163	5.72	--	Oxazepam	--	8.94584	C15H11ClN2O2	MS1	Benzodiazepines	604-75-1	HMDB0014980	-	-	-	-
POS_M287T765	2.97381e+06	3.46213e+06	2.75257e+06	2.90647e+06	4.91619e+06	4.97679e+06	3.76723e+06	3.73609e+06	493162	1.76505e+06	277067	284887	3.66466e+06	1.72058e+06	-1.09078	0.0351283	0.0825841	0.151289	287.2	765.211	12.75	--	--	--	--	--	--	--	--	--	-	-	-	-
POS_M288T813_1	2.5869e+07	2.51019e+07	2.20249e+07	2.97891e+07	3.11697e+07	2.30035e+07	7.82811e+07	7.25343e+07	1.1444e+08	1.23429e+08	8.83632e+07	2.02266e+07	2.61597e+07	8.28789e+07	1.66366	0.0036615	0.0162724	0.944805	287.625	813.438	13.56	--	--	--	--	--	--	--	--	--	-	-	-	-
POS_M288T446	1.92021e+07	5.85772e+06	1.49021e+07	4.877e+06	2.45517e+07	4.25794e+07	9.35073e+06	4.73703e+06	4.13006e+06	1.14383e+06	1.5146e+06	848800	1.86617e+07	3.62084e+06	-2.36568	0.0279019	0.0697891	0.434997	288.191	446.022	7.43	--	--	--	--	--	--	--	--	--	-	-	-	-
POS_M288T429	1.10947e+07	4.31463e+06	1.06055e+07	2.9529e+06	1.0738e+07	2.12046e+07	5.82936e+06	3.89973e+06	2.38824e+06	687784	803482	560590	1.01517e+07	2.36153e+06	-2.10393	0.0188224	0.0517764	0.322389	288.191	428.719	7.15	--	--	--	--	--	--	--	--	--	-	-	-	-
POS_M288T96	2.75157e+06	1.6917e+07	7.63406e+06	3.28121e+06	7.59059e+06	1.59754e+07	2.63165e+06	2.5392e+06	357840	376352	335497	262380	9.02497e+06	1.08382e+06	-3.0578	0.010779	0.0343659	0.338292	288.227	96.0665	1.6	--	--	--	--	--	--	--	--	--	-	-	-	-
POS_M288T747	8.20174e+08	1.01517e+09	8.97113e+08	8.29406e+08	1.2262e+09	1.26071e+09	1493.84	1493.84	1493.84	1493.84	1493.84	1493.84	1.00813e+09	1493.84	-19.3642	1.79663e-07	1.7376e-05	4.40301	288.289	747.308	12.46	Dehydroepiandrosterone	--	2.09e-05	1.95616	C19H28O2	MS2	Steroids and steroid derivatives	2283-82-1	HMDB0005962	C01227	ko01100//Metabolic pathways;ko01120//Microbial metabolism in diverse environments	Global and overview maps	Metabolism
POS_M289T66	1.9943e+06	3.87946e+06	553017	3.70738e+06	1.72677e+06	1.44724e+06	1493.84	1493.84	1493.84	1493.84	1493.84	1493.84	2.21803e+06	1493.84	-10.536	0.00204042	0.0107083	0.187106	288.922	66.2999	1.1	--	--	--	--	--	--	--	--	--	-	-	-	-
POS_M289T160	1.39234e+08	9.63748e+07	6.32467e+07	3.77421e+07	6.77826e+07	4.95129e+07	1.53662e+07	6.6698e+06	6.71717e+06	8.3875e+06	3.18198e+06	1.62308e+06	7.56489e+07	6.99095e+06	-3.43576	0.00110949	0.00696496	1.04981	289.04	159.718	2.66	--	--	--	--	--	--	--	--	--	-	-	-	-
POS_M289T341	2.59034e+06	7.78497e+06	3.32047e+06	939983	7.22135e+06	3.41577e+06	1493.84	1493.84	1493.84	1493.84	1493.84	1493.84	4.21215e+06	1493.84	-11.4613	0.0034134	0.0155419	0.25222	289.125	340.66	5.68	--	Myclobutanil	--	0.0365399	C15H17ClN4	MS1	--	--	--	-	-	-	-
POS_M289T834_2	4.24108e+07	3.88557e+07	3.7467e+07	3.99673e+07	1.0515e+07	3.73427e+07	2.20647e+07	1.69978e+07	1.94471e+07	1.51833e+07	1.43411e+07	1.42682e+07	3.44264e+07	1.70504e+07	-1.01371	0.00603933	0.0227427	0.513742	289.134	834.14	13.9	--	Benzoylecgonine	--	9.63684	C16H19NO4	MS1	Benzene and substituted derivatives	519-09-5	HMDB0041836	-	-	-	-
POS_M289T525	448373	3.42639e+06	607424	2.11159e+06	2.79372e+06	944475	9.54568e+06	5.2621e+06	5.45861e+06	4.77486e+06	610737	4.43347e+06	1.722e+06	5.01424e+06	1.54195	0.0266772	0.0674457	0.205623	289.179	524.563	8.74	--	--	--	--	--	--	--	--	--	-	-	-	-
POS_M289T820	2.83053e+07	1.4193e+07	2.33548e+07	2.50037e+07	3.37798e+07	8.48676e+07	1493.84	1493.84	1493.84	1493.84	1493.84	1493.84	3.49174e+07	1493.84	-14.5126	0.00700361	0.0251165	0.717394	289.255	820.227	13.67	--	8,11,14-Eicosatrienoic acid	--	22.7327	C20H34O2	MS1	Fatty Acyls	1783-84-2	HMDB0002925	C03242	ko01100//Metabolic pathways;ko00591//Linoleic acid metabolism;ko01040//Biosynthesis of unsaturated fatty acids	Global and overview maps;Lipid metabolism	Metabolism
POS_M289T747	2.05608e+08	2.68561e+08	2.4562e+08	2.36407e+08	3.68955e+08	3.98398e+08	1493.84	1493.84	1493.84	1493.84	1493.84	1493.84	2.87258e+08	1493.84	-17.553	4.01812e-06	0.000141517	2.31869	289.293	747.133	12.45	--	--	--	--	--	--	--	--	--	-	-	-	-
POS_M289T756	4.40369e+08	5.35689e+08	4.65161e+08	1.17356e+08	1.55558e+08	1.80147e+08	1.04875e+09	7.66573e+08	8.54436e+08	1.29828e+09	1.01193e+09	7.00728e+08	3.15713e+08	9.46782e+08	1.58442	0.000300441	0.00271485	3.33916	289.293	756.193	12.6	--	--	--	--	--	--	--	--	--	-	-	-	-
POS_M290T834	1.05054e+08	1.06139e+08	8.66152e+07	1.47693e+08	1.79813e+08	2.23396e+08	3.51053e+07	6.6937e+07	7.12924e+07	6.46229e+07	1.46786e+07	1.14043e+07	1.41452e+08	4.40067e+07	-1.68451	0.0023826	0.0118993	1.23409	289.63	834.137	13.9	--	--	--	--	--	--	--	--	--	-	-	-	-
POS_M290T34	1.26154e+07	3.7421e+07	2.94567e+07	3.63937e+07	1.87507e+07	1.28839e+07	7.53219e+07	7.29401e+07	4.3727e+07	6.07999e+07	2.89028e+07	3.24551e+07	2.45869e+07	5.23578e+07	1.09051	0.0149027	0.0435328	0.617784	289.63	33.7429	0.56	--	--	--	--	--	--	--	--	--	-	-	-	-
POS_M290T338	5.21028e+06	6.09703e+06	4.27382e+06	953215	3.31276e+06	5.7262e+06	4.97711e+06	569042	2.65367e+06	840416	1.04667e+06	655940	4.26222e+06	1.79047e+06	-1.25126	0.0411457	0.0931041	0.171447	290.17	338.169	5.64	--	--	--	--	--	--	--	--	--	-	-	-	-
POS_M290T747	1.35699e+07	1.62673e+07	1.45808e+07	1.33214e+07	2.03387e+07	2.06669e+07	1493.84	1493.84	1493.84	1493.84	1493.84	1493.84	1.64575e+07	1493.84	-13.4274	2.48588e-07	2.1333e-05	0.561765	290.295	747.204	12.45	--	--	--	--	--	--	--	--	--	-	-	-	-
POS_M291T94	1.0489e+07	5.64968e+07	6.70804e+07	1.87264e+07	1.06962e+08	7.09903e+07	3.08004e+06	4.74081e+06	1.52985e+06	1.0236e+06	1.08406e+06	4.52394e+06	5.51241e+07	2.66372e+06	-4.37117	0.00494996	0.0197771	0.879394	290.577	93.9844	1.57	--	--	--	--	--	--	--	--	--	-	-	-	-
POS_M291T420	184185	137500	575404	166599	771965	1.39106e+06	118244	24227.5	61187	51894.8	30702	150403	537786	72776.5	-2.88549	0.0438234	0.0976649	0.0742828	290.858	420.312	7.01	--	--	--	--	--	--	--	--	--	-	-	-	-
POS_M291T418	2.37763e+06	2.31166e+06	2.60111e+06	1.83766e+06	1.89885e+06	2.03213e+06	1493.84	1493.84	1493.84	1493.84	1493.84	1493.84	2.1765e+06	1493.84	-10.5088	6.96688e-09	1.51604e-06	0.206382	291.097	417.777	6.96	--	--	--	--	--	--	--	--	--	-	-	-	-
POS_M291T727	5.24185e+06	3.8484e+06	821700	3.42814e+06	4.37782e+06	585080	1.00182e+07	8.22649e+06	8.78866e+06	6.85611e+06	2.08511e+06	6.8172e+06	3.0505e+06	7.13196e+06	1.22525	0.0138278	0.0411061	0.237302	291.194	727.246	12.12	--	--	--	--	--	--	--	--	--	-	-	-	-
POS_M293T409	2.01211e+06	402296	1.8989e+06	1.83963e+06	2.22174e+06	815294	1493.84	1493.84	1493.84	1493.84	1493.84	1493.84	1.53166e+06	1493.84	-10.0019	0.000480074	0.00377043	0.158331	293.054	409.307	6.82	--	1,8-Dinitropyrene	--	6.2142	C16H8N2O4	MS1	--	--	--	-	-	-	-
POS_M293T832	4.36347e+07	4.42035e+07	3.53809e+07	4.72963e+07	5.59435e+07	4.99822e+07	1.40568e+08	1.48552e+08	1.03285e+08	1.52637e+08	1.10886e+08	1.05528e+08	4.60735e+07	1.26909e+08	1.46179	8.27205e-06	0.000225035	1.23762	293.21	831.641	13.86	--	--	--	--	--	--	--	--	--	-	-	-	-
POS_M293T613	2.79986e+06	3.58256e+06	2.85926e+06	3.31046e+06	2.12702e+06	2.92492e+06	1.56892e+06	805873	953238	1.02909e+06	126953	704436	2.93401e+06	864752	-1.76252	2.29676e-05	0.000447097	0.194683	293.211	613.487	10.22	9,10-EOT	--	0.00755247	1.61674	C18H28O3	MS2	--	--	--	C16324	ko01110//Biosynthesis of secondary metabolites;ko00592//alpha-Linolenic acid metabolism	Global and overview maps;Lipid metabolism	Metabolism
POS_M293T815	3.78145e+07	3.76333e+07	3.39641e+07	4.16964e+07	4.79682e+07	4.51266e+07	1493.84	1493.84	1493.84	1493.84	1493.84	1493.84	4.07005e+07	1493.84	-14.7337	3.40132e-09	9.42011e-07	0.890604	293.21	814.556	13.58	--	--	--	--	--	--	--	--	--	-	-	-	-
POS_M294T82	1.19966e+07	1.42656e+07	2.04444e+07	1.73092e+07	1.7773e+07	2.50131e+07	1.05962e+07	5.95267e+06	4.5055e+06	2.11742e+06	6.0561e+06	5.14891e+06	1.78003e+07	5.72946e+06	-1.63543	0.000259408	0.00246195	0.458441	293.847	82.0907	1.37	--	--	--	--	--	--	--	--	--	-	-	-	-
POS_M295T331	988264	980710	973180	965678	958206	950766	889272	81928.6	510418	470106	617493	169497	969467	456452	-1.08673	0.00172659	0.00951188	0.0885722	295.04	331.226	5.52	--	--	--	--	--	--	--	--	--	-	-	-	-
POS_M295T707_1	1.89299e+06	3.61386e+06	2.91316e+06	3.54411e+06	2.32923e+06	3.15076e+06	832998	74346.6	501294	473512	100899	58253.8	2.90735e+06	340217	-3.09518	7.89502e-06	0.00022375	0.218796	295.062	707.197	11.79	--	--	--	--	--	--	--	--	--	-	-	-	-
POS_M295T257	1.17149e+08	1.45408e+08	1.63031e+08	1.30219e+08	9.71212e+07	1.29897e+08	6.12955e+07	3.66841e+07	2.87035e+07	4.93335e+07	1.78814e+07	1.88233e+07	1.30471e+08	3.54536e+07	-1.87973	9.88048e-06	0.000250841	1.3252	295.078	257.455	4.29	--	Estazolam	--	12.8863	C16H11ClN4	MS1	Benzodiazepines	29975-16-4	HMDB0015346	-	-	-	-
POS_M295T230	1.74214e+07	5.37202e+07	2.42431e+07	1.91487e+07	3.52498e+06	2.07491e+07	7.81105e+06	6.80872e+06	8.96296e+06	1.35429e+07	3.9455e+06	4.32396e+06	2.31346e+07	7.56586e+06	-1.61248	0.048246	0.10525	0.43049	295.078	229.546	3.83	--	--	--	--	--	--	--	--	--	-	-	-	-
POS_M295T545	252597	1.77339e+06	914695	1.21125e+06	1.80687e+06	365448	5.05452e+06	8.34467e+06	1.75566e+07	2.64544e+06	204763	7.76354e+06	1.05404e+06	6.92826e+06	2.71656	0.0395664	0.0904608	0.253245	295.153	544.925	9.08	--	--	--	--	--	--	--	--	--	-	-	-	-
POS_M295T769	2.5278e+07	7.155e+06	2.74723e+07	3.164e+07	3.01054e+07	4.07013e+07	1493.84	1493.84	1493.84	1493.84	1493.84	1493.84	2.70587e+07	1493.84	-14.1448	0.000137214	0.00160194	0.688154	295.189	768.74	12.81	--	[6]-Gingerol	--	4.43465	C17H26O4	MS1	Phenols	58253-27-3	HMDB0005783	C10462	ko01110//Biosynthesis of secondary metabolites;ko00945//Stilbenoid, diarylheptanoid and gingerol biosynthesis	Biosynthesis of other secondary metabolites;Global and overview maps	Metabolism
POS_M295T833	1.49649e+07	1.32983e+07	1.27162e+07	1.46972e+07	1.38637e+07	1.39329e+07	5.01048e+07	4.51255e+07	2.40437e+07	5.28164e+07	3.14979e+07	3.69866e+07	1.39122e+07	4.00958e+07	1.5271	0.000197141	0.0020463	0.685983	295.226	832.865	13.88	--	--	--	--	--	--	--	--	--	-	-	-	-
POS_M297T74	9.34068e+06	2.41195e+06	1.4059e+07	9.96297e+06	2.28524e+06	1.1347e+07	2.38064e+06	4.16093e+06	5.62427e+06	1.52363e+06	4.82399e+06	955931	8.23447e+06	3.2449e+06	-1.3435	0.0405324	0.0923574	0.249664	296.965	73.6384	1.23	--	Hydrochlorothiazide	--	1.73165	C7H8ClN3O4S2	MS1	Thiadiazines	58-93-5	HMDB0001928	-	-	-	-
POS_M297T690	7.87792e+06	9.41256e+06	1.36266e+07	7.55423e+06	1.02989e+07	9.88928e+06	3.89004e+06	1.56213e+06	2.31565e+06	2.3902e+06	1.70074e+06	2.7384e+06	9.77659e+06	2.43286e+06	-2.00668	1.6491e-05	0.000353802	0.36665	297.167	689.858	11.5	--	--	--	--	--	--	--	--	--	-	-	-	-
POS_M299T310	1.48668e+06	4.37005e+06	4.9742e+06	1.33273e+06	1.13225e+06	5.03927e+06	1493.84	1493.84	1493.84	1493.84	1493.84	1493.84	3.05586e+06	1493.84	-10.9983	0.00299793	0.014149	0.220912	298.961	310.29	5.17	--	--	--	--	--	--	--	--	--	-	-	-	-
POS_M299T449	1.44636e+06	295246	422292	1.4291e+06	1.29599e+06	388984	5.09735e+06	4.01178e+06	4.88369e+06	6.83183e+06	5.22379e+06	4.22563e+06	879662	5.04568e+06	2.52003	4.59664e-06	0.000156465	0.283477	299.085	448.534	7.48	--	D-4'-Phosphopantothenate	--	10.8308	C9H18NO8P	MS1	Carboxylic acids and derivatives	-	HMDB0001016	C03492	ko01100//Metabolic pathways;ko00410//beta-Alanine metabolism;ko00770//Pantothenate and CoA biosynthesis	Global and overview maps;Metabolism of cofactors and vitamins;Metabolism of other amino acids	Metabolism
POS_M299T363	9.40418e+06	3.50692e+06	1.55111e+07	4.26743e+06	4.63e+06	5.141e+06	3.61918e+06	926714	2.59618e+06	2.54823e+06	714486	2.41717e+06	7.07678e+06	2.13699e+06	-1.72751	0.0291392	0.0721435	0.247333	299.09	363.034	6.05	--	Coumafuryl	--	3.27335	C17H14O5	MS1	--	--	--	-	-	-	-
POS_M299T644	1.07842e+06	1.7492e+06	1.75926e+06	817860	1.78338e+06	1.91897e+06	6.37685e+06	1.13022e+06	4.16512e+06	5.8194e+06	2.40523e+06	2.66251e+06	1.51785e+06	3.75989e+06	1.30866	0.0262985	0.0667375	0.174437	299.182	643.764	10.73	--	--	--	--	--	--	--	--	--	-	-	-	-
POS_M299T793	7.64746e+06	4.6628e+06	4.56e+06	4.53781e+06	6.6446e+06	4.20721e+06	2.01164e+06	2.13521e+06	2.5569e+06	2.10951e+06	2.02852e+06	1.56511e+06	5.37665e+06	2.06782e+06	-1.3786	0.000231202	0.002261	0.236335	299.183	792.906	13.22	--	--	--	--	--	--	--	--	--	-	-	-	-
POS_M299T655	2.16729e+06	1.23918e+06	1.50943e+06	2.90994e+06	3.29277e+06	4.54701e+06	2.56747e+06	638510	1.24869e+06	1.37262e+06	424893	499099	2.61094e+06	1.12521e+06	-1.21437	0.0332087	0.0792482	0.132364	299.182	655.107	10.92	--	--	--	--	--	--	--	--	--	-	-	-	-
POS_M299T783	972509	3.40764e+06	774165	5.17962e+06	1.37223e+06	2.04771e+06	1493.84	1493.84	1493.84	1493.84	1493.84	1493.84	2.29231e+06	1493.84	-10.5836	0.00813234	0.0278529	0.182117	299.183	783.047	13.05	--	--	--	--	--	--	--	--	--	-	-	-	-
POS_M299T556	5.95187e+06	1.01744e+07	6.96295e+06	9.55762e+06	5.61042e+06	8.3338e+06	1.10254e+06	728842	4.00741e+06	3.94815e+06	474875	548905	7.76518e+06	1.80179e+06	-2.10759	0.000187194	0.00197226	0.32303	299.2	555.964	9.27	Norethindrone	--	0.00759365	1.2059	C20H26O2	MS2	Steroids and steroid derivatives	68-22-4	HMDB0014855	-	-	-	-
POS_M299T731	9.03995e+06	1.02918e+07	9.41357e+06	9.77711e+06	1.06181e+07	1.11193e+07	5.51261e+06	2.9473e+06	2.7061e+06	2.45545e+06	2.15681e+06	1.68958e+06	1.00433e+07	2.91131e+06	-1.78649	5.44496e-07	3.65939e-05	0.367929	299.2	730.558	12.18	--	--	--	--	--	--	--	--	--	-	-	-	-
POS_M299T590	4.57118e+06	1.2414e+06	4.85354e+06	1.26947e+06	6.59915e+06	7.22026e+06	1.57392e+06	959416	1.05703e+06	965128	743588	690124	4.2925e+06	998201	-2.10442	0.0106887	0.0342027	0.212819	299.201	589.851	9.83	--	--	--	--	--	--	--	--	--	-	-	-	-
POS_M300T128	6.34262e+06	4.84269e+06	4.2539e+06	3.76986e+06	3.97009e+06	3.5431e+06	2.50951e+06	1.65149e+06	438174	1.84741e+06	469936	2.00495e+06	4.45371e+06	1.48691e+06	-1.58269	0.000281481	0.00259858	0.223496	299.917	127.626	2.13	--	--	--	--	--	--	--	--	--	-	-	-	-
POS_M300T438	1.85354e+06	7.51258e+06	1.7203e+06	7.68792e+06	1.09452e+07	2.34399e+06	2.12008e+07	1.3978e+07	1.65311e+07	4.79783e+06	1.88294e+07	1.2154e+07	5.34392e+06	1.45818e+07	1.4482	0.00883346	0.0297854	0.361073	300.197	438.022	7.3	--	--	--	--	--	--	--	--	--	-	-	-	-
POS_M300T782	1.41282e+08	1.25219e+08	1.23424e+08	1.30508e+08	9.57372e+07	1.17126e+08	7.66741e+07	4.42978e+07	3.85692e+07	4.51801e+07	4.05428e+07	4.26466e+07	1.22216e+08	4.79851e+07	-1.34878	5.63955e-06	0.00017804	1.17375	300.29	781.524	13.03	3-Dehydrosphinganine	--	3.31e-06	0.0707	C18H37NO2	MS2	Organooxygen compounds	16105-69-4	HMDB0001480	C02934	ko01100//Metabolic pathways;ko00600//Sphingolipid metabolism	Global and overview maps;Lipid metabolism	Metabolism
POS_M301T467	2.31733e+06	9.03197e+06	1.16795e+07	1.07235e+07	1.36364e+07	1.33542e+07	5.85968e+06	2.96868e+06	2.76994e+06	2.91849e+06	2.05103e+06	1.75527e+06	1.01238e+07	3.05385e+06	-1.72905	0.00293904	0.0139576	0.328974	301.04	467.364	7.79	--	--	--	--	--	--	--	--	--	-	-	-	-
POS_M301T320	9.7855e+06	1.0842e+07	3.12351e+06	1.12451e+07	2.96741e+06	7.85871e+06	587563	758739	417646	1.08598e+06	248059	264657	7.63705e+06	560441	-3.76838	0.000963428	0.00626485	0.342176	301.091	320.279	5.34	--	Chlorpromazine	--	7.83256	C17H19ClN2S	MS1	Benzothiazines	50-53-3	HMDB0014620	-	-	-	-
POS_M301T645	7.27355e+06	5.97253e+06	6.06576e+06	5.74237e+06	6.68235e+06	6.44603e+06	3.29643e+06	2.8031e+06	2.89127e+06	2.43204e+06	2.57004e+06	2.7309e+06	6.36377e+06	2.7873e+06	-1.19101	7.69373e-08	9.19174e-06	0.262492	301.162	645.183	10.75	--	--	--	--	--	--	--	--	--	-	-	-	-
POS_M301T531	5.53835e+06	4.99526e+06	3.67252e+06	2.08314e+06	5.12412e+06	1.68597e+06	2.06196e+07	1.936e+07	2.23252e+07	1.25189e+07	1.77973e+07	1.80955e+07	3.84989e+06	1.84528e+07	2.26095	2.38284e-06	0.000100824	0.520509	301.163	530.677	8.84	--	Dobutamine	--	14.6837	C18H23NO3	MS1	Phenols	34368-04-2	HMDB0014979	-	-	-	-
POS_M301T773	5.09327e+06	1.15238e+07	4.81995e+06	4.84957e+06	6.89275e+06	8.84709e+06	6.39658e+06	3.95471e+06	3.23455e+06	522266	299465	394729	7.0044e+06	2.46705e+06	-1.50547	0.0129935	0.0392901	0.252058	301.216	772.915	12.88	--	--	--	--	--	--	--	--	--	-	-	-	-
POS_M301T792_2	2.50956e+07	3.00374e+07	2.74499e+07	2.79576e+07	2.73233e+07	2.99758e+07	1.70147e+07	1.11533e+07	1.05206e+07	1.46077e+07	1.00441e+07	1.17295e+07	2.79733e+07	1.25117e+07	-1.16078	4.43026e-07	3.25224e-05	0.541121	301.293	791.761	13.2	--	--	--	--	--	--	--	--	--	-	-	-	-
POS_M302T78	3.81505e+06	3.29365e+06	2.77418e+06	2.96306e+06	1.0658e+06	947408	7.14699e+06	4.68191e+06	5.14216e+06	5.08155e+06	6.09642e+06	7.02699e+06	2.47653e+06	5.86267e+06	1.24324	0.000398354	0.00330228	0.2399	302.116	77.653	1.29	--	--	--	--	--	--	--	--	--	-	-	-	-
POS_M302T376	2.09511e+07	1.56888e+07	8.60531e+06	1.46634e+07	1.71181e+07	2.09539e+07	7.05437e+07	6.23383e+06	1.13119e+08	1.28898e+08	1.24382e+08	7.84097e+07	1.63301e+07	8.6931e+07	2.41234	0.00397893	0.0172168	1.05138	302.199	376.44	6.27	--	--	--	--	--	--	--	--	--	-	-	-	-
POS_M302T773	5.63906e+06	7.15163e+06	6.96658e+06	8.83272e+06	8.79834e+06	1.12535e+07	6.94951e+07	1.42491e+07	8.20846e+07	4.52783e+07	4.47426e+07	5.59558e+07	8.10697e+06	5.19676e+07	2.68038	0.00103362	0.00660149	0.845663	302.269	773.286	12.89	--	--	--	--	--	--	--	--	--	-	-	-	-
POS_M302T801	3.89001e+08	4.88063e+08	5.32248e+08	5.26238e+08	5.23651e+08	5.01431e+08	2.39518e+08	2.58985e+08	2.31691e+08	2.1969e+08	2.17726e+08	1.94238e+08	4.93439e+08	2.26975e+08	-1.12034	5.46537e-07	3.65939e-05	2.25796	302.305	800.517	13.34	--	--	--	--	--	--	--	--	--	-	-	-	-
POS_M302T780	8.88892e+06	5.07965e+07	5.8787e+07	4.26011e+07	5.70293e+07	2.3696e+07	1493.84	1493.84	1493.84	1493.84	1493.84	1493.84	4.02998e+07	1493.84	-14.7195	0.000590506	0.00439848	0.817852	302.305	779.946	13	Sphinganine	--	1.42e-07	0.0603142	C18H39NO2	MS2	Organonitrogen compounds	764-22-7	HMDB0000269	C00836	ko01100//Metabolic pathways;ko00600//Sphingolipid metabolism	Global and overview maps;Lipid metabolism	Metabolism
POS_M303T765	4.35414e+07	3.35016e+07	3.36597e+07	4.29619e+07	4.32089e+07	4.26009e+07	1.43819e+07	1.92462e+07	3.79713e+06	1.07807e+07	1.77179e+07	1.07474e+07	3.99124e+07	1.27786e+07	-1.64311	4.53789e-06	0.000155333	0.708819	302.62	764.54	12.74	--	--	--	--	--	--	--	--	--	-	-	-	-
POS_M303T809	1.33295e+07	1.6547e+07	1.15178e+07	3.90467e+06	3.36648e+07	1.86291e+07	1.07332e+07	7.33917e+06	7.139e+06	5.62809e+06	6.54204e+06	1.42342e+06	1.62655e+07	6.46748e+06	-1.33054	0.0432201	0.096745	0.330592	302.643	809.488	13.49	--	--	--	--	--	--	--	--	--	-	-	-	-
POS_M303T112	6.39683e+06	7.00675e+06	6.70164e+06	1.06147e+06	4.01364e+06	9.31368e+06	1.84209e+06	1.01424e+06	1.95964e+06	2.65077e+06	454828	210171	5.749e+06	1.35529e+06	-2.08471	0.00498928	0.0199081	0.257147	303.065	112.173	1.87	--	--	--	--	--	--	--	--	--	-	-	-	-
POS_M303T396	2.34735e+07	1.89955e+07	3.94948e+07	1.49577e+07	2.67487e+07	2.03916e+07	5.97394e+07	5.12661e+07	3.94712e+07	5.8279e+07	7.38229e+07	4.20826e+07	2.40103e+07	5.41102e+07	1.17225	0.000707736	0.00506725	0.717832	303.109	395.61	6.59	--	--	--	--	--	--	--	--	--	-	-	-	-
POS_M303T591	215374	767452	790096	270594	373584	293275	1493.84	1493.84	1493.84	1493.84	1493.84	1493.84	451729	1493.84	-8.24029	0.00164567	0.00923245	0.085275	303.195	591.432	9.86	--	--	--	--	--	--	--	--	--	-	-	-	-
POS_M303T376	3.9952e+06	1.26694e+06	3.64369e+06	2.85591e+06	4.03066e+06	1.17776e+06	1.62423e+07	3.23499e+06	2.61056e+07	3.3006e+07	1.4511e+07	4.00304e+07	2.82836e+06	2.21884e+07	2.97177	0.00563505	0.0217306	0.538943	303.198	376.471	6.27	--	--	--	--	--	--	--	--	--	-	-	-	-
POS_M303T820	2.24265e+07	4.71817e+07	2.91217e+07	2.50379e+07	3.32358e+07	6.49302e+07	1.72911e+07	1.64435e+07	9.45742e+06	1.07957e+07	694745	6.25663e+06	3.6989e+07	1.01565e+07	-1.86469	0.00360092	0.0160593	0.646589	303.231	820.364	13.67	20-HETE	--	2.68e-08	11.2324	C20H32O3	MS2	Fatty Acyls	79551-86-3	HMDB0005998	C14748	ko01100//Metabolic pathways;ko00590//Arachidonic acid metabolism	Global and overview maps;Lipid metabolism	Metabolism
POS_M303T803	7.75039e+06	2.03095e+07	1.20053e+07	2.52494e+06	1.20423e+07	2.17775e+07	6.36362e+06	8.33104e+06	5.05384e+06	3.63378e+06	479688	668063	1.2735e+07	4.08834e+06	-1.63921	0.0241208	0.0624163	0.33822	303.231	802.98	13.38	Neoabietic acid	--	1.69e-05	1.41576	C20H30O2	MS2	--	--	--	C11889	ko01110//Biosynthesis of secondary metabolites;ko00904//Diterpenoid biosynthesis	Global and overview maps;Metabolism of terpenoids and polyketides	Metabolism
POS_M303T685	6.78323e+06	1.13047e+07	1.63157e+07	2.5474e+06	1.62714e+07	1.40406e+07	6.06797e+06	3.83744e+06	4.89339e+06	2.64263e+06	1.25259e+06	1.3987e+06	1.12105e+07	3.34879e+06	-1.74314	0.00838382	0.0284583	0.334674	303.232	685.227	11.42	--	--	--	--	--	--	--	--	--	-	-	-	-
POS_M303T756	481370	3.36204e+06	525324	629119	3.55139e+06	594268	1493.84	1493.84	1493.84	1493.84	1493.84	1493.84	1.52392e+06	1493.84	-9.99455	0.032133	0.0773249	0.134633	303.232	755.817	12.6	--	Hesperetin	--	3.0395	C16H14O6	MS1	Flavonoids	520-33-2	HMDB0005782	C01709	ko00941//Flavonoid biosynthesis	Biosynthesis of other secondary metabolites	Metabolism
POS_M303T801	7.35796e+07	8.96148e+07	1.08119e+08	1.06214e+08	1.05515e+08	1.16769e+08	4.02393e+07	3.90922e+07	3.70359e+07	3.01681e+07	3.22352e+07	2.5715e+07	9.99686e+07	3.40809e+07	-1.55251	2.08861e-06	9.64082e-05	1.11758	303.307	800.517	13.34	--	--	--	--	--	--	--	--	--	-	-	-	-
POS_M304T396	582475	574147	4.53725e+06	438708	2.5502e+06	594952	1493.84	1493.84	1493.84	1493.84	1493.84	1493.84	1.54629e+06	1493.84	-10.0156	0.0469975	0.103415	0.132495	304.112	395.841	6.6	--	--	--	--	--	--	--	--	--	-	-	-	-
POS_M305T36	6.28083e+06	1.46239e+07	1.11902e+07	8.0398e+06	7.41272e+06	7.43933e+06	4.15835e+06	4.66548e+06	4.53195e+06	4.34174e+06	5.06595e+06	4.0323e+06	9.16446e+06	4.46596e+06	-1.03708	0.00460582	0.018847	0.268113	304.891	35.8723	0.6	--	--	--	--	--	--	--	--	--	-	-	-	-
POS_M305T402	1.29051e+06	4.62863e+06	1.08239e+06	4.97745e+06	3.77294e+06	5.63142e+06	1493.84	1493.84	1493.84	1493.84	1493.84	1493.84	3.56389e+06	1493.84	-11.2202	0.0011379	0.00707845	0.241799	305.021	401.843	6.7	--	--	--	--	--	--	--	--	--	-	-	-	-
POS_M305T412	2.12961e+07	3.05533e+07	2.49697e+07	5.09562e+07	1.58874e+07	8.44348e+06	6.50649e+06	3.1432e+06	4.56479e+06	3.83255e+06	1.54035e+06	4.14735e+06	2.5351e+07	3.95579e+06	-2.68001	0.00524607	0.0206325	0.562788	305.156	412.193	6.87	--	--	--	--	--	--	--	--	--	-	-	-	-
POS_M305T85	2.04045e+06	2.50572e+06	2.32013e+06	3.06136e+06	3.4778e+06	3.93087e+06	1493.84	1493.84	1493.84	1493.84	1493.84	1493.84	2.88939e+06	1493.84	-10.9175	2.07597e-06	9.64082e-05	0.233416	305.156	85.3469	1.42	--	--	--	--	--	--	--	--	--	-	-	-	-
POS_M305T785	3.80547e+07	9.90213e+06	4.86523e+07	3.29243e+07	1.84177e+07	4.28549e+07	3.86095e+06	3.20152e+06	2.43856e+06	2.94966e+06	2.90549e+06	2.22405e+06	3.1801e+07	2.93004e+06	-3.44008	0.000776664	0.00538363	0.694091	305.178	785.193	13.09	--	--	--	--	--	--	--	--	--	-	-	-	-
POS_M306T540	1.41903e+06	1.14188e+06	287941	220047	1.52655e+06	221284	2.55768e+06	1.40922e+06	1.24935e+06	1.98174e+06	1.90533e+06	1.59923e+06	802790	1.78376e+06	1.15182	0.0119543	0.0369557	0.120805	306.054	539.685	8.99	--	--	--	--	--	--	--	--	--	-	-	-	-
POS_M306T515	1.11716e+06	1.5178e+06	1.25888e+06	1.11535e+06	1.48252e+06	1.54114e+06	1493.84	1493.84	1493.84	1493.84	1493.84	1493.84	1.33881e+06	1493.84	-9.80771	1.46471e-08	2.77111e-06	0.161538	306.091	514.6	8.58	--	--	--	--	--	--	--	--	--	-	-	-	-
POS_M307T743	1.67339e+06	1.49104e+06	435990	1.35086e+06	2.10407e+06	2.42547e+06	1493.84	1493.84	1493.84	1493.84	1493.84	1493.84	1.58014e+06	1493.84	-10.0468	0.000221556	0.0021986	0.164799	307.096	742.953	12.38	--	--	--	--	--	--	--	--	--	-	-	-	-
POS_M307T691	1.723e+06	805727	1.74375e+06	1.38641e+06	1.9047e+06	660713	1493.84	1493.84	1493.84	1493.84	1493.84	1493.84	1.37072e+06	1493.84	-9.84169	7.80526e-05	0.00108085	0.154288	307.246	691.016	11.52	--	--	--	--	--	--	--	--	--	-	-	-	-
POS_M308T706	3.2877e+06	4.77123e+06	3.91189e+06	4.16132e+06	3.65961e+06	4.88066e+06	1493.84	1493.84	1493.84	1493.84	1493.84	1493.84	4.11207e+06	1493.84	-11.4266	1.75261e-08	2.92704e-06	0.284013	308.094	706.45	11.77	--	--	--	--	--	--	--	--	--	-	-	-	-
POS_M308T359	7.31135e+06	4.28722e+06	1.32004e+07	1.29653e+07	4.17405e+06	6.05531e+06	3.17148e+06	1.38963e+06	661318	973784	550869	950226	7.99893e+06	1.28288e+06	-2.64042	0.00297351	0.0140555	0.322082	308.137	358.979	5.98	--	Monocrotaline	--	27.5525	C16H23NO6	MS1	Pyrrolizines	315-22-0	HMDB0034363	-	-	-	-
POS_M309T636	512098	2.2952e+06	1.45571e+06	1.89176e+06	1.40642e+06	633842	398180	314925	781746	1.09752e+06	168854	940988	1.36584e+06	617035	-1.14636	0.0425696	0.0957976	0.093353	309.106	635.747	10.6	--	--	--	--	--	--	--	--	--	-	-	-	-
POS_M309T773	2.28006e+07	1.65552e+07	1.33868e+07	1.18045e+07	1.86917e+07	8.75149e+06	5.05441e+07	4.70666e+07	4.29035e+07	2.34228e+07	3.24394e+07	3.79045e+07	1.53317e+07	3.90468e+07	1.34869	0.000412447	0.00338685	0.628513	309.206	773.271	12.89	--	--	--	--	--	--	--	--	--	-	-	-	-
POS_M309T586	1.56388e+06	7.99141e+06	5.61881e+06	4.38053e+06	6.6078e+06	4.80275e+06	1493.84	1493.84	1493.84	1493.84	1493.84	1493.84	5.16086e+06	1493.84	-11.7544	0.000180311	0.00194105	0.29999	309.205	586.33	9.77	--	--	--	--	--	--	--	--	--	-	-	-	-
POS_M309T781	4.50011e+06	1.88495e+06	1.44335e+06	1.53784e+06	5.39353e+06	4.43979e+06	1493.84	1493.84	1493.84	1493.84	1493.84	1493.84	3.19993e+06	1493.84	-11.0648	0.00126816	0.00758977	0.224921	309.242	780.743	13.01	--	--	--	--	--	--	--	--	--	-	-	-	-
POS_M310T73	9.28914e+06	1.14776e+07	1.2819e+07	8.80512e+06	1.39697e+06	1.23221e+07	3.68016e+06	863633	6.0232e+06	6.78386e+06	5.39077e+06	591906	9.35167e+06	3.88892e+06	-1.26585	0.0229049	0.0603568	0.267596	309.974	73.2714	1.22	--	--	--	--	--	--	--	--	--	-	-	-	-
POS_M310T773	1.29851e+06	1.02779e+06	753308	890618	1.32738e+06	652804	9.43994e+06	9.85169e+06	7.48021e+06	614639	5.27711e+06	5.72569e+06	991734	6.39821e+06	2.68964	0.00300111	0.0141531	0.282401	310.209	772.947	12.88	--	--	--	--	--	--	--	--	--	-	-	-	-
POS_M310T727	1.10688e+06	256350	887730	243150	297285	637031	3.0652e+06	3.34004e+06	750476	673977	3.80672e+06	927975	571405	2.09407e+06	1.87372	0.0323881	0.0777544	0.136259	310.209	727.244	12.12	--	--	--	--	--	--	--	--	--	-	-	-	-
POS_M310T820	5.28406e+07	6.45437e+07	1.99163e+08	2.1792e+08	2.93901e+08	2.15499e+08	7.41343e+07	9.57876e+07	7.10974e+07	2.01391e+07	2.29044e+07	1.21618e+07	1.73978e+08	4.93708e+07	-1.81718	0.0131747	0.0397112	1.30125	310.235	820.218	13.67	--	--	--	--	--	--	--	--	--	-	-	-	-
POS_M310T804	3.11179e+06	2.5696e+07	1.14935e+07	3.67466e+06	2.17618e+07	1.30441e+07	3.60664e+06	893612	3.57949e+06	853470	3.22298e+06	724259	1.31303e+07	2.14674e+06	-2.61268	0.0163056	0.0464254	0.382762	310.31	804.234	13.4	--	N,N-Dimethylsphingosine	--	11.8314	C20H41NO2	MS1	Organonitrogen compounds	122314-67-4	HMDB0013645	-	-	-	-
POS_M311T257	1.6248e+07	2.09208e+07	2.10644e+07	1.82061e+07	1.18373e+07	1.65895e+07	6.95933e+06	4.00959e+06	4.1247e+06	5.98254e+06	2.00218e+06	1.88594e+06	1.74777e+07	4.16071e+06	-2.07061	1.01566e-05	0.000252589	0.496875	311.052	257.459	4.29	--	Aflatoxin G	--	4.74457	C17H12O7	MS1	Coumarins and derivatives	1165-39-5	HMDB0030474	C16755	ko01130//Biosynthesis of antibiotics	Global and overview maps	Metabolism
POS_M311T552	1.26872e+06	1.29816e+06	301051	1.28475e+06	1.35738e+06	1.66511e+06	3.7324e+06	2.2125e+06	2.2491e+06	2.7459e+06	2.48538e+06	2.0493e+06	1.19586e+06	2.5791e+06	1.10882	0.00132958	0.00786518	0.151974	311.146	551.553	9.19	--	Nalorphine	--	19.395	C19H21NO3	MS1	--	--	--	-	-	-	-
POS_M311T804	1.37937e+07	1.19918e+07	1.05559e+07	7.06042e+06	1.07467e+07	7.94767e+06	2.36291e+07	2.42981e+07	2.3316e+07	1.45042e+07	2.58176e+07	1.87185e+07	1.03494e+07	2.17139e+07	1.06908	0.000217114	0.00217578	0.439407	311.221	804.498	13.41	--	--	--	--	--	--	--	--	--	-	-	-	-
POS_M311T820	4.92547e+06	4.20294e+06	5.03961e+06	5.28811e+06	7.86978e+06	1.95144e+07	3.67745e+06	1.26543e+06	2.93297e+06	1.39352e+06	1.29783e+06	2.08913e+06	7.80672e+06	2.10939e+06	-1.88789	0.0411276	0.0931041	0.263042	311.238	820.206	13.67	--	--	--	--	--	--	--	--	--	-	-	-	-
POS_M311T747	1.03716e+06	6.93016e+06	8.20159e+06	6.55166e+06	1.03215e+07	1.16154e+07	525608	524615	3.26112e+06	5.03224e+06	560876	2.15899e+06	7.44292e+06	2.01057e+06	-1.88826	0.0092363	0.030786	0.276355	311.276	747.212	12.45	--	--	--	--	--	--	--	--	--	-	-	-	-
POS_M312T310	1.37077e+07	1.08951e+07	1.16175e+07	1.3453e+07	2.69947e+06	2.58032e+06	2.42632e+06	2.25362e+06	2.12556e+06	513483	1.53379e+06	1.82098e+06	9.15884e+06	1.77896e+06	-2.36413	0.00601145	0.0226657	0.331112	311.953	310.106	5.17	--	--	--	--	--	--	--	--	--	-	-	-	-
POS_M312T603	3.20967e+06	3.14234e+06	3.88095e+06	3.9336e+06	3.40941e+06	939413	1493.84	1493.84	1493.84	1493.84	1493.84	1493.84	3.0859e+06	1493.84	-11.0125	4.45467e-05	0.000735563	0.234162	312.042	602.72	10.05	--	Cyclic AMP	--	9.82177	C10H12N5O6P	MS1	Purine nucleotides	60-92-4	HMDB0000058	C00575	ko00230//Purine metabolism	Nucleotide metabolism	Metabolism
POS_M312T751	2.05051e+06	1.77203e+06	344553	1.95104e+06	2.11547e+06	233817	6.06776e+06	5.75435e+06	4.39537e+06	4.75431e+06	1.68824e+06	3.13418e+06	1.41124e+06	4.29903e+06	1.60705	0.00358728	0.0160244	0.212049	312.224	751.309	12.52	--	--	--	--	--	--	--	--	--	-	-	-	-
POS_M313T209	9.2114e+06	8.87451e+06	4.15438e+06	7.52073e+06	4.3198e+06	8.28316e+06	3.24117e+06	2.18926e+06	2.92188e+06	3.80623e+06	3.84643e+06	1.56449e+06	7.06066e+06	2.92824e+06	-1.26977	0.00196949	0.010444	0.255187	313.051	208.783	3.48	--	--	--	--	--	--	--	--	--	-	-	-	-
POS_M313T692	1.6724e+06	413799	395789	1.72059e+06	1.40245e+06	391004	1493.84	1493.84	1493.84	1493.84	1493.84	1493.84	999340	1493.84	-9.38581	0.00428858	0.0180085	0.120359	313.162	692.215	11.54	--	Ethylmorphine	--	20.0483	C19H23NO3	MS1	Morphinans	76-58-4	HMDB0015509	-	-	-	-
POS_M313T769	3.05422e+06	1.38495e+06	2.42918e+06	2.98056e+06	2.47882e+06	4.19976e+06	1493.84	1493.84	1493.84	1493.84	1493.84	1493.84	2.75458e+06	1493.84	-10.8486	2.65449e-05	0.000499191	0.224288	313.2	769.096	12.82	--	--	--	--	--	--	--	--	--	-	-	-	-
POS_M313T756	1.4559e+07	1.35549e+07	1.55911e+07	1.65176e+07	1.06644e+07	1.32316e+07	6.35798e+06	1.22318e+06	5.08744e+06	4.40702e+06	3.31292e+06	3.4704e+06	1.40198e+07	3.97649e+06	-1.8179	3.71006e-06	0.000136225	0.433216	313.237	755.972	12.6	--	--	--	--	--	--	--	--	--	-	-	-	-
POS_M313T838	2.44799e+07	9.07934e+07	2.26513e+08	3.23053e+08	2.9187e+08	2.13374e+08	5.06107e+07	8.55383e+07	4.84768e+07	5.87453e+07	4.31024e+07	8.20952e+07	1.95014e+08	6.14281e+07	-1.66661	0.0190592	0.0522392	1.31982	313.273	837.837	13.96	--	--	--	--	--	--	--	--	--	-	-	-	-
POS_M313T33	1493.84	1493.84	1493.84	1493.84	1493.84	1493.84	9.47177e+06	8.10114e+06	8.01883e+06	3.84009e+06	5.79602e+06	778644	1493.84	6.00108e+06	11.972	0.00108351	0.00684129	0.311651	313.272	32.7308	0.55	--	--	--	--	--	--	--	--	--	-	-	-	-
POS_M313T819	1.07147e+07	3.20382e+07	2.28949e+07	2.19359e+07	3.15621e+07	4.41066e+07	5.30635e+08	2.51057e+08	1.0527e+08	3.76997e+07	1.49466e+08	9.96966e+07	2.72087e+07	1.95637e+08	2.84604	0.0439905	0.0979801	1.41151	313.273	818.944	13.65	--	--	--	--	--	--	--	--	--	-	-	-	-
POS_M314T363	2.84317e+06	1.88381e+06	1.94066e+06	1.86748e+06	1.59207e+06	1.8241e+06	919418	614093	525683	1.22337e+06	162425	492611	1.99188e+06	656266	-1.60178	0.000187057	0.00197226	0.150599	314.055	362.966	6.05	--	--	--	--	--	--	--	--	--	-	-	-	-
POS_M314T378	5.18353e+06	4.23584e+06	6.16825e+06	4.11258e+06	4.46661e+06	4.19081e+06	1.10407e+07	7.16122e+06	7.28006e+06	1.15072e+07	1.41951e+07	6.03163e+06	4.72627e+06	9.53599e+06	1.01268	0.00500527	0.0199176	0.2749	314.065	378.146	6.3	dAMP	--	0.343828	13.6918	C10H14N5O6P	MS2	Purine nucleotides	653-63-4	HMDB0000905	C00360	ko01100//Metabolic pathways;ko00230//Purine metabolism	Global and overview maps;Nucleotide metabolism	Metabolism
POS_M314T392	1.16768e+06	1.72827e+06	1.98482e+06	143901	229270	363092	5.00144e+06	3.05366e+06	5.13824e+06	6.42592e+06	593433	3.05785e+06	936172	3.87842e+06	2.05063	0.00884953	0.0298231	0.207073	314.065	391.924	6.53	--	Valdecoxib	--	23.6359	C16H14N2O3S	MS1	Benzene and substituted derivatives	181695-72-7	HMDB0005033	-	-	-	-
POS_M314T734	365548	513399	522610	531000	2.28896e+06	1.73954e+06	1493.84	1493.84	1493.84	1493.84	1493.84	1493.84	993509	1493.84	-9.37737	0.0134998	0.0403604	0.114997	314.269	734.069	12.23	--	--	--	--	--	--	--	--	--	-	-	-	-
POS_M315T209	9.1203e+06	6.16037e+06	7.55472e+06	9.95619e+06	1.12522e+07	7.81837e+06	6.30233e+06	3.97469e+06	3.38156e+06	4.15506e+06	2.94275e+06	3.09404e+06	8.6437e+06	3.97507e+06	-1.12067	0.00041702	0.0034111	0.275549	315.04	209.303	3.49	--	dIMP	--	15.6872	C10H13N4O7P	MS1	Purine nucleotides	3393-18-8	HMDB0006555	C06196	ko00230//Purine metabolism	Nucleotide metabolism	Metabolism
POS_M315T362	7.55567e+06	8.14273e+06	7.33087e+06	7.2672e+06	6.28384e+06	3.87794e+06	5.53191e+06	3.3153e+06	2.20913e+06	2.91291e+06	1.76633e+06	2.59657e+06	6.74304e+06	3.05536e+06	-1.14206	0.00120777	0.00736631	0.241631	315.062	361.835	6.03	--	5'-Phosphoribosyl-N-formylglycinamide	--	10.1537	C8H15N2O9P	MS1	Glycinamide ribonucleotides	-	HMDB0001308	C04376	ko01100//Metabolic pathways;ko01110//Biosynthesis of secondary metabolites;ko01130//Biosynthesis of antibiotics;ko00230//Purine metabolism	Global and overview maps;Nucleotide metabolism	Metabolism
POS_M315T590	4.98891e+06	4.40012e+06	846152	681663	4.63036e+06	848593	8.67643e+06	6.87386e+06	9.41326e+06	6.23141e+06	5.60145e+06	8.08969e+06	2.73263e+06	7.48102e+06	1.45294	0.00118892	0.00728783	0.27771	315.195	590.042	9.83	Pergolide	--	1.16e-05	19.26	C19H26N2S	MS2	Quinolines and derivatives	66104-22-1	HMDB0015317	-	-	-	-
POS_M315T758	492925	667109	464149	512851	591320	335482	1493.84	1493.84	1493.84	1493.84	1493.84	1493.84	510639	1493.84	-8.41714	6.53562e-07	4.27052e-05	0.0981763	315.195	758.212	12.64	--	--	--	--	--	--	--	--	--	-	-	-	-
POS_M315T821	3.77796e+06	2.30629e+07	1.12578e+07	1.63997e+07	2.35549e+07	3.24531e+07	1493.84	1493.84	1493.84	1493.84	1493.84	1493.84	1.84177e+07	1493.84	-13.5898	0.00124188	0.0074993	0.548713	315.195	820.758	13.68	--	--	--	--	--	--	--	--	--	-	-	-	-
POS_M315T803	1.10383e+07	3.34701e+07	1.06215e+07	1.10876e+07	1.73413e+07	2.17657e+07	7.61941e+07	1.11059e+08	7.58957e+07	4.48216e+07	7.88414e+06	2.2756e+07	1.75541e+07	5.64351e+07	1.68479	0.0364347	0.0849261	0.670329	315.195	802.806	13.38	--	--	--	--	--	--	--	--	--	-	-	-	-
POS_M316T315	3.44019e+06	5.82444e+06	2.01251e+06	2.0508e+06	1.01456e+06	5.64947e+06	2.79718e+06	229795	172267	1.57264e+06	1.36402e+06	212701	3.33199e+06	1.0581e+06	-1.65491	0.0344627	0.0814512	0.166465	316.186	315.209	5.25	--	--	--	--	--	--	--	--	--	-	-	-	-
POS_M316T442	6.53471e+07	6.18888e+07	6.60677e+07	6.97379e+07	1.16039e+08	9.57377e+07	2.26705e+08	8.83192e+07	2.64669e+08	2.61874e+08	2.35347e+08	1.53355e+08	7.91364e+07	2.05045e+08	1.37353	0.00180443	0.00977278	1.44124	316.211	442.262	7.37	--	--	--	--	--	--	--	--	--	-	-	-	-
POS_M317T402	7.27778e+06	6.33491e+06	5.28731e+06	5.48508e+06	4.93573e+06	4.1904e+06	902848	805823	3.20481e+06	3.14235e+06	2.9184e+06	2.06618e+06	5.5852e+06	2.1734e+06	-1.36165	0.000298634	0.00270368	0.240452	317.047	401.704	6.7	--	Nicotinamide ribotide	--	5.86136	C11H15N2O8P	MS1	Pyridine nucleotides	1094-61-7	HMDB0000229	C00455	ko01100//Metabolic pathways;ko00760//Nicotinate and nicotinamide metabolism	Global and overview maps;Metabolism of cofactors and vitamins	Metabolism
POS_M317T428	6.46158e+06	5.60864e+06	4.73044e+06	4.16048e+06	3.21375e+06	5.73232e+06	1.44666e+06	2.84489e+06	2.6337e+06	2.71343e+06	2.66463e+06	923183	4.98453e+06	2.20442e+06	-1.17706	0.000784022	0.00542846	0.215995	317.11	427.83	7.13	--	Mukurozidiol	--	23.6421	C17H18O7	MS1	Coumarins and derivatives	482-25-7	HMDB0030651	-	-	-	-
POS_M317T82_2	2.58089e+06	9.40466e+06	8.16413e+06	2.33316e+06	9.79653e+06	1.89334e+06	1493.84	1493.84	1493.84	1493.84	1493.84	1493.84	5.69545e+06	1493.84	-11.8966	0.00430253	0.0180285	0.290278	317.114	81.853	1.36	--	--	--	--	--	--	--	--	--	-	-	-	-
POS_M317T390	3.59559e+06	4.99587e+06	5.21402e+06	5.34125e+06	1.27027e+06	9.99258e+06	4.23202e+06	444613	1.60859e+06	2.08846e+06	1.44612e+06	1.38147e+06	5.06826e+06	1.86688e+06	-1.44087	0.0313018	0.0758639	0.201355	317.12	390.075	6.5	--	Mitomycin	--	0.723311	C15H18N4O5	MS1	Indoles and derivatives	1950-07-07	HMDB0014450	C06681	ko01130//Biosynthesis of antibiotics	Global and overview maps	Metabolism
POS_M317T524	1.83776e+06	2.58138e+06	579415	240367	835430	1.17548e+06	1493.84	1493.84	1493.84	1493.84	1493.84	1493.84	1.20831e+06	1493.84	-9.65975	0.00664124	0.0242306	0.133258	317.138	524.046	8.73	--	--	--	--	--	--	--	--	--	-	-	-	-
POS_M317T331	4.97105e+06	5.63834e+06	1.06212e+06	3.06566e+06	829686	7.38918e+06	931150	668420	608138	1.74778e+06	2.09779e+06	573269	3.82601e+06	1.10442e+06	-1.79254	0.0335162	0.0798336	0.184516	317.181	330.918	5.52	--	--	--	--	--	--	--	--	--	-	-	-	-
POS_M317T526	3.80078e+06	4.40929e+06	3.90686e+06	944678	6.22955e+06	4.78054e+06	3.3118e+06	2.27261e+06	2.69925e+06	1.58229e+06	269180	1.39787e+06	4.01195e+06	1.92217e+06	-1.06157	0.0312803	0.0758419	0.159458	317.211	525.747	8.76	--	--	--	--	--	--	--	--	--	-	-	-	-
POS_M317T787	9.64608e+06	1.76579e+07	8.35226e+06	2.08414e+06	1.30691e+07	3.71348e+06	1493.84	1493.84	1493.84	1493.84	1493.84	1493.84	9.08716e+06	1493.84	-12.5706	0.00327349	0.0151216	0.370738	317.211	786.999	13.12	--	--	--	--	--	--	--	--	--	-	-	-	-
POS_M317T555	1.19435e+06	5.6069e+06	5.18735e+06	4.68152e+06	1.20757e+06	6.55397e+06	998334	672869	760298	627415	389720	510900	4.07194e+06	659923	-2.62535	0.00478879	0.0193489	0.230481	317.211	555.372	9.26	--	--	--	--	--	--	--	--	--	-	-	-	-
POS_M317T710	3.79583e+06	2.83493e+06	2.59133e+06	2.28123e+06	4.72076e+06	3.40931e+06	9.36641e+06	6.28481e+06	8.34261e+06	1.31941e+07	1.06101e+06	7.15253e+06	3.27223e+06	7.5669e+06	1.20943	0.0278173	0.0696828	0.239036	317.211	710.396	11.84	--	--	--	--	--	--	--	--	--	-	-	-	-
POS_M318T473	4.10501e+07	5.0207e+07	6.03651e+07	6.60596e+07	5.25198e+07	8.55349e+07	2.74545e+07	1.50667e+07	1.46757e+07	1.23121e+07	8.35341e+06	6.2987e+06	5.92894e+07	1.40268e+07	-2.07958	7.26892e-05	0.00104181	0.90183	318.181	472.643	7.88	--	--	--	--	--	--	--	--	--	-	-	-	-
POS_M318T731	5.04924e+06	6.52098e+06	6.00157e+06	6.36136e+06	6.28416e+06	6.4807e+06	1493.84	1493.84	1493.84	1493.84	1493.84	1493.84	6.11633e+06	1493.84	-11.9994	1.11508e-10	1.69855e-07	0.347396	318.214	730.998	12.18	--	12-KETE	--	16.4011	C20H30O3	MS1	Fatty Acyls	108437-64-5	HMDB0013633	C14807	ko00590//Arachidonic acid metabolism	Lipid metabolism	Metabolism
POS_M318T796	3.09544e+07	7.98509e+07	5.50351e+07	6.22157e+07	5.88715e+07	5.59223e+07	2.08113e+07	2.11571e+07	1.32606e+07	2.4179e+07	1.70198e+07	2.0139e+07	5.71417e+07	1.94278e+07	-1.55642	0.000195149	0.00202909	0.809425	318.326	795.515	13.26	--	--	--	--	--	--	--	--	--	-	-	-	-
POS_M319T243	1.89614e+07	1.71811e+07	1.42251e+07	1.00624e+07	1.88798e+07	1.61384e+07	9.67299e+06	8.00375e+06	7.54511e+06	7.21918e+06	6.69075e+06	4.64552e+06	1.5908e+07	7.29622e+06	-1.12454	0.000221446	0.0021986	0.382599	319.001	243.19	4.05	--	--	--	--	--	--	--	--	--	-	-	-	-
POS_M319T83	1.10383e+06	2.07858e+06	4.29457e+06	5.57904e+06	1.23246e+06	5.53312e+06	1493.84	1493.84	1493.84	1493.84	1493.84	1493.84	3.3036e+06	1493.84	-11.1108	0.00307262	0.0143901	0.228512	319.017	83.0818	1.38	--	--	--	--	--	--	--	--	--	-	-	-	-
POS_M319T330	2.10225e+06	1.63708e+06	2.8776e+06	1.95208e+06	8.94203e+06	2.86929e+06	3.63551e+07	5.41886e+06	2.17878e+07	2.36264e+07	1.77572e+07	4.32635e+06	3.39672e+06	1.82119e+07	2.42267	0.0149966	0.0437199	0.462814	319.099	329.654	5.49	--	--	--	--	--	--	--	--	--	-	-	-	-
POS_M319T814	1.93529e+06	1.65142e+07	2.24531e+06	3.75057e+06	1.44829e+07	1.53202e+07	2.57559e+06	6.91729e+06	1.46152e+06	1.0199e+06	382696	961023	9.04142e+06	2.21967e+06	-2.0262	0.0491656	0.106663	0.282839	319.222	814.199	13.57	--	Prostaglandin C1	--	1.23088	C20H32O4	MS1	Fatty Acyls	-	HMDB0060104	-	-	-	-
POS_M319T659	8.98841e+06	9.81946e+06	8.60324e+06	9.56121e+06	8.59426e+06	9.91576e+06	4.87568e+06	2.65742e+06	871608	731945	2.47278e+06	2.28442e+06	9.24706e+06	2.31564e+06	-1.99758	1.01363e-06	5.93851e-05	0.363143	319.226	658.782	10.98	--	--	--	--	--	--	--	--	--	-	-	-	-
POS_M319T548	1.5059e+07	1.56866e+07	1.52665e+07	1.50201e+07	1.38899e+07	1.58149e+07	4.62203e+06	3.33492e+06	809376	846572	3.15294e+06	1.78978e+06	1.51228e+07	2.42594e+06	-2.64012	4.45355e-09	1.1798e-06	0.498864	319.226	547.534	9.13	12-Keto-tetrahydro-leukotriene B4	--	0.00249012	1.08111	C20H32O4	MS2	Fatty Acyls	-	HMDB0002995	C02165	ko01100//Metabolic pathways;ko00590//Arachidonic acid metabolism	Global and overview maps;Lipid metabolism	Metabolism
POS_M319T705	3.27315e+06	6.10099e+06	4.31196e+06	3.80412e+06	4.66474e+06	4.54787e+06	3.11678e+06	2.03492e+06	506868	347484	170562	1.1936e+06	4.45047e+06	1.22837e+06	-1.85721	0.00036545	0.00312123	0.234827	319.226	704.637	11.74	--	--	--	--	--	--	--	--	--	-	-	-	-
POS_M320T547	2.82436e+06	3.88346e+06	4.26954e+06	2.96506e+06	3.11061e+06	3.15629e+06	1.60188e+06	1.36146e+06	1.47678e+06	999852	983200	107281	3.36822e+06	1.08841e+06	-1.62977	3.40905e-05	0.000600328	0.203666	320.23	547.486	9.12	--	--	--	--	--	--	--	--	--	-	-	-	-
POS_M321T590	1.16085e+06	5.59808e+06	5.65815e+06	5.0906e+06	4.63775e+06	7.79538e+06	1493.84	1493.84	1493.84	1493.84	1493.84	1493.84	4.99014e+06	1493.84	-11.7058	0.000215845	0.00217475	0.296442	321.167	589.858	9.83	--	--	--	--	--	--	--	--	--	-	-	-	-
POS_M321T838	5.8218e+06	2.95794e+07	3.05371e+07	7.3951e+06	1.04881e+07	4.52609e+07	1493.84	1493.84	1493.84	1493.84	1493.84	1493.84	2.15137e+07	1493.84	-13.8139	0.00806041	0.0276844	0.566544	321.315	837.89	13.96	--	--	--	--	--	--	--	--	--	-	-	-	-
POS_M322T544	4.10571e+06	1.21411e+06	5.3258e+06	4.09485e+06	949187	4.21061e+06	95436.3	234415	225411	65824.5	254336	352986	3.31671e+06	204735	-4.01793	0.00171139	0.00947091	0.224827	322.098	543.865	9.06	--	--	--	--	--	--	--	--	--	-	-	-	-
POS_M322T808	3.89135e+06	1.47579e+07	1.51271e+07	7.72831e+06	1.66375e+07	2.82677e+06	7.89271e+06	2.78086e+07	3.25181e+07	2.26563e+07	2.69199e+07	2.73596e+07	1.01615e+07	2.41925e+07	1.25145	0.0085286	0.0288533	0.439116	322.274	808.374	13.47	--	--	--	--	--	--	--	--	--	-	-	-	-
POS_M323T127	1.75917e+06	4.79677e+06	4.56068e+06	3.82711e+06	3.15614e+06	3.80827e+06	3.55445e+06	325312	1.00333e+06	1.69269e+06	944548	1.039e+06	3.65136e+06	1.42656e+06	-1.3559	0.00610757	0.0229059	0.1789	322.969	127.46	2.12	--	--	--	--	--	--	--	--	--	-	-	-	-
POS_M323T113	4.66951e+07	5.26682e+07	3.61918e+07	6.13527e+07	4.01869e+07	4.10129e+07	706150	681410	875461	588143	741151	665899	4.63513e+07	709702	-6.02925	2.94789e-07	2.39487e-05	0.936114	323.011	112.822	1.88	--	--	--	--	--	--	--	--	--	-	-	-	-
POS_M324T233	1.17402e+07	6.21929e+07	6.54913e+07	3.3452e+07	7.06381e+06	5.25477e+07	1.28231e+06	1.45047e+06	665552	921223	931880	612189	3.8748e+07	977271	-5.30922	0.00448199	0.0184894	0.767937	323.98	232.737	3.88	--	Azamethiphos	--	18.2191	C9H10ClN2O5PS	MS1	--	--	--	-	-	-	-
POS_M324T366	3.3596e+06	6.08564e+06	4.4355e+06	3.6259e+06	528890	4.78448e+06	1.37464e+06	503999	144373	713250	454834	475971	3.80334e+06	611178	-2.6376	0.00222341	0.0113258	0.226915	324.218	365.662	6.09	--	--	--	--	--	--	--	--	--	-	-	-	-
POS_M325T416	2.79873e+06	3.12736e+06	4.68875e+06	3.32155e+06	5.13706e+06	5.58697e+06	2.45898e+06	225789	84533.9	272636	160541	83342.4	4.11007e+06	547637	-2.90787	0.000171307	0.00186722	0.247532	325.049	416.418	6.94	--	UMP	--	14.7974	C9H13N2O9P	MS1	Pyrimidine nucleotides	58-97-9	HMDB0000288	C00105	ko01100//Metabolic pathways;ko00240//Pyrimidine metabolism	Global and overview maps;Nucleotide metabolism	Metabolism
POS_M325T417	642721	2.57193e+06	3.24907e+06	1.95115e+06	2.45318e+06	1.1129e+06	2.70961e+06	204205	107522	267221	638934	65445.8	1.99683e+06	665490	-1.58522	0.0433458	0.0969551	0.122202	325.078	416.517	6.94	--	--	--	--	--	--	--	--	--	-	-	-	-
POS_M325T121	1.22917e+08	4.40854e+08	4.30274e+08	2.71911e+08	6.63086e+07	5.7275e+07	2.50019e+07	4.48744e+06	2.68498e+06	4.42803e+06	8.80379e+06	3.24337e+06	2.3159e+08	8.10826e+06	-4.83604	0.0110342	0.0349074	1.78158	325.112	120.51	2.01	Cellobiose	--	2.3e-06	10.1042	C12H22O11	MS2	Organooxygen compounds	528-50-7	HMDB0000055	C00185	ko01100//Metabolic pathways;ko02010//ABC transporters;ko00500//Starch and sucrose metabolism	Carbohydrate metabolism;Global and overview maps;Membrane transport	Environmental Information Processing;Metabolism
POS_M325T652	316337	872246	217981	1.70294e+06	1.26545e+06	1.74091e+06	5.43508e+06	7.59668e+06	1.00189e+07	1.06687e+07	2.57639e+07	2.15315e+07	1.01931e+06	1.35025e+07	3.72756	0.00395089	0.0171581	0.432246	325.2	651.899	10.86	--	--	--	--	--	--	--	--	--	-	-	-	-
POS_M326T398	2.05052e+06	1.31244e+06	2.13258e+06	1.69889e+06	1.70661e+06	1.95612e+06	967216	926618	563803	837999	309735	432178	1.80953e+06	672925	-1.42709	4.63983e-05	0.000759175	0.142323	326.086	398.118	6.64	--	--	--	--	--	--	--	--	--	-	-	-	-
POS_M326T433	258253	1.75253e+06	956238	1.51011e+06	222324	2.48447e+06	777584	96064.1	72328	474012	531984	41398.8	1.19732e+06	332228	-1.84956	0.0478648	0.104869	0.101303	326.207	432.909	7.22	--	--	--	--	--	--	--	--	--	-	-	-	-
POS_M326T837	5.50015e+06	5.48359e+06	6.64099e+06	7.122e+06	6.97665e+06	2.82342e+07	1493.84	1493.84	1493.84	1493.84	1493.84	1493.84	9.99293e+06	1493.84	-12.7077	0.0211935	0.0567115	0.365957	326.377	836.551	13.94	--	--	--	--	--	--	--	--	--	-	-	-	-
POS_M327T94	1.7587e+07	5.93841e+06	2.34713e+07	6.82284e+06	2.24e+07	6.61227e+06	1493.84	1493.84	1493.84	1493.84	1493.84	1493.84	1.38053e+07	1493.84	-13.1739	0.00222673	0.0113258	0.458809	327.117	94.0058	1.57	--	--	--	--	--	--	--	--	--	-	-	-	-
POS_M327T431	1.92393e+06	3.66381e+06	3.34684e+06	2.10402e+06	2.07973e+06	4.72084e+06	1.82433e+06	480689	1.25981e+06	255837	1.31346e+06	930039	2.9732e+06	1.01069e+06	-1.55667	0.00348161	0.0157604	0.176158	327.2	431.299	7.19	--	Oxyphencyclimine	--	7.79457	C20H28N2O3	MS1	Diazines	125-53-1	HMDB0014527	-	-	-	-
POS_M327T727	4.02918e+06	3.2993e+06	2.98767e+06	689864	6.16296e+06	2.46229e+06	1.2886e+07	1.47042e+07	1.45329e+07	1.27612e+07	1.29913e+07	1.13756e+07	3.27188e+06	1.32085e+07	2.01328	6.05551e-07	4.01046e-05	0.43603	327.216	727.46	12.12	--	Ajmaline	--	27.9784	C20H26N2O2	MS1	Ajmaline-sarpagine alkaloids	4360-12-07	HMDB0015495	C06542	ko01110//Biosynthesis of secondary metabolites;ko00901//Indole alkaloid biosynthesis	Biosynthesis of other secondary metabolites;Global and overview maps	Metabolism
POS_M328T303	1.16959e+07	1.46096e+07	1.08803e+07	9.37836e+06	1.06287e+07	1.5433e+07	1.28133e+07	2.223e+06	1.29629e+06	8.17136e+06	9.44705e+06	1.45261e+06	1.21043e+07	5.9006e+06	-1.03659	0.0192226	0.0525215	0.277023	328.062	303.221	5.05	--	--	--	--	--	--	--	--	--	-	-	-	-
POS_M328T603	606948	1.64591e+06	2.71342e+06	2.41864e+06	1.73546e+06	2.48044e+06	1.78701e+06	4.19041e+06	4.23063e+06	4.52688e+06	5.32483e+06	4.35228e+06	1.93347e+06	4.06867e+06	1.07337	0.00429791	0.0180228	0.176829	328.085	602.724	10.05	--	3-Methylthiopropyl-desulfoglucosinolate	--	8.80465	C11H21NO6S2	MS1	--	--	--	C17244	ko01110//Biosynthesis of secondary metabolites;ko01210//2-Oxocarboxylic acid metabolism;ko00966//Glucosinolate biosynthesis	Biosynthesis of other secondary metabolites;Global and overview maps	Metabolism
POS_M328T467	1.79926e+06	3.10386e+06	2.89709e+06	3.33883e+06	2.4159e+06	3.75103e+06	1.58498e+06	422682	886498	1.38967e+06	1.11545e+06	653554	2.88433e+06	1.00881e+06	-1.51559	0.000230587	0.00225879	0.179486	328.185	467.243	7.79	--	Labetalol	--	19.2939	C19H24N2O3	MS1	Benzene and substituted derivatives	36894-69-6	HMDB0014736	-	-	-	-
POS_M328T435	5.58469e+06	1.47861e+06	5.78027e+06	1.38596e+06	7.99839e+06	1.13569e+07	2.19526e+06	1.31297e+06	925528	655627	1.09204e+06	601962	5.59747e+06	1.13056e+06	-2.30773	0.018227	0.0504805	0.242415	328.222	434.93	7.25	--	--	--	--	--	--	--	--	--	-	-	-	-
POS_M328T614	784840	942107	1.13253e+06	1.19397e+06	1.04776e+06	1.76602e+06	1.06279e+06	100833	151715	133132	140767	26249.7	1.14454e+06	269248	-2.08775	0.00198003	0.0104816	0.117125	328.331	613.542	10.23	--	--	--	--	--	--	--	--	--	-	-	-	-
POS_M329T35	7.14009e+06	5.96642e+06	9.64531e+06	1.72032e+06	7.49283e+06	1.01753e+06	789511	440345	2.58644e+06	2.741e+06	1.8087e+06	597221	5.49709e+06	1.49387e+06	-1.87961	0.0205739	0.0553697	0.224019	328.914	34.8386	0.58	--	--	--	--	--	--	--	--	--	-	-	-	-
POS_M329T152	2.47041e+06	3.58787e+06	3.02091e+06	948639	1.0246e+06	5.63693e+06	765061	2.10215e+06	365639	643516	636393	579590	2.78156e+06	848724	-1.71253	0.0293751	0.0726094	0.159791	329.014	152.022	2.53	--	--	--	--	--	--	--	--	--	-	-	-	-
POS_M329T310	1.74711e+06	879064	1.6707e+06	3.6605e+06	585952	1.80909e+06	1.83559e+06	479946	488867	151573	224476	315133	1.7254e+06	582597	-1.56636	0.0482431	0.10525	0.114888	329.031	310.081	5.17	--	--	--	--	--	--	--	--	--	-	-	-	-
POS_M329T208	1.18726e+07	2.31991e+07	2.90532e+07	2.10279e+07	1.95464e+07	1.71698e+07	1.33583e+07	9.44363e+06	7.98073e+06	9.61871e+06	9.40437e+06	7.21453e+06	2.03115e+07	9.50338e+06	-1.09578	0.00155728	0.00885948	0.414865	329.029	207.863	3.46	--	--	--	--	--	--	--	--	--	-	-	-	-
POS_M329T462	2.90735e+06	2.46599e+06	2.93774e+06	3.80299e+06	7.37022e+06	1.36676e+06	1493.84	1493.84	1493.84	1493.84	1493.84	1493.84	3.47518e+06	1493.84	-11.1838	0.0020861	0.0108574	0.22908	329.157	461.832	7.7	--	(S)-Reticuline	--	18.0394	C19H23NO4	MS1	Isoquinolines and derivatives	485-19-8	HMDB0003601	C02105	ko01100//Metabolic pathways;ko01110//Biosynthesis of secondary metabolites;ko00950//Isoquinoline alkaloid biosynthesis	Biosynthesis of other secondary metabolites;Global and overview maps	Metabolism
POS_M329T759	839806	1.06186e+06	2.89798e+06	2.55402e+06	790677	2.36025e+06	1493.84	1493.84	1493.84	1493.84	1493.84	1493.84	1.75077e+06	1493.84	-10.1947	0.00116582	0.00717756	0.170285	329.157	759.266	12.65	--	--	--	--	--	--	--	--	--	-	-	-	-
POS_M329T752	673689	712659	503117	376973	342787	245973	1493.84	1493.84	1493.84	1493.84	1493.84	1493.84	475866	1493.84	-8.31539	0.000103022	0.00131596	0.0915776	329.174	752.475	12.54	--	--	--	--	--	--	--	--	--	-	-	-	-
POS_M329T710	3.97252e+06	4.59146e+06	4.22129e+06	626495	4.46952e+06	4.30101e+06	1.1963e+07	7.19916e+06	1.02332e+07	7.49874e+06	7.61882e+06	7.78708e+06	3.69705e+06	8.71667e+06	1.2374	0.000537248	0.00410722	0.290524	329.231	710.4	11.84	--	--	--	--	--	--	--	--	--	-	-	-	-
POS_M329T786	2.42787e+06	1.62452e+06	2.26999e+06	3.74889e+06	2.68035e+06	1.43863e+06	432394	509815	307611	91214.9	285204	287194	2.36504e+06	318906	-2.89066	0.000139616	0.00161915	0.188282	329.287	785.957	13.1	--	--	--	--	--	--	--	--	--	-	-	-	-
POS_M329T781	997442	5.00532e+06	2.0969e+06	1.43971e+06	7.04425e+06	1.18576e+07	1493.84	1493.84	1493.84	1493.84	1493.84	1493.84	4.7402e+06	1493.84	-11.6317	0.0198556	0.0539607	0.250772	329.315	780.693	13.01	--	--	--	--	--	--	--	--	--	-	-	-	-
POS_M330T153	2.39359e+06	8.51348e+06	2.60748e+06	2.28455e+06	2.67897e+06	4.0622e+06	787120	495358	341815	1.88023e+06	1.41324e+06	292280	3.75671e+06	868341	-2.11314	0.0179255	0.0499819	0.195938	329.997	153.093	2.55	--	--	--	--	--	--	--	--	--	-	-	-	-
POS_M330T334	1.14621e+08	7.10075e+07	8.47903e+07	8.24187e+07	8.07358e+07	6.16378e+07	2.25171e+08	1.31138e+08	1.23793e+08	2.41578e+08	2.13476e+08	1.3275e+08	8.25352e+07	1.77984e+08	1.10867	0.00216894	0.0111334	1.26735	330.1	334.103	5.57	--	--	--	--	--	--	--	--	--	-	-	-	-
POS_M331T311_2	2.44698e+06	3.66233e+06	8.23729e+06	3.97378e+06	7.91704e+06	8.5526e+06	1493.84	1493.84	1493.84	1493.84	1493.84	1493.84	5.79833e+06	1493.84	-11.9224	0.000395846	0.00329493	0.313791	331.072	310.615	5.18	--	--	--	--	--	--	--	--	--	-	-	-	-
POS_M331T736	305464	1.28196e+06	369382	952207	371385	270706	1493.84	1493.84	1493.84	1493.84	1493.84	1493.84	591850	1493.84	-8.63006	0.00645182	0.0237098	0.0933542	331.099	736.189	12.27	--	Musca-aurin-VII	--	2.95157	C15H16N4O6	MS1	--	--	--	-	-	-	-
POS_M331T660	7.55657e+06	7.44239e+06	5.94751e+06	5.31647e+06	6.57987e+06	6.60982e+06	4.08684e+06	2.21732e+06	3.0657e+06	1.99965e+06	1.92698e+06	2.00503e+06	6.57544e+06	2.55025e+06	-1.36645	1.064e-05	0.000262468	0.272345	331.19	660.063	11	--	--	--	--	--	--	--	--	--	-	-	-	-
POS_M331T637	1.31231e+06	2.23993e+06	2.01669e+06	398661	655542	644867	1493.84	1493.84	1493.84	1493.84	1493.84	1493.84	1.21133e+06	1493.84	-9.66336	0.00336599	0.0153998	0.137004	331.19	637.206	10.62	--	Dicyclohexyl phthalate	--	1.96023	C20H26O4	MS1	--	--	--	-	-	-	-
POS_M331T764	7.01662e+06	7.56931e+06	1.23602e+06	6.84774e+06	1.86779e+06	1.06809e+07	1493.84	1493.84	1493.84	1493.84	1493.84	1493.84	5.86973e+06	1493.84	-11.9401	0.00267545	0.012948	0.305601	331.189	763.889	12.73	--	--	--	--	--	--	--	--	--	-	-	-	-
POS_M331T495	540642	1.95054e+06	2.90845e+06	1.63114e+06	1.8857e+06	2.71321e+06	2.16209e+06	388850	351885	387428	261178	273886	1.93828e+06	637554	-1.60416	0.0182571	0.0505254	0.130788	331.19	495.426	8.26	--	--	--	--	--	--	--	--	--	-	-	-	-
POS_M331T752_1	955280	5.4519e+06	1.11664e+06	3.86855e+06	1.28402e+06	4.28237e+06	2.18963e+07	2.8846e+07	2.00623e+07	1.16183e+07	4.78601e+06	3.75427e+06	2.82646e+06	1.51605e+07	2.42325	0.0146356	0.0429966	0.402367	331.189	751.614	12.53	--	(+)-Mahanimbine	--	12.7535	C23H25NO	MS1	Indoles and derivatives	21104-28-9	HMDB0030318	-	-	-	-
POS_M332T363	6.27622e+06	6.87353e+06	5.80863e+06	1.58175e+06	5.49789e+06	1.69643e+06	1.66423e+07	2.13548e+07	1.86575e+07	2.3882e+07	2.53092e+07	2.71341e+07	4.62241e+06	2.21633e+07	2.26145	3.35433e-06	0.000131012	0.574383	332.068	362.904	6.05	--	--	--	--	--	--	--	--	--	-	-	-	-
POS_M332T465	302689	187003	130046	57330.3	296252	65327.9	2.9661e+06	2.43372e+06	1.67979e+06	2.49384e+06	1.64031e+06	3.22696e+06	173108	2.40679e+06	3.79736	8.45034e-06	0.000225824	0.204369	332.152	464.837	7.75	--	Spectinomycin	--	20.4223	C14H24N2O7	MS1	Dioxanes	1695-77-8	HMDB0015055	C02078	ko01130//Biosynthesis of antibiotics	Global and overview maps	Metabolism
POS_M332T468	619782	146727	83689.6	47457.2	194184	53120.8	2.96351e+06	6.39257e+06	6.272e+06	6.04313e+06	8.60167e+06	1.3472e+07	190827	7.29081e+06	5.25574	0.000598305	0.00443488	0.340311	332.206	468.309	7.81	--	21-Hydroxypregnenolone	--	1.19394	C21H32O3	MS1	Steroids and steroid derivatives	1164-98-3	HMDB0004026	-	-	-	-
POS_M332T786	2.37052e+07	2.34488e+07	6.23436e+07	5.19856e+07	1.45676e+07	8.43475e+07	1.71371e+06	826599	4.60277e+06	1.44279e+06	5.3443e+06	808150	4.33997e+07	2.45639e+06	-4.14308	0.00436136	0.0181391	0.797886	332.315	785.617	13.09	--	--	--	--	--	--	--	--	--	-	-	-	-
POS_M333T81	2.15897e+06	778227	766262	449733	506781	2.43879e+06	1493.84	1493.84	1493.84	1493.84	1493.84	1493.84	1.18313e+06	1493.84	-9.62937	0.00810402	0.0277872	0.131311	332.939	81.0771	1.35	--	--	--	--	--	--	--	--	--	-	-	-	-
POS_M333T379	372115	379685	785526	257735	447232	769950	1493.84	1493.84	1493.84	1493.84	1493.84	1493.84	502040	1493.84	-8.39264	0.000254558	0.00243871	0.0934728	333.079	378.911	6.32	--	Norsanguinarine	--	8.03644	C20H15NO4	MS1	Quinolines and derivatives	522-30-5	HMDB0030176	C05191	ko01100//Metabolic pathways;ko01110//Biosynthesis of secondary metabolites;ko00950//Isoquinoline alkaloid biosynthesis	Biosynthesis of other secondary metabolites;Global and overview maps	Metabolism
POS_M333T326	3.45128e+06	5.32587e+06	5.96641e+06	7.30638e+06	1.71118e+06	2.05408e+06	1493.84	1493.84	1493.84	1493.84	1493.84	1493.84	4.30254e+06	1493.84	-11.4919	0.000867004	0.00583074	0.267407	333.108	325.856	5.43	--	Prodiamine	--	14.7844	C13H17F3N4O4	MS1	--	--	--	-	-	-	-
POS_M333T201	307160	961603	338188	1.4088e+06	1.43193e+06	1.28999e+06	139151	213322	315052	254869	39071.6	233260	956279	199121	-2.26379	0.00559568	0.0216335	0.105502	333.137	201.12	3.35	--	--	--	--	--	--	--	--	--	-	-	-	-
POS_M333T815	7.14276e+06	7.47025e+06	5.72338e+06	2.60912e+07	8.04937e+06	3.00521e+07	5.10686e+07	4.34837e+07	3.75575e+07	3.60739e+07	3.57234e+07	3.29708e+07	1.40882e+07	3.94796e+07	1.48662	0.000663208	0.0048049	0.646947	333.204	815.45	13.59	--	--	--	--	--	--	--	--	--	-	-	-	-
POS_M333T539	9.18771e+06	1.02553e+07	1.02928e+07	8.25198e+06	2.10893e+06	1.00649e+07	7.64914e+06	1.54786e+06	5.48025e+06	4.72719e+06	751957	972356	8.36026e+06	3.52146e+06	-1.24737	0.0192014	0.0524873	0.253575	333.206	539.453	8.99	--	--	--	--	--	--	--	--	--	-	-	-	-
POS_M334T771	1.14175e+07	1.94842e+07	1.66446e+07	1.24994e+07	1.44498e+07	1.71326e+07	5.60522e+07	3.44622e+07	6.98182e+07	5.40271e+07	1.29641e+08	6.69422e+07	1.52713e+07	6.84905e+07	2.16508	0.0025201	0.0123931	0.910245	334.236	771.437	12.86	--	--	--	--	--	--	--	--	--	-	-	-	-
POS_M335T678	9.06523e+06	2.28843e+07	1.46967e+07	1.23778e+07	1.78836e+07	2.29519e+07	1.6649e+07	1.05618e+07	1.16882e+07	1.52911e+06	1.03775e+06	5.23904e+06	1.66432e+07	7.78415e+06	-1.09633	0.0271828	0.0684116	0.340634	335.222	678.025	11.3	--	--	--	--	--	--	--	--	--	-	-	-	-
POS_M336T241	1.19342e+07	1.12287e+07	1.41743e+07	6.40602e+06	8.27107e+06	4.96772e+06	2.04453e+07	2.96214e+07	3.28742e+07	3.1314e+07	6.03117e+07	3.79764e+07	9.497e+06	3.54238e+07	1.89918	0.00104179	0.00664672	0.647924	336.006	241.073	4.02	--	--	--	--	--	--	--	--	--	-	-	-	-
POS_M336T441	1.98867e+06	2.67963e+06	2.09129e+06	2.14695e+06	1.13069e+06	2.52241e+06	512648	115255	124453	244060	132225	38490.8	2.09327e+06	194522	-3.42775	9.55456e-06	0.000246678	0.188605	336.104	440.94	7.35	--	--	--	--	--	--	--	--	--	-	-	-	-
POS_M336T829	2.06169e+07	1.8237e+07	2.13781e+07	3.97264e+06	2.02253e+07	1.4239e+07	7.15474e+06	7.00677e+06	9.62806e+06	7.07702e+06	8.52055e+06	9.17674e+06	1.64448e+07	8.09398e+06	-1.02271	0.0124763	0.0381809	0.338259	336.326	829.016	13.82	--	--	--	--	--	--	--	--	--	-	-	-	-
POS_M336T821	4.69489e+07	1.32642e+07	1.26186e+07	9.56936e+06	1.01513e+07	4.54361e+07	1493.84	1493.84	1493.84	1493.84	1493.84	1493.84	2.29981e+07	1493.84	-13.9102	0.0107881	0.0343659	0.570495	336.327	821.437	13.69	--	--	--	--	--	--	--	--	--	-	-	-	-
POS_M336T787	3.07141e+08	5.26899e+07	2.91903e+08	1.36305e+07	1.68374e+08	1.49122e+08	1.61253e+07	4.99345e+07	1.56583e+07	2.3521e+07	9.76693e+06	8.28396e+06	1.6381e+08	2.05483e+07	-2.99493	0.0158657	0.0456204	1.37898	336.325	786.996	13.12	--	--	--	--	--	--	--	--	--	-	-	-	-
POS_M336T803	7.08802e+06	2.87843e+07	8.34137e+06	8.58653e+06	9.57288e+06	1.18867e+07	1493.84	1493.84	1493.84	1493.84	1493.84	1493.84	1.23766e+07	1493.84	-13.0163	0.00412094	0.0176203	0.436013	336.325	802.98	13.38	--	--	--	--	--	--	--	--	--	-	-	-	-
POS_M337T790	9.05657e+07	1.36713e+08	1.3784e+08	1.12657e+08	8.35389e+07	3.7193e+07	3.57761e+08	5.16047e+08	3.72584e+08	1.65503e+08	3.08012e+08	3.0515e+08	9.97513e+07	3.37509e+08	1.75852	0.000677071	0.00489952	1.94547	337.167	789.59	13.16	--	Olopatadine	--	3.44274	C21H23NO3	MS1	Benzoxepines	113806-05-6	HMDB0014906	-	-	-	-
POS_M337T587	3.13775e+06	8.49854e+06	2.81885e+06	2.48841e+06	2.96083e+06	2.91561e+06	1493.84	1493.84	1493.84	1493.84	1493.84	1493.84	3.80333e+06	1493.84	-11.314	0.0023951	0.0119519	0.245207	337.236	587.29	9.79	Prostaglandin D1	--	9.51e-05	5.03669	C20H34O5	MS2	Fatty Acyls	17968-82-0	HMDB0005102	-	-	-	-
POS_M337T797	4.45509e+08	9.73372e+07	2.42238e+08	2.0856e+08	7.02744e+07	7.01587e+07	1493.84	1493.84	1493.84	1493.84	1493.84	1493.84	1.89013e+08	1493.84	-16.9491	0.0097321	0.0319492	1.62435	337.274	796.617	13.28	--	--	--	--	--	--	--	--	--	-	-	-	-
POS_M337T765	1.55315e+09	1.09169e+09	1.10725e+09	1.30404e+09	1.31516e+09	1.249e+09	2.48903e+07	1.05918e+08	8.06448e+07	7.31973e+07	1.54578e+07	2.63466e+07	1.27005e+09	5.44092e+07	-4.54489	9.05924e-09	1.78058e-06	4.85935	337.274	764.527	12.74	--	--	--	--	--	--	--	--	--	-	-	-	-
POS_M338T310	3.57979e+06	1.31685e+06	3.44271e+06	5.93477e+06	2.94571e+06	3.03391e+06	1.83908e+06	1.38374e+06	1.96201e+06	615652	688364	340078	3.37562e+06	1.13815e+06	-1.56846	0.00751418	0.0262522	0.179575	338.089	310.172	5.17	--	O-Methylsterigmatocystin	--	4.76091	C19H14O6	MS1	Sterigmatocystins	17878-69-2	HMDB0030589	C03686	ko01130//Biosynthesis of antibiotics	Global and overview maps	Metabolism
POS_M338T389	3.53733e+06	1.79449e+06	818249	708897	1.80485e+06	4.90964e+06	864038	99731.9	289001	117025	158762	174766	2.26224e+06	283887	-2.99436	0.0159039	0.0456871	0.163765	338.17	388.784	6.48	--	--	--	--	--	--	--	--	--	-	-	-	-
POS_M338T764	1.36482e+08	1.1078e+08	1.23051e+08	1.14511e+08	2.48656e+08	2.06042e+08	1493.84	1493.84	1493.84	1493.84	1493.84	1493.84	1.56587e+08	1493.84	-16.6776	5.27527e-05	0.000824761	1.66578	338.341	764.492	12.74	--	--	--	--	--	--	--	--	--	-	-	-	-
POS_M338T734	5.52648e+06	4.88462e+06	4.44032e+06	4.12607e+06	4.46009e+06	3.68666e+06	3.66823e+07	5.6619e+07	5.91092e+07	9.61457e+07	7.87597e+07	8.10967e+07	4.52071e+06	6.80688e+07	3.91237	2.58858e-05	0.000492881	1.08175	338.341	733.516	12.23	--	--	--	--	--	--	--	--	--	-	-	-	-
POS_M339T826	1.15243e+07	1.23668e+07	4.10669e+06	2.53351e+07	1.30431e+07	4.0234e+06	3.30512e+06	5.30163e+06	2.1804e+06	3.69792e+06	1.64758e+06	6.23152e+06	1.17332e+07	3.72736e+06	-1.65437	0.0342776	0.0811094	0.308857	338.543	826.432	13.77	--	--	--	--	--	--	--	--	--	-	-	-	-
POS_M339T126	4.70606e+06	5.6436e+06	4.38284e+06	2.72765e+06	4.15788e+06	1.10105e+06	1.49631e+07	5.02993e+06	4.89851e+06	1.87397e+07	8.27885e+06	5.78316e+06	3.78651e+06	9.61553e+06	1.3445	0.0407032	0.0924994	0.278672	339.05	126.328	2.11	--	--	--	--	--	--	--	--	--	-	-	-	-
POS_M339T310	1.96194e+06	194722	2.03181e+06	3.53684e+06	862202	866174	6.45986e+06	4.35372e+06	4.25357e+06	5.70435e+06	2.58808e+06	4.15761e+06	1.57561e+06	4.5862e+06	1.54138	0.00216602	0.0111278	0.220741	339.061	310.392	5.17	--	5-Amino-6-(5'-phosphoribitylamino)uracil	--	12.9178	C9H17N4O9P	MS1	Organooxygen compounds	-	HMDB0003841	C04454	ko01100//Metabolic pathways;ko01110//Biosynthesis of secondary metabolites;ko00740//Riboflavin metabolism	Global and overview maps;Metabolism of cofactors and vitamins	Metabolism
POS_M339T451	6.22397e+06	4.54736e+06	4.50912e+06	2.51618e+06	3.74859e+06	2.21862e+06	1.10205e+07	9.90695e+06	1.00035e+07	1.02718e+07	1.19306e+07	1.86587e+07	3.96064e+06	1.19653e+07	1.59506	0.000331434	0.00291458	0.368102	339.107	450.981	7.52	--	--	--	--	--	--	--	--	--	-	-	-	-
POS_M339T543	2.61562e+06	1.93756e+06	1.87741e+06	136358	431938	150936	3.46304e+06	4.31412e+06	3.81833e+06	4.47637e+06	2.62748e+06	5.67151e+06	1.19164e+06	4.06181e+06	1.76918	0.000826175	0.00562445	0.216337	339.106	543.465	9.06	--	--	--	--	--	--	--	--	--	-	-	-	-
POS_M339T604	1.97304e+06	2.3744e+06	2.09764e+06	1.58816e+06	1.52558e+06	597204	319132	156281	142632	797590	396120	124921	1.69267e+06	322779	-2.39068	0.000559155	0.00422696	0.14949	339.132	604.167	10.07	--	--	--	--	--	--	--	--	--	-	-	-	-
POS_M339T790	4.21112e+07	5.29442e+07	5.00756e+07	2.84813e+07	1.96357e+07	2.30036e+07	1.91665e+07	1.0732e+07	5.60059e+06	1.45826e+07	3.31309e+06	2.31961e+07	3.60419e+07	1.27651e+07	-1.49747	0.00556127	0.0215142	0.588373	339.162	789.778	13.16	--	Rutamarin	--	20.9874	C21H24O5	MS1	Coumarins and derivatives	14882-94-1	HMDB0030666	-	-	-	-
POS_M339T834	1.11383e+07	4.1294e+06	1.0536e+06	512440	3.19582e+06	3.44973e+06	1493.84	1493.84	1493.84	1493.84	1493.84	1493.84	3.91322e+06	1493.84	-11.3551	0.0307826	0.0751134	0.218101	339.192	834.144	13.9	--	--	--	--	--	--	--	--	--	-	-	-	-
POS_M339T814	2.93635e+08	1.91075e+08	4.98996e+07	2.60005e+08	2.46779e+07	2.16115e+08	3.54315e+07	4.2787e+07	2.32675e+07	1.45506e+08	5.24755e+07	8.20984e+07	1.72568e+08	6.35943e+07	-1.44019	0.0496431	0.107337	1.11302	339.289	813.522	13.56	--	--	--	--	--	--	--	--	--	-	-	-	-
POS_M339T829	4.65518e+09	4.08239e+09	3.63711e+09	4.13709e+09	2.04041e+09	1.00041e+09	1.06684e+09	1.86036e+09	2.03087e+09	1.78667e+09	8.81443e+08	1.79772e+09	3.25877e+09	1.57065e+09	-1.05296	0.0202459	0.0547044	4.71274	339.344	829.018	13.82	--	--	--	--	--	--	--	--	--	-	-	-	-
POS_M340T603	332821	92901.5	648321	119357	450251	564443	1493.84	1493.84	1493.84	1493.84	1493.84	1493.84	368016	1493.84	-7.9446	0.00288044	0.0137328	0.0752536	340.021	602.735	10.05	--	--	--	--	--	--	--	--	--	-	-	-	-
POS_M340T515	3.23794e+06	1.16872e+06	1.15955e+06	1.57157e+06	3.65011e+06	1.15897e+06	656925	210703	1.46215e+06	1.17488e+06	277570	1.13428e+06	1.99114e+06	819417	-1.28093	0.045216	0.100219	0.112901	340.176	514.922	8.58	--	--	--	--	--	--	--	--	--	-	-	-	-
POS_M340T779	6.03028e+06	7.6692e+06	6.86585e+06	7.72487e+06	8.19523e+06	6.79419e+06	4.11968e+06	3.32367e+06	3.48151e+06	2.90845e+06	529326	753496	7.21327e+06	2.51936e+06	-1.5176	5.02188e-05	0.000795549	0.289021	340.282	778.872	12.98	--	--	--	--	--	--	--	--	--	-	-	-	-
POS_M340T800	2.38454e+07	9.32457e+06	7.25222e+06	4.30325e+07	1.36087e+07	4.07672e+07	2.13395e+06	1.10321e+06	1.09484e+06	2.59989e+06	1.24051e+06	1.18141e+06	2.29718e+07	1.55897e+06	-3.8812	0.00766142	0.0265837	0.55738	340.292	800.008	13.33	--	--	--	--	--	--	--	--	--	-	-	-	-
POS_M341T515	255682	1.53684e+06	1.45659e+06	2.32075e+06	1.47159e+06	1.47981e+06	1.42893e+06	10331.4	881104	454850	194156	717758	1.42021e+06	614523	-1.20857	0.0400447	0.0914171	0.0975804	340.678	514.816	8.58	--	--	--	--	--	--	--	--	--	-	-	-	-
POS_M341T531	4.21097e+06	3.97098e+06	3.11195e+06	1.79096e+06	3.81951e+06	1.27739e+06	2.06152e+07	1.81784e+07	2.1696e+07	1.16518e+07	1.33613e+07	1.48019e+07	3.03029e+06	1.67174e+07	2.46382	1.32541e-05	0.000308907	0.498324	341.155	530.915	8.85	--	--	--	--	--	--	--	--	--	-	-	-	-
POS_M342T613	1.03284e+06	1.06923e+06	902264	276322	712043	824143	249326	278199	257959	64683	338729	272702	802807	243600	-1.72054	0.00114082	0.00707845	0.0962583	342.263	613.43	10.22	--	--	--	--	--	--	--	--	--	-	-	-	-
POS_M343T209	3.33026e+06	2.64104e+06	1.1187e+06	1.41406e+06	4.37736e+06	6.9973e+06	349640	243336	171582	909700	996617	130365	3.31312e+06	466873	-2.82709	0.0101388	0.032912	0.199165	343.006	208.77	3.48	--	--	--	--	--	--	--	--	--	-	-	-	-
POS_M343T492	8.05209e+06	4.12412e+06	1.11464e+06	201083	5.49105e+06	299872	1493.84	1493.84	1493.84	1493.84	1493.84	1493.84	3.21381e+06	1493.84	-11.071	0.0340132	0.0807334	0.193316	343.172	492.481	8.21	--	--	--	--	--	--	--	--	--	-	-	-	-
POS_M343T339	1.67563e+06	2.8778e+06	346417	1.27877e+06	307161	1.16186e+06	1493.84	1493.84	1493.84	1493.84	1493.84	1493.84	1.2746e+06	1493.84	-9.73681	0.00839909	0.0284942	0.136271	343.197	339.185	5.65	--	--	--	--	--	--	--	--	--	-	-	-	-
POS_M344T336	2.46714e+07	2.44495e+07	3.09912e+07	8.07024e+06	2.82518e+07	4.21899e+07	7.51475e+06	3.2289e+06	2.77804e+06	3.92692e+06	1.37185e+06	3.36119e+06	2.64373e+07	3.69694e+06	-2.83817	0.000594262	0.00441028	0.617992	344.093	336.373	5.61	--	--	--	--	--	--	--	--	--	-	-	-	-
POS_M344T419	1.61802e+06	1.9976e+06	1.25397e+06	343861	351729	1.96568e+06	1.19767e+06	280672	202823	322686	103408	199447	1.25514e+06	384451	-1.70698	0.0317728	0.0767003	0.104488	344.181	418.617	6.98	--	Formoterol	--	20.1493	C19H24N2O4	MS1	Benzene and substituted derivatives	67346-49-0	HMDB0015399	-	-	-	-
POS_M345T128	932235	816921	1.45966e+06	510980	1.08978e+06	794861	657515	221064	202879	328667	224178	278291	934073	318766	-1.55104	0.00199519	0.0105435	0.0972735	344.951	127.533	2.13	--	--	--	--	--	--	--	--	--	-	-	-	-
POS_M345T336	1.8475e+06	1.98496e+06	1.58299e+06	2.02245e+06	1.9226e+06	2.50147e+06	1493.84	1493.84	1493.84	1493.84	1493.84	1493.84	1.977e+06	1493.84	-10.3701	1.77746e-08	2.92704e-06	0.196481	345.098	336.373	5.61	--	Chelirubine	--	8.09047	C21H16NO5	MS1	--	--	--	C06327	ko00950//Isoquinoline alkaloid biosynthesis	Biosynthesis of other secondary metabolites	Metabolism
POS_M345T808	1.26644e+08	1.1687e+08	1.39862e+08	2.01765e+08	1.85681e+08	1.31979e+08	4.01708e+08	4.90212e+08	5.61585e+08	4.2595e+08	2.47692e+08	5.1143e+08	1.50467e+08	4.39763e+08	1.54728	0.000112945	0.00140157	2.23618	345.318	808.139	13.47	--	--	--	--	--	--	--	--	--	-	-	-	-
POS_M346T250	5.99513e+06	8.04352e+06	2.01949e+06	5.34379e+06	5.26954e+06	2.28097e+06	1.49412e+06	1.82076e+06	403034	1.48885e+06	1.10625e+06	270173	4.82541e+06	1.0972e+06	-2.13683	0.00335979	0.0153919	0.236076	346.02	249.518	4.16	--	Cyclic GMP	--	3.55202	C10H12N5O7P	MS1	Purine nucleotides	7665-99-8	HMDB0001314	C00942	ko00230//Purine metabolism	Nucleotide metabolism	Metabolism
POS_M346T411	1.18351e+06	5.5726e+06	3.70307e+06	3.65105e+06	1.09916e+06	4.81859e+06	2.6401e+06	397030	335905	447333	377482	316506	3.338e+06	752392	-2.14943	0.0119547	0.0369557	0.191575	346.195	410.78	6.85	L-Alanyl-gamma-D-glutamyl-L-lysine	--	0.130156	3.61329	C14H26N4O6	MS2	--	--	--	-	-	-	-
POS_M347T310	5.32614e+06	2.16327e+06	5.40337e+06	2.23686e+06	5.10341e+06	5.11805e+06	3.00677e+06	861233	1.08951e+06	1.21863e+06	1.44761e+06	2.33331e+06	4.22518e+06	1.65951e+06	-1.34825	0.00544303	0.0212456	0.192625	347.041	310.446	5.17	--	--	--	--	--	--	--	--	--	-	-	-	-
POS_M347T458	9.92706e+06	1.26593e+07	3.2677e+06	1.21554e+07	1.00639e+07	3.71649e+06	3.60513e+06	478612	1.60889e+06	581803	1.90515e+06	451631	8.63165e+06	1.43853e+06	-2.58504	0.0021852	0.011198	0.332206	347.119	457.883	7.63	Nifedipine	--	0.0415592	15.0023	C17H18N2O6	MS2	Pyridines and derivatives	21829-25-4	HMDB0015247	-	-	-	-
POS_M347T500	3.22069e+07	8.6217e+07	3.76556e+07	1.1753e+08	1.38463e+08	5.3562e+07	6.18088e+07	3.72331e+07	3.17321e+07	3.79801e+07	1.61203e+07	8.73045e+06	7.76058e+07	3.22675e+07	-1.26608	0.0419982	0.0946707	0.709047	347.215	500.306	8.34	--	Tetrahydrocortisone	--	8.42573	C21H32O5	MS1	Steroids and steroid derivatives	1953-05-04	HMDB0000903	-	-	-	-
POS_M347T681	2.00182e+07	2.36464e+07	1.80948e+07	6.80472e+06	2.29839e+07	2.83788e+07	1.94805e+06	755402	820696	2.93216e+06	3.04217e+06	526252	1.99878e+07	1.67079e+06	-3.58052	0.000126476	0.00151363	0.566935	347.261	680.829	11.35	--	--	--	--	--	--	--	--	--	-	-	-	-
POS_M347T824	1.98492e+06	1.6668e+06	3.06698e+06	2.94664e+06	3.04707e+06	1.91303e+06	1493.84	1493.84	1493.84	1493.84	1493.84	1493.84	2.43757e+06	1493.84	-10.6722	3.37635e-06	0.000131033	0.21268	347.278	823.978	13.73	--	Anandamide	--	12.883	C22H37NO2	MS1	Organonitrogen compounds	94421-68-8	HMDB0004080	-	-	-	-
POS_M348T48	526189	2.04253e+06	2.46512e+06	1.63127e+06	1.84952e+06	430156	1.54029e+06	4.89647e+06	6.33203e+06	2.68179e+06	3.40697e+06	3.72096e+06	1.4908e+06	3.76309e+06	1.33583	0.014086	0.0417127	0.169646	347.873	47.6148	0.79	--	--	--	--	--	--	--	--	--	-	-	-	-
POS_M348T58	1.48349e+06	5.83527e+06	5.86117e+06	5.08224e+06	6.56845e+06	8.43219e+06	1493.84	1493.84	1493.84	1493.84	1493.84	1493.84	5.5438e+06	1493.84	-11.8576	0.000146676	0.00166428	0.312951	347.874	58.2256	0.97	--	--	--	--	--	--	--	--	--	-	-	-	-
POS_M348T330	5.429e+06	5.16227e+06	2.99386e+06	2.78598e+06	2.20199e+06	4.7019e+06	1.05092e+06	2.36676e+06	2.02241e+06	2.60209e+06	2.31559e+06	497862	3.87917e+06	1.80927e+06	-1.10034	0.0105459	0.0339181	0.171285	348.176	329.695	5.49	--	2'-N-Acetylparomamine	--	10.4105	C14H27N3O8	MS1	--	--	--	C17582	ko01130//Biosynthesis of antibiotics	Global and overview maps	Metabolism
POS_M349T512	3.70853e+06	6.20645e+06	4.06271e+06	3.00681e+06	4.38702e+06	5.13377e+06	1.37048e+06	704945	3.27219e+06	593573	358087	583424	4.41755e+06	1.14712e+06	-1.94523	0.000464653	0.00368637	0.237807	349.2	511.869	8.53	--	--	--	--	--	--	--	--	--	-	-	-	-
POS_M349T706	1.19776e+07	1.67906e+07	1.51195e+07	1.44779e+07	1.6551e+07	4.43886e+06	6.51694e+06	1.28663e+06	4.80561e+06	2.3351e+06	1.3677e+06	3.37381e+06	1.32259e+07	3.28097e+06	-2.01117	0.000728625	0.00517426	0.401884	349.199	706.104	11.77	--	--	--	--	--	--	--	--	--	-	-	-	-
POS_M350T392	620352	670449	3.03808e+06	460456	589809	577756	6.61938e+06	1.17527e+06	6.01037e+06	7.58138e+06	828675	3.61944e+06	992817	4.30575e+06	2.11667	0.0237326	0.061717	0.210857	350.086	391.803	6.53	--	--	--	--	--	--	--	--	--	-	-	-	-
POS_M350T324	2.45988e+06	2.14685e+06	2.84404e+06	777847	4.71109e+06	3.7917e+06	1493.84	1493.84	1493.84	1493.84	1493.84	1493.84	2.78856e+06	1493.84	-10.8663	0.000526142	0.0040426	0.214931	350.086	324.207	5.4	--	--	--	--	--	--	--	--	--	-	-	-	-
POS_M350T466	552923	716145	670384	965591	953309	1.01035e+06	2.66256e+06	2.87279e+06	1.41169e+06	1.6114e+06	2.77225e+06	5.78911e+06	811450	2.8533e+06	1.81406	0.0100213	0.0326873	0.166833	350.164	466.123	7.77	--	Perakine	--	1.89184	C21H22N2O3	MS1	--	--	--	-	-	-	-
POS_M350T431	2.04568e+06	3.83658e+06	2.81843e+06	2.74913e+06	2.07494e+06	6.05208e+06	1.58303e+06	126448	310640	222827	1.21519e+06	912498	3.26281e+06	728439	-2.16323	0.00341511	0.0155419	0.199328	350.185	431.298	7.19	--	--	--	--	--	--	--	--	--	-	-	-	-
POS_M351T473	2.64231e+06	4.44155e+06	3.87226e+06	576842	840849	1.32911e+06	1.38491e+06	944123	788392	262335	171214	582087	2.28382e+06	688844	-1.7292	0.0431093	0.096639	0.139222	350.707	473.182	7.89	--	--	--	--	--	--	--	--	--	-	-	-	-
POS_M351T310	597910	32312.4	725859	1.04485e+06	1.05222e+06	813718	1493.84	1493.84	1493.84	1493.84	1493.84	1493.84	711145	1493.84	-8.89498	0.00097082	0.00629739	0.106758	351.013	309.928	5.17	--	--	--	--	--	--	--	--	--	-	-	-	-
POS_M351T523	2.54435e+06	1.69671e+07	1.1702e+07	1.1766e+07	1.48952e+07	1.97291e+07	4.18238e+07	3.18113e+07	3.77779e+07	2.89807e+07	1.46888e+07	2.69826e+07	1.2934e+07	3.03442e+07	1.23026	0.00339714	0.0155163	0.512178	351.216	523.225	8.72	--	--	--	--	--	--	--	--	--	-	-	-	-
POS_M351T419	244554	271061	192761	275339	960283	1.23712e+06	1493.84	1493.84	1493.84	1493.84	1493.84	1493.84	530186	1493.84	-8.47133	0.0164372	0.0466776	0.0839048	351.242	418.913	6.98	--	--	--	--	--	--	--	--	--	-	-	-	-
POS_M352T415	718186	2.03442e+06	1.72099e+06	1.27626e+06	1.2764e+06	1.41638e+06	608578	177699	281583	401062	236746	444697	1.40711e+06	358394	-1.97311	0.000296034	0.00269214	0.134427	352.163	414.881	6.91	--	--	--	--	--	--	--	--	--	-	-	-	-
POS_M352T523	2.04122e+06	3.23323e+06	2.37378e+06	2.08277e+06	3.18204e+06	4.62349e+06	1.15723e+07	7.5468e+06	1.72438e+07	8.78074e+06	3.89918e+06	7.26313e+06	2.92276e+06	9.38432e+06	1.68292	0.00701837	0.0251547	0.302395	352.219	523.208	8.72	--	--	--	--	--	--	--	--	--	-	-	-	-
POS_M352T591	303607	581137	314786	302840	428957	835330	4.72647e+06	2.68695e+06	3.29359e+06	1.80178e+06	247967	1.47829e+06	461109	2.37251e+06	2.36323	0.013842	0.041121	0.160797	352.218	590.629	9.84	--	--	--	--	--	--	--	--	--	-	-	-	-
POS_M352T510	301892	1.77745e+06	1.33104e+06	693598	1.38283e+06	1.71688e+06	1493.84	1493.84	1493.84	1493.84	1493.84	1493.84	1.20062e+06	1493.84	-9.65054	0.000524562	0.00404065	0.142844	352.219	510.456	8.51	--	--	--	--	--	--	--	--	--	-	-	-	-
POS_M353T209	4.21239e+06	7.25536e+06	5.75003e+06	6.38858e+06	5.21656e+06	8.26165e+06	2.27298e+07	2.07257e+07	2.03815e+07	2.60763e+07	3.24504e+07	2.10113e+07	6.18076e+06	2.38959e+07	1.9509	4.87086e-06	0.000163067	0.578361	353.009	209.048	3.48	--	--	--	--	--	--	--	--	--	-	-	-	-
POS_M353T707_1	1.49666e+06	790512	650747	1.89706e+06	380722	1.29996e+06	1493.84	1493.84	1493.84	1493.84	1493.84	1493.84	1.08594e+06	1493.84	-9.50571	0.000937408	0.00615407	0.133977	353.015	706.527	11.78	--	--	--	--	--	--	--	--	--	-	-	-	-
POS_M353T126	2.93804e+06	3.24061e+06	765140	654577	2.1576e+06	4.72378e+06	736462	1.16076e+06	867181	370248	1.72207e+06	215043	2.41329e+06	845294	-1.51348	0.0426053	0.0958265	0.137934	353.039	126.225	2.1	--	--	--	--	--	--	--	--	--	-	-	-	-
POS_M353T310	4.07388e+06	2.84064e+06	3.78837e+06	5.71271e+06	4.94869e+06	5.08208e+06	1493.84	1493.84	1493.84	1493.84	1493.84	1493.84	4.40773e+06	1493.84	-11.5268	1.12371e-06	6.16823e-05	0.288472	353.051	310.016	5.17	--	--	--	--	--	--	--	--	--	-	-	-	-
POS_M353T599	376569	1.95852e+06	1.24396e+06	1.06237e+06	2.11027e+06	2.28814e+06	1.33239e+06	577077	1.26745e+06	84752.5	438009	137212	1.50664e+06	639482	-1.23636	0.042984	0.0964647	0.102188	353.232	598.909	9.98	6-Keto-prostaglandin F1a	--	2.99e-12	9.8841	C20H34O6	MS2	Fatty Acyls	58962-34-8	HMDB0002886	C05961	ko01100//Metabolic pathways;ko00590//Arachidonic acid metabolism	Global and overview maps;Lipid metabolism	Metabolism
POS_M353T776	1.813e+07	1.29533e+07	1.03966e+07	2.69484e+07	2.02554e+07	2.40566e+07	1493.84	1493.84	1493.84	1493.84	1493.84	1493.84	1.879e+07	1493.84	-13.6187	2.75364e-05	0.000514661	0.583524	353.23	775.961	12.93	(13E)-11a-Hydroxy-9,15-dioxoprost-13-enoic acid	--	4.74e-08	6.66185	C20H32O5	MS2	Fatty Acyls	22973-19-9	HMDB0001320	-	-	-	-
POS_M353T760	2.744e+07	2.90709e+07	9.00492e+06	2.29295e+07	3.64446e+07	3.58268e+07	1.49836e+07	1.13973e+07	9.95933e+06	8.82115e+06	1.0159e+07	7.47288e+06	2.67861e+07	1.04655e+07	-1.35584	0.00332374	0.0152957	0.496018	353.23	760.467	12.67	--	--	--	--	--	--	--	--	--	-	-	-	-
POS_M354T597	85962.8	336568	226224	247319	73786.6	370499	170595	44939.1	168427	83089.9	65915.5	54395.2	223393	97893.6	-1.1903	0.0473555	0.104052	0.039166	354.19	597.074	9.95	--	--	--	--	--	--	--	--	--	-	-	-	-
POS_M355T772_2	3.47106e+07	5.68972e+07	9.49347e+07	6.43511e+07	8.55748e+07	1.02047e+08	2.55736e+07	1.62527e+07	1.29397e+07	9.97502e+06	1.97994e+07	7.93073e+06	7.30859e+07	1.54119e+07	-2.24555	0.000327726	0.00288978	0.994306	355.282	771.523	12.86	--	--	--	--	--	--	--	--	--	-	-	-	-
POS_M355T837	3.51745e+08	3.53631e+08	2.61634e+08	2.19823e+08	3.61205e+08	3.27122e+08	6.15533e+08	4.43307e+08	5.65831e+08	5.00027e+08	1.0385e+09	6.03912e+08	3.12527e+08	6.27851e+08	1.00644	0.00552828	0.0214413	2.16845	355.284	836.904	13.95	--	--	--	--	--	--	--	--	--	-	-	-	-
POS_M356T695	916634	796117	184042	1.01604e+06	151622	1.1909e+06	317937	91982.8	94756.4	572802	88884.3	254771	709226	236856	-1.58224	0.0362745	0.084585	0.0753005	356.251	695.44	11.59	--	--	--	--	--	--	--	--	--	-	-	-	-
POS_M356T769	1.00597e+06	5.7262e+06	4.11748e+06	2.44699e+06	5.31143e+06	1.13863e+07	487867	1.48817e+06	290230	937825	3.08035e+06	980683	4.99907e+06	1.21085e+06	-2.04563	0.0322766	0.0775479	0.218989	356.286	768.816	12.81	--	--	--	--	--	--	--	--	--	-	-	-	-
POS_M357T451	8.99489e+06	8.63859e+06	6.77836e+06	370543	5.5892e+06	341816	1493.84	1493.84	1493.84	1493.84	1493.84	1493.84	5.1189e+06	1493.84	-11.7426	0.00916914	0.0305789	0.267215	357.116	450.811	7.51	--	--	--	--	--	--	--	--	--	-	-	-	-
POS_M357T572	356820	344820	447894	38792.9	354618	9.40884e+06	1.12781e+07	1.57635e+07	1.04376e+07	1.5627e+06	7.94662e+06	9.09524e+06	1.8253e+06	9.34728e+06	2.35641	0.0114516	0.0358369	0.311021	357.188	571.944	9.53	--	--	--	--	--	--	--	--	--	-	-	-	-
POS_M357T639	4.38825e+06	5.82623e+06	5.58007e+06	4.61991e+06	4.87818e+06	4.0378e+06	2.191e+06	386406	1.82187e+06	1.51884e+06	707248	256555	4.88841e+06	1.14699e+06	-2.09152	6.09086e-06	0.000186491	0.262506	357.202	639.279	10.65	--	--	--	--	--	--	--	--	--	-	-	-	-
POS_M358T292	8.59741e+06	1.12493e+07	1.14853e+07	1.27478e+07	1.46972e+07	1.68281e+07	4.97899e+06	2.50333e+06	469515	2.58952e+06	3.22471e+06	1.87237e+06	1.26008e+07	2.6064e+06	-2.27339	1.93851e-05	0.000399032	0.42586	358.073	292.301	4.87	--	--	--	--	--	--	--	--	--	-	-	-	-
POS_M358T634	1.42727e+06	398790	1.12217e+06	880692	1.79664e+06	1.85229e+06	4.7833e+06	2.27869e+06	3.48249e+06	2.18508e+06	1.27876e+06	2.53876e+06	1.24631e+06	2.75785e+06	1.14588	0.020094	0.0544388	0.141312	358.237	633.993	10.57	Oxybutynin	--	0.268876	2.17407	C22H31NO3	MS2	Benzene and substituted derivatives	5633-20-5	HMDB0015195	-	-	-	-
POS_M358T820	3.43394e+06	8.98494e+06	2.34347e+06	3.51584e+06	1.54541e+06	3.81177e+06	288461	1.09145e+06	478338	163061	268101	4.12797e+06	3.93923e+06	1.06956e+06	-1.88089	0.0428934	0.0963324	0.18925	358.243	820.357	13.67	--	--	--	--	--	--	--	--	--	-	-	-	-
POS_M359T433	563044	189637	53625.1	358449	860864	61278.7	1493.84	1493.84	1493.84	1493.84	1493.84	1493.84	347816	1493.84	-7.86316	0.023343	0.0610424	0.0644742	358.613	432.622	7.21	--	--	--	--	--	--	--	--	--	-	-	-	-
POS_M359T812	1.84396e+07	3.82833e+06	1.40295e+07	2.82868e+07	1.39778e+07	1.93146e+07	9.41692e+06	7.40056e+06	6.7756e+06	8.50765e+06	7.60955e+06	7.26907e+06	1.63128e+07	7.82989e+06	-1.05894	0.0281223	0.0702251	0.322743	359.217	812.108	13.54	--	--	--	--	--	--	--	--	--	-	-	-	-
POS_M360T310	2.78243e+06	1.18683e+06	3.07319e+06	1.37973e+06	3.9424e+06	3.31143e+06	1493.84	1493.84	1493.84	1493.84	1493.84	1493.84	2.61267e+06	1493.84	-10.7723	0.000169617	0.00185877	0.211933	360.07	310.172	5.17	--	--	--	--	--	--	--	--	--	-	-	-	-
POS_M360T427	1.87264e+07	5.3988e+07	1.44745e+07	1.72967e+07	3.47329e+07	5.31362e+07	1493.84	1493.84	1493.84	1493.84	1493.84	1493.84	3.20591e+07	1493.84	-14.3894	0.00146743	0.0084658	0.722299	360.104	427.229	7.12	--	--	--	--	--	--	--	--	--	-	-	-	-
POS_M360T513	105885	1.15669e+06	961506	797055	1.63244e+06	578443	1493.84	1493.84	1493.84	1493.84	1493.84	1493.84	872003	1493.84	-9.18917	0.00211177	0.0109414	0.116	360.19	513.027	8.55	--	--	--	--	--	--	--	--	--	-	-	-	-
POS_M360T365	8.98706e+06	5.59894e+06	4.96372e+06	4.25088e+06	7.92101e+06	9.30285e+06	5.45247e+06	2.96558e+06	2.34042e+06	3.65855e+06	3.90123e+06	2.0727e+06	6.83741e+06	3.39849e+06	-1.00856	0.00710365	0.0253653	0.21897	360.211	364.579	6.08	--	--	--	--	--	--	--	--	--	-	-	-	-
POS_M360T533	1.85385e+08	1.88666e+08	1.73354e+08	1.68743e+08	1.60989e+08	1.58943e+08	9.61519e+07	1.2709e+07	7.15596e+07	7.74969e+07	2.53386e+07	5.8711e+07	1.7268e+08	5.69945e+07	-1.5992	8.9269e-06	0.000235461	1.45276	360.227	532.905	8.88	--	Cannabigerolate	--	9.20742	C22H32O4	MS1	--	--	--	-	-	-	-
POS_M360T782	3.37922e+06	5.56027e+06	3.90847e+06	4.67571e+06	8.58958e+06	7.68164e+06	1493.84	1493.84	1493.84	1493.84	1493.84	1493.84	5.63248e+06	1493.84	-11.8805	6.1663e-05	0.000919936	0.316365	360.346	782.376	13.04	--	--	--	--	--	--	--	--	--	-	-	-	-
POS_M361T310	1.25675e+06	1.17142e+06	4.83256e+06	5.34206e+06	5.13233e+06	1.44908e+06	4.73524e+06	6.8196e+06	7.73859e+06	6.93603e+06	5.72641e+06	6.59289e+06	3.19737e+06	6.42479e+06	1.00677	0.0070798	0.0253153	0.216658	360.983	310.452	5.17	--	--	--	--	--	--	--	--	--	-	-	-	-
POS_M362T695	2.00036e+06	564498	3.41662e+06	2.63414e+06	871252	3.42726e+06	984299	120199	98402.4	528522	1.16582e+06	426176	2.15235e+06	553903	-1.95821	0.0137351	0.0409305	0.148131	362.149	695.041	11.58	--	--	--	--	--	--	--	--	--	-	-	-	-
POS_M362T100	1.03994e+07	8.33013e+06	1.14007e+07	9.29723e+06	1.11101e+07	6.54738e+06	1493.84	1493.84	1493.84	1493.84	1493.84	1493.84	9.51416e+06	1493.84	-12.6368	1.86497e-07	1.7482e-05	0.425604	362.154	100.31	1.67	--	--	--	--	--	--	--	--	--	-	-	-	-
POS_M362T523	1.59285e+06	3.09956e+06	4.16408e+06	4.05823e+06	2.67765e+06	4.25119e+06	2.57221e+06	812414	1.88815e+06	1.26725e+06	1.54674e+06	1.38781e+06	3.30726e+06	1.5791e+06	-1.06654	0.00586088	0.0222279	0.160617	362.189	523.009	8.72	--	--	--	--	--	--	--	--	--	-	-	-	-
POS_M362T596	2.21292e+06	3.53344e+06	2.94771e+06	612791	3.44713e+06	507977	1493.84	1493.84	1493.84	1493.84	1493.84	1493.84	2.21033e+06	1493.84	-10.531	0.00263181	0.0127806	0.183453	362.253	596.039	9.93	--	--	--	--	--	--	--	--	--	-	-	-	-
POS_M362T808	8.19979e+06	7.1922e+06	1.92663e+06	6.22573e+06	2.21423e+06	5.62621e+06	1.35642e+07	2.06153e+07	2.06818e+07	1.85906e+07	1.96881e+07	2.18692e+07	5.2308e+06	1.91682e+07	1.87361	5.77882e-06	0.000180679	0.504407	362.265	808.274	13.47	--	--	--	--	--	--	--	--	--	-	-	-	-
POS_M363T108	3.34074e+07	3.39971e+07	3.06102e+07	3.33973e+07	2.76945e+07	2.4136e+07	1.10339e+08	1.18962e+08	1.47009e+08	1.49263e+08	2.51818e+08	1.72496e+08	3.05404e+07	1.58314e+08	2.374	0.000112843	0.00140157	1.5006	362.598	108.288	1.8	--	--	--	--	--	--	--	--	--	-	-	-	-
POS_M363T257	270259	1.26235e+06	511851	246296	482998	225598	84948.9	15495.2	270897	102550	20644.8	7371.08	499891	83651.1	-2.57916	0.0308226	0.0751811	0.0722222	363.065	257.466	4.29	--	GMP	--	20.3648	C10H14N5O8P	MS1	Purine nucleotides	85-32-5	HMDB0001397	C00144	ko01100//Metabolic pathways;ko00230//Purine metabolism	Global and overview maps;Nucleotide metabolism	Metabolism
POS_M363T797_2	6.31879e+06	8.11016e+06	6.56335e+06	1.50449e+06	1.12546e+07	1.9249e+06	1.93048e+07	7.3743e+06	1.91633e+07	1.64137e+07	1.63165e+07	1.27987e+07	5.94605e+06	1.52286e+07	1.35677	0.00305074	0.0143316	0.385776	363.3	796.774	13.28	--	--	--	--	--	--	--	--	--	-	-	-	-
POS_M365T100_1	1.36128e+07	6.16666e+06	1.49797e+07	1.63344e+07	1.54597e+07	7.94914e+06	1.81793e+07	2.52146e+07	3.95555e+07	5.52166e+07	1.68884e+07	3.8309e+07	1.24171e+07	3.22272e+07	1.37595	0.0104759	0.0337546	0.534184	364.879	100.415	1.67	--	--	--	--	--	--	--	--	--	-	-	-	-
POS_M365T110	5.43335e+09	6.06212e+09	7.80137e+09	6.59454e+09	4.77672e+09	1.66383e+09	1.93467e+10	2.49653e+10	2.64873e+10	4.32872e+10	5.36155e+10	4.75232e+10	5.38865e+09	3.58709e+10	2.73482	0.000368291	0.00312123	22.8843	365.104	109.903	1.83	--	--	--	--	--	--	--	--	--	-	-	-	-
POS_M365T149	3.12712e+08	2.08257e+08	4.53815e+08	2.31599e+08	9.25363e+07	3.86446e+08	7.65625e+07	7.0508e+07	1.88074e+08	5.61623e+07	8.05691e+07	1.31289e+07	2.80894e+08	8.08342e+07	-1.79699	0.00643819	0.023674	1.74467	365.103	149.129	2.49	--	--	--	--	--	--	--	--	--	-	-	-	-
POS_M365T176	4.55572e+07	6.51794e+07	8.01818e+07	8.14812e+07	2.1432e+07	6.75172e+07	2.90183e+08	4.11545e+08	1.21962e+08	1.73955e+08	8.90975e+07	2.1835e+08	6.02248e+07	2.17515e+08	1.85269	0.00971127	0.0319265	1.46986	365.103	176.141	2.94	--	--	--	--	--	--	--	--	--	-	-	-	-
POS_M365T347	1.25422e+07	1.78121e+07	1.04257e+07	9.32081e+06	3.32009e+06	7.627e+06	1493.84	1493.84	1493.84	1493.84	1493.84	1493.84	1.01746e+07	1493.84	-12.7337	0.000447362	0.00360613	0.418101	365.103	346.911	5.78	--	--	--	--	--	--	--	--	--	-	-	-	-
POS_M365T330	1.53208e+06	1.41328e+06	708267	638518	747902	1.03823e+06	8.06392e+06	8.73301e+06	3.2681e+06	8.96513e+06	4.49568e+06	4.1515e+06	1.01305e+06	6.27956e+06	2.63196	0.000576658	0.00432159	0.301424	365.145	329.668	5.49	--	Pyridaben	--	0.425317	C19H25ClN2OS	MS1	--	--	--	-	-	-	-
POS_M365T828	6.68513e+06	6.57468e+06	5.71331e+06	1.44751e+06	2.00167e+06	6.95637e+06	4.35469e+06	410317	443769	884469	3.71569e+06	687439	4.89644e+06	1.74939e+06	-1.48488	0.0310086	0.0755438	0.197471	365.172	827.609	13.79	--	--	--	--	--	--	--	--	--	-	-	-	-
POS_M365T746	1.14513e+06	1.46153e+06	487263	305943	232992	277674	3.89708e+06	4.73297e+06	596629	153789	5.37808e+06	2.29959e+06	651755	2.84302e+06	2.12502	0.0374244	0.0867683	0.160052	365.28	746.165	12.44	--	--	--	--	--	--	--	--	--	-	-	-	-
[truncated: 2,310 more rows]
