# Supplementary material for: Transcriptome and Metabolome Analysis Provides Insights into the Heterosis of Yield and Quality Traits in Two Hybrid Rice Varieties (Oryza sativa L.)
Source: Int J Mol Sci. 2022 Oct 26;23(21):12934. doi: 10.3390/ijms232112934 (PMC9654843; doi:10.3390/ijms232112934)
Supplement: Supplementary file 1 [file ijms-23-12934-s001.zip › Table S5.xlsx]

## Sheet: TY398-vs-TY871.filter.annot
Table S5. DM identification information between TY398 and TY871.
name	TY398-1	TY398-2	TY398-3	TY398-4	TY398-5	TY398-6	TY871-1	TY871-2	TY871-3	TY871-4	TY871-5	TY871-6	control_mean	case_mean	log2_FC(case_mean/control_mean)	Pvalue	fdr	vip	mz	rt	rtmin	MS2_name	MS1_name	identify.pvalue	ppm	formula	MS_type	Class	CAS	HMDB	C_ID	Pathway	KEGG_B_class	KEGG_A_class
POS_M83T781	9.16964e+07	1.38854e+08	2.14103e+08	3.99531e+07	4.1436e+07	4.54034e+07	3.30135e+08	4.28664e+08	3.17617e+08	3.8007e+08	2.4796e+08	3.9996e+08	9.52409e+07	3.50734e+08	1.88073	6.63436e-05	0.0269488	2.56557	83.0601	781.178	13.02	--	--	--	--	--	--	--	--	--	-	-	-	-
POS_M83T790	7.0986e+07	1.86198e+07	2.40175e+07	1.01032e+08	2.85501e+07	1.10347e+08	2.28626e+08	1.88584e+08	2.81583e+08	1.87994e+08	5.67339e+07	4.34213e+07	5.89254e+07	1.6449e+08	1.48104	0.0315269	0.335835	1.40568	83.0601	790.001	13.17	--	--	--	--	--	--	--	--	--	-	-	-	-
POS_M84T353	3.9935e+08	6.62801e+08	1.48493e+09	1.44557e+09	1.96564e+09	3.12899e+09	1.04716e+09	5.93363e+08	4.17074e+08	2.63153e+08	2.60186e+08	9.33197e+07	1.51455e+09	4.4571e+08	-1.76471	0.0299515	0.331018	3.96885	84.0442	353.139	5.89	--	--	--	--	--	--	--	--	--	-	-	-	-
POS_M84T241_1	1.50984e+08	1.63146e+08	5.82396e+07	1.22492e+08	1.87519e+08	8.88252e+07	6.73543e+07	4.82715e+07	5.67401e+07	4.26714e+07	5.52168e+07	5.17777e+07	1.28534e+08	5.36719e+07	-1.25991	0.0039144	0.153874	1.35269	84.0442	240.646	4.01	--	--	--	--	--	--	--	--	--	-	-	-	-
POS_M84T401	1.92301e+07	2.00628e+07	3.64632e+06	1.44669e+07	1.41326e+07	1.79501e+07	1.16274e+07	4.35042e+07	5.30216e+07	1.76843e+07	2.72978e+07	4.17756e+07	1.49148e+07	3.24851e+07	1.12303	0.0319381	0.336676	0.529364	84.0805	400.554	6.68	--	--	--	--	--	--	--	--	--	-	-	-	-
POS_M86T256	9.06856e+07	3.02187e+08	8.29757e+07	5.66788e+08	1.416e+08	1.33856e+08	9.83615e+08	1.09697e+09	1.13556e+09	1.24958e+09	2.63182e+08	2.86471e+08	2.19682e+08	8.35896e+08	1.92791	0.0105463	0.228118	3.45449	86.0602	255.531	4.26	--	--	--	--	--	--	--	--	--	-	-	-	-
POS_M87T66	3.92523e+08	1.33135e+08	7.05667e+08	1.59096e+08	4.82602e+08	7.48415e+07	1.53999e+08	6.02793e+07	7.90907e+07	4.20859e+07	7.30806e+07	2.61916e+07	3.24644e+08	7.24544e+07	-2.16371	0.0327441	0.340172	2.15562	87.0442	66.4793	1.11	--	2-Butenoate	--	1.62951	C4H6O2	MS1	Fatty Acyls	3724-65-0	HMDB0010720	-	-	-	-
POS_M88T449	2.37161e+08	1.06402e+09	1.0336e+09	1.48981e+09	3.90911e+08	3.23943e+08	2.12503e+08	2.3912e+08	2.85794e+08	2.64439e+08	1.58414e+08	2.65373e+08	7.56575e+08	2.37607e+08	-1.6709	0.0323631	0.338812	3.13865	88.0756	449.414	7.49	--	--	--	--	--	--	--	--	--	-	-	-	-
POS_M88T373	1.81718e+07	1.89491e+07	1.27823e+08	2.38112e+07	1.19098e+08	3.96921e+07	4.94456e+07	4.50945e+08	2.90622e+08	6.45705e+07	3.45201e+08	2.80065e+08	5.79242e+07	2.46808e+08	2.09115	0.019879	0.277169	1.84754	88.0756	372.628	6.21	--	--	--	--	--	--	--	--	--	-	-	-	-
POS_M91T714	4.11245e+07	3.38014e+07	9.85834e+06	6.07824e+07	1.21948e+07	4.49159e+07	8.50358e+07	1.82227e+07	8.02393e+07	7.58271e+07	8.16005e+07	9.37768e+07	3.37795e+07	7.24504e+07	1.10084	0.0182655	0.271062	0.853367	90.5258	714.034	11.9	--	--	--	--	--	--	--	--	--	-	-	-	-
POS_M91T782	7.64896e+08	4.87307e+08	2.15226e+08	2.26285e+08	3.74247e+08	1.26146e+08	4.35386e+07	2.0468e+08	4.09752e+07	1.38267e+08	1.07592e+08	9.73163e+07	3.65685e+08	1.05395e+08	-1.7948	0.0249343	0.301038	2.33182	90.9771	781.589	13.03	--	--	--	--	--	--	--	--	--	-	-	-	-
POS_M91T257	9.27537e+07	2.08508e+07	6.67061e+07	9.62672e+07	6.76127e+07	6.73851e+07	1.4254e+07	3.72968e+07	1.44821e+07	4.88929e+07	3.59446e+07	1.56485e+07	6.85959e+07	2.77531e+07	-1.30547	0.00875573	0.210659	0.978574	90.9769	257.325	4.29	--	--	--	--	--	--	--	--	--	-	-	-	-
POS_M98T354	7.46506e+06	2.85562e+07	6.59349e+07	1.0368e+07	5.18083e+07	1.63873e+07	1.85115e+07	1.04773e+08	6.16838e+07	1.03923e+08	1.01722e+08	6.94431e+07	3.00867e+07	7.66759e+07	1.34965	0.0207951	0.28473	0.913417	97.9914	353.712	5.9	--	--	--	--	--	--	--	--	--	-	-	-	-
POS_M98T99	8.71914e+07	6.57518e+07	8.08982e+07	1.09905e+08	1.43405e+08	8.954e+07	2.11688e+07	1.7579e+07	6.2586e+07	6.65086e+07	4.70849e+07	4.49732e+07	9.61153e+07	4.33167e+07	-1.14984	0.00346773	0.149944	1.16396	98.0604	99.3269	1.66	--	--	--	--	--	--	--	--	--	-	-	-	-
POS_M100T391	1.99376e+06	2.15145e+06	3.20171e+06	1.83399e+06	2.03447e+06	6.73321e+06	8.95934e+06	1.00904e+07	8.7038e+06	8.92431e+06	1.90153e+07	1.46687e+07	2.99143e+06	1.1727e+07	1.97092	0.000946005	0.0894921	0.470284	100.076	391.367	6.52	--	--	--	--	--	--	--	--	--	-	-	-	-
POS_M102T347	4.78546e+06	1.60688e+07	2.51698e+07	1.59711e+06	1.21231e+06	1.47269e+06	9.59627e+06	2.20651e+06	8.41763e+07	2.8482e+08	2.32469e+08	2.08197e+08	8.38436e+06	1.36911e+08	4.02939	0.0268267	0.31616	1.47469	102.055	346.906	5.78	Cadaverine	--	0.00144821	0.57649	C5H14N2	MS2	Organonitrogen compounds	462-94-2	HMDB0002322	C01672	ko01100//Metabolic pathways;ko01110//Biosynthesis of secondary metabolites;ko01120//Microbial metabolism in diverse environments;ko00960//Tropane, piperidine and pyridine alkaloid biosynthesis;ko00310//Lysine degradation;ko00480//Glutathione metabolism	Amino acid metabolism;Biosynthesis of other secondary metabolites;Global and overview maps;Metabolism of other amino acids	Metabolism
POS_M102T756	2.90509e+06	8.57101e+06	3.24011e+06	8.93085e+06	1.42534e+07	1.63053e+07	1.95807e+07	5.44416e+06	3.75319e+07	5.60955e+07	3.72717e+07	1.23447e+07	9.03431e+06	2.80448e+07	1.63425	0.0397775	0.361199	0.579689	102.092	756.347	12.61	--	--	--	--	--	--	--	--	--	-	-	-	-
POS_M103T188	9.20696e+07	1.03596e+08	9.20077e+07	1.26413e+08	1.46504e+07	1.1531e+08	3.7639e+07	1.14366e+07	3.91818e+07	7.60168e+07	1.12867e+07	1.17269e+07	9.06745e+07	3.12146e+07	-1.53847	0.0114607	0.234151	1.04041	103.039	187.525	3.13	--	--	--	--	--	--	--	--	--	-	-	-	-
POS_M103T91	1.2371e+07	7.07636e+07	1.15851e+08	2.56712e+08	2.87436e+08	2.8685e+08	1.51791e+08	9.10795e+06	3.54116e+07	5.29907e+06	2.56076e+06	1.83669e+07	1.71664e+08	3.70896e+07	-2.2105	0.0331178	0.340281	1.51655	103.058	91.0108	1.52	--	Benzamidine	--	28.2352	C7H8N2	MS1	--	--	--	-	-	-	-
POS_M104T158	1.44141e+09	2.82914e+08	1.41291e+09	1.28218e+09	7.9718e+08	4.87858e+08	3.58175e+08	8.75123e+07	2.1501e+08	2.5757e+08	1.13213e+08	1.43128e+08	9.50741e+08	1.95768e+08	-2.27991	0.00463635	0.163291	4.25757	104.107	157.831	2.63	--	--	--	--	--	--	--	--	--	-	-	-	-
POS_M105T386	229268	240667	158557	186690	196492	153347	885568	632505	229247	716409	245403	945483	194170	609102	1.64936	0.00850615	0.207496	0.0895745	105.07	386.351	6.44	2-Phenylethanol	--	0.00424439	1.68152	C8H10O	MS2	Benzene and substituted derivatives	56011-02-0	HMDB0041615	C05853	ko00360//Phenylalanine metabolism	Amino acid metabolism	Metabolism
POS_M109T43	1493.84	1493.84	1493.84	1493.84	1493.84	1493.84	1.29802e+08	7.69373e+07	4.86712e+07	2.8057e+07	2.03331e+07	1.26369e+07	1493.84	5.27395e+07	15.1076	0.0153878	0.257018	1.06945	108.536	42.6679	0.71	--	--	--	--	--	--	--	--	--	-	-	-	-
POS_M113T232	1.13506e+08	1.46638e+08	3.62881e+08	2.87305e+08	3.43737e+08	7.08329e+07	4.40331e+08	4.03575e+08	1.26529e+09	4.39071e+08	1.0059e+09	7.88061e+08	2.20817e+08	7.23705e+08	1.71255	0.00878178	0.210659	3.13703	113.034	232.111	3.87	--	--	--	--	--	--	--	--	--	-	-	-	-
POS_M115T101	2.08121e+07	9.10263e+07	1.00216e+08	1.17201e+08	1.55095e+08	1.17018e+08	1.98883e+08	2.18117e+08	4.19155e+07	2.56033e+08	2.50117e+08	2.50214e+08	1.00228e+08	2.02547e+08	1.01497	0.022727	0.292143	1.35745	115.038	101.281	1.69	--	--	--	--	--	--	--	--	--	-	-	-	-
POS_M118T354	2.01775e+08	3.71825e+08	4.54904e+08	3.87442e+08	4.45201e+08	5.95724e+08	2.90935e+08	2.5946e+08	1.25873e+08	2.67694e+07	1.21247e+08	7.15927e+07	4.09479e+08	1.49313e+08	-1.45545	0.00326112	0.149944	2.20957	118.086	353.51	5.89	--	--	--	--	--	--	--	--	--	-	-	-	-
POS_M118T548	1493.84	1493.84	1493.84	1493.84	1493.84	1493.84	3.59786e+08	1.40293e+08	3.07465e+07	1.59136e+08	3.88173e+07	4.8109e+07	1493.84	1.29481e+08	16.4034	0.0299134	0.331018	1.60456	118.087	547.697	9.13	--	--	--	--	--	--	--	--	--	-	-	-	-
POS_M120T299	2.9735e+08	2.99516e+08	1.15509e+08	1.73699e+08	1.80604e+08	7.92469e+07	5.43478e+07	2.23232e+07	1.23522e+08	1.08375e+08	2.03031e+07	4.05392e+07	1.90988e+08	6.15684e+07	-1.63322	0.0107784	0.229595	1.69947	120.024	298.858	4.98	--	--	--	--	--	--	--	--	--	-	-	-	-
POS_M120T471	1.44946e+08	8.69878e+07	4.8123e+07	1.19875e+08	6.03572e+07	4.68174e+07	1.0502e+07	1.15039e+07	3.61849e+07	7.56009e+07	1.02253e+07	3.58438e+07	8.45176e+07	2.99768e+07	-1.49541	0.0192716	0.275305	1.12738	120.024	470.98	7.85	--	--	--	--	--	--	--	--	--	-	-	-	-
POS_M124T310	195144	86983.5	59960.7	292128	34224.8	69546.4	456229	63679.3	293790	290783	285744	383111	122998	295556	1.2648	0.028778	0.325919	0.0535911	123.545	310.185	5.17	--	--	--	--	--	--	--	--	--	-	-	-	-
POS_M124T94	2.11486e+07	2.67901e+07	2.25619e+07	1.56249e+07	1.98208e+07	2.13274e+07	5.18525e+06	1.80986e+07	5.25416e+06	1.9452e+07	5.36589e+06	7.33533e+06	2.12123e+07	1.01152e+07	-1.06837	0.00537989	0.173304	0.481789	124.039	94.1151	1.57	--	--	--	--	--	--	--	--	--	-	-	-	-
POS_M124T514	2.8804e+07	1.70093e+08	7.24082e+07	5.22972e+07	1.11646e+08	1.28772e+08	1.5527e+07	4.76979e+07	1.44537e+07	6.36302e+07	1.41422e+07	1.36086e+07	9.40034e+07	2.81766e+07	-1.73822	0.0176674	0.270386	1.04471	124.039	513.764	8.56	Isonicotinic acid	--	1.36e-09	3.9674	C6H5NO2	MS2	Pyridines and derivatives	55-22-1	HMDB0060665	-	-	-	-
POS_M124T763	1493.84	1493.84	1493.84	1493.84	1493.84	1493.84	1493.84	1493.84	1.98059e+08	1.7837e+08	1.25965e+08	7.95098e+07	1493.84	9.69846e+07	15.9864	0.0198146	0.277169	1.31632	124.039	763.325	12.72	--	--	--	--	--	--	--	--	--	-	-	-	-
POS_M127T766	8.77228e+07	7.07528e+07	8.46574e+07	1.88957e+07	1.69888e+07	8.56759e+07	1.86403e+08	5.93418e+07	1.45749e+08	1.36051e+08	9.68186e+07	1.13681e+08	6.07822e+07	1.23007e+08	1.01702	0.0200391	0.278129	1.19314	127.04	766.352	12.77	--	--	--	--	--	--	--	--	--	-	-	-	-
POS_M129T298	1.72048e+07	3.43053e+07	1.32563e+07	1.72829e+07	5.743e+06	3.36389e+07	4.26994e+07	2.61905e+07	6.60075e+07	5.38493e+07	5.13816e+07	6.08575e+07	2.02385e+07	5.01643e+07	1.30956	0.00245101	0.129861	0.849645	128.952	298.228	4.97	--	--	--	--	--	--	--	--	--	-	-	-	-
POS_M130T319	1.071e+08	1.12177e+08	9.55115e+07	8.65673e+07	5.17032e+07	1.56857e+07	5.51664e+07	1.57449e+07	4.39453e+07	1.93394e+07	2.08744e+07	5.28199e+07	7.81241e+07	3.46484e+07	-1.17298	0.0279145	0.323351	0.926184	130.008	319.493	5.32	--	--	--	--	--	--	--	--	--	-	-	-	-
POS_M130T162_1	3.23421e+07	1.58212e+07	7.4746e+07	2.0358e+07	2.16106e+07	2.2147e+07	2.64913e+07	5.90565e+07	4.70492e+07	1.12362e+08	7.86521e+07	7.18347e+07	3.11708e+07	6.59076e+07	1.08025	0.0429211	0.371016	0.748712	130.008	161.504	2.69	--	--	--	--	--	--	--	--	--	-	-	-	-
POS_M130T270	9.44339e+06	1.12169e+07	4.04579e+07	1.26646e+07	1.45328e+07	1.6237e+07	6.24173e+07	6.35599e+07	7.4878e+07	1.44583e+08	2.18687e+07	2.31646e+07	1.74254e+07	6.50785e+07	1.90099	0.0303127	0.331591	0.920228	130.008	269.668	4.49	--	--	--	--	--	--	--	--	--	-	-	-	-
POS_M130T756	1493.84	1493.84	1493.84	1493.84	1493.84	1493.84	1493.84	1493.84	5.63671e+07	4.20237e+07	3.19612e+07	5.70747e+06	1493.84	2.26771e+07	13.8899	0.0441317	0.376603	0.61277	130.008	755.711	12.6	--	Fluorouracil	--	2.12539	C4H3FN2O2	MS1	Diazines	51-21-8	HMDB0014684	-	-	-	-
POS_M130T243	5.65517e+06	1.65923e+07	7.59347e+06	8.3589e+06	2.28387e+07	1.28658e+07	4.97646e+07	2.93138e+07	2.00357e+07	6.71113e+07	5.43945e+07	2.15283e+07	1.23174e+07	4.0358e+07	1.71216	0.00737072	0.190794	0.78539	130.049	243.308	4.06	--	--	--	--	--	--	--	--	--	-	-	-	-
POS_M130T315	6.1529e+06	2.99265e+07	8.82809e+06	1.41255e+07	1.20087e+07	8.79924e+06	3.8321e+07	2.04172e+07	1.89516e+07	1.92717e+07	2.74436e+07	3.93548e+07	1.33068e+07	2.72933e+07	1.03638	0.0231812	0.295174	0.520292	130.05	315.236	5.25	--	--	--	--	--	--	--	--	--	-	-	-	-
POS_M130T733_2	2.24607e+07	1.50775e+07	9.34926e+06	1.22316e+07	5.82007e+06	6.87493e+06	5.95684e+06	5.32698e+06	4.05915e+06	6.77665e+06	5.2392e+06	5.41228e+06	1.1969e+07	5.46185e+06	-1.13184	0.0285691	0.324761	0.354886	130.066	732.68	12.21	Isoquinoline	--	0.00198312	4.86848	C9H7N	MS2	Isoquinolines and derivatives	119-65-3	HMDB0034244	-	-	-	-
POS_M130T456	3.22303e+07	1.84442e+07	1.29151e+07	1.95266e+07	7.06087e+06	6.88607e+06	4.05235e+06	6.78484e+06	3.64381e+06	3.49967e+06	5.25328e+06	3.4633e+06	1.61772e+07	4.44954e+06	-1.86223	0.0136778	0.248774	0.503379	130.066	455.558	7.59	--	--	--	--	--	--	--	--	--	-	-	-	-
POS_M130T348	2.79086e+06	8.35534e+06	2.49435e+07	1.17748e+07	1.52091e+07	2.21275e+07	2.6979e+07	3.19477e+07	4.08538e+07	6.79542e+07	5.35893e+07	1.78086e+08	1.42002e+07	6.65683e+07	2.22892	0.0489268	0.389687	0.863616	130.086	347.538	5.79	--	--	--	--	--	--	--	--	--	-	-	-	-
POS_M130T273	2.45637e+07	5.26402e+06	2.77372e+07	4.29776e+07	8.94427e+06	3.48134e+07	3.97146e+07	4.07849e+07	8.26887e+07	6.56419e+07	4.89056e+07	7.21152e+07	2.405e+07	5.83085e+07	1.27767	0.00449417	0.162356	0.830241	130.087	272.856	4.55	N4-Acetylaminobutanal	--	0.454216	7.02279	C6H11NO2	MS2	Organooxygen compounds	-	HMDB0004226	C05936	ko01100//Metabolic pathways;ko00330//Arginine and proline metabolism	Amino acid metabolism;Global and overview maps	Metabolism
POS_M132T715	8.75762e+07	3.4427e+07	6.63323e+07	5.07383e+07	1.15306e+08	1.15452e+08	1.08389e+07	5.81108e+07	1.21453e+07	3.22127e+07	6.95281e+07	1.46419e+07	7.83052e+07	3.29129e+07	-1.25045	0.0248786	0.301038	0.895044	131.534	715.413	11.92	--	--	--	--	--	--	--	--	--	-	-	-	-
POS_M132T505	9.41874e+06	4.09669e+07	4.49045e+07	5.10852e+07	5.39136e+07	6.18099e+07	3.20896e+08	9.55959e+07	2.90627e+07	1.98916e+08	1.78776e+08	1.51786e+08	4.36831e+07	1.62505e+08	1.89534	0.0161343	0.261453	1.5951	132.101	505.493	8.42	--	--	--	--	--	--	--	--	--	-	-	-	-
POS_M133T109	1.78762e+06	3.22858e+06	1.41165e+06	1.2672e+06	1.32573e+06	2.84337e+06	5.39977e+06	3.5512e+06	3.70382e+06	4.60458e+06	3.9653e+06	5.84412e+06	1.97736e+06	4.51146e+06	1.19002	0.000629692	0.0737829	0.256075	132.987	109.338	1.82	--	--	--	--	--	--	--	--	--	-	-	-	-
POS_M133T86	1.55762e+09	1.18731e+09	4.10889e+09	2.52783e+09	5.34059e+08	2.00603e+09	1.01284e+09	6.07217e+08	8.19108e+08	6.75235e+08	1.13508e+09	5.94526e+08	1.98696e+09	8.07334e+08	-1.29932	0.0452598	0.379362	4.11573	133.062	86.2932	1.44	--	--	--	--	--	--	--	--	--	-	-	-	-
POS_M133T671	6.34269e+06	5.6188e+06	4.2614e+06	6.00712e+06	7.31668e+06	4.9821e+06	7.19525e+06	2.63501e+06	2.08319e+06	771002	2.39989e+06	2.1605e+06	5.7548e+06	2.87414e+06	-1.00163	0.0166464	0.264258	0.233738	133.101	671.249	11.19	--	--	--	--	--	--	--	--	--	-	-	-	-
POS_M137T671	5.00909e+06	4.25858e+06	3.30332e+06	4.40433e+06	5.04104e+06	4.13517e+06	1.05566e+06	2.75856e+06	971269	850307	895360	2.34585e+06	4.35859e+06	1.4795e+06	-1.55875	5.72135e-05	0.0249001	0.284229	137.096	671.245	11.19	--	4-Propylphenol	--	1.1714	C9H12O	MS1	Benzene and substituted derivatives	645-56-7	HMDB0032625	-	-	-	-
POS_M138T40	1.46854e+07	2.97698e+07	3.38887e+07	1.08242e+07	6.73334e+06	3.70658e+07	7.63323e+06	6.40292e+06	6.63285e+06	2.09751e+07	6.83609e+06	6.48841e+06	2.21612e+07	9.16143e+06	-1.27439	0.0488244	0.389402	0.386804	138.091	40.3035	0.67	--	--	--	--	--	--	--	--	--	-	-	-	-
POS_M141T689	1.00299e+07	5.46783e+06	8.68624e+06	1.37996e+07	3.00775e+06	1.02466e+07	2.33509e+07	2.00763e+07	1.6062e+07	1.74115e+07	1.81059e+07	1.35675e+07	8.53965e+06	1.80957e+07	1.0834	0.000981243	0.0894921	0.488623	141.127	689.22	11.49	--	--	--	--	--	--	--	--	--	-	-	-	-
POS_M144T178	263746	97432.2	117554	215664	425499	461589	107076	1.11047e+06	704886	757126	954556	319470	263581	658931	1.32188	0.0397205	0.361199	0.0814245	143.539	178.04	2.97	--	--	--	--	--	--	--	--	--	-	-	-	-
POS_M144T48	1.28168e+07	5.82528e+07	2.43463e+07	1.79436e+07	2.98766e+07	9.47044e+07	6.39419e+07	1.18229e+08	7.23555e+07	1.48859e+08	3.54421e+07	1.75827e+08	3.96567e+07	1.02442e+08	1.36917	0.0337541	0.340648	1.03827	143.997	48.4522	0.81	--	--	--	--	--	--	--	--	--	-	-	-	-
POS_M144T140	1.2433e+07	2.51688e+07	7.09719e+06	1.97316e+07	2.54727e+07	1.86592e+07	3.66153e+07	2.30597e+07	4.86774e+07	1.20477e+08	5.28004e+07	3.8843e+07	1.80938e+07	5.34122e+07	1.56168	0.0338244	0.340648	0.763387	143.997	140.062	2.33	--	--	--	--	--	--	--	--	--	-	-	-	-
POS_M144T363	2.04262e+08	2.05543e+08	2.99826e+07	1.39541e+08	1.09654e+08	9.79515e+07	9.22641e+07	1.33917e+07	4.59237e+07	9.71636e+06	6.55813e+06	3.14993e+07	1.31156e+08	3.32256e+07	-1.98092	0.0094546	0.219874	1.43317	144.065	362.873	6.05	--	--	--	--	--	--	--	--	--	-	-	-	-
POS_M144T261	4.64651e+07	1.23713e+08	1.08569e+08	1.01709e+08	2.56082e+07	1.63092e+07	1.53886e+07	5.28916e+07	1.23017e+07	9.82847e+06	2.22436e+07	8.05052e+06	7.03955e+07	2.01174e+07	-1.80704	0.0318032	0.335835	0.938678	144.065	261.045	4.35	--	--	--	--	--	--	--	--	--	-	-	-	-
POS_M145T101	2.29426e+09	1.92217e+09	1.5688e+09	1.46757e+09	3.35277e+09	1.29793e+09	2.39149e+08	1.21751e+09	9.71808e+08	8.79269e+08	8.49793e+08	8.97548e+08	1.98392e+09	8.42512e+08	-1.23558	0.0069336	0.190794	5.32182	145.049	100.838	1.68	2-Keto-glutaramic acid	--	1.35e-23	0.586487	C5H7NO4	MS2	Keto acids and derivatives	18465-19-5	HMDB0001552	C00940	ko00250//Alanine, aspartate and glutamate metabolism	Amino acid metabolism	Metabolism
POS_M148T353	2.74062e+07	1.06804e+08	8.10411e+07	1.00582e+08	7.23196e+07	7.57705e+07	3.43984e+07	2.74047e+07	4.0057e+07	9.52274e+06	7.52471e+07	3.54501e+07	7.73204e+07	3.70133e+07	-1.0628	0.0191928	0.275305	0.828789	148.018	353.42	5.89	--	--	--	--	--	--	--	--	--	-	-	-	-
POS_M157T589	2.09984e+06	1.69972e+06	1.04915e+07	7.66923e+06	1.48601e+06	2.15549e+06	1.84298e+07	1.14031e+07	8.72432e+06	1.00864e+07	8.2932e+06	7.31741e+06	4.26696e+06	1.0709e+07	1.32755	0.0178806	0.271011	0.364663	157.122	588.599	9.81	--	--	--	--	--	--	--	--	--	-	-	-	-
POS_M158T85	518819	2.79735e+06	1.11829e+06	848917	4.52313e+06	4.80402e+06	4.82528e+06	7.15144e+06	7.12996e+06	5.10151e+06	8.02751e+06	8.06611e+06	2.43509e+06	6.71697e+06	1.46384	0.00128714	0.1048	0.321355	158.003	85.1493	1.42	--	--	--	--	--	--	--	--	--	-	-	-	-
POS_M158T36	4.81925e+06	5.92789e+06	5.64174e+06	3.18192e+07	6.89704e+06	3.75273e+07	8.4478e+06	4.93693e+07	3.9664e+07	5.18445e+07	6.5663e+07	5.44095e+07	1.54387e+07	4.48997e+07	1.54015	0.0155574	0.25745	0.744279	158.003	35.8263	0.6	--	--	--	--	--	--	--	--	--	-	-	-	-
POS_M158T479	2.78421e+09	3.99177e+09	1.72919e+10	1.07986e+10	4.65827e+08	3.23296e+09	5.55103e+08	2.98773e+08	6.96124e+07	4.51968e+07	3.67423e+07	9.74895e+07	6.42754e+09	1.83819e+08	-5.1279	0.0370388	0.350804	10.1822	158.003	478.514	7.98	--	--	--	--	--	--	--	--	--	-	-	-	-
POS_M159T242	1.8881e+07	3.32778e+06	2.72262e+07	6.41313e+07	6.61696e+07	3.37333e+07	3.64105e+06	2.87395e+07	8.8033e+06	7.37105e+06	1.2317e+07	1.18939e+06	3.55782e+07	1.03435e+07	-1.78226	0.0445932	0.378421	0.723318	158.523	242.03	4.03	--	--	--	--	--	--	--	--	--	-	-	-	-
POS_M161T596	5.8254e+06	5.95478e+06	2.0618e+07	5.63411e+06	2.25138e+07	5.74307e+06	3.46121e+07	2.29687e+07	2.09491e+07	4.10897e+07	2.12894e+07	6.79853e+06	1.10482e+07	2.46179e+07	1.1559	0.0447068	0.378857	0.486694	161.05	595.708	9.93	4-Hydroxy-2-quinolone	--	3.17e-05	0.0464748	C9H7NO2	MS2	--	--	--	-	-	-	-
POS_M162T366	7.98914e+06	3.72926e+06	1.44935e+06	8.57801e+06	4.51224e+06	4.81604e+06	457998	608522	406029	2.11219e+06	2.92892e+06	365979	5.17901e+06	1.14661e+06	-2.17531	0.00671213	0.187475	0.309427	161.61	365.689	6.09	--	--	--	--	--	--	--	--	--	-	-	-	-
POS_M162T106	9.42318e+06	1.58892e+07	1.83068e+07	1.45624e+07	1.57135e+07	1.43153e+07	7.43987e+06	6.83053e+06	6.77641e+06	6.93038e+06	7.14285e+06	8.32655e+06	1.47017e+07	7.2411e+06	-1.02171	0.000118783	0.0314671	0.427592	162.05	105.648	1.76	--	--	--	--	--	--	--	--	--	-	-	-	-
POS_M163T37	2.22251e+07	1.25522e+07	1.27328e+07	1.36044e+07	7.64193e+06	7.66353e+06	7.23027e+06	811129	690904	3.40066e+06	480676	1.35068e+06	1.27367e+07	2.32739e+06	-2.45221	0.00159891	0.1048	0.497419	162.907	36.9667	0.62	--	--	--	--	--	--	--	--	--	-	-	-	-
POS_M164T145	4.28112e+06	1.23807e+06	1.45913e+06	6.99403e+06	4.10889e+06	1.06266e+07	1.03812e+07	2.70398e+07	1.51475e+07	2.92435e+07	3.64172e+06	2.98099e+07	4.78463e+06	1.92106e+07	2.00542	0.0124126	0.238865	0.4993	163.94	144.712	2.41	--	--	--	--	--	--	--	--	--	-	-	-	-
POS_M167T826	810693	437232	2.5967e+06	722683	665528	577247	2.28095e+06	3.45306e+06	523291	3.08311e+06	3.88059e+06	5.82487e+06	968347	3.17431e+06	1.71285	0.018986	0.274515	0.198782	167.107	826.392	13.77	--	--	--	--	--	--	--	--	--	-	-	-	-
POS_M171T352_1	3.03203e+06	1.02757e+07	1.15341e+07	3.45391e+06	2.93512e+06	1.30461e+07	2.97247e+06	2.22884e+06	2.45393e+06	2.79272e+06	2.96052e+06	1.6462e+06	7.37948e+06	2.50911e+06	-1.55634	0.0310268	0.334004	0.240919	171.113	352.13	5.87	--	Levetiracetam	--	0.619616	C8H14N2O2	MS1	Carboxylic acids and derivatives	102767-28-2	HMDB0015333	-	-	-	-
POS_M171T760	6.93333e+07	2.71144e+08	2.89322e+07	2.93153e+07	1.39419e+08	1.73949e+08	2.56226e+07	2.11626e+07	1.78377e+07	1.68199e+07	1.29197e+07	5.86829e+07	1.18682e+08	2.55076e+07	-2.21811	0.0397062	0.361199	1.16882	171.148	759.611	12.66	--	--	--	--	--	--	--	--	--	-	-	-	-
POS_M171T376	9.50746e+06	1.09503e+07	1.17305e+07	3.99292e+07	1.50727e+07	5.98141e+07	1.88141e+07	7.6207e+07	6.42261e+07	1.00826e+08	2.43673e+07	8.39523e+07	2.45007e+07	6.13989e+07	1.32539	0.043132	0.371716	0.746488	171.148	376.3	6.27	--	--	--	--	--	--	--	--	--	-	-	-	-
POS_M172T157	1.04408e+07	4.91347e+07	1.24419e+07	3.27552e+07	5.50035e+07	2.99733e+07	6.0192e+06	1.06391e+07	1.56102e+07	1.53791e+07	2.3511e+07	7.843e+06	3.16249e+07	1.31669e+07	-1.26414	0.0418251	0.368148	0.572812	171.993	156.823	2.61	--	--	--	--	--	--	--	--	--	-	-	-	-
POS_M172T63	9.76947e+06	9.97942e+06	1.24624e+06	3.2218e+06	3.67443e+06	8.76289e+06	819873	3.08702e+06	1.14437e+06	2.6203e+06	1.58941e+06	3.34433e+06	6.10904e+06	2.10088e+06	-1.53995	0.0330513	0.340172	0.255394	172.018	63.3461	1.06	--	--	--	--	--	--	--	--	--	-	-	-	-
POS_M172T406	1.09557e+07	7.43154e+06	7.47636e+06	6.82014e+06	4.25595e+06	5.99556e+06	1.74467e+06	1.67099e+06	1.64839e+06	1.48603e+06	1.60235e+06	2.39846e+06	7.15588e+06	1.75848e+06	-2.0248	0.000148864	0.0335936	0.370512	172.133	405.516	6.76	--	--	--	--	--	--	--	--	--	-	-	-	-
POS_M173T77	1.40045e+07	2.07186e+07	2.27094e+07	3.14343e+07	3.13526e+07	4.64223e+07	3.33318e+07	6.2023e+06	6.21173e+06	1.72009e+07	1.24925e+07	3.09699e+06	2.77736e+07	1.30894e+07	-1.08532	0.0469441	0.383419	0.441652	172.977	77.4303	1.29	--	--	--	--	--	--	--	--	--	-	-	-	-
POS_M173T681	1.60817e+07	1.0869e+07	1.18215e+07	9.19668e+06	1.16659e+07	5.86276e+06	1.92798e+06	3.94926e+06	4.19574e+06	3.45203e+06	2.39506e+06	2.6607e+06	1.09163e+07	3.09679e+06	-1.81763	0.0002623	0.0456626	0.460075	173.117	680.914	11.35	--	--	--	--	--	--	--	--	--	-	-	-	-
POS_M174T496	5.15832e+06	3.91142e+06	1.71538e+06	4.0028e+06	4.79142e+06	3.12363e+06	2.28688e+06	2.59206e+06	1.32943e+06	1.44161e+06	1.24972e+06	1.79217e+06	3.78383e+06	1.78198e+06	-1.08637	0.00472667	0.164439	0.222099	174.055	495.751	8.26	--	--	--	--	--	--	--	--	--	-	-	-	-
POS_M175T455	1.98912e+06	797032	1.90406e+06	1.5738e+06	981386	1.48301e+06	1.03613e+06	341986	205595	768435	1.19442e+06	624359	1.45474e+06	695154	-1.06535	0.0129226	0.244526	0.1189	175.096	454.614	7.58	--	--	--	--	--	--	--	--	--	-	-	-	-
POS_M175T101	3.31515e+08	2.42733e+08	2.17658e+08	3.3344e+08	2.31838e+08	2.46405e+08	9.01186e+07	1.20755e+08	1.06651e+08	9.70552e+07	1.15699e+08	1.05529e+08	2.67265e+08	1.05968e+08	-1.33464	2.08154e-05	0.0140921	2.13082	175.107	101.411	1.69	N-Acetylornithine	--	4.38e-06	0.644608	C7H14N2O3	MS2	Carboxylic acids and derivatives	6205-08-09	HMDB0003357	C00437	ko01100//Metabolic pathways;ko01110//Biosynthesis of secondary metabolites;ko01130//Biosynthesis of antibiotics;ko01230//Biosynthesis of amino acids;ko01210//2-Oxocarboxylic acid metabolism;ko00220//Arginine biosynthesis	Amino acid metabolism;Global and overview maps	Metabolism
POS_M177T412	7.57081e+07	5.69984e+07	7.1285e+07	8.38612e+07	5.49284e+07	6.73543e+07	2.41074e+07	2.86865e+07	2.77104e+07	2.9311e+07	3.26684e+07	2.46126e+07	6.83559e+07	2.78494e+07	-1.29542	6.14787e-06	0.0088119	1.05449	177.055	411.81	6.86	--	--	--	--	--	--	--	--	--	-	-	-	-
POS_M177T366	2.22941e+06	5.54409e+06	6.30747e+06	6.75763e+06	4.03026e+06	4.75776e+06	624158	741454	760555	3.48338e+06	823236	613630	4.93777e+06	1.1744e+06	-2.07193	0.000996998	0.0894921	0.296881	177.055	365.662	6.09	--	--	--	--	--	--	--	--	--	-	-	-	-
POS_M177T91	1.04954e+08	1.05867e+08	1.24767e+08	4.43881e+07	7.63582e+07	2.25203e+07	7.94896e+07	3.01181e+07	2.67969e+07	2.06302e+07	1.68607e+07	3.02084e+07	7.98091e+07	3.40173e+07	-1.23028	0.0344232	0.341284	0.878286	177.123	91.2499	1.52	--	--	--	--	--	--	--	--	--	-	-	-	-
POS_M178T385	3.71153e+06	2.90002e+06	3.03448e+06	6.15058e+06	2.06743e+06	3.3832e+06	428405	1.427e+06	415948	585838	1.84328e+06	346743	3.54121e+06	841203	-2.07372	0.0015097	0.1048	0.25525	178.05	384.78	6.41	--	Gluconolactone	--	12.1881	C6H10O6	MS1	Organooxygen compounds	90-80-2	HMDB0000150	C00198	ko01100//Metabolic pathways;ko01110//Biosynthesis of secondary metabolites;ko01120//Microbial metabolism in diverse environments;ko01130//Biosynthesis of antibiotics;ko01200//Carbon metabolism;ko00030//Pentose phosphate pathway	Carbohydrate metabolism;Global and overview maps	Metabolism
POS_M185T54	9.50025e+06	6.31474e+06	2.64546e+07	2.57762e+07	1.50703e+07	1.2489e+07	9.03184e+06	5.78871e+06	6.07133e+06	6.61901e+06	1.09531e+07	8.72171e+06	1.59342e+07	7.86429e+06	-1.01874	0.0455442	0.379362	0.381243	185.042	54.3303	0.91	--	--	--	--	--	--	--	--	--	-	-	-	-
POS_M186T257	233208	202396	304653	441171	427574	47091.3	2.34873e+06	1.76294e+06	262550	3.97754e+06	230108	1.44336e+06	276015	1.67087e+06	2.59778	0.0363892	0.34842	0.149429	185.544	257.445	4.29	--	--	--	--	--	--	--	--	--	-	-	-	-
POS_M188T226	7.35744e+06	2.48033e+06	3.51683e+06	6.20803e+06	3.29522e+06	3.36488e+06	1.21386e+06	587671	2.22108e+06	1.73932e+06	2.03793e+06	2.4778e+06	4.37046e+06	1.71294e+06	-1.35131	0.0101774	0.225059	0.251717	188.055	226.307	3.77	--	--	--	--	--	--	--	--	--	-	-	-	-
POS_M189T35	1.07201e+07	1.43608e+07	2.76076e+07	2.92334e+07	9.64574e+06	2.08026e+07	2.31505e+07	5.30779e+06	9.45002e+06	5.34165e+06	585289	3.18922e+06	1.87284e+07	7.83741e+06	-1.25678	0.0456044	0.379362	0.397708	188.978	34.8394	0.58	--	2,6-Dichlorobenzamide	--	19.5368	C7H5Cl2NO	MS1	--	--	--	-	-	-	-
POS_M190T418	2.05779e+08	1.44992e+08	1.55137e+08	1.4113e+08	1.15763e+08	1.10164e+08	7.62722e+07	8.36861e+07	7.20656e+07	5.01295e+07	8.98035e+07	5.74835e+07	1.45494e+08	7.15734e+07	-1.02347	0.000695951	0.075722	1.33728	190.05	417.513	6.96	Kynurenic acid	--	4.3e-31	0.579725	C10H7NO3	MS2	Quinolines and derivatives	492-27-3	HMDB0000715	C01717	ko01100//Metabolic pathways;ko00380//Tryptophan metabolism	Amino acid metabolism;Global and overview maps	Metabolism
POS_M190T733	3.12115e+07	1.9046e+07	1.17229e+07	1.57445e+07	5.80255e+06	7.45957e+06	1.43067e+06	6.1564e+06	3.31718e+06	8.14236e+06	6.16686e+06	1.30893e+06	1.51645e+07	4.4204e+06	-1.77845	0.0219308	0.288839	0.463728	190.086	732.743	12.21	Methyl (indol-3-yl)acetate	--	1.03e-17	0.400027	C11H11NO2	MS2	--	--	--	-	-	-	-
POS_M190T402	2.35008e+07	1.22847e+07	8.94079e+06	1.20624e+07	8.30736e+06	7.305e+06	7.52629e+06	5.50341e+06	6.10803e+06	3.07519e+06	2.50306e+06	1.09047e+06	1.20668e+07	4.30108e+06	-1.48828	0.0144684	0.252565	0.400917	190.078	402.291	6.7	--	N-Acetyl-L-phenylalanine	--	22.8981	C11H13NO3	MS1	Carboxylic acids and derivatives	2018-61-3	HMDB0000512	C03519	ko00360//Phenylalanine metabolism	Amino acid metabolism	Metabolism
POS_M192T140	4.43292e+06	3.21072e+06	3.02016e+06	4.56907e+06	3.56102e+06	2.81597e+06	419552	489102	627254	2.11248e+06	529566	3.17446e+06	3.60164e+06	1.2254e+06	-1.5554	0.00167608	0.105282	0.254884	192.024	139.582	2.33	--	Citric acid	--	14.089	C6H8O7	MS1	Carboxylic acids and derivatives	77-92-9	HMDB0000094	C00158	ko01100//Metabolic pathways;ko01110//Biosynthesis of secondary metabolites;ko01120//Microbial metabolism in diverse environments;ko01130//Biosynthesis of antibiotics;ko01230//Biosynthesis of amino acids;ko01200//Carbon metabolism;ko01210//2-Oxocarboxylic acid metabolism;ko00630//Glyoxylate and dicarboxylate metabolism;ko00250//Alanine, aspartate and glutamate metabolism;ko00020//Citrate cycle (TC…	Amino acid metabolism;Carbohydrate metabolism;Global and overview maps	Metabolism
POS_M192T496	6.3352e+07	3.90451e+07	3.20728e+07	3.86768e+07	4.89514e+07	2.69758e+07	1.54751e+07	2.34837e+07	1.36719e+07	2.79942e+07	1.90335e+07	1.8852e+07	4.15123e+07	1.97518e+07	-1.07156	0.00350268	0.149944	0.749077	192.066	495.599	8.26	--	--	--	--	--	--	--	--	--	-	-	-	-
POS_M192T667	5.9011e+06	4.38004e+06	3.53913e+06	3.65761e+06	3.59358e+06	3.13736e+06	2.41628e+06	2.08723e+06	1.17434e+06	1.54697e+06	1.11414e+06	1.53527e+06	4.0348e+06	1.64571e+06	-1.29379	0.000394926	0.0559602	0.245699	192.146	667.135	11.12	--	Dimethirimol	--	5.22782	C11H19N3O	MS1	--	--	--	-	-	-	-
POS_M193T189	3.10551e+07	1.23987e+07	8.69015e+06	1.22064e+07	1.35264e+06	6.33543e+06	826903	1.32055e+06	2.69726e+06	739676	810301	2.11123e+06	1.20064e+07	1.41765e+06	-3.08223	0.029565	0.330091	0.451367	193.029	188.57	3.14	--	--	--	--	--	--	--	--	--	-	-	-	-
POS_M198T101	5.67009e+07	3.90768e+07	3.31135e+07	4.31078e+07	2.95133e+07	2.82934e+07	8.78985e+06	2.31107e+07	2.17306e+07	8.20521e+06	7.63232e+06	1.91068e+07	3.83009e+07	1.47626e+07	-1.37544	0.00120394	0.101883	0.780806	198.097	101.184	1.69	--	--	--	--	--	--	--	--	--	-	-	-	-
POS_M199T291	1.20401e+07	5.47314e+06	5.28202e+06	3.44081e+06	9.83458e+06	3.2739e+06	6.62548e+06	1.0519e+07	1.66775e+07	2.03827e+07	1.53897e+07	2.51281e+07	6.55743e+06	1.57871e+07	1.26754	0.0134829	0.248774	0.383813	199.011	291.272	4.85	--	--	--	--	--	--	--	--	--	-	-	-	-
POS_M200T640	7.10852e+06	661509	3.57141e+06	4.75891e+06	4.12509e+06	547051	5.17992e+06	4.3866e+06	9.9531e+06	5.92406e+06	6.46323e+06	1.1539e+07	3.46208e+06	7.24099e+06	1.06455	0.0352302	0.345109	0.220602	200.165	639.854	10.66	--	--	--	--	--	--	--	--	--	-	-	-	-
POS_M207T243	8.11257e+06	4.86759e+06	7.71723e+06	1.37396e+07	1.19474e+07	6.56146e+06	2.08405e+06	2.61453e+06	1.18373e+06	3.50886e+06	4.63273e+06	3.24349e+06	8.8243e+06	2.8779e+06	-1.61647	0.00220051	0.121335	0.3987	207.048	243.201	4.05	--	Homocitric acid	--	7.12564	C7H10O7	MS1	Carboxylic acids and derivatives	3562-74-1	HMDB0003518	C01251	ko01100//Metabolic pathways;ko01120//Microbial metabolism in diverse environments;ko01130//Biosynthesis of antibiotics;ko01230//Biosynthesis of amino acids;ko01210//2-Oxocarboxylic acid metabolism;ko00300//Lysine biosynthesis;ko00620//Pyruvate metabolism	Amino acid metabolism;Carbohydrate metabolism;Global and overview maps	Metabolism
POS_M207T402	1.83317e+07	9.01672e+06	1.07388e+07	1.51433e+07	1.72709e+07	1.02794e+07	7.06646e+06	8.40031e+06	8.40307e+06	1.89555e+06	7.54454e+06	7.07808e+06	1.34635e+07	6.73133e+06	-1.00008	0.00531525	0.173186	0.40971	207.103	401.794	6.7	--	4-(Methylnitrosamino)-1-(3-pyridyl)-1-butanone	--	9.43164	C10H13N3O2	MS1	Organooxygen compounds	64091-91-4	HMDB0011603	-	-	-	-
POS_M208T783	1493.84	1493.84	1493.84	1493.84	1493.84	1493.84	1.33018e+08	5.61291e+07	5.13366e+07	1.11849e+07	4.91979e+07	1.19813e+07	1493.84	5.21413e+07	15.0911	0.0164834	0.264258	1.07992	208.041	782.774	13.05	--	--	--	--	--	--	--	--	--	-	-	-	-
POS_M209T560_1	1.52059e+07	9.80346e+06	9.24582e+06	9.22502e+06	9.00848e+06	7.95389e+06	1.29296e+06	1.29918e+06	1.25181e+06	1.05377e+06	1.03229e+06	787200	1.00738e+07	1.11954e+06	-3.16963	7.23116e-06	0.0088119	0.497897	209.081	559.946	9.33	--	--	--	--	--	--	--	--	--	-	-	-	-
POS_M209T483	7.20305e+06	5.95312e+06	4.76273e+06	8.15833e+06	5.79361e+06	5.34092e+06	912004	5.22504e+06	914333	870506	3.83747e+06	2.28668e+06	6.20196e+06	2.34101e+06	-1.4056	0.00166938	0.105282	0.31026	209.081	483.217	8.05	--	6-Methoxymellein	--	0.959608	C11H12O4	MS1	Benzopyrans	13410-15-6	HMDB0038510	-	-	-	-
POS_M211T460	444547	761143	376694	253125	747434	783728	626464	640219	1.66955e+06	1.73058e+06	1.01031e+06	1.14874e+06	561112	1.13764e+06	1.01969	0.024561	0.301038	0.101979	210.998	460.265	7.67	--	--	--	--	--	--	--	--	--	-	-	-	-
POS_M213T747	2.727e+07	1.84766e+07	1.77995e+07	1.80351e+07	3.27471e+07	1.56547e+07	6.07453e+06	8.54076e+06	1.10761e+07	1.058e+07	1.04236e+07	1.37284e+07	2.16638e+07	1.00706e+07	-1.10514	0.00284286	0.139025	0.553962	213.148	747.306	12.46	--	--	--	--	--	--	--	--	--	-	-	-	-
POS_M214T748	2.80305e+07	1.56918e+07	1.4738e+07	869111	1.97971e+07	1.09313e+07	4.58972e+06	5.29475e+06	7.33876e+06	5.6554e+06	428337	5.3793e+06	1.50097e+07	4.78105e+06	-1.65049	0.0230316	0.294814	0.443795	213.6	747.852	12.46	--	--	--	--	--	--	--	--	--	-	-	-	-
POS_M214T496	1.12706e+07	4.92533e+06	4.13418e+06	4.97548e+06	7.0037e+06	2.75073e+06	816190	2.34736e+06	1.31177e+06	884285	1.62545e+06	1.91857e+06	5.84334e+06	1.48394e+06	-1.97736	0.00577386	0.174034	0.328722	214.047	495.637	8.26	--	Monolinuron	--	17.206	C9H11ClN2O2	MS1	--	--	--	-	-	-	-
POS_M217T633	4.13641e+06	2.87596e+06	2.85141e+06	3.61319e+06	448583	4.04977e+06	1.22741e+07	6.23041e+06	4.2441e+06	7.38964e+06	5.89369e+06	3.35194e+06	2.99589e+06	6.56399e+06	1.13159	0.0289998	0.327215	0.277132	217.081	632.822	10.55	--	4,4'-Thiodianiline	--	7.87362	C12H12N2S	MS1	--	--	--	-	-	-	-
POS_M219T143	9.279e+06	1.46302e+07	3.1883e+07	1.68155e+07	1493.84	1493.84	1493.84	1493.84	1493.84	1493.84	1493.84	1493.84	1.21018e+07	1493.84	-12.9839	0.0331763	0.340285	0.456181	219.027	142.854	2.38	--	--	--	--	--	--	--	--	--	-	-	-	-
POS_M219T788	7.97244e+06	8.04746e+06	5.92243e+06	5.41117e+06	9.45342e+06	5.35119e+06	2.8657e+06	935172	3.7141e+06	3.29505e+06	3.3043e+06	3.70912e+06	7.02635e+06	2.97057e+06	-1.24203	0.000556788	0.0678501	0.323943	219.174	788.205	13.14	--	Nootkatone	--	0.127802	C15H22O	MS1	--	--	--	-	-	-	-
POS_M220T385_1	3.05123e+07	2.87269e+07	3.12258e+07	5.31524e+07	1.55912e+07	8.42752e+06	1.98082e+06	3.28989e+06	6.53831e+06	1.13733e+07	1.42291e+07	1.83839e+06	2.79394e+07	6.54163e+06	-2.09458	0.0091389	0.214993	0.704114	220.06	385.095	6.42	5-Hydroxyindolepyruvate	--	0.2687	1.30453	C11H9NO4	MS2	--	--	--	C05646	ko00380//Tryptophan metabolism	Amino acid metabolism	Metabolism
POS_M222T243	2.06306e+07	7.30912e+06	9.46712e+06	1.89739e+07	9.76413e+06	1.03609e+07	2.92836e+06	6.29298e+06	4.3609e+06	6.12672e+06	7.89699e+06	5.97352e+06	1.2751e+07	5.59658e+06	-1.18799	0.0133583	0.248774	0.409345	222.039	243.323	4.06	--	--	--	--	--	--	--	--	--	-	-	-	-
POS_M222T640	4.04409e+06	461167	771943	2.89273e+06	2.81073e+06	423749	3.50106e+06	3.34706e+06	4.27313e+06	4.42032e+06	4.82729e+06	8.29791e+06	1.90074e+06	4.7778e+06	1.32979	0.0143456	0.252565	0.206457	222.146	639.75	10.66	--	--	--	--	--	--	--	--	--	-	-	-	-
POS_M223T681	3.24292e+07	5.83914e+07	1.6901e+08	1.76771e+08	2.72853e+07	8.55723e+06	1.53419e+07	3.12233e+06	1.82904e+06	1.35763e+06	2.15641e+06	668545	7.87406e+07	4.07931e+06	-4.27071	0.0347388	0.341284	1.1863	223.133	680.723	11.35	--	--	--	--	--	--	--	--	--	-	-	-	-
POS_M224T243	2.54033e+08	2.6801e+08	3.25761e+08	5.71448e+08	5.47554e+08	2.116e+08	1.09484e+08	1.61534e+08	1.12073e+08	1.99348e+08	1.72117e+08	1.42467e+08	3.63067e+08	1.49504e+08	-1.28006	0.0086037	0.208854	2.33342	224.055	242.998	4.05	--	4-(2-Amino-3-hydroxyphenyl)-2,4-dioxobutanoic acid	--	1.64867	C10H9NO5	MS1	Organooxygen compounds	-	HMDB0004083	C05645	ko00380//Tryptophan metabolism	Amino acid metabolism	Metabolism
POS_M224T174	1.41349e+07	8.72239e+06	1.12421e+07	2.20596e+07	1.23972e+07	7.81115e+06	3.07262e+06	4.43556e+06	589387	3.5482e+06	5.75449e+06	1.82229e+06	1.27279e+07	3.20376e+06	-1.99015	0.00160937	0.1048	0.500912	224.055	173.965	2.9	--	--	--	--	--	--	--	--	--	-	-	-	-
POS_M225T113	2.0172e+06	5.2239e+06	9.87727e+06	6.37282e+06	6.40023e+06	5.56828e+06	1.78822e+07	5.00566e+06	8.55074e+06	1.47371e+07	1.39785e+07	1.57688e+07	5.90995e+06	1.26538e+07	1.09835	0.0130739	0.245106	0.375341	225.034	112.928	1.88	--	--	--	--	--	--	--	--	--	-	-	-	-
POS_M225T426	3.70272e+07	2.0955e+07	2.43148e+07	1.87427e+07	9.2442e+06	1.69386e+07	9.46021e+06	9.34368e+06	1.44679e+07	7.4046e+06	1.0206e+07	8.8414e+06	2.12038e+07	9.95395e+06	-1.09098	0.0162485	0.262606	0.46125	225.111	425.537	7.09	--	--	--	--	--	--	--	--	--	-	-	-	-
POS_M225T459	2.83919e+06	1.58845e+06	1.71895e+06	720652	1.71607e+06	627741	327135	772660	1.2133e+06	330196	437190	354736	1.53517e+06	572536	-1.42297	0.0233869	0.295464	0.13947	225.111	458.817	7.65	--	--	--	--	--	--	--	--	--	-	-	-	-
POS_M226T63	2.30032e+07	2.21787e+07	9.55174e+06	4.30249e+06	3.95003e+06	1.40948e+07	4.84868e+06	3.48363e+06	3.78663e+06	2.90699e+06	4.10543e+06	3.15987e+06	1.28468e+07	3.7152e+06	-1.7899	0.0244749	0.301038	0.376866	225.915	62.586	1.04	--	--	--	--	--	--	--	--	--	-	-	-	-
POS_M227T350	1.79738e+06	1.36256e+06	286014	1.45745e+06	547627	1.73989e+06	2.72764e+06	2.54527e+06	3.60474e+06	3.00687e+06	3.64223e+06	2.67218e+06	1.19849e+06	3.03316e+06	1.33961	0.000212125	0.0403986	0.217572	226.534	349.644	5.83	--	--	--	--	--	--	--	--	--	-	-	-	-
POS_M227T453	4.85585e+07	3.36264e+07	3.7e+07	5.51703e+07	7.41376e+07	3.85848e+07	2.07873e+07	1.64977e+07	2.38886e+07	2.44621e+07	1.55679e+07	2.14813e+07	4.78463e+07	2.04475e+07	-1.22648	0.0015682	0.1048	0.864592	227.126	453.021	7.55	--	--	--	--	--	--	--	--	--	-	-	-	-
POS_M227T392	1.54964e+07	8.48146e+06	7.35559e+06	1.1648e+07	1.1667e+07	6.43264e+06	3.70154e+06	3.91296e+06	5.69072e+06	4.65961e+06	3.33385e+06	5.57972e+06	1.01802e+07	4.47973e+06	-1.18428	0.00273079	0.138753	0.39328	227.126	391.737	6.53	--	--	--	--	--	--	--	--	--	-	-	-	-
POS_M231T139	954152	3.8091e+06	1.15882e+06	4.91633e+06	1.44618e+06	1.37423e+06	1.16487e+07	5.45086e+06	1.60256e+07	1.82267e+06	7.573e+06	1.33594e+07	2.27647e+06	9.31337e+06	2.0325	0.0112839	0.233966	0.371999	230.946	139.248	2.32	--	--	--	--	--	--	--	--	--	-	-	-	-
POS_M234T748	2.44492e+07	4.04332e+06	1.39545e+07	1.53514e+07	2.40933e+07	1.3373e+07	1.52572e+06	8.03267e+06	2.148e+06	9.14198e+06	8.7724e+06	9.18897e+06	1.58775e+07	6.46829e+06	-1.29552	0.0212355	0.286256	0.467654	234.113	748.198	12.47	--	--	--	--	--	--	--	--	--	-	-	-	-
POS_M237T286	1.09424e+07	4.3184e+06	4.35988e+06	1.05123e+07	5.25811e+06	4.76031e+06	905447	4.49684e+06	3.26938e+06	2.59168e+06	852908	744188	6.69191e+06	2.14341e+06	-1.64251	0.00995274	0.224634	0.331642	237.087	286.246	4.77	--	--	--	--	--	--	--	--	--	-	-	-	-
POS_M241T559	4.15302e+06	2.83817e+06	2.45776e+06	2.97383e+06	3.12345e+06	3.3061e+06	6.1298e+06	7.67419e+06	6.66422e+06	5.60058e+06	7.8206e+06	4.4993e+06	3.14206e+06	6.39811e+06	1.02594	0.000189329	0.0384528	0.290633	241.143	559.003	9.32	--	--	--	--	--	--	--	--	--	-	-	-	-
POS_M241T492	1.35342e+07	1.11479e+07	9.49508e+06	1.11351e+07	8.15262e+06	9.70372e+06	2.61597e+07	2.39261e+07	2.25006e+07	2.04099e+07	2.69934e+07	1.65362e+07	1.05281e+07	2.27543e+07	1.1119	3.85902e-05	0.0189175	0.580675	241.143	492.443	8.21	--	--	--	--	--	--	--	--	--	-	-	-	-
POS_M242T220	8.1873e+06	4.85074e+06	5.30887e+06	7.21933e+06	5.66658e+06	1.09773e+06	906039	4.15537e+06	1.231e+06	707228	758261	1.28779e+06	5.38843e+06	1.50761e+06	-1.8376	0.00656647	0.185229	0.314786	242.019	220.381	3.67	--	6-Deoxy-5-ketofructose 1-phosphate	--	2.2205	C6H11O8P	MS1	--	--	--	C16848	ko01110//Biosynthesis of secondary metabolites;ko01130//Biosynthesis of antibiotics;ko00400//Phenylalanine, tyrosine and tryptophan biosynthesis	Amino acid metabolism;Global and overview maps	Metabolism
POS_M245T148_1	4.62633e+06	3.75443e+06	6.24346e+06	3.43656e+06	4.71716e+06	3.02226e+06	4.35164e+06	5.92099e+06	9.25035e+06	1.16465e+07	1.10485e+07	1.1796e+07	4.30003e+06	9.00233e+06	1.06595	0.00660976	0.185591	0.299135	245.063	148	2.47	--	--	--	--	--	--	--	--	--	-	-	-	-
POS_M245T183	2.43977e+07	2.16945e+07	1.30242e+07	7.80374e+06	1.62356e+07	1.93617e+06	5.39527e+06	1.32155e+07	2.41945e+06	2.90517e+06	3.12081e+06	4.56483e+06	1.4182e+07	5.27018e+06	-1.42814	0.04207	0.368148	0.412151	245.076	182.798	3.05	Uridine	--	4.55e-14	2.0135	C9H12N2O6	MS2	Pyrimidine nucleosides	58-96-8	HMDB0000296	C00299	ko01100//Metabolic pathways;ko00240//Pyrimidine metabolism	Global and overview maps;Nucleotide metabolism	Metabolism
POS_M245T330	1.38139e+07	1.01e+07	9.91023e+06	1.25897e+07	1.65821e+07	1.0441e+07	4.08266e+06	3.72366e+06	5.05747e+06	5.77874e+06	4.41886e+06	6.37017e+06	1.22395e+07	4.90526e+06	-1.31914	8.28251e-05	0.0270755	0.461276	245.136	329.667	5.49	--	--	--	--	--	--	--	--	--	-	-	-	-
POS_M247T243	1.30432e+08	1.05623e+08	1.26669e+08	2.33157e+08	1.59801e+08	1.35582e+08	4.40708e+07	6.1977e+07	4.86322e+07	7.98589e+07	6.67342e+07	3.66214e+07	1.48544e+08	5.63158e+07	-1.39928	0.000801344	0.0827729	1.56629	247.039	243.201	4.05	--	--	--	--	--	--	--	--	--	-	-	-	-
POS_M251T110	2.53094e+06	2.9316e+06	4.0438e+06	1.50304e+06	2.34099e+06	719969	2.92526e+06	3.45896e+06	4.11761e+06	7.19169e+06	8.15088e+06	5.68551e+06	2.34505e+06	5.25499e+06	1.16406	0.014151	0.252565	0.235057	251.034	109.733	1.83	--	--	--	--	--	--	--	--	--	-	-	-	-
POS_M256T455	232729	204497	154241	803957	1.20724e+06	946542	1.27727e+06	1.3524e+06	1.55217e+06	1.79566e+06	1.7909e+06	455030	591534	1.37057e+06	1.21224	0.0175532	0.270386	0.122757	256.026	454.659	7.58	--	--	--	--	--	--	--	--	--	-	-	-	-
POS_M262T243	2.48888e+07	1.98567e+07	1.61084e+07	4.04885e+07	4.34836e+07	2.20887e+07	1.08655e+07	1.77717e+07	1.02762e+07	1.94872e+07	1.18614e+07	1.11317e+07	2.78191e+07	1.35656e+07	-1.03612	0.0159876	0.261453	0.592597	262.011	243.114	4.05	--	--	--	--	--	--	--	--	--	-	-	-	-
POS_M262T318	7.07447e+06	7.42102e+06	2.76507e+06	1.00068e+07	1.91197e+06	3.71795e+06	406177	2.48581e+06	1.62755e+06	372740	1.4017e+06	180664	5.48288e+06	1.07911e+06	-2.3451	0.00831979	0.205364	0.312602	262.092	318.377	5.31	--	--	--	--	--	--	--	--	--	-	-	-	-
POS_M262T306	4.98078e+06	4.17497e+06	449348	5.92276e+06	401452	1.71932e+06	669993	313434	255959	606430	592908	241591	2.94144e+06	446719	-2.71908	0.0293134	0.328501	0.223028	262.092	306.461	5.11	--	--	--	--	--	--	--	--	--	-	-	-	-
POS_M263T91	1.92692e+06	2.37822e+06	7.47706e+06	1.89317e+06	9.43844e+06	8.75899e+06	5.71342e+06	1.19111e+07	9.81847e+06	1.66852e+07	1.33711e+07	1.14216e+07	5.31213e+06	1.14868e+07	1.11262	0.0147561	0.252565	0.347374	262.907	90.9239	1.52	--	--	--	--	--	--	--	--	--	-	-	-	-
POS_M265T111	949892	5.88559e+06	4.39378e+06	1.60924e+06	741221	3.85922e+06	5.96029e+06	5.30949e+06	6.97676e+06	4.48058e+06	4.97418e+06	8.18427e+06	2.90649e+06	5.98093e+06	1.04109	0.0136155	0.248774	0.265424	265.023	110.936	1.85	--	--	--	--	--	--	--	--	--	-	-	-	-
POS_M265T412	1.65082e+09	1.18782e+09	1.54514e+09	1.84541e+09	1.14854e+09	1.42363e+09	4.88139e+08	5.87094e+08	5.75771e+08	6.25827e+08	6.66405e+08	4.80553e+08	1.46689e+09	5.70631e+08	-1.36213	1.40011e-05	0.0121869	4.94359	265.154	411.81	6.86	--	--	--	--	--	--	--	--	--	-	-	-	-
POS_M266T412	2.23556e+08	1.80577e+08	2.33012e+08	2.72619e+08	1.66749e+08	2.07081e+08	6.94211e+07	2.22808e+07	2.17158e+07	5.77853e+07	2.56577e+07	2.04677e+07	2.13932e+08	3.62214e+07	-2.56224	1.70321e-06	0.00518884	2.20646	266.158	411.832	6.86	--	--	--	--	--	--	--	--	--	-	-	-	-
POS_M267T579	2.71351e+06	497521	2.21239e+06	2.66367e+06	2.94012e+06	431408	5.15767e+06	3.63205e+06	4.04112e+06	3.7496e+06	3.12847e+06	4.16042e+06	1.90977e+06	3.97822e+06	1.05872	0.00346291	0.149944	0.196189	267.12	579.489	9.66	--	--	--	--	--	--	--	--	--	-	-	-	-
POS_M268T242	3.08131e+08	2.06715e+08	2.70743e+08	4.0672e+08	4.4635e+08	1.99776e+08	1.03003e+08	1.7314e+08	1.40008e+08	1.52731e+08	1.70579e+08	1.12161e+08	3.06406e+08	1.41937e+08	-1.1102	0.00355344	0.149944	2.10093	268.019	242.356	4.04	--	--	--	--	--	--	--	--	--	-	-	-	-
POS_M268T154	9.10588e+08	6.10677e+08	1.04453e+08	1.42518e+08	4.96847e+08	1.88999e+08	5.76169e+07	2.2153e+08	1.01213e+08	3.18073e+07	7.56629e+07	2.38905e+07	4.09014e+08	8.52869e+07	-2.26175	0.0362846	0.34842	2.47948	268.103	153.555	2.56	--	--	--	--	--	--	--	--	--	-	-	-	-
POS_M270T588	1.77267e+06	176369	2.11073e+06	468780	89253.5	1.75219e+06	5.4664e+06	2.80625e+06	2.65144e+06	3.0548e+06	1.90847e+06	1.78967e+06	1.06167e+06	2.94617e+06	1.47251	0.0170294	0.266975	0.207179	270.078	588.403	9.81	--	6-Hydroxydaidzein	--	6.39227	C15H10O5	MS1	Isoflavonoids	17817-31-1	HMDB0031715	C14314	ko01110//Biosynthesis of secondary metabolites;ko00943//Isoflavonoid biosynthesis	Biosynthesis of other secondary metabolites;Global and overview maps	Metabolism
POS_M273T331	5.81131e+06	5.29756e+06	5.16079e+06	1.16425e+06	5.43246e+06	4.32043e+06	1.41027e+07	8.9511e+06	1.15249e+07	1.19823e+07	1.09573e+07	8.74558e+06	4.53113e+06	1.1044e+07	1.28532	0.000126305	0.0320658	0.421653	273.057	331.138	5.52	--	Isoprothiolane	--	1.12636	C12H18O4S2	MS1	Carboxylic acids and derivatives	50512-35-1	HMDB0031779	-	-	-	-
POS_M277T144	1.18074e+07	1.79058e+07	1.25607e+07	1.38598e+07	2.58076e+07	1.60589e+07	1.03326e+07	7.70089e+06	4.86047e+06	7.71714e+06	4.61884e+06	5.75546e+06	1.63334e+07	6.83089e+06	-1.25767	0.00196309	0.11501	0.471708	277.089	144.28	2.4	--	6-Tuliposide B	--	4.29089	C11H18O9	MS1	--	--	--	-	-	-	-
POS_M281T788	1.98071e+09	1.9324e+09	2.01772e+09	3.5821e+09	4.63377e+09	4.75055e+09	8.43735e+08	9.46799e+08	7.21727e+08	2.52987e+08	2.26855e+08	1.38065e+08	3.14954e+09	5.21695e+08	-2.59386	0.000952905	0.0894921	7.87284	281.247	787.745	13.13	10E,12Z-Octadecadienoic acid	--	1.88e-11	0.518693	C18H32O2	MS2	Fatty Acyls	2420-56-6	HMDB0005048	C04056	ko00591//Linoleic acid metabolism	Lipid metabolism	Metabolism
POS_M282T473	1.6956e+06	1.19249e+06	945112	283069	862606	999597	184094	161418	692713	181491	159454	164058	996413	257205	-1.95383	0.00507975	0.168211	0.12214	282.169	473.301	7.89	--	--	--	--	--	--	--	--	--	-	-	-	-
POS_M283T763	1.05051e+07	8.15277e+07	2.41352e+08	3.14147e+08	1.42167e+08	8.28007e+07	3.88549e+07	1.98939e+07	1.42975e+07	1.48683e+07	5.16351e+06	4.93959e+06	1.45417e+08	1.63363e+07	-3.15404	0.0194444	0.275523	1.63091	282.608	762.773	12.71	--	--	--	--	--	--	--	--	--	-	-	-	-
POS_M284T318	1.22015e+07	1.32835e+07	3.16154e+06	1.27767e+07	2.8277e+06	4.94748e+06	439911	2.75451e+06	1.9778e+06	1.59435e+06	2.85716e+06	396238	8.19975e+06	1.67e+06	-2.29574	0.0113277	0.233966	0.372633	284.073	318.475	5.31	--	Diazepam	--	6.02781	C16H13ClN2O	MS1	Benzodiazepines	439-14-5	HMDB0014967	-	-	-	-
POS_M285T533	339611	1.09216e+06	283203	278855	522678	1.94407e+06	2.41001e+06	2.42659e+06	2.87622e+06	758915	3.52635e+06	3.98456e+06	743431	2.66377e+06	1.8412	0.00476174	0.164439	0.212968	285.13	532.55	8.88	--	Norcodeine	--	21.6616	C17H19NO3	MS1	Morphinans	-	HMDB0060657	-	-	-	-
POS_M285T712	491173	234761	344800	302417	887375	910038	273876	1.47697e+06	2.08215e+06	418936	1.82809e+06	1.53985e+06	528427	1.26998e+06	1.26503	0.0479404	0.388346	0.109306	285.221	711.602	11.86	--	--	--	--	--	--	--	--	--	-	-	-	-
POS_M287T392	121210	112254	121452	810882	73044.5	78241.8	879360	930929	164776	867611	541841	1.22087e+06	219514	767564	1.80597	0.0165545	0.264258	0.0945702	287.043	391.525	6.53	--	Glycineamideribotide	--	25.0222	C7H15N2O8P	MS1	Glycinamide ribonucleotides	10074-18-7	HMDB0002022	C03838	ko01100//Metabolic pathways;ko01110//Biosynthesis of secondary metabolites;ko01130//Biosynthesis of antibiotics;ko00230//Purine metabolism	Global and overview maps;Nucleotide metabolism	Metabolism
POS_M288T756	1.17742e+10	7.78695e+09	7.56216e+09	1.01688e+10	6.42095e+09	4.27764e+09	4.05989e+09	3.82082e+09	4.20959e+09	1.80353e+09	2.21436e+09	2.52712e+09	7.99845e+09	3.10588e+09	-1.36472	0.00187251	0.112962	11.1452	288.289	756.291	12.6	--	--	--	--	--	--	--	--	--	-	-	-	-
POS_M289T149	4.51284e+07	2.47771e+07	1.5981e+07	2.02182e+07	2.0936e+07	9.79608e+06	2.35571e+06	1.96131e+06	8.20812e+06	8.06282e+06	8.59264e+06	1.36924e+06	2.28061e+07	5.09164e+06	-2.16322	0.00620821	0.180036	0.644388	289.04	148.841	2.48	--	--	--	--	--	--	--	--	--	-	-	-	-
POS_M289T729	1.06259e+06	1.32639e+06	1.14037e+06	367013	871095	1.13304e+06	3.47451e+06	2.07757e+06	1.46324e+06	2.83799e+06	815735	2.07603e+06	983418	2.12418e+06	1.11103	0.0194348	0.275523	0.153398	289.179	728.639	12.14	--	--	--	--	--	--	--	--	--	-	-	-	-
POS_M290T449	339893	496050	2.08243e+06	627217	893514	4.15297e+06	6.73345e+06	6.67604e+06	4.94243e+06	415127	4.30196e+06	2.44155e+06	1.43201e+06	4.25176e+06	1.57002	0.0371934	0.350804	0.249978	290.196	448.964	7.48	--	--	--	--	--	--	--	--	--	-	-	-	-
POS_M291T420	118244	24227.5	61187	51894.8	30702	150403	362743	258822	544940	35953.6	46008.9	291883	72776.5	256725	1.81868	0.0486224	0.389299	0.0564792	290.858	420.312	7.01	--	--	--	--	--	--	--	--	--	-	-	-	-
POS_M292T304	3.04501e+06	2.02266e+06	149689	243793	1.3955e+06	1.61736e+06	103087	259378	59770	68628	329931	54326.4	1.41233e+06	145854	-3.27549	0.0185956	0.271062	0.152803	292.073	303.83	5.06	--	--	--	--	--	--	--	--	--	-	-	-	-
POS_M293T412	2.05478e+07	4.7853e+06	1.43942e+07	1.27436e+07	2.95952e+06	7.78401e+06	2.66222e+06	2.56381e+06	3.79499e+06	851852	847760	1.06698e+07	1.05357e+07	3.56508e+06	-1.56329	0.0472845	0.384652	0.362615	293.189	411.917	6.87	--	Cannabinol	--	11.7029	C21H26O2	MS1	--	--	--	-	-	-	-
POS_M295T331	889272	81928.6	510418	470106	617493	169497	366891	1.25745e+06	1.20754e+06	1.56958e+06	441428	1.12085e+06	456452	993957	1.12272	0.0422307	0.368148	0.0813077	295.04	331.226	5.52	--	--	--	--	--	--	--	--	--	-	-	-	-
POS_M295T165	2.85663e+06	1.26376e+06	335579	1.14916e+06	37376.6	2.73313e+06	43708.8	201687	84174.4	485941	139554	23634.8	1.39594e+06	163117	-3.09726	0.0298077	0.331018	0.140034	295.066	165.101	2.75	--	N4-Acetylsulfamethoxazole	--	10.4625	C12H13N3O4S	MS1	Benzene and substituted derivatives	21312-10-7	HMDB0013854	-	-	-	-
POS_M295T341	4.49183e+06	2.57932e+06	2.61294e+06	2.33484e+06	1.17392e+06	1.60465e+06	233194	1.03951e+06	1.64567e+06	1.07731e+06	1.08982e+06	927979	2.46625e+06	1.00225e+06	-1.29908	0.0155625	0.25745	0.173918	295.096	340.657	5.68	--	--	--	--	--	--	--	--	--	-	-	-	-
POS_M301T467	5.85968e+06	2.96868e+06	2.76994e+06	2.91849e+06	2.05103e+06	1.75527e+06	1.98126e+06	680552	1.82548e+06	2.35902e+06	1.45676e+06	733994	3.05385e+06	1.50618e+06	-1.01974	0.0406043	0.365192	0.168791	301.04	467.364	7.79	--	--	--	--	--	--	--	--	--	-	-	-	-
POS_M302T773	6.94951e+07	1.42491e+07	8.20846e+07	4.52783e+07	4.47426e+07	5.59558e+07	4.55604e+07	3.24169e+07	3.63748e+07	2.27574e+06	1.61273e+07	1.76953e+07	5.19676e+07	2.50751e+07	-1.05136	0.0422368	0.368148	0.648694	302.269	773.286	12.89	--	--	--	--	--	--	--	--	--	-	-	-	-
POS_M303T809	1.07332e+07	7.33917e+06	7.139e+06	5.62809e+06	6.54204e+06	1.42342e+06	1.27162e+06	1.36712e+06	1.46235e+06	1.33254e+06	244213	1.41412e+06	6.46748e+06	1.18199e+06	-2.45198	0.00171862	0.105642	0.368333	302.643	809.488	13.49	--	--	--	--	--	--	--	--	--	-	-	-	-
POS_M303T667	8.34118e+06	1.14006e+06	4.11516e+06	4.71725e+06	2.77092e+06	609256	898852	757427	695819	634444	820073	724083	3.61564e+06	755116	-2.25948	0.0322068	0.337979	0.248087	303.231	666.781	11.11	19(R)-HETE	--	1.05e-12	12.0071	C20H32O3	MS2	--	--	--	C14749	ko01100//Metabolic pathways;ko00590//Arachidonic acid metabolism	Global and overview maps;Lipid metabolism	Metabolism
POS_M305T317	4.10295e+06	1.17745e+06	2.81062e+06	3.75141e+06	2.03283e+06	1.39687e+06	527486	686508	191225	227088	1.1704e+06	909057	2.54536e+06	618628	-2.04072	0.00411863	0.156528	0.219219	305.147	317.49	5.29	--	--	--	--	--	--	--	--	--	-	-	-	-
POS_M307T391	5.46647e+06	3.34014e+06	4.92184e+06	4.05775e+06	2.72247e+06	2.72207e+06	2.23626e+06	628622	1.39312e+06	2.84652e+06	1.76711e+06	1.26508e+06	3.87179e+06	1.68945e+06	-1.19645	0.00321584	0.149944	0.22224	306.976	390.863	6.51	--	Iodotyrosine	--	19.1353	C9H10INO3	MS1	Carboxylic acids and derivatives	70-78-0	HMDB0000021	C02515	ko01100//Metabolic pathways;ko00350//Tyrosine metabolism	Amino acid metabolism;Global and overview maps	Metabolism
POS_M308T242	6.21331e+06	3.5838e+06	7.38452e+06	5.41672e+06	1.06354e+07	5.3997e+06	1.76952e+06	3.16252e+06	800183	3.78525e+06	1.20523e+06	3.40418e+06	6.4389e+06	2.35448e+06	-1.45141	0.00416174	0.156528	0.319477	308.007	242.191	4.04	--	--	--	--	--	--	--	--	--	-	-	-	-
POS_M311T353	5.15562e+07	1.16206e+08	8.73228e+07	1.9752e+08	9.46477e+07	1.15904e+08	7.42324e+07	6.86611e+07	1.83532e+07	6.57664e+07	3.88683e+07	1.50105e+07	1.10526e+08	4.68153e+07	-1.23933	0.0183256	0.271062	1.10892	311.122	353.445	5.89	--	--	--	--	--	--	--	--	--	-	-	-	-
POS_M320T486	5.07779e+07	2.26209e+07	1.63737e+07	1.94436e+07	1.10942e+07	1.09657e+07	4.85643e+06	1.00269e+07	6.49671e+06	1.01914e+07	7.5439e+06	6.44291e+06	2.18793e+07	7.59304e+06	-1.52682	0.0422128	0.368148	0.520801	320.113	486.318	8.11	Indole-3-acetyl-beta-1-D-glucoside	--	0.0174237	11.8786	C16H19NO7	MS2	--	--	--	-	-	-	-
POS_M320T496	4.45592e+07	1.71517e+07	1.34872e+07	1.78224e+07	9.07846e+06	9.5059e+06	3.92549e+06	9.74077e+06	5.24282e+06	8.44432e+06	6.00424e+06	4.77727e+06	1.86008e+07	6.35582e+06	-1.54922	0.0495429	0.391059	0.479329	320.113	495.779	8.26	--	Tetrodotoxin	--	11.5319	C11H17N3O8	MS1	--	--	--	-	-	-	-
POS_M321T544	6.9637e+06	6.90916e+06	7.10103e+06	8.1815e+06	7.19176e+06	7.43491e+06	6.92643e+06	1.8051e+06	2.04271e+06	6.36616e+06	2.24173e+06	1.98851e+06	7.29701e+06	3.56177e+06	-1.03471	0.00384079	0.153811	0.280841	321.093	544.247	9.07	--	alpha-Naphthyl-beta-D-glucuronide	--	2.9012	C16H16O7	MS1	--	--	--	-	-	-	-
POS_M322T242	4.68347e+06	2.85969e+06	2.77368e+06	3.47682e+06	4.13481e+06	2.51608e+06	128504	1.19943e+06	921085	1.29627e+06	1.10753e+06	930764	3.40743e+06	930597	-1.87245	8.16522e-05	0.0270755	0.26725	322.003	241.54	4.03	--	--	--	--	--	--	--	--	--	-	-	-	-
POS_M322T366	2.28323e+08	1.04281e+08	1.37643e+08	1.85867e+08	1.35856e+08	1.00173e+08	4.20629e+07	1.2443e+07	8.9884e+06	5.30914e+07	6.11465e+07	3.6498e+07	1.4869e+08	3.57051e+07	-2.05811	0.000447549	0.0592808	1.74094	322.211	365.56	6.09	--	Propoxyphene	--	3.07231	C22H29NO2	MS1	Stilbenes	469-62-5	HMDB0014785	-	-	-	-
POS_M323T242	3.43057e+07	2.09968e+07	1.95254e+07	2.34477e+07	2.06776e+07	1.94727e+07	9.64301e+06	9.10628e+06	6.98723e+06	1.5742e+07	9.02194e+06	1.12232e+07	2.3071e+07	1.02873e+07	-1.16522	0.000653036	0.0750745	0.579126	322.972	242.356	4.04	--	--	--	--	--	--	--	--	--	-	-	-	-
POS_M327T438	3.28182e+06	470448	1.72114e+06	663526	1.60009e+06	341089	5.04468e+06	4.32283e+06	3.99597e+06	3.83101e+06	2.08565e+06	3.83112e+06	1.34635e+06	3.85188e+06	1.5165	0.00200743	0.116488	0.230486	327.141	438.001	7.3	--	--	--	--	--	--	--	--	--	-	-	-	-
POS_M328T435	2.19526e+06	1.31297e+06	925528	655627	1.09204e+06	601962	270468	587068	493279	187072	272455	777362	1.13056e+06	431284	-1.39033	0.0213358	0.286341	0.121493	328.222	434.93	7.25	--	--	--	--	--	--	--	--	--	-	-	-	-
POS_M329T815	666936	464578	1.74896e+06	376688	2.47791e+06	1.79326e+06	3.52813e+06	1.23077e+06	4.45906e+06	6.00149e+06	2.00991e+06	7.83462e+06	1.25472e+06	4.17733e+06	1.73521	0.0211542	0.286256	0.220901	329.268	815.188	13.59	--	--	--	--	--	--	--	--	--	-	-	-	-
POS_M334T771	5.60522e+07	3.44622e+07	6.98182e+07	5.40271e+07	1.29641e+08	6.69422e+07	2.98674e+07	5.39744e+07	2.17371e+07	3.1574e+07	3.72304e+07	1.80637e+07	6.84905e+07	3.20745e+07	-1.09448	0.028469	0.324227	0.849726	334.236	771.437	12.86	--	--	--	--	--	--	--	--	--	-	-	-	-
POS_M336T241	2.04453e+07	2.96214e+07	3.28742e+07	3.1314e+07	6.03117e+07	3.79764e+07	1.60753e+07	1.74915e+07	9.1916e+06	1.763e+07	1.83825e+07	9.75229e+06	3.54238e+07	1.47538e+07	-1.26363	0.004921	0.167287	0.67485	336.006	241.073	4.02	--	--	--	--	--	--	--	--	--	-	-	-	-
POS_M338T460	1.55105e+08	1.3567e+08	5.62644e+07	8.77308e+07	4.99077e+07	2.45075e+07	3.46288e+07	3.89353e+07	1.9207e+07	1.3928e+07	2.70306e+07	3.85476e+07	8.48642e+07	2.87129e+07	-1.56346	0.0254908	0.306947	1.06278	338.122	460.443	7.67	--	Dimefuron	--	20.7608	C15H19ClN4O3	MS1	--	--	--	-	-	-	-
POS_M338T746	1.84378e+07	1.58647e+07	3.86788e+07	1.27144e+07	1.48015e+07	1.54269e+07	7.25781e+07	1.14381e+08	1.34406e+08	1.57548e+07	1.37787e+08	7.73423e+07	1.93207e+07	9.20414e+07	2.25214	0.00376928	0.153811	1.29941	338.341	746.322	12.44	Erucic acid	--	4.35e-20	0.241448	C22H42O2	MS2	Fatty Acyls	112-86-7	HMDB0002068	C08316	ko01040//Biosynthesis of unsaturated fatty acids	Lipid metabolism	Metabolism
POS_M342T101	4.99331e+08	3.38282e+08	2.76691e+08	2.84469e+08	4.65104e+08	2.32663e+08	4.95992e+07	2.67415e+08	1.78335e+08	1.76383e+08	1.69224e+08	1.39907e+08	3.49423e+08	1.63477e+08	-1.09589	0.00556785	0.174034	2.15496	342.138	100.786	1.68	--	Coniferin	--	19.5533	C16H22O8	MS1	Carbohydrates and carbohydrate conjugates	531-29-3	HMDB0013682	C00761	ko00940//Phenylpropanoid biosynthesis	Biosynthesis of other secondary metabolites	Metabolism
POS_M343T492	1493.84	1493.84	1493.84	1493.84	1493.84	1493.84	1493.84	1.23236e+08	7.60703e+07	5.99036e+07	4.12484e+07	1.88472e+07	1493.84	5.32178e+07	15.1206	0.0140252	0.25208	0.996494	343.172	492.481	8.21	--	--	--	--	--	--	--	--	--	-	-	-	-
POS_M346T312	1.59134e+07	9.53722e+06	2.41415e+06	8.9683e+06	4.94101e+06	5.37856e+06	3.62326e+06	3.58693e+06	2.12835e+06	666523	2.58925e+06	1.91316e+06	7.85878e+06	2.41791e+06	-1.70054	0.0213307	0.286341	0.33194	346.112	312.453	5.21	--	Dihydrochelirubine	--	25.7423	C21H17NO5	MS1	--	--	--	C05194	ko01100//Metabolic pathways;ko01110//Biosynthesis of secondary metabolites;ko00950//Isoquinoline alkaloid biosynthesis	Biosynthesis of other secondary metabolites;Global and overview maps	Metabolism
POS_M348T379	1.22106e+06	2.49794e+06	2.63266e+06	3.29693e+06	2.28235e+06	1.42733e+06	6.28784e+06	3.07184e+06	7.38661e+06	2.52423e+06	5.2822e+06	2.44092e+06	2.22638e+06	4.49894e+06	1.01489	0.0330096	0.340172	0.20955	347.555	378.728	6.31	--	--	--	--	--	--	--	--	--	-	-	-	-
POS_M349T707	9.38744e+07	4.12981e+07	3.85189e+07	3.90928e+07	2.98723e+07	2.59321e+07	2.6439e+07	4.88383e+06	2.01702e+07	1.91073e+07	2.2062e+07	1.79483e+07	4.47648e+07	1.84351e+07	-1.27991	0.0316161	0.335835	0.708902	349.276	706.654	11.78	--	--	--	--	--	--	--	--	--	-	-	-	-
POS_M351T794	1.83784e+06	1.33382e+06	1.0135e+06	4.5418e+06	720459	3.98252e+06	4.83493e+06	2.41183e+06	5.47039e+06	8.27531e+06	1.07576e+07	6.49567e+06	2.23832e+06	6.37429e+06	1.50985	0.0120755	0.237343	0.290579	351.336	793.509	13.23	--	--	--	--	--	--	--	--	--	-	-	-	-
POS_M355T246	3.87215e+07	1.31333e+07	1.0271e+07	2.72357e+07	2.52496e+07	9.26025e+06	7.56927e+06	1.0103e+07	6.13421e+06	1.21566e+07	1.01301e+07	8.63934e+06	2.06452e+07	9.12209e+06	-1.17837	0.039123	0.359074	0.513707	355.149	245.642	4.09	--	S-Adenosylmethioninamine	--	2.09503	C14H23N6O3S	MS1	5'-deoxyribonucleosides	22365-13-5	HMDB0000988	C01137	ko01100//Metabolic pathways;ko00330//Arginine and proline metabolism;ko00270//Cysteine and methionine metabolism	Amino acid metabolism;Global and overview maps	Metabolism
POS_M355T707_2	1.46933e+07	6.79811e+06	7.45051e+06	6.92183e+06	5.85335e+06	4.30808e+06	5.85465e+06	898952	3.26098e+06	3.72522e+06	3.52816e+06	634602	7.67086e+06	2.98376e+06	-1.36226	0.0189357	0.274515	0.302644	355.266	706.933	11.78	--	--	--	--	--	--	--	--	--	-	-	-	-
POS_M356T695	317937	91982.8	94756.4	572802	88884.3	254771	983532	761124	177861	249852	763717	895977	236856	638677	1.43108	0.0303328	0.331591	0.0838373	356.251	695.44	11.59	--	--	--	--	--	--	--	--	--	-	-	-	-
POS_M357T639	2.191e+06	386406	1.82187e+06	1.51884e+06	707248	256555	2.23244e+06	3.32188e+06	2.58273e+06	3.09635e+06	1.37437e+06	2.03719e+06	1.14699e+06	2.44083e+06	1.08952	0.0148371	0.252565	0.146791	357.202	639.279	10.65	--	--	--	--	--	--	--	--	--	-	-	-	-
POS_M360T460	3.18824e+08	1.68257e+08	1.2914e+08	1.42032e+08	8.27965e+07	6.71734e+07	7.70388e+07	6.60704e+07	2.70513e+07	6.41223e+07	5.89367e+07	4.90097e+07	1.5137e+08	5.70382e+07	-1.40808	0.0306375	0.333943	1.35182	360.103	460.443	7.67	--	--	--	--	--	--	--	--	--	-	-	-	-
POS_M362T695	984299	120199	98402.4	528522	1.16582e+06	426176	135413	29517.2	40535.3	62315.6	75596.2	63505	553903	67813.6	-3.02999	0.0226735	0.292071	0.105102	362.149	695.041	11.58	--	--	--	--	--	--	--	--	--	-	-	-	-
POS_M365T330	8.06392e+06	8.73301e+06	3.2681e+06	8.96513e+06	4.49568e+06	4.1515e+06	2.2642e+06	5.88961e+06	1.65097e+06	2.13504e+06	1.24166e+06	1.14629e+06	6.27956e+06	2.38796e+06	-1.39488	0.0123138	0.238863	0.291887	365.145	329.668	5.49	--	Pyridaben	--	0.425317	C19H25ClN2OS	MS1	--	--	--	-	-	-	-
POS_M365T828	4.35469e+06	410317	443769	884469	3.71569e+06	687439	4.35711e+06	4.17823e+06	4.55106e+06	2.78425e+06	4.63663e+06	5.06111e+06	1.74939e+06	4.2614e+06	1.28447	0.0103496	0.227427	0.208037	365.172	827.609	13.79	--	--	--	--	--	--	--	--	--	-	-	-	-
POS_M368T304	2.33619e+06	1.3946e+06	1.94799e+06	3.85967e+06	3.42698e+06	753290	895058	1.17058e+06	329033	191473	1.26205e+06	909306	2.28645e+06	792917	-1.52787	0.016058	0.261453	0.191663	368.05	303.531	5.06	--	--	--	--	--	--	--	--	--	-	-	-	-
POS_M368T298	2.00013e+07	1.2265e+07	1.45518e+07	1.525e+07	1.1113e+07	1.28604e+07	9.05355e+06	6.59469e+06	4.89147e+06	6.60582e+06	7.8917e+06	5.41774e+06	1.43403e+07	6.74249e+06	-1.08872	0.000348905	0.053147	0.43256	368.097	297.597	4.96	--	--	--	--	--	--	--	--	--	-	-	-	-
POS_M368T103	1.0219e+07	1.40048e+07	1.47097e+07	1.32973e+07	8.94878e+06	1.20978e+07	6.32162e+06	5.22716e+06	4.57793e+06	6.12848e+06	6.73874e+06	6.39916e+06	1.22129e+07	5.89885e+06	-1.0499	7.24247e-05	0.0270755	0.389071	368.096	102.631	1.71	--	--	--	--	--	--	--	--	--	-	-	-	-
POS_M369T392	2.17997e+06	352528	2.04659e+06	954101	355493	462324	5.03721e+06	6.16705e+06	972823	6.9829e+06	1.07254e+06	5.20643e+06	1.0585e+06	4.23982e+06	2.00198	0.0169423	0.266743	0.237067	369.1	392.287	6.54	--	(1'S,5'S)-Averufin	--	8.51881	C20H16O7	MS1	--	--	--	C20574	ko01130//Biosynthesis of antibiotics	Global and overview maps	Metabolism
POS_M369T501	4.36641e+07	2.99115e+07	3.345e+07	9.75384e+07	1.38604e+07	6.15794e+07	4.69809e+07	8.46395e+06	1.16852e+07	5.0331e+06	1.5579e+07	8.21329e+06	4.66673e+07	1.59926e+07	-1.54501	0.0480375	0.388346	0.696889	369.196	500.82	8.35	--	Sufentanil	--	0.758594	C22H30N2O2S	MS1	Benzene and substituted derivatives	56030-54-7	HMDB0014846	-	-	-	-
POS_M369T824	3.99564e+06	1.27713e+06	2.55677e+06	846908	673887	555609	3.59858e+06	8.68239e+06	6.52049e+06	6.82379e+06	6.78299e+06	7.3214e+06	1.65099e+06	6.62161e+06	2.00385	0.000212171	0.0403986	0.342017	369.261	824.029	13.73	Misoprostol	--	0.197116	6.46401	C21H36O5	MS2	Fatty Acyls	59122-46-2	HMDB0015064	-	-	-	-
POS_M371T466	4.00038e+06	2.9985e+06	3.46265e+06	5.1571e+06	3.75292e+06	1.76916e+06	1.66264e+06	1.21882e+06	345486	1.51011e+06	217157	2.08751e+06	3.52345e+06	1.17362e+06	-1.58602	0.00164348	0.105282	0.254151	371.167	466.167	7.77	--	--	--	--	--	--	--	--	--	-	-	-	-
POS_M371T817	1.92509e+07	1.45415e+07	1.51567e+07	1.48122e+07	1.15968e+07	9.67224e+06	1.65275e+06	9.19882e+06	6.10897e+06	8.22632e+06	1.53075e+06	8.59563e+06	1.41717e+07	5.88554e+06	-1.26777	0.00173383	0.105642	0.466238	371.172	817.386	13.62	--	Floramultine	--	2.83952	C21H25NO5	MS1	--	--	--	C16713	ko00950//Isoquinoline alkaloid biosynthesis	Biosynthesis of other secondary metabolites	Metabolism
POS_M374T448	3.79931e+06	2.01102e+06	1.01273e+06	2.9631e+06	346929	982858	36760.6	69861.7	61429.7	40590.8	41736.6	2987.68	1.85266e+06	42227.8	-5.45526	0.00740749	0.190794	0.2031	374.159	447.519	7.46	--	--	--	--	--	--	--	--	--	-	-	-	-
POS_M374T620	1.91238e+06	2.59156e+06	1.83108e+06	1.54847e+06	1.35138e+06	1.56051e+06	817158	659390	463306	1.14038e+06	1.94943e+06	116453	1.79923e+06	857685	-1.06886	0.0136316	0.248774	0.125799	374.242	620.362	10.34	--	--	--	--	--	--	--	--	--	-	-	-	-
POS_M375T748	4.44169e+07	2.3298e+07	2.36646e+07	6.57632e+06	2.94851e+07	1.4944e+07	8.53097e+06	2.59711e+06	2.86005e+06	1.36938e+07	1.17132e+07	1.30183e+07	2.37308e+07	8.73559e+06	-1.44178	0.024092	0.298215	0.542713	375.212	748.123	12.47	--	--	--	--	--	--	--	--	--	-	-	-	-
POS_M377T707_2	3.10432e+06	2.8119e+06	1.38134e+07	1.43253e+07	1.74365e+07	1.20383e+07	2.95617e+06	8.28491e+06	1.27172e+06	5.03733e+06	3.04521e+06	2.1759e+06	1.05883e+07	3.79521e+06	-1.48022	0.0315399	0.335835	0.362573	377.308	706.616	11.78	--	Isolithocholic acid	--	7.21802	C24H40O3	MS1	Steroids and steroid derivatives	1534-35-6	HMDB0000717	-	-	-	-
POS_M379T221	1.95097e+06	8.1809e+06	6.45072e+06	1.26956e+06	5.84215e+06	4.56697e+06	930056	886650	2.58814e+06	684402	459085	2.7552e+06	4.71021e+06	1.38392e+06	-1.76703	0.0173449	0.269599	0.238097	379.009	220.546	3.68	--	--	--	--	--	--	--	--	--	-	-	-	-
POS_M389T429	5.76233e+06	2.56551e+06	3.02003e+06	3.4674e+06	3.92145e+06	3.7761e+06	1.28455e+06	364475	1.48221e+06	1.80713e+06	282202	1.10561e+06	3.75214e+06	1.05436e+06	-1.83134	0.000382557	0.0554981	0.265776	389.176	428.686	7.14	--	--	--	--	--	--	--	--	--	-	-	-	-
POS_M390T101	1.54658e+07	3.25153e+06	1.22437e+07	2.68335e+06	1.04173e+07	1.04043e+07	1.83234e+06	2.7458e+06	8.39347e+06	1.5126e+06	2.88143e+06	2.16708e+06	9.07766e+06	3.25545e+06	-1.47946	0.031262	0.335351	0.317081	390.185	101.103	1.69	--	--	--	--	--	--	--	--	--	-	-	-	-
POS_M392T350	8.7398e+06	5.77158e+06	7.03206e+06	1.74862e+06	5.08123e+06	5.45939e+06	2.15287e+06	2.32761e+06	996342	889908	3.28641e+06	4.64293e+06	5.63878e+06	2.38268e+06	-1.2428	0.0151772	0.255455	0.243686	392.094	349.562	5.83	--	--	--	--	--	--	--	--	--	-	-	-	-
POS_M392T324	1.02541e+07	7.9473e+06	7.50921e+06	1.15818e+07	2.083e+07	4.72765e+06	3.40085e+06	3.72643e+06	4.97644e+06	8.5789e+06	3.96922e+06	5.84528e+06	1.0475e+07	5.08285e+06	-1.04324	0.0498631	0.392021	0.351092	392.094	324.223	5.4	--	--	--	--	--	--	--	--	--	-	-	-	-
POS_M400T363	1.17253e+07	1.17295e+07	9.21274e+06	4.6229e+06	7.08934e+06	5.48809e+06	5.1797e+06	3.60148e+06	3.69928e+06	734740	3.66712e+06	2.68933e+06	8.31132e+06	3.26194e+06	-1.34935	0.00462116	0.163291	0.318043	400.055	363.034	6.05	--	--	--	--	--	--	--	--	--	-	-	-	-
POS_M401T645	1.54521e+07	2.34666e+07	1.95326e+07	1.81722e+07	2.24041e+07	2.14904e+07	1.22491e+07	1.66242e+07	8.74363e+06	1.08719e+07	9.05996e+06	1.2276e+06	2.00863e+07	9.79607e+06	-1.03594	0.00160099	0.1048	0.463864	401.158	645.158	10.75	--	Nimodipine	--	21.8055	C21H26N2O7	MS1	Pyridines and derivatives	66085-59-4	HMDB0014537	-	-	-	-
POS_M402T98	5.27193e+07	2.24948e+07	2.32302e+07	1.62967e+07	2.89092e+07	2.51813e+07	1.62997e+07	4.20659e+06	8.5046e+06	1.01507e+07	2.72178e+06	3.28602e+06	2.81386e+07	7.52823e+06	-1.90217	0.00432375	0.160638	0.673289	402.159	98.2885	1.64	--	4'-O-Desmethylpapaveroxine	--	9.27041	C21H23NO7	MS1	--	--	--	C21599	ko01110//Biosynthesis of secondary metabolites;ko00950//Isoquinoline alkaloid biosynthesis	Biosynthesis of other secondary metabolites;Global and overview maps	Metabolism
POS_M403T384	260412	101500	58617.5	389373	406526	59672.9	691906	148697	650272	1.30325e+06	632178	249963	212684	612712	1.5265	0.0495519	0.391059	0.0768377	403.06	383.682	6.39	--	--	--	--	--	--	--	--	--	-	-	-	-
POS_M403T492	1.44151e+06	1.02845e+06	415590	385101	198105	288214	1.90563e+06	1.43622e+06	1.14742e+06	1.55116e+06	2.17333e+06	1.13396e+06	626161	1.55795e+06	1.31505	0.00543884	0.173502	0.145937	403.194	492.428	8.21	--	--	--	--	--	--	--	--	--	-	-	-	-
POS_M405T459	28256	22532.8	45356.9	801848	824525	23025.8	1.25149e+06	2.36764e+06	574255	1.74942e+06	290933	1.58245e+06	290924	1.3027e+06	2.16279	0.0173259	0.269599	0.125529	404.626	458.569	7.64	--	--	--	--	--	--	--	--	--	-	-	-	-
POS_M408T246	3.17747e+08	2.214e+08	2.87131e+08	6.26369e+08	2.30488e+08	3.18998e+08	9.42821e+07	8.59553e+07	6.76716e+07	8.47196e+07	1.70341e+08	4.96986e+07	3.33689e+08	9.21114e+07	-1.85705	0.00339047	0.149944	2.38779	408.089	245.868	4.1	--	Tetracenomycin E	--	11.9035	C22H16O8	MS1	--	--	--	C12370	ko01130//Biosynthesis of antibiotics	Global and overview maps	Metabolism
POS_M408T150_1	2.47079e+08	1.59462e+08	1.41825e+08	2.48793e+08	1.66063e+08	1.21631e+08	2.12974e+07	3.22519e+07	1.77805e+07	6.2867e+06	7.61433e+06	1.30175e+07	1.80809e+08	1.63747e+07	-3.46492	2.56859e-05	0.0142277	2.17394	408.089	150.366	2.51	--	--	--	--	--	--	--	--	--	-	-	-	-
POS_M408T150_2	1.09386e+07	8.52327e+06	3.52169e+06	4.96934e+06	7.92875e+06	3.40473e+06	2.25479e+06	3.65468e+06	2.55623e+06	3.22152e+06	4.24706e+06	2.26266e+06	6.54773e+06	3.03282e+06	-1.11033	0.0214015	0.286592	0.273169	408.117	150.234	2.5	--	S-Succinylglutathione	--	23.5828	C14H21N3O9S	MS1	--	--	--	-	-	-	-
POS_M408T788	3.19348e+06	2.81897e+06	3.98837e+06	511652	5.6999e+06	3.25676e+06	1.95712e+06	589177	935976	2.55585e+06	2.05542e+06	999347	3.24486e+06	1.51548e+06	-1.09838	0.0458078	0.379737	0.164475	408.166	788.299	13.14	Trifluoperazine	--	0.00697715	13.3819	C21H24F3N3S	MS2	Benzothiazines	117-89-5	HMDB0014969	-	-	-	-
POS_M409T246	6.44511e+07	4.75911e+07	5.6759e+07	1.25169e+08	4.53687e+07	7.36299e+07	1.23585e+07	1.88892e+07	1.1651e+07	1.39704e+07	2.78155e+07	9.4828e+06	6.88281e+07	1.56946e+07	-2.13273	0.00157195	0.1048	1.1353	409.093	245.715	4.1	--	--	--	--	--	--	--	--	--	-	-	-	-
POS_M409T214	5.02626e+07	1.40198e+07	2.75156e+07	3.01706e+07	1.78491e+07	1.21032e+07	5.44982e+06	8.03943e+06	6.69039e+06	1.00896e+07	1.0159e+07	1.09235e+07	2.53202e+07	8.55864e+06	-1.56483	0.0170447	0.266975	0.61544	409.093	214.095	3.57	--	--	--	--	--	--	--	--	--	-	-	-	-
POS_M413T303	3.09881e+06	2.14108e+06	1.95973e+06	855619	2.67911e+06	1.00548e+06	4.3177e+06	3.92098e+06	1.44023e+06	6.20213e+06	5.62094e+06	5.92614e+06	1.95664e+06	4.57135e+06	1.22425	0.00928149	0.216675	0.223062	413.038	303.447	5.06	--	Pyraflufen-ethyl	--	26.0084	C15H13Cl2F3N2O4	MS1	--	--	--	-	-	-	-
POS_M418T487	183155	216858	198288	212083	258723	940815	1.56032e+06	400480	361900	607753	2.22464e+06	1.63906e+06	334987	1.13236e+06	1.75715	0.0412831	0.368148	0.126514	418.078	487.324	8.12	--	--	--	--	--	--	--	--	--	-	-	-	-
POS_M424T246	3.56158e+07	2.20881e+07	2.86211e+07	8.24041e+07	2.83038e+07	3.9646e+07	8.24752e+06	1.45478e+07	5.99706e+06	1.20755e+07	1.71231e+07	6.68682e+06	3.94465e+07	1.07796e+07	-1.87159	0.0105598	0.228118	0.80356	424.063	245.907	4.1	--	--	--	--	--	--	--	--	--	-	-	-	-
POS_M424T214	3.21008e+07	1.38768e+07	2.52166e+07	3.0762e+07	2.2146e+07	1.23617e+07	5.29112e+06	9.95647e+06	5.50831e+06	9.8606e+06	9.7884e+06	9.40239e+06	2.2744e+07	8.30121e+06	-1.45409	0.00210547	0.117694	0.622477	424.063	213.807	3.56	--	--	--	--	--	--	--	--	--	-	-	-	-
POS_M425T648	7.88152e+06	4.04155e+06	3.26035e+06	6.93728e+06	3.36939e+06	2.09638e+06	8.24634e+06	1.09897e+07	6.6566e+06	1.034e+07	1.52352e+07	4.08046e+06	4.59774e+06	9.25804e+06	1.00978	0.0291251	0.32802	0.286033	425.25	647.707	10.8	--	--	--	--	--	--	--	--	--	-	-	-	-
POS_M426T492	2.5703e+06	1.51394e+06	2.37118e+06	2.24221e+06	307230	2.43778e+06	6.49328e+06	5.18321e+06	5.51241e+06	3.03339e+06	4.9863e+06	2.53527e+06	1.90711e+06	4.62398e+06	1.27775	0.00352004	0.149944	0.262472	426.179	492.303	8.21	--	--	--	--	--	--	--	--	--	-	-	-	-
POS_M433T111	2.12874e+08	4.10223e+08	6.02681e+08	6.63028e+08	8.33809e+08	7.19995e+08	4.96738e+08	3.5062e+08	2.44455e+08	1.25613e+08	1.58232e+08	1.17627e+08	5.73768e+08	2.48881e+08	-1.20501	0.0148764	0.252565	2.44334	433.092	110.726	1.85	--	7a-Hydroxy-O-carbamoyl-deacetylcephalosporin C	--	24.529	C15H20N4O9S	MS1	--	--	--	C06569	ko01130//Biosynthesis of antibiotics	Global and overview maps	Metabolism
POS_M434T112	4.35676e+07	7.18765e+07	1.09038e+08	1.14198e+08	6.03498e+07	6.79663e+07	3.9807e+07	3.33827e+07	3.01687e+07	1.07993e+07	1.9473e+07	1.34073e+07	7.78327e+07	2.45063e+07	-1.66722	0.00153439	0.1048	1.09501	434.096	111.683	1.86	--	--	--	--	--	--	--	--	--	-	-	-	-
POS_M441T441	221038	151829	434324	339672	689280	551734	772471	1.08102e+06	858983	1.01659e+06	313137	958184	397979	833398	1.06631	0.0111881	0.233966	0.0888031	441.135	440.838	7.35	--	Folic acid	--	10.3616	C19H19N7O6	MS1	Carboxylic acids and derivatives	59-30-3	HMDB0000121	C00504	ko01100//Metabolic pathways;ko00790//Folate biosynthesis;ko00670//One carbon pool by folate	Global and overview maps;Metabolism of cofactors and vitamins	Metabolism
POS_M444T707	2.97822e+06	3.9468e+06	4.57009e+06	622753	4.04464e+06	3.58107e+06	930902	834810	2.92457e+06	2.53188e+06	883847	891550	3.2906e+06	1.49959e+06	-1.13378	0.0277913	0.323153	0.1684	444.2	707.293	11.79	--	--	--	--	--	--	--	--	--	-	-	-	-
POS_M445T460	9.99425e+06	8.3118e+06	1.4083e+06	7.0696e+06	3.36269e+06	933393	3.40483e+06	984158	476723	1.58852e+06	833902	703269	5.18001e+06	1.3319e+06	-1.95947	0.0381627	0.354461	0.274857	445.081	460.32	7.67	--	Rimonabant	--	24.2485	C22H21Cl3N4O	MS1	Azoles	158681-13-1	HMDB0015623	-	-	-	-
POS_M447T399	658276	218227	312112	392934	269107	2.55269e+06	3.79635e+06	4.25256e+06	2.77915e+06	5.04623e+06	4.16956e+06	4.61889e+06	733892	4.11046e+06	2.48566	4.03623e-05	0.0189175	0.302707	447.144	399.319	6.66	--	Aripiprazole	--	8.83647	C23H27Cl2N3O2	MS1	Diazinanes	129722-12-9	HMDB0005042	-	-	-	-
POS_M447T493	196904	104798	350160	109538	49093.3	322931	779557	847269	718932	733525	1.04214e+06	603227	188904	787441	2.05952	1.87999e-05	0.0140921	0.13146	447.157	492.513	8.21	--	--	--	--	--	--	--	--	--	-	-	-	-
POS_M459T573	4.28281e+06	3.40659e+06	2.49895e+06	1.82273e+06	2.47443e+06	2.54866e+06	1.10271e+06	369248	790076	1.22333e+06	655624	189434	2.83903e+06	721738	-1.97585	0.000294894	0.0472839	0.22484	459.159	572.586	9.54	--	--	--	--	--	--	--	--	--	-	-	-	-
POS_M466T782	2.57539e+06	3.0367e+06	2.9543e+06	410027	2.5795e+06	807905	5.43261e+06	4.42689e+06	4.03163e+06	4.13545e+06	6.87195e+06	5.98362e+06	2.06064e+06	5.14703e+06	1.32065	0.000885273	0.0894503	0.274702	466.291	781.596	13.03	--	Lithocholyltaurine	--	6.79022	C26H45NO5S	MS1	Steroids and steroid derivatives	516-90-5	HMDB0000722	-	-	-	-
POS_M467T838	2.42113e+08	5.44133e+08	1.72173e+08	1.88909e+08	1.51129e+08	4.30515e+08	1.1718e+08	1.38006e+08	1.81947e+08	1.29903e+08	1.13546e+08	1.30935e+08	2.88162e+08	1.35253e+08	-1.09122	0.0445324	0.378421	1.40021	467.275	837.708	13.96	--	--	--	--	--	--	--	--	--	-	-	-	-
POS_M472T814	1.73501e+06	333626	1.99655e+06	2.39685e+06	49998.2	2.57527e+06	2.23946e+06	2.0956e+06	2.62753e+06	5.75742e+06	4.87625e+06	2.29223e+06	1.51455e+06	3.31475e+06	1.13001	0.043835	0.374596	0.179759	472.397	813.622	13.56	--	--	--	--	--	--	--	--	--	-	-	-	-
POS_M476T490	1.42202e+06	922682	493917	1.68361e+06	476913	913226	384221	175987	1.07266e+06	373257	177581	351213	985395	422486	-1.2218	0.0415183	0.368148	0.104099	476.15	490.046	8.17	--	--	--	--	--	--	--	--	--	-	-	-	-
POS_M476T100	7.796e+06	9.98758e+06	7.80705e+06	1.17691e+07	4.39988e+06	8.27776e+06	1.25395e+07	1.01308e+07	1.83368e+07	1.96582e+07	1.43505e+07	2.65859e+07	8.33956e+06	1.69336e+07	1.02185	0.00822712	0.20519	0.399514	476.159	100.498	1.67	--	--	--	--	--	--	--	--	--	-	-	-	-
POS_M478T101	3.37401e+08	9.10979e+07	2.99616e+08	9.06168e+08	9.53215e+08	4.73806e+08	2.90385e+08	2.62981e+08	1.54391e+08	1.30342e+08	2.6216e+07	1.99052e+07	5.10217e+08	1.4737e+08	-1.79167	0.0354964	0.346057	2.77931	478.182	101.371	1.69	--	--	--	--	--	--	--	--	--	-	-	-	-
POS_M490T99	2.06788e+08	5.65485e+07	7.10113e+07	1.02375e+08	4.13106e+07	6.37214e+07	3.80951e+07	2.49773e+07	3.31946e+07	3.39665e+07	6.05931e+06	3.02087e+07	9.02924e+07	2.77502e+07	-1.7021	0.0322281	0.337979	1.11495	490.173	99.3269	1.66	--	--	--	--	--	--	--	--	--	-	-	-	-
POS_M491T242	2.12082e+07	9.4986e+06	1.44336e+07	5.77395e+07	5.1156e+07	1.49139e+07	346892	7.37607e+06	241949	5.70336e+06	1.19541e+06	554596	2.81583e+07	2.56971e+06	-3.45388	0.0138309	0.250809	0.800153	491.066	242.154	4.04	--	--	--	--	--	--	--	--	--	-	-	-	-
POS_M500T33_2	1.39335e+09	3.22845e+09	5.03882e+09	5.41899e+09	7.18998e+09	2.27126e+09	1.50915e+09	3.26606e+08	5.29514e+08	1.91478e+08	2.32341e+08	2.7078e+08	4.09014e+09	5.09979e+08	-3.00364	0.00280932	0.139025	9.35273	500.278	32.7816	0.55	--	--	--	--	--	--	--	--	--	-	-	-	-
POS_M509T681	1.40577e+06	1.82498e+06	2.70733e+06	1.79395e+06	2.91879e+06	605789	707971	681455	637232	655937	629088	562616	1.8761e+06	645717	-1.53876	0.00540419	0.173304	0.171306	509.168	680.841	11.35	--	--	--	--	--	--	--	--	--	-	-	-	-
POS_M512T525	1.84624e+06	840829	250947	892711	69958	871315	229266	267857	188959	207101	291002	141598	795334	220964	-1.84775	0.0483671	0.388829	0.0976233	512.253	524.705	8.75	--	--	--	--	--	--	--	--	--	-	-	-	-
POS_M513T524	1.84183e+07	6.313e+06	7.948e+06	5.20074e+06	500775	7.08212e+06	3.039e+06	2.68615e+06	2.12867e+06	3.36338e+06	670513	300400	7.57716e+06	2.03135e+06	-1.89922	0.0487113	0.389402	0.296322	513.268	523.793	8.73	--	--	--	--	--	--	--	--	--	-	-	-	-
POS_M517T247	2.55013e+07	1.15959e+07	1.5768e+07	3.74528e+07	1.49527e+07	1.60606e+07	772358	1.26432e+06	286226	909753	4.59598e+06	215081	2.02219e+07	1.34062e+06	-3.91495	0.00080151	0.0827729	0.705239	517.2	246.886	4.11	--	Arctiin	--	4.72769	C27H34O11	MS1	--	--	--	-	-	-	-
POS_M517T631	1493.84	1493.84	1493.84	1493.84	1493.84	1493.84	1493.84	1493.84	5.79437e+07	2.83569e+07	2.1234e+07	1.85257e+07	1493.84	2.10105e+07	13.7798	0.0375874	0.352339	0.585013	517.24	631.197	10.52	--	--	--	--	--	--	--	--	--	-	-	-	-
POS_M521T834_3	1.16849e+08	2.01142e+08	5.77799e+07	2.24192e+08	4.21152e+07	5.29036e+07	2.057e+08	2.24826e+08	2.12034e+08	2.32661e+08	2.95902e+08	3.2206e+08	1.1583e+08	2.48864e+08	1.10334	0.00575486	0.174034	1.60158	521.356	834.106	13.9	--	--	--	--	--	--	--	--	--	-	-	-	-
POS_M529T310	2.00931e+07	1.82967e+07	1.81094e+07	6.76203e+06	8.72605e+06	8.43622e+06	6.75584e+06	5.46257e+06	3.68678e+06	3.60695e+06	2.49377e+06	1.70467e+06	1.34039e+07	3.95176e+06	-1.76209	0.0043179	0.160638	0.435279	529.02	310.365	5.17	--	--	--	--	--	--	--	--	--	-	-	-	-
POS_M536T83	117066	148970	259879	545066	196938	78293.3	1.32338e+06	1.38132e+06	991085	206876	608589	1.08964e+06	224369	933482	2.05675	0.00476375	0.164439	0.121757	535.885	82.6589	1.38	--	--	--	--	--	--	--	--	--	-	-	-	-
POS_M539T541	825607	144946	124826	138851	70751.6	39452.7	1.02308e+06	900554	677710	985974	786582	1.42857e+06	224072	967079	2.10967	0.000968371	0.0894921	0.126819	539.281	540.967	9.02	--	Cucurbitacin E	--	27.4453	C32H44O8	MS1	--	--	--	-	-	-	-
POS_M540T421	144474	47375.4	60807.4	78278.8	63931.4	24910.4	1.1407e+06	1.96475e+06	1.83659e+06	872163	1.24672e+06	541956	69962.9	1.26715e+06	4.17885	0.000336321	0.0525436	0.173558	540.165	421.395	7.02	--	Oleuropein	--	8.61786	C25H32O13	MS1	Prenol lipids	32619-42-4	HMDB0035872	-	-	-	-
POS_M540T813_2	8.2605e+07	2.42867e+07	2.34838e+07	4.97755e+07	6.89659e+07	4.18997e+07	1.04091e+08	5.87611e+07	8.05491e+07	1.16296e+08	2.04492e+08	1.70045e+08	4.85028e+07	1.22372e+08	1.33514	0.0130318	0.245106	1.16477	540.313	813.36	13.56	--	--	--	--	--	--	--	--	--	-	-	-	-
POS_M541T813	1.82995e+07	1.00196e+07	9.31978e+06	2.88339e+07	7.39044e+06	8.09453e+06	4.18817e+07	3.23466e+07	6.41513e+07	3.07882e+07	5.17528e+07	3.86199e+07	1.36596e+07	4.32567e+07	1.66301	0.000770772	0.0823915	0.826812	541.302	812.9	13.55	--	--	--	--	--	--	--	--	--	-	-	-	-
POS_M542T426	6.44475e+07	1.36771e+07	1.21537e+08	3.58007e+07	3.88351e+07	5.3334e+07	2.5246e+07	1.47473e+07	1.27982e+07	1.00843e+07	6.9733e+06	5.73167e+06	5.46052e+07	1.25968e+07	-2.11598	0.0212076	0.286256	0.844153	542.31	425.75	7.1	--	--	--	--	--	--	--	--	--	-	-	-	-
POS_M543T681	3.63871e+06	2.40405e+06	2.67132e+06	2.02485e+06	1.87528e+06	1.92183e+06	357936	468902	504581	472422	2.54935e+06	391330	2.42267e+06	790754	-1.6153	0.00441531	0.162063	0.184213	543.149	680.853	11.35	--	dTDP-D-forosamine	--	18.8497	C18H31N3O12P2	MS1	--	--	--	C18034	ko01130//Biosynthesis of antibiotics	Global and overview maps	Metabolism
POS_M543T390	5.45917e+07	2.03989e+07	3.18168e+07	4.21447e+07	2.99149e+07	3.53354e+07	5.36699e+06	2.80864e+07	6.9691e+06	7.80415e+06	5.19527e+06	5.44558e+06	3.57004e+07	9.81124e+06	-1.86343	0.00156124	0.1048	0.80228	543.329	390.45	6.51	--	--	--	--	--	--	--	--	--	-	-	-	-
POS_M552T761	2.94144e+07	6.66786e+07	4.70175e+07	5.05108e+07	6.37481e+07	5.01277e+07	4.94615e+07	3.75257e+07	1.68635e+07	2.04257e+07	3.10274e+06	1.18113e+07	5.12495e+07	2.31984e+07	-1.14351	0.0101947	0.225059	0.729459	552.327	760.736	12.68	--	--	--	--	--	--	--	--	--	-	-	-	-
POS_M554T479	5.97686e+06	3.80608e+06	1.65119e+06	3.29593e+06	1.97103e+06	1.50578e+06	1.27967e+06	1.53766e+06	285094	1.59803e+06	521381	376649	3.03448e+06	933081	-1.70137	0.0178216	0.270909	0.210869	554.168	478.864	7.98	--	--	--	--	--	--	--	--	--	-	-	-	-
POS_M554T695	2.18913e+07	2.00637e+07	1.46537e+07	1.32209e+07	7.85476e+06	6.13504e+06	9.09708e+06	7.58544e+06	5.2847e+06	974078	2.91714e+06	1.22667e+06	1.39699e+07	4.51419e+06	-1.62978	0.00897392	0.212755	0.436471	554.338	694.835	11.58	--	6,8a-Seco-6,8a-deoxy-5-oxoavermectin ''1b'' aglycone	--	12.133	C33H46O7	MS1	--	--	--	C11961	ko01130//Biosynthesis of antibiotics	Global and overview maps	Metabolism
POS_M556T459	1.87503e+06	554288	1.92556e+06	899425	1.23817e+06	981524	153177	724372	822091	198340	211981	805463	1.24567e+06	485904	-1.35818	0.0159751	0.261453	0.126939	556.137	458.936	7.65	--	--	--	--	--	--	--	--	--	-	-	-	-
POS_M559T81_1	2.11889e+07	1.09517e+07	9.94598e+06	2.3726e+07	2.15122e+07	3.45508e+07	1.61141e+07	1.3273e+07	7.02122e+06	6.61794e+06	3.48148e+06	2.54615e+06	2.03126e+07	8.17565e+06	-1.31297	0.0183556	0.271062	0.463585	558.862	81.056	1.35	--	--	--	--	--	--	--	--	--	-	-	-	-
POS_M564T768	92835.2	2.52864e+06	2.33141e+06	1.03943e+06	3.09815e+06	1.45627e+06	863358	1.14916e+06	341322	537039	468668	471031	1.75779e+06	638429	-1.46116	0.0377831	0.353063	0.134923	564.391	767.803	12.8	--	Canthaxanthin	--	10.5815	C40H52O2	MS1	Prenol lipids	514-78-3	HMDB0003154	C08583	ko01110//Biosynthesis of secondary metabolites;ko00906//Carotenoid biosynthesis	Global and overview maps;Metabolism of terpenoids and polyketides	Metabolism
POS_M570T298	4.64475e+07	2.21995e+07	3.44321e+07	2.28134e+07	2.63491e+07	2.78336e+07	1.7539e+07	3.90034e+06	1.06002e+07	1.22039e+07	1.55571e+07	3.89997e+06	3.00125e+07	1.06168e+07	-1.49922	0.0013572	0.1048	0.656544	570.141	297.546	4.96	--	--	--	--	--	--	--	--	--	-	-	-	-
POS_M570T297	4.15654e+07	6.23405e+07	3.08206e+07	4.78934e+06	2.25548e+07	2.2663e+07	2.42133e+06	2.03146e+06	4.65476e+06	1.74135e+06	4.10183e+06	1.07081e+06	3.07889e+07	2.67026e+06	-3.52736	0.00568348	0.174034	0.732791	570.152	297.331	4.96	--	--	--	--	--	--	--	--	--	-	-	-	-
POS_M570T508_1	8.15626e+06	2.5524e+06	8.50076e+06	3.64766e+06	3.31857e+06	3.02848e+06	2.94894e+06	1.24586e+07	1.02722e+07	1.09442e+07	1.18643e+07	1.16663e+07	4.86735e+06	1.00258e+07	1.0425	0.0178294	0.270909	0.296881	570.315	507.996	8.47	--	Avermectin B1b aglycone	--	7.37508	C33H46O8	MS1	--	--	--	C11963	ko01130//Biosynthesis of antibiotics	Global and overview maps	Metabolism
POS_M571T298	4.291e+06	3.32486e+06	3.09733e+06	4.07982e+06	1.84076e+06	2.94538e+06	1.85917e+06	452076	375116	528133	651032	1.82952e+06	3.26319e+06	949176	-1.78154	0.000506868	0.0643405	0.238381	571.143	297.923	4.97	--	--	--	--	--	--	--	--	--	-	-	-	-
POS_M577T466	109100	15566.6	27270.9	35757.7	87486.6	2.29077e+06	2.49047e+06	4.53797e+06	1.90272e+06	3.0779e+06	67826.8	1.95867e+06	427658	2.33926e+06	2.45152	0.0224226	0.290774	0.194429	577.148	466.45	7.77	--	Scolymoside	--	6.10394	C27H30O15	MS1	Flavonoids	25694-72-8	HMDB0005799	C12630	ko00944//Flavone and flavonol biosynthesis	Biosynthesis of other secondary metabolites	Metabolism
POS_M597T450	1.28233e+07	9.49786e+06	1.01185e+07	9.51486e+06	6.34798e+06	5.46902e+06	1.26893e+06	2.59797e+06	2.86266e+06	676203	3.20299e+06	2.21657e+06	8.96191e+06	2.13755e+06	-2.06784	0.000158759	0.0345472	0.422874	597.165	450.13	7.5	--	Delphinidin 3-O-beta-D-sambubioside	--	3.11415	C26H29O16	MS1	--	--	--	C20491	ko00942//Anthocyanin biosynthesis	Biosynthesis of other secondary metabolites	Metabolism
POS_M610T335	1.09399e+06	734606	739114	517207	2.00832e+06	2.25224e+06	3.04612e+06	2.86183e+06	2.47277e+06	705264	4.11114e+06	2.9727e+06	1.22425e+06	2.69497e+06	1.13838	0.0223381	0.290774	0.175617	610.197	335.151	5.59	--	Neohesperidin	--	11.6217	C28H34O15	MS1	Flavonoids	13241-33-3	HMDB0030748	C09806	ko00941//Flavonoid biosynthesis	Biosynthesis of other secondary metabolites	Metabolism
POS_M613T359_1	2.219e+08	2.52417e+08	2.17996e+08	1.52119e+09	7.97091e+08	1.1547e+09	9.99659e+07	1.06552e+08	7.15798e+07	2.06341e+07	8.08749e+07	2.41608e+07	6.94215e+08	6.72945e+07	-3.36682	0.0204562	0.28199	3.5379	613.123	359.084	5.98	--	--	--	--	--	--	--	--	--	-	-	-	-
POS_M613T348	1.43035e+07	5.9425e+06	3.9838e+06	1.67088e+07	9.69877e+06	1.19191e+07	4.53828e+06	2.91671e+06	3.92208e+06	1.29284e+06	7.261e+06	3.33351e+06	1.04261e+07	3.8774e+06	-1.42703	0.0123336	0.238863	0.377161	613.123	348.072	5.8	--	Cyanidin-3-rhamnoglucoside chloride	--	6.8799	C27H31O15. Cl	MS1	--	--	--	-	-	-	-
POS_M614T359	4.24697e+07	1.61109e+07	2.3648e+07	9.56718e+07	3.14766e+07	5.14765e+07	1.17178e+07	1.35738e+07	3.59723e+06	8.96204e+06	1.05117e+07	1.61146e+06	4.34756e+07	8.32902e+06	-2.38399	0.0139261	0.251785	0.873984	614.126	359.041	5.98	--	--	--	--	--	--	--	--	--	-	-	-	-
POS_M621T504_2	5.89786e+06	2.32357e+06	2.08609e+06	3.69025e+06	859177	2.04329e+06	1.0399e+06	1.70157e+06	351317	1.28651e+06	856342	1.3773e+06	2.81671e+06	1.10216e+06	-1.35368	0.0436812	0.374331	0.180784	621.222	503.86	8.4	--	--	--	--	--	--	--	--	--	-	-	-	-
POS_M627T560_1	758475	286594	261274	246084	317133	480725	517215	1.00359e+06	1.1486e+06	999324	1.05214e+06	469869	391714	865122	1.1431	0.00836647	0.205552	0.0993601	626.803	559.75	9.33	--	--	--	--	--	--	--	--	--	-	-	-	-
POS_M632T392	3.04384e+06	2.0006e+06	2.28951e+06	3.25607e+06	3.07684e+06	1.76852e+06	2.25146e+06	1.52734e+06	1.28779e+06	289246	1.71015e+06	459218	2.57256e+06	1.2542e+06	-1.03644	0.0082507	0.20519	0.169746	632.237	391.71	6.53	--	--	--	--	--	--	--	--	--	-	-	-	-
POS_M643T81_2	2.47153e+07	1.09503e+07	2.94903e+06	3.08455e+07	1.93925e+07	9.59821e+06	3.84782e+06	4.24513e+06	8.6551e+06	9.58451e+06	7.23926e+06	2.41209e+06	1.64085e+07	5.99732e+06	-1.45205	0.0402071	0.362936	0.484737	642.835	81.1242	1.35	--	Myo-inositol hexakisphosphate	--	29.4183	C6H18O24P6	MS1	Organooxygen compounds	83-86-3	HMDB0003502	C01204	ko01100//Metabolic pathways;ko00562//Inositol phosphate metabolism;ko04070//Phosphatidylinositol signaling system	Carbohydrate metabolism;Global and overview maps;Signal transduction	Environmental Information Processing;Metabolism
POS_M657T379_1	658241	291133	326826	332787	821873	165155	1.24284e+06	1.54254e+06	940836	2.37407e+06	2.04134e+06	1.99876e+06	432669	1.69006e+06	1.96574	0.000428265	0.057987	0.167361	657.204	379.094	6.32	--	Premithramycin A2'	--	15.0376	C33H38O15	MS1	--	--	--	C12385	ko01130//Biosynthesis of antibiotics	Global and overview maps	Metabolism
POS_M657T379_2	613994	283070	325811	336605	722588	168533	3.40364e+06	5.19806e+06	944241	2.87657e+06	1.76204e+06	2.27269e+06	408434	2.74287e+06	2.74751	0.00330173	0.149944	0.224414	657.22	378.942	6.32	--	--	--	--	--	--	--	--	--	-	-	-	-
POS_M664T378	1.97219e+06	1.36891e+06	963299	3.40167e+06	1.86171e+06	1.52215e+06	4.44766e+06	7.33637e+06	1.35077e+07	4.35633e+06	2.04333e+06	3.79151e+06	1.84832e+06	5.91382e+06	1.67787	0.038399	0.355031	0.25356	664.182	377.927	6.3	--	--	--	--	--	--	--	--	--	-	-	-	-
POS_M665T788	2.49251e+07	1.3342e+07	1.38002e+07	8.56378e+06	1.16602e+07	1.96941e+06	979588	4.39709e+06	1.75582e+06	2.40225e+06	5.06799e+06	1.68455e+06	1.23768e+07	2.71455e+06	-2.18885	0.0118487	0.234151	0.462804	665.397	788.059	13.13	--	--	--	--	--	--	--	--	--	-	-	-	-
POS_M666T100_2	5.23127e+07	1.84637e+07	6.24426e+07	5.71005e+07	6.5111e+07	4.7978e+06	1.64348e+07	1.64465e+07	1.69823e+06	1.602e+07	8.04289e+06	1.36734e+06	4.33714e+07	1.00016e+07	-2.11651	0.0112794	0.233966	0.898761	666.251	100.21	1.67	--	--	--	--	--	--	--	--	--	-	-	-	-
POS_M678T379	777335	294372	660156	847202	523478	419609	1.7649e+06	7.14448e+06	5.93266e+06	1.91611e+06	2.29436e+06	1.72544e+06	587025	3.46299e+06	2.56052	0.0158815	0.261453	0.2317	678.134	378.911	6.32	--	--	--	--	--	--	--	--	--	-	-	-	-
POS_M690T417_1	2.41808e+07	1.74122e+07	1.17368e+07	9.29347e+06	3.8926e+07	1.48875e+07	1.4091e+07	1.28202e+07	3.80018e+06	4.11272e+06	3.15549e+06	2.74924e+06	1.94061e+07	6.78813e+06	-1.51543	0.0280139	0.323456	0.498086	690.152	417.338	6.96	--	--	--	--	--	--	--	--	--	-	-	-	-
POS_M712T417_1	867601	1.0019e+06	1.47109e+06	1.24568e+06	1.34325e+06	1.44258e+06	304365	912743	430835	432427	782850	466459	1.22868e+06	554947	-1.14669	0.000679031	0.075722	0.124546	712.136	417.327	6.96	--	--	--	--	--	--	--	--	--	-	-	-	-
POS_M712T417_2	1.11281e+06	613345	815375	660927	475073	525132	61257.6	644966	89739.7	100939	445414	153496	700443	249302	-1.49037	0.00802399	0.203709	0.0976626	712.153	417.413	6.96	--	--	--	--	--	--	--	--	--	-	-	-	-
POS_M738T707	515870	801182	918095	490839	267139	184346	223978	100487	118514	136363	486089	220374	529578	214301	-1.30521	0.0371616	0.350804	0.0703984	738.386	707.115	11.79	--	--	--	--	--	--	--	--	--	-	-	-	-
POS_M745T436	1.23975e+06	801062	619318	848378	670036	1.31211e+06	5.86387e+06	6.29495e+06	3.53206e+06	6.06426e+06	1.97273e+06	2.61123e+06	915108	4.38985e+06	2.26216	0.0013513	0.1048	0.286767	745.196	436.339	7.27	--	--	--	--	--	--	--	--	--	-	-	-	-
POS_M745T437	6.00577e+06	1.31508e+06	1.03196e+06	1.41849e+06	1.08941e+06	2.86437e+06	6.13535e+06	1.43189e+07	1.76661e+07	3.82817e+06	1.2242e+07	3.9942e+06	2.28751e+06	9.69744e+06	2.08382	0.0146484	0.252565	0.38757	745.212	436.537	7.28	--	--	--	--	--	--	--	--	--	-	-	-	-
POS_M747T379	613817	87545.4	124359	391678	87003.5	54243.8	328936	944180	597255	1.33752e+06	552012	1.56245e+06	226441	887059	1.96989	0.0126816	0.241466	0.101843	747.136	378.822	6.31	--	--	--	--	--	--	--	--	--	-	-	-	-
POS_M760T827_1	7.98134e+07	1.6206e+07	9.57224e+07	9.49265e+07	2.61585e+07	4.87591e+07	1.39509e+08	1.98625e+08	4.95383e+07	7.54644e+07	2.83747e+08	1.93695e+08	6.02643e+07	1.56763e+08	1.37921	0.0299888	0.331018	1.32326	759.561	826.545	13.78	--	--	--	--	--	--	--	--	--	-	-	-	-
POS_M767T436_1	306380	239465	187074	356260	235687	165577	1.02176e+06	959259	1.00932e+06	1.16931e+06	958549	1.36965e+06	248407	1.08131e+06	2.122	4.11092e-07	0.00250478	0.147264	767.178	436.071	7.27	--	--	--	--	--	--	--	--	--	-	-	-	-
POS_M767T436_2	147599	108177	81116.5	152225	101914	74296.9	1.79241e+06	1.75225e+06	571009	471547	905905	1.29478e+06	110888	1.13132e+06	3.35083	0.0014552	0.1048	0.155504	767.197	436.286	7.27	--	--	--	--	--	--	--	--	--	-	-	-	-
POS_M773T804_2	2.9943e+07	1.36236e+07	3.00665e+07	1.58971e+07	2.0386e+07	5.47064e+06	1.36897e+07	5.82755e+06	2.44625e+06	2.23524e+06	5.26847e+06	1.00782e+07	1.92311e+07	6.5909e+06	-1.5449	0.0155915	0.25745	0.517511	773.499	804.152	13.4	--	--	--	--	--	--	--	--	--	-	-	-	-
POS_M775T331_1	1.47433e+07	9.1124e+06	1.56858e+07	2.35324e+07	1.05292e+07	1.80889e+07	3.22289e+06	2.2108e+06	3.64092e+06	4.41774e+06	7.05991e+06	2.76696e+06	1.5282e+07	3.88654e+06	-1.97528	0.000489759	0.0634915	0.527844	775.174	331.093	5.52	--	--	--	--	--	--	--	--	--	-	-	-	-
POS_M781T82_1	1.50443e+08	1.31102e+08	4.61254e+07	4.87327e+07	2.90792e+07	3.42434e+07	2.15736e+07	1.81856e+07	1.9416e+07	1.32816e+07	9.21912e+06	4.37186e+06	7.32876e+07	1.43413e+07	-2.35339	0.0224421	0.290774	1.04353	780.627	82.0712	1.37	--	--	--	--	--	--	--	--	--	-	-	-	-
POS_M783T758	1.84527e+07	3.14508e+07	3.54844e+07	5.98208e+07	4.41438e+07	2.83142e+07	9.07048e+07	2.67729e+08	1.57427e+08	1.74197e+08	1.49728e+08	7.59911e+07	3.62778e+07	1.52629e+08	2.07288	0.00223709	0.121335	1.59558	782.575	757.925	12.63	--	--	--	--	--	--	--	--	--	-	-	-	-
POS_M784T838_1	1.4565e+08	2.2733e+08	4.13079e+08	5.99741e+08	4.55736e+08	7.73437e+08	1.15662e+08	1.20797e+08	6.83796e+07	1.7165e+08	7.29527e+07	3.51642e+07	4.35829e+08	9.74344e+07	-2.16126	0.00576888	0.174034	2.58707	783.559	838.205	13.97	--	--	--	--	--	--	--	--	--	-	-	-	-
POS_M786T826_1	1493.84	1493.84	1493.84	1493.84	1493.84	1493.84	5.71676e+08	3.87721e+08	2.62655e+08	6.24838e+07	1.36172e+08	3.65715e+07	1493.84	2.4288e+08	17.3109	0.0168829	0.266654	2.29589	785.577	826.247	13.77	--	--	--	--	--	--	--	--	--	-	-	-	-
POS_M786T792	3.93228e+07	1.40169e+08	1.0052e+08	7.57969e+07	1.85459e+08	2.10648e+08	4.77075e+07	4.30215e+07	9.23203e+07	1.83765e+07	1.99101e+07	8.38992e+06	1.25319e+08	3.82876e+07	-1.71066	0.0147155	0.252565	1.20392	785.577	792.307	13.21	--	--	--	--	--	--	--	--	--	-	-	-	-
POS_M792T109_1	1.14097e+08	2.4708e+08	1.2199e+08	3.43504e+08	4.44691e+08	3.4764e+08	1.52597e+08	1.65874e+08	8.45028e+07	4.90695e+07	4.10043e+07	3.36161e+07	2.69834e+08	8.77773e+07	-1.62015	0.0118747	0.234151	1.93511	792.189	109.173	1.82	--	--	--	--	--	--	--	--	--	-	-	-	-
POS_M819T738_1	157046	154856	89663.4	29121.6	142980	96299.6	1.70385e+06	1.50526e+06	1.45303e+06	726811	51394.7	928200	111661	1.06142e+06	3.2488	0.00378986	0.153811	0.144824	819.348	738.314	12.31	--	--	--	--	--	--	--	--	--	-	-	-	-
POS_M819T738_2	467511	249697	142001	102133	274953	145390	1.09184e+06	1.00461e+06	609634	738478	79000.8	909155	230281	738787	1.68176	0.00979504	0.224365	0.0983372	819.37	738.325	12.31	--	--	--	--	--	--	--	--	--	-	-	-	-
POS_M831T83_1	882929	1.48488e+06	454582	832161	929047	740635	2.18131e+06	1.39014e+06	2.17606e+06	3.1812e+06	2.20958e+06	1.22589e+06	887372	2.0607e+06	1.21552	0.00413304	0.156528	0.162025	830.645	82.5558	1.38	--	--	--	--	--	--	--	--	--	-	-	-	-
POS_M831T83_2	530731	2.73081e+06	764315	720063	1.14217e+06	989559	3.39714e+06	4.38802e+06	3.97019e+06	2.37178e+06	2.94318e+06	1.40395e+06	1.14628e+06	3.07904e+06	1.42553	0.00577559	0.174034	0.213542	830.662	82.6393	1.38	--	--	--	--	--	--	--	--	--	-	-	-	-
POS_M858T401	1.2611e+07	8.72521e+06	1.22245e+07	5.24175e+06	4.21061e+06	3.87315e+06	3.19238e+06	1.09719e+06	1.20868e+06	668783	1.96513e+06	342622	7.81437e+06	1.41246e+06	-2.46792	0.00330874	0.149944	0.366964	858.207	400.86	6.68	--	Ternatin C5	--	5.49595	C36H43O25	MS1	--	--	--	C16303	ko00942//Anthocyanin biosynthesis	Biosynthesis of other secondary metabolites	Metabolism
POS_M872T838_1	1.44274e+08	1.39663e+08	1.68168e+08	1.60395e+08	1.1611e+08	1.38637e+07	6.68093e+07	3.2941e+07	4.674e+07	4.64025e+07	4.8713e+07	5.4729e+07	1.23746e+08	4.93891e+07	-1.32511	0.0103766	0.227427	1.31536	871.563	838.205	13.97	--	--	--	--	--	--	--	--	--	-	-	-	-
POS_M872T838_2	1.16256e+08	1.49904e+08	1.38373e+08	1.34566e+08	9.94025e+07	1.36938e+07	5.81999e+07	4.44833e+07	4.05887e+07	4.36395e+07	6.05099e+07	5.54819e+07	1.08699e+08	5.04839e+07	-1.10645	0.0181536	0.271062	1.12111	871.582	838.22	13.97	--	--	--	--	--	--	--	--	--	-	-	-	-
POS_M872T829_2	1.59675e+08	1.89473e+08	1.71928e+08	1.20384e+08	1.35514e+08	1.73544e+08	6.24742e+07	3.23114e+07	2.5019e+07	3.93019e+07	7.20549e+07	4.12407e+07	1.5842e+08	4.54004e+07	-1.80298	5.26356e-06	0.0088119	1.66099	871.582	828.793	13.81	--	--	--	--	--	--	--	--	--	-	-	-	-
POS_M873T838_1	4.58088e+07	7.09567e+07	5.05636e+07	7.40786e+07	5.2276e+07	4.45538e+07	3.05785e+07	2.6526e+07	1.11869e+07	1.06051e+07	1.43755e+07	1.47869e+07	5.63729e+07	1.80098e+07	-1.64622	0.000114489	0.0314671	0.994505	872.563	838.205	13.97	--	--	--	--	--	--	--	--	--	-	-	-	-
POS_M873T838_2	7.72826e+07	8.26881e+07	1.03443e+08	9.79974e+07	7.10858e+07	7.37365e+07	4.46268e+07	4.88626e+07	3.79527e+07	1.96399e+07	4.86207e+07	4.61373e+07	8.43723e+07	4.09733e+07	-1.04208	0.000115253	0.0314671	1.04385	872.584	838.213	13.97	--	--	--	--	--	--	--	--	--	-	-	-	-
POS_M873T828_2	1.36537e+08	8.03824e+07	1.40366e+08	1.14109e+08	8.48247e+07	7.58375e+07	6.60217e+07	4.11763e+07	4.00852e+07	3.01359e+07	4.63368e+07	2.27874e+07	1.05343e+08	4.10906e+07	-1.35821	0.000685839	0.075722	1.24084	872.583	828.284	13.8	--	--	--	--	--	--	--	--	--	-	-	-	-
POS_M904T811	7.14289e+06	4.86953e+06	6.95944e+06	4.99617e+06	1.81278e+06	4.117e+06	826416	2.9638e+06	2.11033e+06	2.92239e+06	269317	3.07232e+06	4.98297e+06	2.02743e+06	-1.29735	0.0106328	0.228118	0.248517	904.478	810.75	13.51	--	--	--	--	--	--	--	--	--	-	-	-	-
POS_M908T416_1	388890	76713.3	92423.8	154203	54757.8	48025.5	149757	494668	567911	720534	609059	375881	135836	486301	1.83999	0.00494202	0.167287	0.0825491	908.251	416.306	6.94	--	--	--	--	--	--	--	--	--	-	-	-	-
POS_M908T416_2	269254	73898.6	87508.4	118410	50693.8	44132.2	136839	487654	622131	517999	389486	563754	107316	452977	2.07757	0.00133995	0.1048	0.0840946	908.275	416.338	6.94	--	--	--	--	--	--	--	--	--	-	-	-	-
POS_M919T476_1	29651.9	134946	93277.1	629620	718249	472473	1.0235e+06	229620	1.29258e+06	1.16188e+06	661069	1.21038e+06	346370	929838	1.42467	0.0179784	0.271062	0.0994983	918.883	475.583	7.93	--	--	--	--	--	--	--	--	--	-	-	-	-
POS_M966T828_2	4.56643e+07	1.50693e+07	3.62677e+07	1.60012e+07	5.77837e+07	3.05962e+07	5.59832e+07	7.24156e+07	6.1346e+07	9.60439e+07	8.008e+07	4.52622e+07	3.35637e+07	6.85218e+07	1.02966	0.00608316	0.177343	0.841292	965.627	828.31	13.81	--	--	--	--	--	--	--	--	--	-	-	-	-
POS_M980T381	9.52992e+06	6.52763e+06	7.76944e+06	1.09952e+07	4.69998e+06	8.99692e+06	665657	468075	479912	2.95144e+06	2.13316e+06	2.59983e+06	8.08652e+06	1.54968e+06	-2.38355	8.44303e-05	0.0270755	0.413533	980.225	380.695	6.34	--	3-Hydroxy-3-(4-methylpent-3-en-1-yl)glutaryl-CoA	--	1.94567	C32H52N7O20P3S	MS1	Fatty Acyls	-	HMDB0060372	-	-	-	-
NEG_M87T300	1.2079e+08	1.34019e+08	7.00318e+07	9.1048e+07	2.07948e+08	2.10134e+08	5.41017e+07	1.23508e+07	4.07063e+07	4.47998e+07	5.37383e+07	4.01589e+07	1.38995e+08	4.0976e+07	-1.76218	0.0026939	0.146207	1.77794	87.0073	300.483	5.01	--	--	--	--	--	--	--	--	--	-	-	-	-
NEG_M89T248_1	8.51782e+06	1.05481e+07	2.70692e+07	2.73759e+07	3.8051e+07	2.63394e+07	4.27399e+07	4.40126e+07	4.82594e+07	5.85661e+07	6.48907e+07	4.50373e+07	2.29836e+07	5.05843e+07	1.13809	0.000879383	0.103767	1.08837	88.9869	247.534	4.13	--	--	--	--	--	--	--	--	--	-	-	-	-
NEG_M89T660	8.25845e+06	2.35609e+06	2.00239e+06	2.27426e+06	2.38757e+06	1.69609e+07	1.94561e+07	2.13222e+07	2.19809e+07	2.76969e+07	3.06877e+07	1.22028e+07	5.70662e+06	2.22244e+07	1.96144	0.00102207	0.114085	0.793943	88.9867	660.431	11.01	--	--	--	--	--	--	--	--	--	-	-	-	-
NEG_M91T603	1.01093e+07	2.29256e+06	8.14354e+06	7.92936e+06	7.00247e+06	7.27957e+06	1.58468e+07	2.13912e+07	1.60053e+07	3.05074e+07	1.47349e+07	3.77447e+06	7.12614e+06	1.70434e+07	1.25802	0.0240389	0.350197	0.445625	91.0023	602.81	10.05	--	Glycerol	--	25.6569	C3H8O3	MS1	Organooxygen compounds	56-81-5	HMDB0000131	C00116	ko01100//Metabolic pathways;ko02010//ABC transporters;ko00052//Galactose metabolism;ko00040//Pentose and glucuronate interconversions;ko00561//Glycerolipid metabolism	Carbohydrate metabolism;Global and overview maps;Lipid metabolism;Membrane transport	Environmental Information Processing;Metabolism
NEG_M93T96	4.4257e+06	2.2791e+06	604589	4.69833e+06	2.59863e+06	2.4178e+06	761282	621339	385288	2.31216e+06	509488	2.38744e+06	2.83736e+06	1.16283e+06	-1.28691	0.0438221	0.434461	0.201509	93.0446	96.2802	1.6	--	--	--	--	--	--	--	--	--	-	-	-	-
NEG_M98T91	7.22299e+06	7.27717e+06	7.21033e+06	1.65438e+07	9.5031e+06	2.4017e+06	1.8572e+06	1.85291e+06	2.56512e+06	2.92044e+06	3.97018e+06	2.88725e+06	8.35985e+06	2.67552e+06	-1.64366	0.014312	0.289511	0.396489	98.0236	90.5431	1.51	--	Succinimide	--	11.4223	C4H5NO2	MS1	--	--	--	-	-	-	-
NEG_M101T815	1.21163e+08	2.92102e+08	9.50056e+07	1.04196e+08	1.45394e+08	3.88575e+07	5.86217e+08	5.13765e+08	2.39215e+08	7.32477e+07	2.049e+08	4.30298e+08	1.32786e+08	3.41274e+08	1.36182	0.0403456	0.423174	2.17319	101.023	815.169	13.59	--	--	--	--	--	--	--	--	--	-	-	-	-
NEG_M101T90	2.31217e+06	710669	2.1865e+06	2.9062e+06	1.35342e+06	1.94358e+06	816745	162042	1.44175e+06	362462	422470	552871	1.90209e+06	626389	-1.60245	0.00584194	0.208051	0.213691	101.071	89.8483	1.5	--	--	--	--	--	--	--	--	--	-	-	-	-
NEG_M111T767	4.68739e+07	4.27141e+07	1.47564e+08	3.71513e+07	3.41321e+07	2.88264e+07	1.41192e+08	1.04195e+08	1.1805e+08	1.13086e+08	1.64338e+08	1.16023e+08	5.62103e+07	1.26147e+08	1.1662	0.00681302	0.217841	1.54925	111.019	766.699	12.78	--	--	--	--	--	--	--	--	--	-	-	-	-
NEG_M113T728	1.37306e+08	7.64302e+08	1.87676e+08	1.22268e+09	9.3538e+08	8.67599e+08	1.75855e+08	1.56832e+08	6.2527e+08	1.64034e+08	2.50923e+08	1.64896e+08	6.85823e+08	2.56302e+08	-1.41999	0.049432	0.459634	3.24472	112.983	727.979	12.13	Oxalacetic acid	--	3.44e-09	8.53249	C4H4O5	MS2	Keto acids and derivatives	328-42-7	HMDB0000223	C00036	ko01100//Metabolic pathways;ko01110//Biosynthesis of secondary metabolites;ko01120//Microbial metabolism in diverse environments;ko01130//Biosynthesis of antibiotics;ko01230//Biosynthesis of amino acids;ko01200//Carbon metabolism;ko01210//2-Oxocarboxylic acid metabolism;ko00630//Glyoxylate and dicarboxylate metabolism;ko00250//Alanine, aspartate and glutamate metabolism;ko00010//Glycolysis / Gluc…	Amino acid metabolism;Carbohydrate metabolism;Energy metabolism;Global and overview maps	Metabolism
NEG_M113T271	7.72011e+07	2.05725e+08	4.7714e+08	5.90819e+08	8.73658e+08	3.15425e+08	1.26459e+08	5.89319e+07	3.98786e+07	3.72917e+07	3.43743e+07	1.46692e+07	4.23328e+08	5.19341e+07	-3.02702	0.0105443	0.253604	3.27642	113.023	270.714	4.51	--	--	--	--	--	--	--	--	--	-	-	-	-
NEG_M113T478	1.76909e+08	2.80866e+07	4.45825e+07	1.11876e+08	5.77372e+07	5.9902e+07	1.83441e+08	1.20741e+08	2.73262e+08	2.07063e+08	2.70619e+07	3.18685e+08	7.98489e+07	1.88376e+08	1.23827	0.048994	0.45814	1.29901	113.023	478.077	7.97	--	--	--	--	--	--	--	--	--	-	-	-	-
NEG_M113T89	4.68929e+07	2.17112e+07	8.07215e+07	5.75027e+07	1.02591e+07	3.95003e+07	1.47953e+07	1.26376e+07	1.55785e+07	1.16015e+07	2.38902e+07	1.08331e+07	4.27646e+07	1.48894e+07	-1.52213	0.0239783	0.350197	0.808187	113.034	88.934	1.48	--	--	--	--	--	--	--	--	--	-	-	-	-
NEG_M114T707	961661	5.76005e+06	1.99472e+06	5.01192e+06	2.59668e+06	3.37105e+06	4.44329e+06	1.33979e+07	8.24988e+06	5.91231e+06	8.93006e+06	4.87973e+06	3.28268e+06	7.63554e+06	1.21786	0.0188957	0.324347	0.380506	113.988	706.563	11.78	--	--	--	--	--	--	--	--	--	-	-	-	-
NEG_M114T835	6.32432e+06	1.75946e+06	1.44481e+06	6.54394e+06	5.34963e+06	1.75729e+06	7.42598e+06	7.01115e+06	1.6499e+07	8.43183e+06	2.84072e+07	7.64811e+06	3.86324e+06	1.25705e+07	1.70216	0.0373635	0.409676	0.537152	114.054	834.693	13.91	--	--	--	--	--	--	--	--	--	-	-	-	-
NEG_M114T775	1.01615e+07	3.17601e+07	1.87734e+07	4.72963e+06	1.13251e+07	2.18294e+07	1.18882e+07	2.26243e+06	2.07321e+06	1.78461e+06	5.74122e+06	3.3516e+06	1.64298e+07	4.51688e+06	-1.86292	0.0191755	0.324347	0.588264	114.054	775.186	12.92	--	--	--	--	--	--	--	--	--	-	-	-	-
NEG_M115T574	3.58344e+07	3.12223e+07	5.11658e+07	2.71043e+07	1.76381e+07	4.25981e+07	5.18054e+06	5.13577e+06	2.16837e+07	2.11916e+07	1.26348e+07	1.78376e+07	3.42605e+07	1.3944e+07	-1.2969	0.00519958	0.199598	0.796996	115.038	573.862	9.56	--	--	--	--	--	--	--	--	--	-	-	-	-
NEG_M115T399	1.09609e+08	1.04841e+08	8.48583e+07	5.8465e+07	3.1032e+07	3.93917e+07	6.45766e+06	2.51391e+07	4.41424e+06	3.33251e+07	1.62921e+07	1.59518e+07	7.13662e+07	1.693e+07	-2.07566	0.0035357	0.162561	1.40465	115.038	398.887	6.65	--	--	--	--	--	--	--	--	--	-	-	-	-
NEG_M116T618_2	5.14461e+07	6.66648e+07	1.08076e+08	5.75116e+07	3.47453e+07	5.60446e+07	1.00138e+07	2.34986e+07	1.67136e+07	3.78068e+07	3.72299e+06	1.403e+07	6.24148e+07	1.7631e+07	-1.82377	0.00251796	0.145105	1.24966	116.07	618.054	10.3	--	--	--	--	--	--	--	--	--	-	-	-	-
NEG_M116T646	9.58871e+06	1.99128e+06	7.0445e+06	2.21286e+06	8.51068e+06	2.17511e+06	9.06155e+06	8.76094e+06	9.51536e+06	1.92955e+07	3.1145e+07	1.07838e+07	5.25386e+06	1.47604e+07	1.49028	0.0360364	0.409301	0.589919	116.07	645.969	10.77	--	--	--	--	--	--	--	--	--	-	-	-	-
NEG_M116T554	1.40036e+07	1.93348e+07	1.03499e+08	1.21744e+08	5.60511e+07	1.15985e+08	2.76016e+07	1.72524e+07	1.24793e+07	3.27005e+07	2.19252e+07	2.06543e+07	7.17697e+07	2.21022e+07	-1.69918	0.0326623	0.391948	0.934886	116.07	554.054	9.23	--	--	--	--	--	--	--	--	--	-	-	-	-
NEG_M116T333	3.02415e+07	2.8133e+07	5.90716e+07	6.03389e+06	2.44304e+07	2.50667e+07	5.20922e+06	5.17047e+06	4.97405e+06	5.48042e+06	5.34646e+06	1.16026e+07	2.88295e+07	6.29721e+06	-2.19476	0.00978346	0.248229	0.826949	116.07	333.32	5.56	4-Methylaminobutyrate	--	0.0104601	13.906	C5H11NO2	MS2	--	--	--	C15987	ko01120//Microbial metabolism in diverse environments;ko00760//Nicotinate and nicotinamide metabolism	Global and overview maps;Metabolism of cofactors and vitamins	Metabolism
NEG_M117T195	2.19236e+06	1.63056e+06	7.0689e+06	3.46237e+06	8.86065e+06	2.77978e+06	1.6545e+06	2.10395e+06	1.18288e+06	1.31996e+06	638434	1.10216e+06	4.33244e+06	1.33365e+06	-1.6998	0.0332267	0.394896	0.286638	117.043	195.294	3.25	--	--	--	--	--	--	--	--	--	-	-	-	-
NEG_M120T91	4.35295e+06	843725	142948	498211	6.63948e+06	819216	4.46467e+06	6.09965e+06	5.37003e+06	4.63266e+06	4.89929e+06	5.32958e+06	2.21609e+06	5.13265e+06	1.21169	0.0253216	0.354639	0.257898	120.054	90.9009	1.52	--	Phenylacetaldehyde	--	27.9128	C8H8O	MS1	Benzene and substituted derivatives	6314-97-2	HMDB0041610	C00601	ko01100//Metabolic pathways;ko01120//Microbial metabolism in diverse environments;ko00360//Phenylalanine metabolism	Amino acid metabolism;Global and overview maps	Metabolism
NEG_M121T87	6.59232e+06	1.71079e+07	1.33514e+07	4.40196e+06	4.19332e+06	3.45498e+06	1.54095e+07	1.8982e+07	1.62761e+07	1.92253e+07	2.27189e+07	2.78113e+07	8.18365e+06	2.00705e+07	1.29426	0.00256421	0.145828	0.697831	120.927	86.8835	1.45	--	--	--	--	--	--	--	--	--	-	-	-	-
NEG_M121T701	4.72115e+06	7.28017e+06	3.2248e+06	7.51478e+06	4.24309e+06	2.56927e+06	666915	730220	5.01807e+06	2.80336e+06	882826	3.8941e+06	4.92555e+06	2.33258e+06	-1.07836	0.0451349	0.436127	0.29272	121.028	701.2	11.69	--	4-Hydroxybenzaldehyde	--	9.97744	C7H6O2	MS1	Organooxygen compounds	123-08-0	HMDB0011718	C00633	ko01100//Metabolic pathways;ko01120//Microbial metabolism in diverse environments	Global and overview maps	Metabolism
NEG_M122T652	135.466	135.466	135.466	135.466	135.466	135.466	135.466	135.466	3.97278e+08	3.20741e+08	2.59485e+08	5.52665e+07	135.466	1.72129e+08	20.2771	0.036825	0.409301	1.85755	122.023	652.242	10.87	--	--	--	--	--	--	--	--	--	-	-	-	-
NEG_M127T768	2.70293e+07	1.3726e+08	7.74482e+07	9.32507e+07	9.7367e+08	2.16982e+08	4.27484e+08	8.59979e+08	8.61199e+08	4.07036e+08	7.23047e+08	7.80465e+08	2.54273e+08	6.76535e+08	1.41178	0.0315223	0.38574	3.48992	126.904	767.51	12.79	--	--	--	--	--	--	--	--	--	-	-	-	-
NEG_M128T82	7.9901e+07	4.92628e+07	5.34181e+07	8.28704e+07	5.82303e+07	5.35705e+07	4.07331e+07	3.10081e+07	8.20551e+06	3.20262e+07	5.08901e+06	3.75465e+07	6.28755e+07	2.57681e+07	-1.28691	0.0015705	0.126077	1.16402	128.034	81.7614	1.36	--	Pyroglutamic acid	--	0.0801925	C5H7NO3	MS1	Carboxylic acids and derivatives	-	HMDB0060262	C01879	ko01100//Metabolic pathways;ko00480//Glutathione metabolism	Global and overview maps;Metabolism of other amino acids	Metabolism
NEG_M131T89	6.56079e+08	3.57704e+08	1.09196e+09	8.6277e+08	1.6368e+08	6.22154e+08	2.66373e+08	1.66691e+08	2.24018e+08	1.86269e+08	3.44869e+08	1.76391e+08	6.25725e+08	2.27435e+08	-1.46007	0.0170508	0.313787	3.11613	131.045	89.0452	1.48	--	--	--	--	--	--	--	--	--	-	-	-	-
NEG_M132T89	3.07893e+07	1.31652e+07	4.80249e+07	3.88753e+07	6.85444e+06	2.68382e+07	1.33813e+07	6.09857e+06	9.19939e+06	5.98738e+06	1.38889e+07	5.35786e+06	2.74246e+07	8.98556e+06	-1.60979	0.0176462	0.31655	0.686448	132.049	88.9842	1.48	L-Asparagine	--	1.73e-22	1.01045	C4H8N2O3	MS2	Carboxylic acids and derivatives	70-47-3	HMDB0000168	C00152	ko01100//Metabolic pathways;ko01110//Biosynthesis of secondary metabolites;ko01230//Biosynthesis of amino acids;ko00970//Aminoacyl-tRNA biosynthesis;ko00250//Alanine, aspartate and glutamate metabolism;ko00460//Cyanoamino acid metabolism	Amino acid metabolism;Global and overview maps;Metabolism of other amino acids;Translation	Genetic Information Processing;Metabolism
NEG_M132T83_3	1.82207e+07	2.1098e+07	3.80857e+07	4.56268e+07	4.30778e+07	1.40081e+07	1.6731e+07	1.81366e+07	1.89084e+07	1.50109e+07	6.02449e+06	8.88288e+06	3.00195e+07	1.39491e+07	-1.10573	0.0238395	0.349551	0.736818	132.078	82.926	1.38	--	6-Hydroxyhexanoic acid	--	0.824762	C6H12O3	MS1	Hydroxy acids and derivatives	1191-25-9	HMDB0012843	C06103	ko01120//Microbial metabolism in diverse environments;ko01220//Degradation of aromatic compounds	Global and overview maps	Metabolism
NEG_M136T85	3.67491e+06	2.36833e+06	6.34862e+06	6.75105e+06	1.75773e+06	1.85622e+06	7.37319e+06	9.25149e+06	9.67742e+06	8.06901e+06	9.29433e+06	8.84361e+06	3.79281e+06	8.75151e+06	1.20626	0.000503687	0.0860783	0.438664	136.032	84.8144	1.41	--	--	--	--	--	--	--	--	--	-	-	-	-
NEG_M144T587	342664	3.53934e+06	2.25795e+06	72310.6	3.91983e+06	2.23485e+06	1.96779e+06	98659.8	64153.4	134930	55482	117290	2.06116e+06	406384	-2.34254	0.0443578	0.434461	0.223183	143.989	587.399	9.79	--	--	--	--	--	--	--	--	--	-	-	-	-
NEG_M146T88	302492	510660	2.58072e+06	2.59606e+06	3.59185e+06	952234	969344	5.904e+06	5.72659e+06	5.43585e+06	7.07834e+06	1.59796e+06	1.75567e+06	4.45201e+06	1.34244	0.0436429	0.434461	0.283166	145.949	87.8537	1.46	--	--	--	--	--	--	--	--	--	-	-	-	-
NEG_M146T83_2	2.62053e+09	1.627e+09	1.80925e+09	3.12668e+09	2.24269e+09	2.08562e+09	1.4839e+09	9.52572e+08	1.00748e+09	8.34995e+08	4.21038e+08	9.07365e+08	2.25196e+09	9.3456e+08	-1.26882	0.00055116	0.0910516	7.39217	146.044	82.9912	1.38	--	--	--	--	--	--	--	--	--	-	-	-	-
NEG_M146T84	2.89816e+07	3.07222e+07	4.24141e+07	8.10184e+07	2.04454e+07	3.62227e+07	2.00522e+07	1.14295e+07	1.12186e+07	6.61627e+06	4.88273e+06	5.83902e+06	3.99674e+07	1.00064e+07	-1.9979	0.00782568	0.236194	0.946218	146.102	83.585	1.39	--	L-Lysine	--	9.9552	C6H14N2O2	MS1	Carboxylic acids and derivatives	-	HMDB0062809	C00047	ko01100//Metabolic pathways;ko01110//Biosynthesis of secondary metabolites;ko01120//Microbial metabolism in diverse environments;ko01130//Biosynthesis of antibiotics;ko01230//Biosynthesis of amino acids;ko02010//ABC transporters;ko01210//2-Oxocarboxylic acid metabolism;ko00960//Tropane, piperidine and pyridine alkaloid biosynthesis;ko00970//Aminoacyl-tRNA biosynthesis;ko00300//Lysine biosynthesis…	Amino acid metabolism;Biosynthesis of other secondary metabolites;Global and overview maps;Membrane transport;Metabolism of cofactors and vitamins;Translation	Environmental Information Processing;Genetic Information Processing;Metabolism
NEG_M147T261	9.18818e+08	1.30339e+09	1.07205e+09	1.53544e+09	1.91929e+08	5.739e+08	1.63543e+08	1.52696e+08	4.40818e+08	1.28612e+08	4.64146e+08	1.07356e+08	9.32589e+08	2.42862e+08	-1.94111	0.00837973	0.236194	4.60564	146.965	261.312	4.36	--	--	--	--	--	--	--	--	--	-	-	-	-
NEG_M147T83	1.00548e+08	5.59623e+07	5.70912e+07	1.10656e+08	7.23184e+07	6.49042e+07	4.63434e+07	3.08564e+07	3.28514e+07	2.94299e+07	1.44821e+07	3.78032e+07	7.69133e+07	3.19611e+07	-1.26692	0.00151463	0.126077	1.33096	147.048	82.9343	1.38	--	--	--	--	--	--	--	--	--	-	-	-	-
NEG_M147T89	6.82362e+06	3.49044e+06	3.38353e+06	6.10203e+06	2.78662e+06	2.6805e+06	512916	427316	2.44862e+06	646036	3.51996e+06	4.06673e+06	4.21112e+06	1.93693e+06	-1.12043	0.0440288	0.434461	0.211609	147.065	88.9874	1.48	--	(R)-Mevalonate	--	6.30582	C6H12O4	MS1	Fatty Acyls	-	HMDB0059629	C00418	ko01100//Metabolic pathways;ko01110//Biosynthesis of secondary metabolites;ko01130//Biosynthesis of antibiotics;ko00900//Terpenoid backbone biosynthesis	Global and overview maps;Metabolism of terpenoids and polyketides	Metabolism
NEG_M148T83	1.61736e+07	2.73071e+06	9.67021e+06	1.71543e+07	1.4314e+07	1.15743e+07	8.51363e+06	4.48074e+06	6.06636e+06	4.89138e+06	2.01082e+06	5.45276e+06	1.19362e+07	5.23595e+06	-1.18882	0.0166455	0.31145	0.476998	148.049	83.017	1.38	--	(E)-3-(4-Hydroxyphenyl)-2-propenal	--	20.7599	C9H8O2	MS1	Cinnamaldehydes	20711-53-9	HMDB0040986	C05608	ko01100//Metabolic pathways;ko01110//Biosynthesis of secondary metabolites;ko00940//Phenylpropanoid biosynthesis	Biosynthesis of other secondary metabolites;Global and overview maps	Metabolism
NEG_M149T500	3.04317e+07	2.06023e+07	4.76028e+07	8.39108e+07	3.48542e+07	2.45616e+07	1.66251e+07	2.6158e+07	6.41266e+06	2.65173e+07	9.04949e+06	3.54256e+06	4.03272e+07	1.47175e+07	-1.45422	0.0329455	0.392495	0.800562	149.044	500.268	8.34	--	--	--	--	--	--	--	--	--	-	-	-	-
NEG_M154T208	1.12759e+06	1.55719e+06	1.77207e+06	1.54636e+06	2.44304e+06	1.03661e+06	2.12196e+06	2.68128e+06	3.16445e+06	3.8604e+06	2.95682e+06	5.46047e+06	1.58048e+06	3.37423e+06	1.0942	0.00629053	0.215911	0.261989	154.035	208.244	3.47	--	--	--	--	--	--	--	--	--	-	-	-	-
NEG_M171T507	5.03778e+06	815996	821737	952758	2.80811e+06	949508	9.57724e+06	4.68771e+06	1.22088e+06	7.27084e+06	5.26715e+06	9.51168e+06	1.89765e+06	6.25591e+06	1.72101	0.0149738	0.296457	0.369514	171.102	507.221	8.45	--	--	--	--	--	--	--	--	--	-	-	-	-
NEG_M171T819	1.86832e+06	3.57087e+06	3.2402e+06	3.48246e+06	3.88466e+06	3.72109e+06	1.63283e+07	4.89145e+06	3.67232e+06	6.26935e+06	9.47661e+06	2.13512e+07	3.2946e+06	1.03315e+07	1.64888	0.0353521	0.40801	0.502302	171.102	818.679	13.64	--	--	--	--	--	--	--	--	--	-	-	-	-
NEG_M173T456	1.12755e+06	7.18745e+06	1.69136e+07	1.56968e+07	8.81141e+06	1.39943e+07	4.33164e+07	2.54421e+07	2.14813e+07	3.16848e+07	2.01076e+07	1.71947e+07	1.06219e+07	2.65378e+07	1.32101	0.00642139	0.216492	0.652164	173.117	456.395	7.61	--	--	--	--	--	--	--	--	--	-	-	-	-
NEG_M174T457	258056	364595	799126	805307	679560	312780	2.29155e+06	1.37589e+06	1.07499e+06	1.71406e+06	546246	1.30017e+06	536571	1.38382e+06	1.36682	0.00892187	0.240543	0.137081	174.121	456.779	7.61	--	--	--	--	--	--	--	--	--	-	-	-	-
NEG_M175T206	7.29623e+08	3.70831e+09	2.64622e+09	7.9168e+08	2.18584e+09	2.46223e+08	7.66152e+08	1.96434e+08	2.86449e+08	6.07125e+08	4.96687e+08	2.01471e+08	1.71798e+09	4.2572e+08	-2.01274	0.0428743	0.434461	6.33492	174.954	206.188	3.44	Guanidinosuccinic acid	--	1.61e-28	2.29463	C5H9N3O4	MS2	Carboxylic acids and derivatives	6133-30-8	HMDB0003157	-	-	-	-
NEG_M179T128	4.52418e+07	1.88381e+07	3.80495e+07	8.5662e+07	1.3138e+08	5.19424e+07	3.1248e+07	6.78719e+06	3.94369e+06	1.16992e+07	8.21509e+06	1.5009e+06	6.18522e+07	1.05657e+07	-2.54944	0.0133399	0.277784	1.2545	179.007	127.889	2.13	--	--	--	--	--	--	--	--	--	-	-	-	-
NEG_M179T626	31941.2	288637	239990	226673	197347	53715.1	227723	508992	239885	334418	653531	461358	173051	404318	1.2243	0.0166874	0.31145	0.105041	179.034	625.587	10.43	--	--	--	--	--	--	--	--	--	-	-	-	-
NEG_M179T475	3.51495e+07	4.86183e+07	4.55777e+07	1.80345e+07	5.83301e+06	3.42369e+07	5.52215e+06	6.41972e+06	1.17455e+07	3.59633e+07	5.22437e+06	6.34202e+06	3.12417e+07	1.18695e+07	-1.39621	0.0421781	0.434461	0.771071	179.054	475.282	7.92	L-Gulose	--	1.35e-07	10.247	C6H12O6	MS2	Organooxygen compounds	6027-89-0	HMDB0012326	C15923	ko00053//Ascorbate and aldarate metabolism	Carbohydrate metabolism	Metabolism
NEG_M181T829	3.54778e+06	1.92278e+07	5.1645e+06	1.04641e+07	2.07232e+07	5.07301e+06	1.46642e+06	3.90044e+06	1.37542e+06	1.44748e+06	6.58066e+06	4.73217e+06	1.07001e+07	3.25043e+06	-1.71892	0.043056	0.434461	0.405177	181.071	828.768	13.81	--	--	--	--	--	--	--	--	--	-	-	-	-
NEG_M181T528	570854	1.95601e+06	1.41641e+06	1.70692e+06	566945	537772	3.35198e+06	1.68843e+06	4.53675e+06	567848	2.86961e+06	3.04799e+06	1.12582e+06	2.6771e+06	1.2497	0.0316872	0.386802	0.183061	181.071	528.162	8.8	--	--	--	--	--	--	--	--	--	-	-	-	-
NEG_M183T765	2.8537e+06	1.94824e+06	1.77861e+06	1.07246e+07	6.26127e+06	6.67161e+06	1.72349e+07	8.35708e+06	1.18052e+07	1.49794e+07	2.04472e+07	9.4551e+06	5.03967e+06	1.37131e+07	1.44416	0.00461103	0.184292	0.566953	182.988	765.16	12.75	--	--	--	--	--	--	--	--	--	-	-	-	-
NEG_M183T474	64928.5	3.18579e+06	3.34568e+06	3.177e+06	3.36559e+06	3.54185e+06	5.79123e+06	8.41622e+06	5.55535e+06	4.95104e+06	7.34594e+06	6.68476e+06	2.78014e+06	6.45742e+06	1.2158	0.000656776	0.103767	0.416261	183.004	473.673	7.89	2,4-Dinitrophenol	--	5.53e-07	2.86076	C6H4N2O5	MS2	--	--	--	-	-	-	-
NEG_M184T474	5086.5	111855	86392	148727	109691	144834	222104	398950	242728	227436	377008	340838	101098	301511	1.57646	0.000444448	0.085716	0.100967	184.008	473.776	7.9	--	--	--	--	--	--	--	--	--	-	-	-	-
NEG_M188T363	6.29977e+07	2.49415e+07	2.43129e+07	2.4272e+07	2.4876e+07	1.9931e+07	1.42124e+07	1.61765e+07	1.34409e+07	9.7341e+06	1.69015e+07	1.19684e+07	3.02219e+07	1.3739e+07	-1.13732	0.0334405	0.396485	0.736045	188.035	363.269	6.05	--	--	--	--	--	--	--	--	--	-	-	-	-
NEG_M188T613	2.13441e+06	9.71593e+06	1.28763e+07	1.55222e+07	9.1688e+06	5.84197e+06	4.69713e+06	1.15357e+06	745202	423088	391608	322988	9.20993e+06	1.28893e+06	-2.83702	0.00340457	0.161203	0.507302	188.137	613.28	10.22	--	--	--	--	--	--	--	--	--	-	-	-	-
NEG_M193T460	1.88434e+07	2.53526e+07	3.77387e+07	6.20484e+07	5.83748e+07	6.21172e+07	3.63193e+07	2.42499e+07	1.02874e+07	7.21494e+06	5.46802e+06	5.56823e+06	4.40792e+07	1.48513e+07	-1.56951	0.0114308	0.260031	0.911409	193.05	459.543	7.66	--	Isoferulic acid	--	2.87614	C10H10O4	MS1	Cinnamic acids and derivatives	537-73-5	HMDB0000955	-	-	-	-
NEG_M195T464	7.60814e+06	9.34147e+06	6.2833e+06	2.91246e+07	2.91146e+07	1.61853e+07	9.11266e+06	9.50289e+06	2.66161e+06	1.69981e+06	2.26747e+06	1.18009e+06	1.62762e+07	4.40409e+06	-1.88585	0.0265829	0.358977	0.555824	195.066	463.677	7.73	--	--	--	--	--	--	--	--	--	-	-	-	-
NEG_M199T548	216586	311583	307241	1.32078e+06	1.81143e+06	314869	1.63458e+06	1.5769e+06	1.5822e+06	2.03061e+06	1.54128e+06	1.79422e+06	713749	1.6933e+06	1.24635	0.00671669	0.217841	0.175913	199.134	548.315	9.14	--	--	--	--	--	--	--	--	--	-	-	-	-
NEG_M202T514	123923	1.24124e+06	1.35661e+06	1.23953e+06	883854	910110	494331	599854	500176	285110	657276	291239	959211	471331	-1.02511	0.0313807	0.384958	0.100437	202.051	513.986	8.57	--	--	--	--	--	--	--	--	--	-	-	-	-
NEG_M205T376	2.27539e+06	737402	846723	1.06133e+06	1.69817e+06	636315	520709	627186	158292	180168	855632	169650	1.20922e+06	418606	-1.53041	0.0211012	0.334316	0.154486	205.088	375.969	6.27	--	1-Methyl-6-phenyl-1H-imidazo[4,5-b]pyridin-2-amine	--	0.490994	C13H12N4	MS1	Pyridines and derivatives	105650-23-5	HMDB0041008	-	-	-	-
NEG_M207T88	8.92363e+06	4.10281e+06	1.31294e+07	1.13062e+07	1.37042e+07	6.85196e+06	3.25883e+06	2.08747e+06	2.67546e+06	2.39094e+06	4.15946e+06	1.69815e+06	9.66969e+06	2.71172e+06	-1.83426	0.00129316	0.12133	0.486079	206.976	87.7213	1.46	--	--	--	--	--	--	--	--	--	-	-	-	-
NEG_M210T341	366560	811072	901906	1.33987e+06	228473	1.25518e+06	2.54734e+06	2.35601e+06	1.71091e+06	2.46566e+06	3.81889e+06	2.34892e+06	817177	2.54129e+06	1.63684	0.000460122	0.085716	0.29276	210.083	341.061	5.68	--	--	--	--	--	--	--	--	--	-	-	-	-
NEG_M214T493	388441	51210	286604	36068.9	41229.5	259575	477302	575255	517444	534442	57120.5	535013	177188	449429	1.34281	0.0227128	0.343503	0.0708431	214.018	493.317	8.22	--	--	--	--	--	--	--	--	--	-	-	-	-
NEG_M214T83	8.15301e+06	4.85775e+06	4.90339e+06	7.35948e+06	3.3049e+06	3.70081e+06	3.85214e+06	2.48458e+06	3.13836e+06	2.00828e+06	1.592e+06	2.28869e+06	5.37989e+06	2.56067e+06	-1.07105	0.00870368	0.239641	0.337037	214.02	82.5395	1.38	--	--	--	--	--	--	--	--	--	-	-	-	-
NEG_M214T337	4.75234e+07	1.67707e+07	1.77197e+07	4.06393e+07	1.52831e+07	3.27863e+07	4.74449e+06	1.63044e+07	1.34107e+07	1.98236e+07	1.13639e+07	1.36298e+07	2.84537e+07	1.32128e+07	-1.10668	0.0296338	0.376577	0.628049	214.033	337.122	5.62	--	--	--	--	--	--	--	--	--	-	-	-	-
NEG_M215T88_2	5.87405e+07	4.07699e+07	1.13497e+08	8.58433e+07	2.06638e+07	9.22971e+07	3.23541e+07	1.98998e+07	2.67047e+07	2.41896e+07	3.9466e+07	2.36335e+07	6.86352e+07	2.7708e+07	-1.30865	0.0179941	0.316771	0.946084	215.007	87.899	1.46	--	--	--	--	--	--	--	--	--	-	-	-	-
NEG_M215T463	454451	8.7301e+06	8.49923e+06	1.38683e+07	8.44565e+06	1.22828e+07	2.01516e+07	4.50035e+07	1.71614e+07	2.4444e+07	2.54431e+07	1.30036e+07	8.71342e+06	2.42012e+07	1.47377	0.0106436	0.253604	0.749461	215.129	463.37	7.72	--	--	--	--	--	--	--	--	--	-	-	-	-
NEG_M216T464	17288.5	867778	893110	411557	170701	1.44907e+06	534814	5.32166e+06	1.46615e+06	2.73503e+06	2.55217e+06	1.23384e+06	634917	2.30728e+06	1.86155	0.0437123	0.434461	0.240142	216.132	463.87	7.73	--	--	--	--	--	--	--	--	--	-	-	-	-
NEG_M221T89	2.00118e+07	1.05819e+07	1.26208e+07	2.05862e+07	1.09638e+07	1.00889e+07	6.00792e+06	6.37541e+06	6.21549e+06	7.02224e+06	7.70836e+06	7.1067e+06	1.41422e+07	6.73935e+06	-1.06933	0.00405666	0.174825	0.490868	220.991	88.8186	1.48	--	--	--	--	--	--	--	--	--	-	-	-	-
NEG_M221T208	3.46999e+06	5.25085e+06	4.86109e+06	4.75456e+06	7.01116e+06	3.51556e+06	6.17262e+06	8.30616e+06	9.39334e+06	1.13191e+07	8.0072e+06	1.58631e+07	4.81054e+06	9.84358e+06	1.03298	0.0069498	0.217995	0.432601	221.019	208.276	3.47	--	--	--	--	--	--	--	--	--	-	-	-	-
NEG_M221T516	84777.2	1.06247e+06	894943	671860	990371	645987	2.44793e+06	3.04495e+06	1.79807e+06	2.41969e+06	2.55141e+06	1.40454e+06	725067	2.27776e+06	1.65143	0.000239807	0.0742802	0.244757	221.082	516.039	8.6	--	--	--	--	--	--	--	--	--	-	-	-	-
NEG_M222T261	2.68479e+07	1.24856e+07	1.34893e+07	2.84263e+07	1.20895e+07	1.82224e+07	4.09451e+06	5.73939e+06	3.65944e+06	4.12421e+06	5.69114e+06	2.38241e+06	1.85935e+07	4.28185e+06	-2.11849	0.000848242	0.103767	0.70472	222.041	260.503	4.34	--	--	--	--	--	--	--	--	--	-	-	-	-
NEG_M222T128	1.88873e+08	1.74357e+07	7.19089e+07	1.05747e+08	1.18427e+08	1.55917e+07	7.08426e+06	1.14682e+07	8.32524e+06	1.1329e+07	1.30054e+07	9.50418e+06	8.63305e+07	1.01194e+07	-3.09275	0.0181489	0.316771	1.61083	222.04	128.329	2.14	--	--	--	--	--	--	--	--	--	-	-	-	-
NEG_M224T328	7.13816e+06	4.13883e+06	3.08576e+06	7.85667e+06	3.21668e+06	1.86087e+06	1.90593e+06	2.2783e+06	969229	765232	572905	482799	4.54949e+06	1.1624e+06	-1.9686	0.00812192	0.236194	0.351478	224.027	327.678	5.46	--	--	--	--	--	--	--	--	--	-	-	-	-
NEG_M225T665	1.71885e+06	3.60562e+06	1.04597e+06	1.04061e+06	1.04371e+06	4.00697e+06	3.86575e+06	1.10961e+07	4.87416e+06	1.3456e+06	7.98124e+06	8.29229e+06	2.07696e+06	6.24252e+06	1.58766	0.0225095	0.3422	0.421682	225.059	664.849	11.08	--	--	--	--	--	--	--	--	--	-	-	-	-
NEG_M227T491	174906	432954	341000	455697	496066	432417	623595	833654	871460	723248	657292	987719	388840	782828	1.00952	0.000340996	0.0809802	0.126237	227.031	490.551	8.18	--	Isopimpinellin	--	16.6273	C13H10O5	MS1	Coumarins and derivatives	482-27-9	HMDB0034312	C02162	ko01110//Biosynthesis of secondary metabolites	Global and overview maps	Metabolism
NEG_M227T499	2.76829e+06	5.21329e+06	3.56002e+06	4.70123e+06	6.64488e+06	6.6453e+06	9.3103e+06	1.93934e+07	7.77236e+06	1.36634e+07	3.91541e+07	3.68223e+07	4.92217e+06	2.10193e+07	2.09435	0.0174031	0.315416	0.929051	227.129	498.791	8.31	--	--	--	--	--	--	--	--	--	-	-	-	-
NEG_M233T409	1.2061e+06	598076	1.0952e+06	835600	200034	421745	201099	375418	256106	261822	653622	198214	726125	324380	-1.16253	0.0442334	0.434461	0.095133	233.129	408.99	6.82	--	Lenacil	--	0.632016	C13H18N2O2	MS1	--	--	--	-	-	-	-
NEG_M238T382	114590	53365.4	72760.6	320947	86460.3	198295	275935	267564	279075	349205	314857	427315	141070	318992	1.17711	0.00430195	0.177671	0.0870652	237.976	381.554	6.36	--	--	--	--	--	--	--	--	--	-	-	-	-
NEG_M241T412	4.56034e+06	3.01287e+06	1.57802e+06	455426	2.53367e+06	1.67864e+06	254622	521894	1.1686e+06	1.05631e+06	387816	1.61455e+06	2.30316e+06	833964	-1.46556	0.0382853	0.415275	0.225725	241.071	412	6.87	--	Lumichrome	--	6.70023	C12H10N4O2	MS1	--	--	--	C01727	ko00740//Riboflavin metabolism	Metabolism of cofactors and vitamins	Metabolism
NEG_M241T456	84694.6	166093	1.80032e+06	1.80262e+06	166205	459185	5.0398e+06	3.06465e+06	2.19786e+06	2.92598e+06	2.08477e+06	1.29009e+06	746519	2.76719e+06	1.89017	0.00887238	0.240543	0.223375	241.106	456.38	7.61	--	--	--	--	--	--	--	--	--	-	-	-	-
NEG_M243T236	528872	1.7615e+06	1.7479e+06	374468	362271	371153	1.46114e+06	5.57539e+06	1.41253e+06	5.31398e+06	6.87368e+06	2.64329e+06	857694	3.88e+06	2.17752	0.0126187	0.270608	0.361822	242.941	235.741	3.93	--	--	--	--	--	--	--	--	--	-	-	-	-
NEG_M245T724	763386	635958	615818	2.84131e+06	656282	1.79376e+06	4.27866e+06	2.80373e+06	3.83524e+06	3.80475e+06	2.86386e+06	543035	1.21775e+06	3.02154e+06	1.31106	0.0218204	0.336891	0.186587	244.985	724.283	12.07	--	--	--	--	--	--	--	--	--	-	-	-	-
NEG_M251T772	41296.4	184484	130660	107449	331405	68582.1	151437	284411	237395	1.30021e+06	771053	819181	143979	593948	2.04448	0.0372891	0.409676	0.125828	251.165	772.312	12.87	--	--	--	--	--	--	--	--	--	-	-	-	-
NEG_M255T57	135.466	135.466	135.466	135.466	135.466	135.466	135.466	3.25696e+06	1.80716e+06	1.97384e+06	813846	503916	135.466	1.39264e+06	13.3276	0.0165923	0.31145	0.190874	254.917	57.1902	0.95	--	--	--	--	--	--	--	--	--	-	-	-	-
NEG_M255T838	2.31784e+07	2.86635e+07	9.22777e+07	8.14063e+07	4.48117e+06	6.76311e+07	4.03932e+06	3.01899e+06	1.62002e+07	1.48334e+07	1.16397e+07	2.41487e+06	4.96063e+07	8.6911e+06	-2.51291	0.0196507	0.327659	0.967276	255.233	837.534	13.96	Palmitic acid	--	6.68e-09	0.202291	C16H32O2	MS2	Fatty Acyls	1957-10-03	HMDB0000220	C00249	ko01100//Metabolic pathways;ko01040//Biosynthesis of unsaturated fatty acids;ko00061//Fatty acid biosynthesis;ko00073//Cutin, suberine and wax biosynthesis;ko00071//Fatty acid degradation;ko00062//Fatty acid elongation;ko01212//Fatty acid metabolism	Global and overview maps;Lipid metabolism	Metabolism
NEG_M255T822	3.79179e+06	1.87524e+07	4.00963e+06	3.97496e+06	3.50358e+07	4.20983e+06	3.18534e+07	3.66158e+07	1.48405e+07	2.50097e+07	2.45257e+07	5.04922e+07	1.16291e+07	3.05562e+07	1.39373	0.02619	0.354639	0.793528	255.233	821.679	13.69	--	--	--	--	--	--	--	--	--	-	-	-	-
NEG_M256T815	268048	360338	284421	349919	1.51792e+06	1.32363e+06	1.17199e+06	2.08626e+06	2.20988e+06	1.48725e+06	1.78375e+06	1.85869e+06	684046	1.7663e+06	1.36857	0.00330677	0.161203	0.199136	256.236	815.439	13.59	--	--	--	--	--	--	--	--	--	-	-	-	-
NEG_M258T86	1.32019e+07	1.718e+06	1.40859e+06	9.53751e+06	7.2237e+06	5.58585e+06	4.13009e+06	711242	743919	711757	305271	965894	6.44592e+06	1.26136e+06	-2.3534	0.0240955	0.350197	0.415949	257.934	85.7354	1.43	--	--	--	--	--	--	--	--	--	-	-	-	-
NEG_M258T83	1.30355e+07	5.43301e+06	4.74726e+06	1.15272e+07	1.66878e+07	6.14228e+06	5.9943e+06	5.33521e+06	1.40066e+06	1.3944e+06	4.2581e+06	4.84757e+06	9.5955e+06	3.87171e+06	-1.30939	0.023784	0.349551	0.398888	258.038	82.8186	1.38	--	Glucosamine 6-phosphate	--	0.922112	C6H14NO8P	MS1	Organooxygen compounds	3616-42-0	HMDB0001254	C00352	ko01100//Metabolic pathways;ko01130//Biosynthesis of antibiotics;ko00520//Amino sugar and nucleotide sugar metabolism;ko00250//Alanine, aspartate and glutamate metabolism;ko04931//Insulin resistance	Amino acid metabolism;Carbohydrate metabolism;Endocrine and metabolic diseases;Global and overview maps	Human Diseases;Metabolism
NEG_M259T410	29371.8	42737	176717	41292.2	15474.1	15681.3	278312	214633	35566.8	397019	314035	272551	53545.6	252020	2.2347	0.00516372	0.199598	0.0901485	259.155	409.796	6.83	--	--	--	--	--	--	--	--	--	-	-	-	-
NEG_M260T311	3.80755e+06	2.53731e+06	698351	3.14726e+06	826353	630202	35188	700316	343081	408048	551685	74223.7	1.94117e+06	352091	-2.46291	0.0210805	0.334316	0.227041	260.078	311.35	5.19	--	--	--	--	--	--	--	--	--	-	-	-	-
NEG_M260T83	9.67323e+06	4.50356e+06	9.2442e+06	1.13071e+07	1.89462e+06	8.01572e+06	3.64347e+06	2.56863e+06	4.50865e+06	3.39726e+06	3.89524e+06	2.69411e+06	7.43974e+06	3.45123e+06	-1.10814	0.022427	0.341995	0.32824	260.089	82.7747	1.38	--	--	--	--	--	--	--	--	--	-	-	-	-
NEG_M261T423	1.18735e+07	7.37993e+06	1.40817e+07	3.87136e+07	5.32514e+07	3.41827e+07	6.52968e+06	9.35211e+06	6.61321e+06	5.6446e+06	4.67333e+06	4.13655e+06	2.65805e+07	6.15825e+06	-2.10978	0.0210698	0.334316	0.711824	261.134	422.625	7.04	--	--	--	--	--	--	--	--	--	-	-	-	-
NEG_M263T427	1.23974e+08	5.40324e+07	5.81119e+07	9.012e+07	4.70111e+07	5.99057e+07	1.65917e+07	2.09863e+07	2.55816e+07	2.28652e+07	2.47039e+07	2.144e+07	7.21925e+07	2.20281e+07	-1.7125	0.001956	0.134638	1.35913	263.14	426.824	7.11	--	--	--	--	--	--	--	--	--	-	-	-	-
NEG_M264T427	1.55079e+07	6.79487e+06	7.94736e+06	1.18414e+07	6.82952e+06	7.74615e+06	2.02368e+06	2.78859e+06	3.60098e+06	2.97098e+06	3.63194e+06	3.25272e+06	9.44452e+06	3.04482e+06	-1.63312	0.00132353	0.12147	0.483682	264.143	427.055	7.12	--	--	--	--	--	--	--	--	--	-	-	-	-
NEG_M265T824	3.33936e+06	1.59308e+06	3.50057e+06	1.40594e+06	4.92114e+06	9.60983e+06	8.54235e+06	5.0157e+06	1.21509e+07	3.51507e+06	1.43815e+07	1.41675e+07	4.06165e+06	9.62883e+06	1.24529	0.0342526	0.401314	0.45912	265.148	824.162	13.74	--	--	--	--	--	--	--	--	--	-	-	-	-
NEG_M266T83_1	1.32863e+07	3.63721e+06	5.05558e+06	9.43917e+06	5.6362e+06	1.68501e+07	5.36166e+06	2.71082e+06	2.5976e+06	2.83323e+06	5.19573e+06	3.61818e+06	8.98409e+06	3.71954e+06	-1.27225	0.0370068	0.409301	0.329442	265.992	82.8761	1.38	--	--	--	--	--	--	--	--	--	-	-	-	-
NEG_M266T191	1.18347e+08	6.68391e+07	1.08768e+08	3.17638e+08	4.24242e+08	2.08382e+08	1.61595e+08	1.08669e+08	4.97401e+07	4.24844e+07	2.51167e+07	1.96243e+07	2.07369e+08	6.78715e+07	-1.61132	0.0456797	0.437043	1.92804	266.062	190.78	3.18	--	Sulfisoxazole	--	5.61291	C11H13N3O3S	MS1	Benzene and substituted derivatives	127-69-5	HMDB0014408	-	-	-	-
NEG_M269T515	3.97946e+06	1.82434e+06	1.53853e+06	2.16828e+06	2.39993e+06	1.67338e+06	464358	1.52994e+06	1.48496e+06	1.26172e+06	268074	1.00423e+06	2.26399e+06	1.00221e+06	-1.17568	0.0142531	0.289501	0.225648	269.14	514.875	8.58	--	--	--	--	--	--	--	--	--	-	-	-	-
NEG_M271T685	17345.1	552313	1.30382e+06	296942	1.79572e+06	317607	2.69306e+06	4.21133e+06	1.83173e+06	7.4269e+06	4.24775e+06	886185	713957	3.54949e+06	2.3137	0.0164092	0.31145	0.285384	271.061	685.188	11.42	Naringenin	--	4.11e-05	0.958993	C15H12O5	MS2	Flavonoids	480-41-1	HMDB0002670	C00509	ko01100//Metabolic pathways;ko01110//Biosynthesis of secondary metabolites;ko00941//Flavonoid biosynthesis;ko00943//Isoflavonoid biosynthesis	Biosynthesis of other secondary metabolites;Global and overview maps	Metabolism
NEG_M274T83	2.2201e+06	4.81572e+06	1.57944e+06	3.15979e+06	3.41039e+06	2.77591e+06	5.51161e+06	5.84288e+06	7.36151e+06	7.46499e+06	4.99039e+06	7.37273e+06	2.99356e+06	6.42402e+06	1.10162	0.000315737	0.0809802	0.334387	273.971	82.5016	1.38	--	--	--	--	--	--	--	--	--	-	-	-	-
NEG_M274T88	8.83199e+06	7.42648e+06	1.66429e+07	1.56758e+07	2.74248e+06	1.36433e+07	1.6842e+06	4.65404e+06	5.15883e+06	1.3991e+06	6.63423e+06	4.31017e+06	1.08272e+07	3.97343e+06	-1.4462	0.0157249	0.305617	0.37137	274.044	87.9072	1.47	--	Paraoxon	--	15.8092	C10H14NO6P	MS1	Benzene and substituted derivatives	311-45-5	HMDB0013035	C06606	ko01120//Microbial metabolism in diverse environments	Global and overview maps	Metabolism
NEG_M275T207	2.08704e+06	670032	1.12127e+06	1.23724e+06	1.12201e+06	647990	570814	826519	113192	281950	851427	687682	1.1476e+06	555264	-1.04737	0.036957	0.409301	0.114969	275.037	206.665	3.44	--	--	--	--	--	--	--	--	--	-	-	-	-
NEG_M282T85	5.77131e+06	7.37619e+06	6.44721e+06	1.38921e+07	1.2649e+07	1.02629e+07	7.03026e+06	4.88033e+06	3.81812e+06	4.24793e+06	653454	1.32036e+06	9.3998e+06	3.65841e+06	-1.36141	0.00669179	0.217841	0.456103	281.979	84.8008	1.41	--	Nitrofen	--	20.9259	C12H7Cl2NO3	MS1	Benzene and substituted derivatives	1836-75-5	HMDB0041951	-	-	-	-
NEG_M282T824	1.9918e+06	7.98116e+06	2.79642e+06	5.64242e+06	7.52103e+06	3.68041e+06	57779.3	462349	171613	586871	5.0818e+06	113734	4.93554e+06	1.07902e+06	-2.19348	0.014143	0.288447	0.292261	282.216	824.463	13.74	--	--	--	--	--	--	--	--	--	-	-	-	-
NEG_M287T83	3.49666e+06	4.27382e+06	5.35889e+06	169507	3.68306e+06	526569	5.38952e+06	5.59048e+06	9.20706e+06	8.4636e+06	1.05961e+06	1.0017e+07	2.91808e+06	6.62121e+06	1.18207	0.0435255	0.434461	0.231701	287.05	82.6351	1.38	--	--	--	--	--	--	--	--	--	-	-	-	-
NEG_M291T313	29601.6	3549.61	1549.7	8231.4	6657.86	1851.11	25990.8	77907	40906.6	75691.5	5192.97	24049.3	8573.54	41623	2.27942	0.0274286	0.364183	0.0244035	291.099	313.154	5.22	--	--	--	--	--	--	--	--	--	-	-	-	-
NEG_M292T182	3.18407e+06	1.05259e+06	1.37585e+06	2.2091e+06	1.7085e+06	1.40346e+06	1.38284e+06	814487	925922	206632	721531	1.08533e+06	1.82226e+06	856122	-1.08984	0.0212385	0.334316	0.17938	292.044	182.228	3.04	--	--	--	--	--	--	--	--	--	-	-	-	-
NEG_M293T511	245744	593636	502718	274257	38143.8	490274	1.05572e+07	1.683e+06	4.96307e+06	1.05041e+06	4.90265e+06	383428	357462	3.9233e+06	3.4562	0.0442058	0.434461	0.241049	293.14	511.044	8.52	--	--	--	--	--	--	--	--	--	-	-	-	-
NEG_M297T739	3.28867e+06	3.72199e+06	1.86173e+06	3.04104e+06	3.60723e+06	2.56163e+06	770724	839984	1.11453e+06	300526	579185	742730	3.01371e+06	724613	-2.05626	2.17906e-05	0.0179991	0.316685	297.207	739.005	12.32	--	--	--	--	--	--	--	--	--	-	-	-	-
NEG_M298T493	287571	15588.5	148910	13232.4	126106	8850.71	225070	265728	254005	143208	225623	336995	100043	241772	1.27302	0.0214447	0.334316	0.0602563	297.993	493.317	8.22	--	--	--	--	--	--	--	--	--	-	-	-	-
NEG_M303T692	48051.8	16230.2	62477.5	95309.9	31374.8	30619.8	837745	1.37988e+06	214303	109581	213419	820553	47344	595914	3.65385	0.0230543	0.344975	0.130847	303.062	691.771	11.53	--	--	--	--	--	--	--	--	--	-	-	-	-
NEG_M304T488	679876	888390	1.2566e+06	1.07255e+06	430657	690153	123865	673459	366407	300183	251454	291513	836371	334480	-1.32222	0.00569589	0.207952	0.120543	304.091	488.08	8.13	--	--	--	--	--	--	--	--	--	-	-	-	-
NEG_M307T269	285702	27895.6	64110.2	74411.9	98912.5	15320.8	478531	451264	41757.6	748079	239792	712737	94392.1	445360	2.23823	0.0139689	0.28634	0.106408	307.058	269.484	4.49	--	--	--	--	--	--	--	--	--	-	-	-	-
NEG_M307T482	107112	620678	565534	930452	117299	163123	1.00518e+06	1.30149e+06	786710	721438	1.07711e+06	543255	417366	905865	1.11798	0.0207986	0.334316	0.123623	307.077	482.189	8.04	--	Bilobalide A	--	14.1167	C15H18O8	MS1	Prenol lipids	33570-04-6	HMDB0036735	-	-	-	-
NEG_M307T92	6.47853e+07	2.04156e+07	3.76391e+07	6.21727e+07	5.22021e+07	3.26882e+07	3.89968e+07	2.1409e+07	1.88537e+07	2.35275e+07	1.44131e+07	1.00033e+07	4.49838e+07	2.12006e+07	-1.0853	0.0164177	0.31145	0.950249	307.115	91.5984	1.53	--	--	--	--	--	--	--	--	--	-	-	-	-
NEG_M307T340	5.19879e+06	1.60554e+07	2.60163e+07	8.10342e+07	8.14398e+07	4.66926e+07	2.03089e+07	1.17945e+07	5.31704e+06	4.46435e+06	3.22459e+06	1.97415e+06	4.27395e+07	7.84727e+06	-2.44531	0.0289595	0.373053	0.917089	307.123	339.876	5.66	--	--	--	--	--	--	--	--	--	-	-	-	-
NEG_M311T47	7.83464e+06	3.11068e+06	5.03078e+06	1.60579e+06	6.89562e+06	1.57621e+06	1.36741e+06	1.41865e+06	2.32212e+06	1.40116e+06	1.42161e+06	1.35171e+06	4.34229e+06	1.54711e+06	-1.48888	0.0297876	0.376889	0.324746	310.931	46.8845	0.78	--	Tienilic acid	--	8.39363	C13H8Cl2O4S	MS1	--	--	--	-	-	-	-
NEG_M314T694	16855.5	210421	334496	378192	616254	23837.6	1.01097e+06	654495	671406	923559	580558	868193	263343	784863	1.5755	0.00124124	0.12133	0.127716	314.242	693.882	11.56	--	--	--	--	--	--	--	--	--	-	-	-	-
NEG_M315T83_2	6.65916e+06	9.87613e+06	7.37664e+06	1.6181e+07	8.50922e+06	1.11706e+07	5.7128e+06	781638	1.07372e+06	728544	278477	3.74751e+06	9.96213e+06	2.05378e+06	-2.27817	0.000794895	0.103767	0.51518	315.083	82.6244	1.38	--	--	--	--	--	--	--	--	--	-	-	-	-
NEG_M315T455	20459.2	83125	146724	42702.2	53072.8	118414	99973.5	281064	94005.5	585941	550411	141577	77416.2	292162	1.91606	0.0449285	0.436127	0.0896934	315.108	454.574	7.58	--	Mitomycin	--	3.70221	C15H18N4O5	MS1	Indoles and derivatives	1950-07-07	HMDB0014450	C06681	ko01130//Biosynthesis of antibiotics	Global and overview maps	Metabolism
NEG_M315T728	28864.6	32278.4	34739.7	311214	55938.7	163376	730156	334258	376182	404523	285779	377484	104402	418064	2.00157	0.00276262	0.146207	0.0953978	315.254	727.764	12.13	--	--	--	--	--	--	--	--	--	-	-	-	-
NEG_M317T45	1.83024e+07	7.9257e+06	2.47331e+07	7.23539e+06	8.16537e+06	8.73953e+06	2.96408e+07	3.64752e+07	1.18246e+07	5.68648e+07	5.22404e+07	1.55183e+07	1.25169e+07	3.37607e+07	1.43147	0.0257777	0.354639	0.841763	316.947	44.8873	0.75	--	--	--	--	--	--	--	--	--	-	-	-	-
NEG_M317T242	5637.61	1.04961e+06	755748	4.27645e+06	1.75933e+06	1.28217e+06	9.6926e+06	1.03065e+06	5.19556e+06	2.25341e+06	7.85655e+06	5.57078e+06	1.52149e+06	5.26659e+06	1.79138	0.0283955	0.371777	0.331732	317.088	241.795	4.03	--	--	--	--	--	--	--	--	--	-	-	-	-
NEG_M319T713	35111.9	46411.9	33068.1	31697.9	21192.2	17750.8	228408	28908.6	154608	159777	373853	7053.56	30872.1	158768	2.36254	0.0431159	0.434461	0.0583907	319.192	713.261	11.89	--	Dihydromyricetin	--	7.60133	C15H12O8	MS1	Stilbenes	149418-37-1	HMDB0040894	C02906	ko01110//Biosynthesis of secondary metabolites;ko00941//Flavonoid biosynthesis	Biosynthesis of other secondary metabolites;Global and overview maps	Metabolism
NEG_M320T701	13176	1393.07	1759.22	25164.3	24520.2	19014.4	40343.5	32013.8	33614.8	1062.75	75581.5	70369.6	14171.2	42164.3	1.57306	0.0424462	0.434461	0.035084	320.18	701.233	11.69	--	--	--	--	--	--	--	--	--	-	-	-	-
NEG_M324T230	1.21312e+07	2.73297e+06	3.11487e+06	4.86788e+06	2.36725e+06	1.9968e+06	744761	1.14864e+06	138361	1.20271e+06	709172	732746	4.53516e+06	779398	-2.54072	0.0388711	0.418628	0.34504	324.072	229.822	3.83	--	--	--	--	--	--	--	--	--	-	-	-	-
NEG_M325T739	1.03606e+08	2.1203e+08	2.43507e+07	8.29186e+07	1.03093e+08	1.9578e+08	1.56448e+07	3.07571e+07	1.86256e+07	4.95124e+07	7.00983e+07	1.08962e+07	1.20296e+08	3.25891e+07	-1.88413	0.0165546	0.31145	1.4875	325.238	738.914	12.32	--	Tolterodine	--	8.8267	C22H31NO	MS1	Benzene and substituted derivatives	124937-51-5	HMDB0015170	-	-	-	-
NEG_M326T427	1.11175e+07	5.08586e+06	4.99276e+06	8.51753e+06	1.09113e+06	5.11206e+06	1.24238e+06	1.69866e+06	1.71097e+06	1.86293e+06	2.15484e+06	1.41825e+06	5.98614e+06	1.68134e+06	-1.83202	0.0122619	0.265161	0.366117	326.136	426.938	7.12	--	Clozapine	--	18.5443	C18H19ClN4	MS1	Benzodiazepines	5786-21-0	HMDB0014507	-	-	-	-
NEG_M327T426	27941.9	558172	612557	1.07351e+06	456449	681134	7252.09	8089.06	113448	220717	25530.5	41606	568295	69440.5	-3.03279	0.00573325	0.207952	0.116173	327.139	426.249	7.1	--	--	--	--	--	--	--	--	--	-	-	-	-
NEG_M328T596_1	163956	203537	135101	93833.3	121261	59686.5	37618.2	11833.8	115324	33340	25561.4	135000	129563	59779.5	-1.11593	0.0402209	0.423174	0.0489603	328.028	595.75	9.93	--	Iprodione	--	5.09593	C13H13Cl2N3O3	MS1	Azolidines	36734-19-7	HMDB0031795	-	-	-	-
NEG_M332T321	258290	48870.3	20400.4	186623	35836.6	14018.4	84540.1	485933	319008	465111	82127.4	566615	94006.5	333889	1.82854	0.030687	0.379264	0.079733	332.071	320.718	5.35	--	1-O-Galloyl-beta-D-glucose	--	10.9086	C13H16O10	MS1	--	--	--	-	-	-	-
NEG_M332T767	308599	1.30091e+06	1.18558e+06	203249	120251	216399	1.5497e+06	1.6219e+06	1.55809e+06	1.22212e+06	2.01541e+06	669660	555831	1.43948e+06	1.37283	0.0116882	0.260749	0.156752	332.194	766.716	12.78	--	Gibberellin A12	--	13.8096	C20H28O4	MS1	--	--	--	C11857	ko01100//Metabolic pathways;ko01110//Biosynthesis of secondary metabolites;ko00904//Diterpenoid biosynthesis	Global and overview maps;Metabolism of terpenoids and polyketides	Metabolism
NEG_M336T460	4.44472e+07	2.82834e+07	1.65652e+07	2.57081e+07	1.22981e+07	8.94345e+06	9.02518e+06	1.06928e+07	3.51915e+06	1.07879e+07	6.68078e+06	6.79458e+06	2.27076e+07	7.91674e+06	-1.5202	0.0215862	0.334316	0.718733	336.108	460.336	7.67	--	--	--	--	--	--	--	--	--	-	-	-	-
NEG_M337T336	1.13142e+06	1.96574e+06	2.14513e+06	568208	2.71336e+06	1.96002e+06	4.15905e+06	2.6911e+06	2.86424e+06	4.52841e+06	3.94198e+06	4.0172e+06	1.74731e+06	3.70033e+06	1.08252	0.00119722	0.12109	0.269036	337.113	335.554	5.59	--	--	--	--	--	--	--	--	--	-	-	-	-
NEG_M337T461	2.26181e+06	8.50401e+06	5.35219e+06	6.94131e+06	4.19432e+06	2.49771e+06	2.49502e+06	2.62969e+06	274286	2.61695e+06	1.64448e+06	1.28168e+06	4.95856e+06	1.82368e+06	-1.44306	0.0157985	0.305848	0.298189	337.112	460.691	7.68	--	--	--	--	--	--	--	--	--	-	-	-	-
NEG_M344T464	398357	392270	296859	390198	273530	222474	45603.6	56264	142982	294527	190146	184345	328948	152311	-1.11084	0.00468378	0.185703	0.0756398	344.062	464.337	7.74	--	Thiamine monophosphate	--	27.7177	C12H18N4O4PS	MS1	Diazines	495-23-8	HMDB0002666	C01081	ko01100//Metabolic pathways;ko00730//Thiamine metabolism	Global and overview maps;Metabolism of cofactors and vitamins	Metabolism
NEG_M349T438	79458.3	94685.1	229411	115404	119304	64030.1	765566	1.02628e+06	899374	180381	426452	705239	117049	667216	2.51104	0.00172986	0.126077	0.129225	349.15	437.672	7.29	--	Dehydroepiandrosterone sulfate	--	6.99597	C19H28O5S	MS1	Steroids and steroid derivatives	651-48-9	HMDB0001032	-	-	-	-
NEG_M351T441	1.32486e+06	106502	85051.8	197033	176429	128887	1.41451e+06	2.32618e+06	1.32036e+06	1.43139e+06	154124	567933	336461	1.20242e+06	1.83742	0.040306	0.423174	0.107148	351.166	441.435	7.36	--	Pirenzepine	--	10.5977	C19H21N5O2	MS1	Benzodiazepines	28797-61-7	HMDB0014808	-	-	-	-
NEG_M355T92	3.38263e+07	4.659e+07	5.40048e+07	7.77589e+07	2.88512e+07	3.41009e+07	1.53793e+07	1.61248e+07	1.92062e+07	1.55625e+07	1.81773e+07	1.27241e+07	4.58554e+07	1.61957e+07	-1.50148	0.00268639	0.146207	0.965669	355.135	91.8987	1.53	--	--	--	--	--	--	--	--	--	-	-	-	-
NEG_M355T642	16460.6	127673	11215	136785	244977	64826.8	174342	348673	207360	318456	47806.3	365216	100323	243642	1.28011	0.043237	0.434461	0.0585005	355.21	641.91	10.7	--	--	--	--	--	--	--	--	--	-	-	-	-
NEG_M356T376	4.82231e+06	1.77894e+06	1.80032e+06	3.20118e+06	3.21023e+06	1.65141e+06	1.56827e+06	481382	1.236e+06	457939	1.13719e+06	298479	2.74406e+06	863211	-1.66853	0.00660532	0.217841	0.275518	356.047	376.297	6.27	--	--	--	--	--	--	--	--	--	-	-	-	-
NEG_M358T128	2.94807e+06	951218	1.20715e+06	1.61717e+06	2.22491e+06	1.19802e+06	407569	897389	532193	928817	1.29816e+06	179907	1.69109e+06	707340	-1.25748	0.0190998	0.324347	0.172083	358.016	128.11	2.14	--	--	--	--	--	--	--	--	--	-	-	-	-
NEG_M361T376	1.60386e+06	789326	670528	891142	1.09722e+06	533330	153792	202817	507568	190370	559552	129979	930902	290680	-1.6792	0.00427053	0.177671	0.156978	361.039	375.969	6.27	--	Haloxyfop	--	15.6419	C15H11ClF3NO4	MS1	--	--	--	-	-	-	-
NEG_M361T606	3.95855e+06	6.8676e+06	1.12094e+07	1.94186e+07	2.63982e+07	2.04723e+07	1.20078e+07	6.84843e+06	4.12167e+06	1.94373e+06	2.57205e+06	1.36156e+06	1.47208e+07	4.8092e+06	-1.61399	0.0302174	0.376889	0.504044	361.209	605.789	10.1	--	--	--	--	--	--	--	--	--	-	-	-	-
NEG_M364T83_2	9.58098e+06	2.41924e+07	3.50007e+07	7.13758e+07	7.72283e+07	5.94683e+07	1.17842e+07	2.01135e+07	1.63349e+07	1.73115e+07	5.73637e+06	1.23491e+07	4.61411e+07	1.39382e+07	-1.727	0.0175019	0.315416	0.892503	363.985	82.7022	1.38	--	--	--	--	--	--	--	--	--	-	-	-	-
NEG_M365T88	979110	4.87944e+06	3.13038e+06	3.2384e+06	3.79785e+06	4.52612e+06	5.4309e+06	7.11823e+06	6.9908e+06	6.34306e+06	7.61581e+06	9.56372e+06	3.42522e+06	7.17709e+06	1.0672	0.00086137	0.103767	0.418223	364.868	87.8083	1.46	--	--	--	--	--	--	--	--	--	-	-	-	-
NEG_M365T599	1.07399e+06	1.17846e+07	1.25317e+07	1.55019e+07	1.06223e+07	4.35496e+06	4.73579e+06	2.37984e+06	1.74982e+06	4.5295e+06	2.22748e+06	1.14378e+06	9.31157e+06	2.79437e+06	-1.7365	0.0181078	0.316771	0.431427	365.194	598.782	9.98	--	--	--	--	--	--	--	--	--	-	-	-	-
NEG_M368T359	9.66529e+06	5.72535e+06	7.15955e+06	1.30276e+07	6.95295e+06	6.73858e+06	3.28707e+06	3.52001e+06	3.79448e+06	6.5413e+06	3.62159e+06	3.12158e+06	8.21155e+06	3.98101e+06	-1.04452	0.00598554	0.210385	0.372823	368.098	358.563	5.98	--	--	--	--	--	--	--	--	--	-	-	-	-
NEG_M375T806	2.2915e+06	596219	4.3397e+06	3.49949e+06	6.29902e+06	4.03327e+06	1.11314e+06	1.05801e+06	666939	734249	615642	3.63886e+06	3.50987e+06	1.30447e+06	-1.42795	0.0377286	0.411419	0.201491	375.247	805.611	13.43	--	--	--	--	--	--	--	--	--	-	-	-	-
NEG_M376T321	371842	313692	202901	170462	300144	61080	584520	703561	403555	673521	422826	579233	236687	561203	1.24554	0.000827368	0.103767	0.10025	376.133	320.857	5.35	--	--	--	--	--	--	--	--	--	-	-	-	-
NEG_M377T303	451307	345569	115357	418382	692770	534074	932267	1.64815e+06	857768	220009	837163	847465	426243	890471	1.06289	0.0439329	0.434461	0.114643	377.1	303.485	5.06	--	--	--	--	--	--	--	--	--	-	-	-	-
NEG_M379T533	78324.9	50067.8	162754	203596	221989	141086	375193	802137	106658	598079	452708	422184	142970	459493	1.68433	0.00942643	0.244249	0.113705	379.212	532.563	8.88	--	--	--	--	--	--	--	--	--	-	-	-	-
NEG_M382T460	3.857e+07	1.85877e+08	1.21815e+08	1.94069e+08	6.98144e+07	6.12137e+07	2.20698e+07	7.28623e+07	2.82336e+07	6.76077e+07	4.77322e+07	4.35467e+07	1.11893e+08	4.70087e+07	-1.25112	0.0451439	0.436127	1.1654	382.114	460.202	7.67	--	--	--	--	--	--	--	--	--	-	-	-	-
NEG_M384T230	4.05093e+07	2.95052e+07	1.71706e+07	2.01954e+07	1.67444e+07	1.32266e+07	7.85446e+06	1.44492e+07	6.82691e+06	9.22034e+06	9.59165e+06	1.02098e+07	2.28919e+07	9.69206e+06	-1.23996	0.0121462	0.265104	0.679336	384.094	229.656	3.83	--	--	--	--	--	--	--	--	--	-	-	-	-
NEG_M384T261	3.2143e+07	1.76652e+07	1.84359e+07	3.79461e+07	1.63006e+07	2.60834e+07	4.92042e+06	8.23589e+06	4.90795e+06	7.45599e+06	6.74455e+06	4.59376e+06	2.47624e+07	6.1431e+06	-2.01111	0.000481746	0.085716	0.800695	384.093	260.613	4.34	--	--	--	--	--	--	--	--	--	-	-	-	-
NEG_M384T320	1.33699e+06	365508	1.23221e+06	1.51388e+06	960656	667532	195309	336956	645744	153603	731098	782292	1.0128e+06	474167	-1.09488	0.0286978	0.37232	0.107092	384.117	319.985	5.33	--	--	--	--	--	--	--	--	--	-	-	-	-
NEG_M384T460	144163	9.83016e+06	5.73668e+06	7.2505e+06	3.14962e+06	1.44866e+06	583134	1.88104e+06	143829	1.47325e+06	1.04883e+06	1.13614e+06	4.5933e+06	1.04437e+06	-2.1369	0.0419033	0.433555	0.285931	384.119	460.336	7.67	--	--	--	--	--	--	--	--	--	-	-	-	-
NEG_M385T230	1.32025e+07	6.02937e+06	1.05481e+07	1.4376e+07	1.2426e+07	2.08961e+07	5.79671e+06	5.84568e+06	5.35316e+06	3.91628e+06	2.10696e+06	2.25782e+06	1.2913e+07	4.21277e+06	-1.61599	0.00208776	0.137912	0.539124	385.097	229.912	3.83	--	--	--	--	--	--	--	--	--	-	-	-	-
NEG_M385T261	1.1182e+07	6.54582e+06	8.60939e+06	1.57456e+07	9.68545e+06	8.64807e+06	1.19822e+06	2.26357e+06	137927	1.13181e+06	2.13906e+06	102243	1.00694e+07	1.16214e+06	-3.11512	6.01999e-05	0.0316905	0.568947	385.097	260.749	4.35	--	--	--	--	--	--	--	--	--	-	-	-	-
NEG_M387T766	172471	1.866e+06	2.18211e+06	1.44409e+06	1.94363e+06	1.11599e+06	845359	604989	22705.6	135902	806394	88796.4	1.45405e+06	417358	-1.80072	0.0117327	0.260749	0.162298	387.239	765.86	12.76	--	--	--	--	--	--	--	--	--	-	-	-	-
NEG_M387T102_3	3.00436e+08	2.60856e+08	2.20057e+08	3.67332e+08	3.41866e+08	2.02975e+08	1.25786e+08	1.89685e+08	1.15167e+08	1.27597e+08	1.20554e+08	8.51929e+07	2.82254e+08	1.2733e+08	-1.14842	0.000458472	0.085716	2.45934	387.363	101.993	1.7	--	--	--	--	--	--	--	--	--	-	-	-	-
NEG_M388T740	37651.6	917984	752209	5.47372e+06	746651	743016	6.13982e+06	7.1852e+06	9.86861e+06	2.66701e+06	1.25571e+07	3.37042e+06	1.44521e+06	6.9647e+06	2.26879	0.0102332	0.252376	0.436802	388.306	740.054	12.33	--	--	--	--	--	--	--	--	--	-	-	-	-
NEG_M389T528	14308.2	222082	200086	152662	58767.3	153776	246706	427302	264797	1.19197e+06	777327	358673	133614	544463	2.02677	0.0243411	0.352732	0.118387	389.108	527.879	8.8	--	--	--	--	--	--	--	--	--	-	-	-	-
NEG_M390T409	206637	247215	192248	133596	66848.8	65521.1	542545	540755	426231	557843	241419	306900	152011	435949	1.51998	0.00117995	0.12109	0.0822929	390.104	409.024	6.82	--	--	--	--	--	--	--	--	--	-	-	-	-
NEG_M391T824	69404.5	1.93248e+06	1.07115e+06	1.04818e+06	1.20082e+06	2.03635e+06	2.59883e+06	1.9142e+06	4.97758e+06	4.02808e+06	3.42579e+06	5.7116e+06	1.2264e+06	3.77602e+06	1.62244	0.0029294	0.149671	0.303016	391.274	824.467	13.74	--	--	--	--	--	--	--	--	--	-	-	-	-
NEG_M399T497	72381.9	5.4248e+06	4.22686e+06	3.52307e+06	2.8699e+06	2.80887e+06	1.11009e+06	631043	1.07666e+06	709038	455541	1.13672e+06	3.15431e+06	853182	-1.8864	0.0113123	0.260031	0.257354	399.104	496.858	8.28	--	Isoliquiritin	--	9.03115	C21H22O9	MS1	Flavonoids	5041-81-6	HMDB0037318	-	-	-	-
NEG_M401T402	978431	5.16931e+06	5.24981e+06	5.2173e+06	5.34264e+06	7.03189e+06	1.1109e+07	1.26949e+07	9.9817e+06	8.46005e+06	1.00343e+07	6.86505e+06	4.83156e+06	9.8575e+06	1.02873	0.00155808	0.126077	0.425353	401.181	402.283	6.7	--	--	--	--	--	--	--	--	--	-	-	-	-
NEG_M407T657	11116.8	243481	8880.91	23751	36305	77426	689938	1.26102e+06	936597	998148	1.70806e+06	1.2829e+06	66826.8	1.14611e+06	4.10018	2.71135e-05	0.0191963	0.231215	407.301	657.423	10.96	--	--	--	--	--	--	--	--	--	-	-	-	-
NEG_M415T90	1.15058e+07	5.37139e+06	5.16084e+06	6.8496e+06	3.94947e+06	5.59438e+06	755505	2.91334e+06	3.54474e+06	804310	4.30624e+06	3.46357e+06	6.40525e+06	2.63128e+06	-1.28349	0.0128518	0.273363	0.325176	415.161	90.3478	1.51	--	--	--	--	--	--	--	--	--	-	-	-	-
NEG_M415T553	53498.9	722229	780189	640759	808635	1.2164e+06	222885	432149	334699	435515	210748	356116	703618	332019	-1.08353	0.0411408	0.426769	0.0828297	415.197	553.468	9.22	--	--	--	--	--	--	--	--	--	-	-	-	-
NEG_M420T471	104441	54693.2	5931.62	96422	5345.59	70699.1	167410	148521	111803	185222	118324	185524	56255.4	152801	1.44159	0.00135102	0.121739	0.0584646	420.151	470.591	7.84	--	--	--	--	--	--	--	--	--	-	-	-	-
NEG_M424T183	2.89022e+07	7.4298e+06	8.46596e+06	1.75376e+07	2.32023e+07	8.72949e+06	5.58306e+06	7.17142e+06	5.25217e+06	6.05476e+06	4.03832e+06	9.02438e+06	1.57112e+07	6.18735e+06	-1.3444	0.0288177	0.3729	0.551785	424.135	183.178	3.05	--	Rutarin	--	3.61577	C20H24O10	MS1	Coumarins and derivatives	20320-81-4	HMDB0030884	-	-	-	-
NEG_M426T359	992584	2.53113e+06	1.68041e+06	4.47903e+06	2.40071e+06	2.6769e+06	899780	1.02172e+06	595168	695486	1.24873e+06	548778	2.46013e+06	834943	-1.55898	0.00797124	0.236194	0.197591	426.103	359.301	5.99	--	--	--	--	--	--	--	--	--	-	-	-	-
NEG_M430T325	4.21594e+06	3.53105e+06	3.8958e+06	4.68964e+06	3.24317e+06	3.84102e+06	1.95203e+06	1.57058e+06	1.66781e+06	1.70271e+06	1.73726e+06	1.60217e+06	3.90277e+06	1.70543e+06	-1.19436	1.30013e-06	0.00439406	0.299391	430.081	325.124	5.42	--	--	--	--	--	--	--	--	--	-	-	-	-
NEG_M430T261	4.93944e+07	2.71063e+07	2.5506e+07	6.59941e+07	2.58785e+07	3.48637e+07	7.80662e+06	9.51659e+06	6.91233e+06	7.09908e+06	1.28631e+07	4.06038e+06	3.81238e+07	8.04301e+06	-2.24489	0.00129075	0.12133	0.996168	430.099	260.503	4.34	--	--	--	--	--	--	--	--	--	-	-	-	-
NEG_M431T260	9.21754e+06	5.11691e+06	6.6214e+06	1.34088e+07	5.79599e+06	6.21099e+06	1.52416e+06	2.37753e+06	956346	1.53924e+06	2.49278e+06	727019	7.7286e+06	1.60285e+06	-2.26957	0.000852914	0.103767	0.450275	431.102	260.379	4.34	--	--	--	--	--	--	--	--	--	-	-	-	-
NEG_M431T477	157375	247611	179693	77298	114300	24653.6	393386	621993	66291	1.15771e+06	456975	475602	133489	528660	1.98562	0.025016	0.354148	0.108854	431.119	476.719	7.95	--	--	--	--	--	--	--	--	--	-	-	-	-
NEG_M431T502	5310.2	542691	433655	578651	289746	495897	893002	872904	911066	747504	912576	801283	390992	856389	1.13113	0.000484271	0.085716	0.13753	431.191	501.841	8.36	--	--	--	--	--	--	--	--	--	-	-	-	-
NEG_M433T506	158775	213571	517408	1.13743e+06	929592	251729	1.63012e+06	2.70387e+06	1.18399e+06	1.33932e+06	1.33376e+06	481237	534750	1.44538e+06	1.43451	0.0233985	0.347195	0.154744	433.208	505.557	8.43	--	--	--	--	--	--	--	--	--	-	-	-	-
NEG_M433T462_2	30885.4	163390	204867	314110	200776	148691	591200	729849	530465	562110	271330	888275	177120	595538	1.74947	0.00110257	0.116262	0.123759	433.243	461.53	7.69	--	--	--	--	--	--	--	--	--	-	-	-	-
NEG_M434T468	1.51643e+06	2.3864e+06	1.95646e+06	4.22006e+06	2.54865e+06	2.86372e+06	1.94718e+06	2.41516e+06	957294	873161	579105	399616	2.58195e+06	1.19525e+06	-1.11115	0.0200184	0.330703	0.198283	434.116	468.148	7.8	--	--	--	--	--	--	--	--	--	-	-	-	-
NEG_M445T355	43600.2	9985.17	30938.6	29409.1	63595.7	16745.1	1.52897e+06	2.31915e+06	1.24386e+06	2.30372e+06	2.41416e+06	2.03304e+06	32379	1.97382e+06	5.92979	1.77323e-06	0.00439406	0.30453	445.135	354.526	5.91	--	--	--	--	--	--	--	--	--	-	-	-	-
NEG_M445T797	150991	1.94175e+07	2.06975e+07	9.98093e+06	2.89878e+07	2.35666e+07	3.00931e+07	6.00501e+07	1.05752e+07	4.20469e+07	4.38578e+07	4.09186e+07	1.71336e+07	3.79236e+07	1.14627	0.0259159	0.354639	0.956789	445.24	797.227	13.29	--	--	--	--	--	--	--	--	--	-	-	-	-
NEG_M446T409	38991.8	176299	83928.8	181616	107806	323876	309238	483012	90593.3	421784	452663	360086	152086	352896	1.21435	0.0183441	0.316771	0.0982479	446.093	409.059	6.82	Baicalin	--	0.871664	17.1184	C21H18O11	MS2	Flavonoids	21967-41-9	HMDB0041832	-	-	-	-
NEG_M447T260	1.59606e+07	5.57605e+06	5.59606e+06	1.57842e+07	6.14435e+06	5.53707e+06	1.43713e+06	2.09802e+06	1.19812e+06	1.33666e+06	2.97238e+06	665119	9.09973e+06	1.6179e+06	-2.4917	0.00623177	0.215911	0.493519	447.088	260.383	4.34	--	--	--	--	--	--	--	--	--	-	-	-	-
NEG_M447T183	4.72296e+06	1.86874e+06	2.80271e+06	1.05103e+07	4.499e+06	5.31688e+06	100194	263816	101019	313101	361180	176185	4.95343e+06	219249	-4.49779	0.00323691	0.160421	0.371205	447.089	183.189	3.05	--	Luteolin 7-O-beta-D-glucoside	--	9.04896	C21H20O11	MS1	Flavonoids	5373-11-05	HMDB0035588	C03951	ko00944//Flavone and flavonol biosynthesis	Biosynthesis of other secondary metabolites	Metabolism
NEG_M449T696	52939.5	1.50391e+06	121101	1.00744e+06	442171	228466	2.40567e+06	2.91611e+06	2.32781e+06	486948	2.37008e+06	1.34608e+06	559337	1.97545e+06	1.82039	0.00843021	0.236194	0.206447	449.275	695.626	11.59	--	--	--	--	--	--	--	--	--	-	-	-	-
NEG_M450T460	7.41814e+06	4.3154e+06	2.58051e+06	4.86169e+06	1.87551e+06	703681	397735	1.56612e+06	459258	1.32033e+06	1.08916e+06	1.06411e+06	3.62582e+06	982785	-1.88336	0.0249191	0.354148	0.291112	450.1	460.202	7.67	--	--	--	--	--	--	--	--	--	-	-	-	-
NEG_M451T239	1.43855e+07	6.49934e+06	1.09512e+07	1.25598e+07	2.29742e+07	9.47444e+06	7.05221e+06	7.30917e+06	5.13803e+06	3.55214e+06	2.64522e+06	2.52586e+06	1.28074e+07	4.70377e+06	-1.44509	0.00828157	0.236194	0.550555	451.12	239.439	3.99	--	--	--	--	--	--	--	--	--	-	-	-	-
NEG_M451T662	9139.78	608789	40547.2	350630	453952	327082	611929	1.05176e+06	677801	523479	583417	732732	298357	696852	1.22382	0.00877194	0.240186	0.115024	451.29	661.671	11.03	--	--	--	--	--	--	--	--	--	-	-	-	-
NEG_M452T261	1.04229e+07	5.15078e+06	6.01119e+06	1.67396e+07	7.92586e+06	7.22915e+06	2.30813e+06	2.21207e+06	1.49195e+06	2.03641e+06	2.34851e+06	1.10913e+06	8.91324e+06	1.9177e+06	-2.21657	0.00246869	0.144367	0.475281	452.081	260.524	4.34	--	--	--	--	--	--	--	--	--	-	-	-	-
NEG_M453T261	3.55668e+06	1.37278e+06	2.16322e+06	4.2382e+06	1.76269e+06	2.47486e+06	52598.8	381061	35353.8	227628	437617	23860.2	2.59474e+06	193020	-3.74877	0.00035216	0.0809802	0.287802	453.083	260.659	4.34	--	--	--	--	--	--	--	--	--	-	-	-	-
NEG_M459T508	4197.66	120123	12232.9	158978	23378	24309.9	279017	109568	69876.5	314451	409779	149095	57203.1	221964	1.95616	0.0213119	0.334316	0.0780542	459.15	507.618	8.46	--	--	--	--	--	--	--	--	--	-	-	-	-
NEG_M466T695	29697.1	2.13731e+06	1.1503e+06	1.66151e+06	1.75542e+06	1.4079e+06	3.73748e+06	4.48854e+06	4.52864e+06	2.86274e+06	3.89746e+06	1.47263e+06	1.35702e+06	3.49792e+06	1.36605	0.00338529	0.161203	0.24633	466.264	695.46	11.59	--	--	--	--	--	--	--	--	--	-	-	-	-
NEG_M467T695	752930	435181	19985.7	51709.5	72054.5	38968.1	862673	758349	930494	536060	702799	485966	228472	712724	1.64133	0.00674025	0.217841	0.098759	467.267	695.494	11.59	--	--	--	--	--	--	--	--	--	-	-	-	-
NEG_M469T402	103907	690933	858283	848404	623603	950632	2.41308e+06	2.24953e+06	1.42846e+06	1.07175e+06	1.69793e+06	755084	679294	1.60264e+06	1.23834	0.010395	0.252376	0.164878	469.168	402.219	6.7	--	--	--	--	--	--	--	--	--	-	-	-	-
NEG_M469T472	155360	130734	72419.2	96589.1	8369.41	66864.8	17901	18063.8	8198.17	22282	22098.9	12453.7	88389.4	16832.9	-2.39259	0.00726402	0.223605	0.0495791	469.208	471.716	7.86	--	--	--	--	--	--	--	--	--	-	-	-	-
NEG_M473T102_1	7.89481e+06	2.13314e+06	2.27219e+06	2.84515e+06	4.05955e+06	2.05057e+06	9.28943e+06	4.05526e+06	8.60918e+06	1.4875e+07	1.95962e+06	1.36244e+07	3.54257e+06	8.73549e+06	1.30209	0.045577	0.436905	0.291092	473.151	101.994	1.7	--	--	--	--	--	--	--	--	--	-	-	-	-
NEG_M475T522	1.25116e+06	3.25744e+06	2.66353e+06	7.40388e+06	4.27123e+06	3.28796e+06	917425	1.09301e+06	1.04829e+06	2.45258e+06	948105	1.41373e+06	3.6892e+06	1.31219e+06	-1.49133	0.0221938	0.341591	0.236866	475.123	522.167	8.7	--	--	--	--	--	--	--	--	--	-	-	-	-
NEG_M476T522	304711	936583	730004	1.84405e+06	1.09706e+06	1.51961e+06	189869	274386	62116.1	449302	54336.2	285295	1.072e+06	219217	-2.28987	0.00443374	0.180873	0.148922	476.127	522.184	8.7	--	--	--	--	--	--	--	--	--	-	-	-	-
NEG_M479T405	510265	5.52931e+06	3.82168e+06	3.24166e+06	4.06318e+06	4.88794e+06	2.97643e+06	1.63409e+06	721727	999646	2.00388e+06	1.33671e+06	3.67567e+06	1.61208e+06	-1.18908	0.0253923	0.354639	0.212727	479.211	404.866	6.75	--	--	--	--	--	--	--	--	--	-	-	-	-
NEG_M480T490	3.17218e+06	8.31466e+06	1.95937e+07	3.80417e+07	1.4343e+07	2.53009e+06	3.16914e+06	2.76582e+06	1.35885e+06	141686	257175	296229	1.43325e+07	1.33148e+06	-3.42819	0.0389401	0.418628	0.554132	480.121	489.987	8.17	--	--	--	--	--	--	--	--	--	-	-	-	-
NEG_M481T513	2492.2	234174	121307	126965	157264	132409	26540.5	91003.7	2255.55	3185.98	85862.8	42765.8	129102	41935.7	-1.62226	0.029835	0.376889	0.0393187	481.17	512.805	8.55	--	--	--	--	--	--	--	--	--	-	-	-	-
NEG_M485T836	9.88895e+06	6.58646e+06	4.63921e+06	6.40318e+06	5.49379e+06	1.02619e+07	1.64619e+06	1.86939e+06	7.78587e+06	6.98766e+06	1.3051e+06	1.97914e+06	7.21225e+06	3.59556e+06	-1.00423	0.0403333	0.423174	0.373508	485.285	835.661	13.93	--	--	--	--	--	--	--	--	--	-	-	-	-
NEG_M487T510	195242	431508	356512	453028	297616	390711	7659.3	16717.6	12871.4	9574.05	9222.45	82189.4	354103	23039	-3.94202	1.02718e-05	0.0101814	0.108666	487.106	509.847	8.5	--	--	--	--	--	--	--	--	--	-	-	-	-
NEG_M488T101	1.87892e+08	1.90766e+08	6.61834e+07	9.85878e+07	6.65118e+07	1.07499e+08	5.56236e+07	8.32812e+07	4.42063e+07	6.21828e+07	4.24497e+07	5.17111e+07	1.19573e+08	5.65758e+07	-1.07964	0.0248223	0.354148	1.45311	488.161	101.181	1.69	--	--	--	--	--	--	--	--	--	-	-	-	-
NEG_M490T111	4.11239e+07	2.13143e+07	1.55848e+07	2.47106e+07	2.3864e+07	1.42722e+07	1.19079e+07	1.25699e+07	8.02731e+06	1.07556e+07	5.83047e+06	8.0408e+06	2.34783e+07	9.522e+06	-1.30199	0.00653816	0.217841	0.755682	490.157	111.474	1.86	--	--	--	--	--	--	--	--	--	-	-	-	-
NEG_M492T807	3.21238e+08	4.34596e+08	4.57576e+08	3.90785e+08	3.16046e+08	1.57434e+08	9.1247e+07	7.19602e+07	1.20746e+07	2.09051e+07	2.20435e+07	2.46002e+07	3.46279e+08	4.04718e+07	-3.09695	6.20219e-05	0.0316905	3.56352	492.234	807.245	13.45	--	--	--	--	--	--	--	--	--	-	-	-	-
NEG_M499T97	7.14149e+07	3.01407e+07	3.55264e+07	2.91131e+07	2.53804e+07	2.38826e+07	1.52759e+07	3.28686e+06	8.068e+06	8.22313e+06	5.73849e+06	4.26383e+06	3.59097e+07	7.47604e+06	-2.26403	0.00354249	0.162561	1.08968	499.151	97.4848	1.62	--	--	--	--	--	--	--	--	--	-	-	-	-
NEG_M503T483	245928	670799	725172	1.15942e+06	706839	1.2837e+06	196709	460170	50773.6	29102.9	367553	82058.2	798642	197728	-2.01403	0.00531618	0.199598	0.113527	503.13	482.653	8.04	--	--	--	--	--	--	--	--	--	-	-	-	-
NEG_M503T826	258878	166769	702620	376187	196175	237826	148203	1.87977e+06	1.66801e+06	1.18691e+06	1.51321e+06	675782	323076	1.17865e+06	1.86719	0.0121961	0.265104	0.166794	503.322	825.979	13.77	--	--	--	--	--	--	--	--	--	-	-	-	-
NEG_M508T800_2	276318	7.82659e+07	4.45798e+07	6.76317e+07	1.02072e+08	5.88743e+07	1.06128e+08	1.15064e+08	1.17125e+08	1.64303e+08	1.0641e+08	2.49659e+08	5.86167e+07	1.43115e+08	1.28779	0.0107826	0.254352	1.7956	508.266	799.952	13.33	--	--	--	--	--	--	--	--	--	-	-	-	-
NEG_M511T335	841356	463122	243983	317853	251303	627108	857203	898283	856977	847816	959216	1.25545e+06	457454	945824	1.04794	0.00185572	0.131385	0.137379	511.18	335.167	5.59	--	--	--	--	--	--	--	--	--	-	-	-	-
NEG_M513T520	288791	492589	709939	618880	536508	569284	251353	338888	62133.2	52524.9	554355	116751	535998	229334	-1.22478	0.0110159	0.256314	0.073316	513.233	519.718	8.66	--	Telmisartan	--	7.00037	C33H30N4O2	MS1	Benzene and substituted derivatives	144701-48-4	HMDB0015101	-	-	-	-
NEG_M515T103_1	6.67035e+07	4.00513e+07	4.66661e+07	4.77794e+07	6.32373e+07	4.28994e+07	3.53562e+07	3.20817e+07	2.98261e+07	3.13941e+07	1.00836e+07	8.65861e+06	5.12229e+07	2.45667e+07	-1.06008	0.00244825	0.144367	1.14705	515.124	103.055	1.72	--	Isochlorogenic acid b	--	8.90749	C25H24O12	MS1	Alcohols and polyols	14534-61-3	HMDB0030705	-	-	-	-
NEG_M515T102	1.48882e+07	2.07111e+07	7.97709e+06	1.82351e+07	2.01725e+07	6.76504e+06	3.94181e+06	4.70994e+06	6.09211e+06	5.39866e+06	5.80344e+06	6.31217e+06	1.47915e+07	5.37636e+06	-1.46007	0.00388871	0.169056	0.587064	515.208	102.035	1.7	--	--	--	--	--	--	--	--	--	-	-	-	-
NEG_M517T801	5.39513e+06	5.89907e+06	1.00171e+07	9.50515e+06	8.37387e+06	6.18721e+06	5.64257e+06	4.95313e+06	2.68467e+06	2.64315e+06	1.89657e+06	1.42556e+06	7.56292e+06	3.20761e+06	-1.23745	0.00223355	0.141917	0.40143	516.929	801.087	13.35	--	--	--	--	--	--	--	--	--	-	-	-	-
NEG_M519T452	204666	254605	58778.6	389028	357932	122769	574996	268590	501203	452998	398877	614884	231296	468591	1.01859	0.00912527	0.241844	0.0796072	519.159	451.568	7.53	--	--	--	--	--	--	--	--	--	-	-	-	-
NEG_M520T261	6.47279e+06	3.27658e+06	2.80567e+06	5.37889e+06	2.0542e+06	2.71557e+06	568268	549994	60216.2	328619	656720	51616.6	3.78395e+06	369239	-3.35727	0.000774939	0.103767	0.358518	520.069	260.958	4.35	--	Pseudohypericin	--	20.7121	C30H16O9	MS1	--	--	--	-	-	-	-
NEG_M520T779_1	27219.4	2.00066e+07	9.00779e+06	1.20755e+07	1.9778e+07	1.71658e+07	2.15011e+07	2.47008e+07	2.08243e+07	1.89937e+07	2.74081e+07	5.7014e+07	1.30101e+07	2.8407e+07	1.12661	0.0429676	0.434461	0.79847	520.263	779.114	12.99	--	Apramycin sulfate	--	2.02883	C21H41N5O11	MS1	--	--	--	C01555	ko01130//Biosynthesis of antibiotics	Global and overview maps	Metabolism
NEG_M523T684	227397	425313	258924	346653	391862	185006	557534	795643	566214	528910	684288	566748	305859	616556	1.01137	0.000299353	0.0809802	0.111619	523.253	684.398	11.41	--	--	--	--	--	--	--	--	--	-	-	-	-
NEG_M532T372	1.15774e+06	2.11782e+06	2.02385e+06	2.97314e+06	2.03397e+06	2.12425e+06	691083	1.00926e+06	732755	1.06207e+06	1.03816e+06	290650	2.07179e+06	803996	-1.36562	0.0007344	0.103767	0.200604	532.143	372.415	6.21	--	--	--	--	--	--	--	--	--	-	-	-	-
NEG_M537T565	14569.8	2.72365e+06	2.78529e+06	2.30381e+06	949855	2.42705e+06	3.3959e+06	7.62602e+06	3.25156e+06	5.51264e+06	2.98457e+06	2.6732e+06	1.86737e+06	4.24065e+06	1.18328	0.0268786	0.360028	0.26171	537.232	565.439	9.42	--	--	--	--	--	--	--	--	--	-	-	-	-
NEG_M538T191	77981.7	131211	107379	45207.3	14019.3	20899.2	101712	186455	51008.7	161913	216199	199761	66116.2	152842	1.20896	0.023556	0.348487	0.0611883	538.011	190.882	3.18	--	--	--	--	--	--	--	--	--	-	-	-	-
NEG_M543T822	736977	762381	683236	157961	221880	144701	735368	790178	647883	1.20306e+06	848617	1.48455e+06	451189	951608	1.07664	0.0202059	0.332693	0.124618	543.228	821.557	13.69	--	--	--	--	--	--	--	--	--	-	-	-	-
NEG_M544T838_2	2.85849e+07	8.75427e+06	1.28268e+07	2.71605e+07	1.1063e+07	1.42937e+07	5.53866e+07	1.74239e+07	3.74279e+07	4.96658e+07	4.28595e+07	4.94083e+07	1.71139e+07	4.20287e+07	1.29621	0.003437	0.161203	0.880247	544.278	837.571	13.96	--	Fosinopril	--	9.2372	C30H46NO7P	MS1	Carboxylic acids and derivatives	98048-97-6	HMDB0014635	-	-	-	-
NEG_M545T391	40583.1	24644.6	30260.7	50482.9	7306.44	19499.2	218282	218924	130718	222479	106414	307035	28796.2	200642	2.80068	0.00020172	0.0742802	0.0821001	545.109	391.44	6.52	--	--	--	--	--	--	--	--	--	-	-	-	-
NEG_M546T300	3.43483e+07	8.58034e+06	1.68398e+07	1.46876e+07	1.62852e+07	1.39461e+07	1.01763e+07	9.38508e+06	4.85663e+06	7.50629e+06	8.66017e+06	4.02289e+06	1.74479e+07	7.43455e+06	-1.23073	0.0228613	0.344379	0.575875	546.146	300.411	5.01	--	Afzelechin-(4alpha->8)-afzelechin	--	12.658	C30H26O10	MS1	Flavonoids	23567-23-9	HMDB0033974	-	-	-	-
NEG_M552T814	864073	3.71319e+06	5.9098e+06	8.20537e+06	1.14466e+07	5.39441e+06	2.21402e+07	4.12658e+07	1.8095e+07	1.463e+07	1.5957e+07	9.0688e+06	5.92224e+06	2.01928e+07	1.76963	0.0139819	0.28634	0.629119	552.289	814.338	13.57	--	--	--	--	--	--	--	--	--	-	-	-	-
NEG_M553T466	11956.6	10233.9	131373	119542	64891.7	17430.9	815533	1.72982e+06	715950	1.50814e+06	372416	1.40741e+06	59238	1.09154e+06	4.2037	0.000807049	0.103767	0.193369	553.152	465.72	7.76	--	--	--	--	--	--	--	--	--	-	-	-	-
NEG_M558T576	316826	2.71747e+06	5.00347e+06	5.14538e+06	3.92673e+06	4.9722e+06	3.00806e+06	639331	259557	427862	1.21202e+06	131838	3.68035e+06	946445	-1.95925	0.0117051	0.260749	0.261035	558.258	576.455	9.61	--	--	--	--	--	--	--	--	--	-	-	-	-
NEG_M562T435_2	841213	95158.4	151397	243815	339081	76449.5	2.85466e+06	4.94735e+06	1.78679e+06	1.85594e+06	1.14904e+06	1.51387e+06	291186	2.35128e+06	3.01343	0.00528691	0.199598	0.238476	562.146	434.677	7.24	--	--	--	--	--	--	--	--	--	-	-	-	-
NEG_M563T461	6.65199e+07	5.94984e+07	6.08604e+07	9.5771e+07	1.19856e+08	1.34564e+08	5.57301e+07	4.25737e+07	3.4573e+07	3.50041e+07	3.27959e+07	3.46798e+07	8.95117e+07	3.92261e+07	-1.19026	0.00430069	0.177671	1.21385	563.141	461.12	7.69	--	--	--	--	--	--	--	--	--	-	-	-	-
NEG_M563T813_2	126166	6.01943e+07	2.43755e+07	3.67181e+07	2.96368e+07	3.905e+07	6.44952e+07	1.88304e+08	1.93957e+08	5.87011e+07	7.56057e+07	4.22184e+07	3.16835e+07	1.0388e+08	1.71312	0.0324247	0.390782	1.17742	563.328	813.182	13.55	--	--	--	--	--	--	--	--	--	-	-	-	-
NEG_M564T102_2	2.03697e+08	9.64914e+07	1.18912e+08	1.91995e+08	1.25073e+08	5.25998e+07	1.48476e+07	9.19244e+07	2.26634e+07	5.72896e+07	3.48872e+07	9.30041e+07	1.31461e+08	5.2436e+07	-1.32601	0.0159778	0.308116	1.4699	564.163	102.057	1.7	--	--	--	--	--	--	--	--	--	-	-	-	-
NEG_M564T71_1	207081	367597	590942	62433.1	166368	630781	461408	145337	1.76595e+06	1.46241e+06	2.25872e+06	2.67662e+06	337534	1.46174e+06	2.11459	0.0224063	0.341995	0.210752	564.322	71.2497	1.19	--	--	--	--	--	--	--	--	--	-	-	-	-
NEG_M566T103	5.32231e+07	4.17195e+07	4.48706e+07	4.66e+07	5.54849e+07	2.91011e+07	2.29536e+07	2.46934e+07	2.20676e+07	1.72838e+07	2.40125e+07	1.52061e+07	4.51665e+07	2.10362e+07	-1.10238	0.000172006	0.0742802	1.01456	566.157	102.913	1.72	--	--	--	--	--	--	--	--	--	-	-	-	-
NEG_M566T833_3	2.86965e+07	2.13167e+07	1.29192e+07	2.37438e+07	7.35115e+06	4.30484e+07	1.07125e+08	7.70607e+07	5.16744e+07	5.22302e+07	6.85975e+07	1.29083e+08	2.28459e+07	8.09619e+07	1.8253	0.00171599	0.126077	1.5531	566.349	833.021	13.88	--	--	--	--	--	--	--	--	--	-	-	-	-
NEG_M574T342	2.78479e+06	2.06967e+06	2.31737e+06	2.99567e+06	4.03689e+06	1.57364e+06	215460	1.05174e+06	1.43176e+06	2.14213e+06	1.10418e+06	937724	2.62967e+06	1.14717e+06	-1.19681	0.0066186	0.217841	0.229054	574.136	341.55	5.69	--	--	--	--	--	--	--	--	--	-	-	-	-
NEG_M577T469	2903.72	31049.3	114847	36413.3	103178	16447.7	136361	241100	33379.8	128738	74409.1	241958	50806.4	142658	1.48948	0.0432719	0.434461	0.0564698	577.174	468.721	7.81	--	--	--	--	--	--	--	--	--	-	-	-	-
NEG_M581T469	46132.9	11518.2	49930.3	79799.3	7062.72	50418.6	5890.09	23845	6854.17	9163.76	5670.94	7205.61	40810.3	9771.6	-2.06227	0.0223353	0.341995	0.0264804	581.088	468.501	7.81	--	--	--	--	--	--	--	--	--	-	-	-	-
NEG_M581T489	910943	615696	445732	474435	233941	89908.6	78850.9	85179.8	47116.5	215104	83963	131799	461776	107002	-2.10955	0.014522	0.290016	0.113632	581.221	488.832	8.15	--	--	--	--	--	--	--	--	--	-	-	-	-
NEG_M582T760_1	178658	1.90705e+06	5.70577e+06	3.09682e+06	8.61353e+06	2.85108e+06	6.02119e+06	6.40152e+06	1.16389e+07	1.02559e+07	1.51141e+07	6.19694e+06	3.72548e+06	9.27143e+06	1.31536	0.0173332	0.315416	0.426403	582.335	760.174	12.67	--	--	--	--	--	--	--	--	--	-	-	-	-
NEG_M584T441	366887	15529.8	88351	15533.8	27145.8	6033.77	843596	1.72771e+06	915912	1.56457e+06	638798	1.03674e+06	86580.1	1.12122e+06	3.69489	0.000226063	0.0742802	0.188965	584.161	441.094	7.35	--	--	--	--	--	--	--	--	--	-	-	-	-
NEG_M585T441	73388.2	1819.7	20305.8	19974.7	19985.8	20342.7	13298.6	159077	92559.1	167549	10008.3	132959	25969.5	95908.5	1.88484	0.0440582	0.434461	0.0397069	585.165	440.834	7.35	--	--	--	--	--	--	--	--	--	-	-	-	-
NEG_M588T779	6.59051e+06	8.02996e+06	4.43657e+06	1.40304e+07	1.64037e+07	1.64959e+06	3.28464e+06	3.47052e+06	2.5155e+06	2.01533e+06	1.50023e+06	1.40673e+06	8.52346e+06	2.36549e+06	-1.8493	0.0250819	0.354148	0.44479	588.254	779.062	12.98	--	--	--	--	--	--	--	--	--	-	-	-	-
NEG_M589T360	1.27373e+07	1.32651e+07	1.34913e+07	2.31736e+07	1.20182e+07	1.93731e+07	5.23241e+06	2.46441e+06	5.37669e+06	6.42041e+06	1.14265e+07	2.29042e+06	1.56764e+07	5.53514e+06	-1.50191	0.00129752	0.12133	0.533883	589.125	359.548	5.99	--	--	--	--	--	--	--	--	--	-	-	-	-
NEG_M589T359	2.9972e+07	1.8043e+07	8.16326e+06	2.92179e+07	1.47176e+07	9.93688e+06	5.87156e+06	8.33153e+06	6.48594e+06	6.11754e+06	1.05541e+07	7.34111e+06	1.83418e+07	7.4503e+06	-1.29976	0.0190661	0.324347	0.566117	589.138	359.197	5.99	--	--	--	--	--	--	--	--	--	-	-	-	-
NEG_M590T359_1	3.6729e+07	3.22862e+07	4.46986e+07	2.03868e+08	7.43836e+07	1.15263e+08	2.60465e+07	5.394e+06	7.30792e+06	4.30298e+06	7.57996e+06	2.57951e+06	8.45381e+07	8.86849e+06	-3.25284	0.0195235	0.327659	1.3215	590.13	359.197	5.99	--	--	--	--	--	--	--	--	--	-	-	-	-
NEG_M590T359_2	7.28915e+06	4.13371e+06	3.24083e+06	3.08156e+06	3.57945e+06	3.98554e+06	591846	736180	677324	635635	2.38064e+06	1.26606e+06	4.21837e+06	1.04795e+06	-2.00912	0.0010628	0.114505	0.329543	590.144	359.193	5.99	--	--	--	--	--	--	--	--	--	-	-	-	-
NEG_M593T533	782182	861571	503568	782992	94489.5	555203	86871	478360	174594	399190	301170	277101	596667	286214	-1.05983	0.0376326	0.411419	0.083566	593.185	533.011	8.88	--	Poncirin	--	3.76899	C28H34O14	MS1	Flavonoids	14941-08-3	HMDB0037487	-	-	-	-
NEG_M594T759_1	89073.5	858352	1.36446e+06	4.45017e+06	668656	1.65382e+06	2.27719e+06	4.47723e+06	2.02414e+06	4.01433e+06	2.74941e+06	3.81603e+06	1.51409e+06	3.22639e+06	1.09147	0.0459141	0.43844	0.254203	594.268	759.167	12.65	--	--	--	--	--	--	--	--	--	-	-	-	-
NEG_M598T780	8.32231e+06	1.33772e+07	9.245e+06	1.52458e+07	9.92533e+06	9.54085e+06	5.95485e+06	6.43587e+06	2.63023e+06	7.51172e+06	1.514e+06	2.8025e+06	1.09428e+07	4.47486e+06	-1.29006	0.00152606	0.126077	0.494939	598.291	779.772	13	--	--	--	--	--	--	--	--	--	-	-	-	-
NEG_M600T513	1.02091e+06	1.09881e+06	1.06609e+06	1.12389e+06	950283	1.09028e+06	88680	474909	550485	710748	569181	417087	1.05838e+06	468515	-1.17569	6.39436e-05	0.0316905	0.144801	600.283	513.019	8.55	--	--	--	--	--	--	--	--	--	-	-	-	-
NEG_M609T542	40227.2	914069	352511	60554.4	315556	39230.4	1.95767e+06	2.76853e+06	1.7591e+06	1.71255e+06	3.74926e+06	656168	287025	2.10055e+06	2.87152	0.00244453	0.144367	0.262907	609.183	542.051	9.03	Neohesperidin	--	2.86e-05	0.0378247	C28H34O15	MS2	Flavonoids	13241-33-3	HMDB0030748	C09806	ko00941//Flavonoid biosynthesis	Biosynthesis of other secondary metabolites	Metabolism
NEG_M612T406	604471	2.87238e+06	2.28691e+06	3.37303e+06	1.94825e+06	3.41215e+06	1.02907e+06	1.79123e+06	928704	243278	530972	92254.1	2.4162e+06	769252	-1.65121	0.00828603	0.236194	0.212118	612.249	405.632	6.76	--	Novobiocin	--	28.4195	C31H36N2O11	MS1	Coumarins and derivatives	303-81-1	HMDB0015185	C05080	ko01130//Biosynthesis of antibiotics	Global and overview maps	Metabolism
NEG_M614T301	5.85768e+06	2.11429e+06	2.16823e+06	2.14228e+06	2.05627e+06	1.88629e+06	1.22661e+06	1.06724e+06	606196	1.11758e+06	1.38863e+06	1.11935e+06	2.70417e+06	1.0876e+06	-1.31404	0.0302955	0.376889	0.224563	614.133	300.677	5.01	--	Cytidine monophosphate N-acetylneuraminic acid	--	23.8876	C20H31N4O16P	MS1	Pyrimidine nucleotides	2022-12-08	HMDB0001176	C00128	ko01100//Metabolic pathways;ko00520//Amino sugar and nucleotide sugar metabolism	Carbohydrate metabolism;Global and overview maps	Metabolism
NEG_M616T466	1.0626e+06	12662.9	20111.7	16673.2	44346.9	7578.15	1.01211e+06	1.24661e+06	702389	1.14615e+06	328366	1.38157e+06	193995	969531	2.32127	0.00816623	0.236194	0.14107	616.147	466.05	7.77	--	--	--	--	--	--	--	--	--	-	-	-	-
NEG_M623T522	33725.7	4910.53	3565.12	42373.8	28428.3	15267.4	603727	474703	264327	63565.9	400753	304166	21378.5	351874	4.04083	0.00150301	0.126077	0.108521	623.306	522.308	8.71	--	--	--	--	--	--	--	--	--	-	-	-	-
NEG_M623T545	68289.4	15813.5	28214.4	73799.7	22709.8	13472.6	361729	458252	282772	37541.9	44794	347726	37049.9	255469	2.78561	0.012946	0.27419	0.074243	623.306	544.835	9.08	--	--	--	--	--	--	--	--	--	-	-	-	-
NEG_M630T400	128046	637058	455932	854051	430839	581298	274845	35509.4	123772	6943.54	183763	89735.5	514537	119095	-2.11117	0.00413653	0.175383	0.10569	630.227	400.035	6.67	--	--	--	--	--	--	--	--	--	-	-	-	-
NEG_M632T451	7985.47	399771	477719	562919	637202	786268	1.07965e+06	691292	1.32011e+06	722711	1.1921e+06	860635	478644	977751	1.03051	0.00810265	0.236194	0.128232	632.16	450.842	7.51	--	--	--	--	--	--	--	--	--	-	-	-	-
NEG_M635T359	1.31683e+06	2.5531e+06	3.12124e+06	6.03296e+06	2.96483e+06	1.19788e+06	299698	882909	364367	202030	1.00309e+06	121501	2.86447e+06	478932	-2.58038	0.00858646	0.237735	0.252736	635.133	359.086	5.98	--	--	--	--	--	--	--	--	--	-	-	-	-
NEG_M635T529	6306.38	22150.9	28961.1	22298	84192	5643.88	326415	76924.4	59187.2	279737	388573	12805.7	28258.7	190607	2.75383	0.034177	0.401314	0.0678295	635.269	528.501	8.81	--	--	--	--	--	--	--	--	--	-	-	-	-
NEG_M637T762	44796.6	432036	363374	241509	329427	1.42797e+06	369765	822880	1.29158e+06	1.68247e+06	2.23552e+06	1.38204e+06	473186	1.29738e+06	1.45512	0.0323564	0.390782	0.188456	637.35	761.523	12.69	--	--	--	--	--	--	--	--	--	-	-	-	-
NEG_M638T379_1	4.20119e+06	1.65331e+06	1.51146e+06	2.46936e+06	1.60814e+06	1.23389e+06	2.2056e+06	4.65426e+06	5.936e+06	3.18429e+06	5.02737e+06	8.5718e+06	2.11289e+06	4.92989e+06	1.22233	0.0196238	0.327659	0.311825	638.16	378.824	6.31	--	--	--	--	--	--	--	--	--	-	-	-	-
NEG_M639T379_1	903290	591622	263969	393689	483584	234642	1.59171e+06	3.23043e+06	1.04174e+06	1.33732e+06	1.47868e+06	1.63499e+06	478466	1.71914e+06	1.8452	0.0037553	0.169056	0.209493	639.167	379.173	6.32	--	--	--	--	--	--	--	--	--	-	-	-	-
NEG_M639T510	127822	235379	184071	930717	471859	180127	1.0302e+06	1.77754e+06	630381	1.06106e+06	473291	588881	354996	926892	1.3846	0.0340985	0.401314	0.117925	639.189	510.29	8.5	--	Suspensaside	--	5.69993	C29H36O16	MS1	--	--	--	-	-	-	-
NEG_M639T526	76404	59812.6	67711.5	356111	163536	41720.3	858389	642006	637166	118383	468839	926655	127549	608573	2.25438	0.00386461	0.169056	0.128177	639.3	525.704	8.76	--	--	--	--	--	--	--	--	--	-	-	-	-
NEG_M640T378_2	1.30591e+06	621474	668036	1.59276e+06	2.55201e+06	709367	8.23433e+06	6.88242e+06	3.18214e+06	2.5099e+06	2.57248e+06	3.2547e+06	1.24159e+06	4.43933e+06	1.83815	0.0126677	0.270608	0.273731	640.187	378.236	6.3	--	--	--	--	--	--	--	--	--	-	-	-	-
NEG_M641T343	2.92922e+06	1.10357e+06	1.72805e+06	1.88202e+06	2.32553e+06	1.24938e+06	468993	168956	959947	1.08301e+06	472987	136354	1.86963e+06	548375	-1.76952	0.00211711	0.137912	0.241528	641.129	342.808	5.71	--	--	--	--	--	--	--	--	--	-	-	-	-
NEG_M659T113	1.05529e+07	1.14447e+07	1.86562e+07	1.54035e+07	1.73891e+07	1.08097e+07	1.02967e+07	7.10008e+06	2.68442e+06	3.44404e+06	2.68708e+06	4.10039e+06	1.40427e+07	5.05212e+06	-1.47486	0.000850675	0.103767	0.580758	659.062	113.063	1.88	--	--	--	--	--	--	--	--	--	-	-	-	-
NEG_M666T438_2	959089	1.32851e+06	367255	1.57851e+06	1.13354e+06	673553	300484	468935	836028	901013	129694	273699	1.00674e+06	484976	-1.05371	0.0401645	0.423174	0.140665	666.211	437.914	7.3	--	Stachyose	--	15.8815	C24H42O21	MS1	Organooxygen compounds	470-55-3	HMDB0003553	C01613	ko00052//Galactose metabolism	Carbohydrate metabolism	Metabolism
NEG_M666T506	398198	377983	289088	315567	115624	373026	187035	26831.3	108317	228070	196290	128864	311581	145901	-1.09461	0.0098317	0.248229	0.0706195	666.259	505.885	8.43	--	--	--	--	--	--	--	--	--	-	-	-	-
NEG_M671T477	19414.1	1.5953e+06	1.62184e+06	1.90962e+06	1.23919e+06	1.73953e+06	201876	898116	116551	136197	98429.5	94279.7	1.35415e+06	257575	-2.39432	0.00537302	0.200216	0.167837	671.288	477.476	7.96	--	--	--	--	--	--	--	--	--	-	-	-	-
NEG_M671T648_2	5533.5	230748	258311	306600	801015	856845	1.02082e+06	1.18818e+06	1.05364e+06	1.03156e+06	794926	954068	409842	1.0072e+06	1.29721	0.00247602	0.144367	0.144048	671.337	647.985	10.8	--	--	--	--	--	--	--	--	--	-	-	-	-
NEG_M684T102_1	1.0068e+07	1.54757e+07	4.9908e+06	2.03229e+07	1.23901e+07	5.41497e+06	1.69886e+06	8.90463e+06	3.08894e+06	7.76262e+06	6.01412e+06	2.38173e+06	1.14437e+07	4.97515e+06	-1.20175	0.0384607	0.415275	0.400157	683.808	101.599	1.69	--	--	--	--	--	--	--	--	--	-	-	-	-
NEG_M684T102_2	3.49338e+09	4.97622e+09	6.6857e+09	1.26873e+10	1.51176e+10	1.15326e+10	7.50254e+09	5.46296e+09	3.07062e+09	2.20377e+09	1.62041e+09	1.26841e+09	9.08214e+09	3.52145e+09	-1.36686	0.0274827	0.364183	12.2913	684.222	101.782	1.7	--	--	--	--	--	--	--	--	--	-	-	-	-
NEG_M699T814	449725	247187	324071	313460	314011	235095	654065	929198	514468	187898	1.06922e+06	671114	313925	670995	1.09588	0.0211373	0.334316	0.120623	699.3	814.3	13.57	--	--	--	--	--	--	--	--	--	-	-	-	-
NEG_M701T378	2.16102e+06	370120	370112	1.71802e+06	521778	279498	2.81591e+06	5.37136e+06	1.87102e+06	3.30149e+06	697844	2.65058e+06	903424	2.7847e+06	1.62405	0.025776	0.354639	0.205727	701.174	377.785	6.3	--	--	--	--	--	--	--	--	--	-	-	-	-
NEG_M701T605	729460	6.10839e+06	3.19915e+06	5.89826e+06	1.87148e+06	1.42275e+06	886768	494728	241053	1.99671e+06	612734	564277	3.20491e+06	799378	-2.00334	0.0337158	0.398796	0.24924	701.227	605.242	10.09	--	Azadirachtin A	--	25.3997	C35H44O16	MS1	--	--	--	-	-	-	-
NEG_M704T482_1	6396.1	3265.42	64830.1	63830.1	16683	6316.57	27585.4	138549	76141.8	155482	229704	115076	26886.9	123756	2.20253	0.0103136	0.252376	0.0677824	704.307	482.173	8.04	--	--	--	--	--	--	--	--	--	-	-	-	-
NEG_M704T765	1.06759e+06	745024	516308	318626	238626	753861	643647	1.53916e+06	3.40104e+06	1.07496e+06	1.31155e+06	1.46664e+06	606672	1.57283e+06	1.37438	0.0397314	0.423174	0.12778	704.334	764.713	12.75	--	--	--	--	--	--	--	--	--	-	-	-	-
NEG_M706T378	4.3011e+06	1.52777e+06	1.89595e+06	1.40976e+06	1.55378e+06	1.88831e+06	8.10982e+06	1.52648e+07	6.46738e+06	6.22627e+06	3.59603e+06	7.00357e+06	2.09611e+06	7.77799e+06	1.89168	0.00691714	0.217995	0.397105	706.166	378.489	6.31	--	--	--	--	--	--	--	--	--	-	-	-	-
NEG_M707T378_1	483039	174134	205879	374073	232203	65978.6	1.74803e+06	2.51362e+06	1.16892e+06	1.20662e+06	813902	1.23319e+06	255885	1.44738e+06	2.49988	0.000831163	0.103767	0.194321	707.155	378.236	6.3	--	--	--	--	--	--	--	--	--	-	-	-	-
NEG_M707T378_2	254768	91559.6	109004	201655	128890	38118	921782	2.66617e+06	1.40811e+06	514747	840927	1.01283e+06	137333	1.22743e+06	3.15989	0.00584215	0.208051	0.183297	707.172	378.125	6.3	--	--	--	--	--	--	--	--	--	-	-	-	-
NEG_M712T800_2	6.04286e+06	9.25023e+06	1.16765e+07	3.06057e+07	3.54424e+07	1.83077e+07	1.34247e+07	9.71007e+06	4.73231e+06	4.96544e+06	979481	3.23246e+06	1.85542e+07	6.17407e+06	-1.58745	0.0399143	0.423174	0.570071	712.245	799.673	13.33	--	--	--	--	--	--	--	--	--	-	-	-	-
NEG_M725T545_1	2.50005e+07	4.28623e+07	3.17154e+07	2.37601e+07	7.19797e+06	9.76175e+06	4.89864e+06	1.84095e+06	1.90847e+06	1.32408e+06	1.16273e+06	1.15368e+06	2.3383e+07	2.04809e+06	-3.51311	0.00308405	0.154389	0.894886	725.213	544.938	9.08	--	--	--	--	--	--	--	--	--	-	-	-	-
NEG_M735T336_1	3.18701e+06	1.94934e+06	1.75887e+06	2.93419e+06	4.69628e+06	2.49315e+06	537780	275878	1.18022e+06	2.24048e+06	969602	1.75148e+06	2.83647e+06	1.15924e+06	-1.29092	0.00992991	0.248549	0.230649	735.184	335.64	5.59	--	--	--	--	--	--	--	--	--	-	-	-	-
NEG_M742T365_1	1.43202e+07	8.56853e+06	6.71564e+06	6.97147e+06	1.49912e+06	1.83041e+06	2.08671e+06	2.05344e+06	2.61387e+06	1.0186e+06	2.36906e+06	1.09804e+06	6.6509e+06	1.87329e+06	-1.82798	0.0345753	0.402243	0.406442	742.209	364.719	6.08	--	--	--	--	--	--	--	--	--	-	-	-	-
NEG_M743T458_2	197030	376530	231562	171464	589458	458070	2.00921e+06	682648	2.28926e+06	1.29295e+06	848471	2.34348e+06	337352	1.57767e+06	2.22547	0.00237029	0.144367	0.182323	743.202	458.162	7.64	--	--	--	--	--	--	--	--	--	-	-	-	-
NEG_M743T471_1	19269.7	699209	610104	757913	632825	837496	142761	227946	296139	270678	160296	101233	592803	199842	-1.56869	0.00986705	0.248229	0.102164	743.236	470.87	7.85	--	--	--	--	--	--	--	--	--	-	-	-	-
NEG_M744T458_1	49059.4	36126.6	65549.9	144950	34102.7	131945	669984	633536	546664	323199	551180	520964	76955.7	540921	2.81332	5.58117e-06	0.00691507	0.138684	744.188	458.221	7.64	--	--	--	--	--	--	--	--	--	-	-	-	-
NEG_M744T493_1	5723.72	195532	263559	719742	468257	453921	953458	1.10066e+06	502663	713710	470345	610273	351122	725184	1.04637	0.027571	0.364378	0.104606	744.319	493.104	8.22	--	--	--	--	--	--	--	--	--	-	-	-	-
NEG_M751T331	5.73617e+06	3.85901e+06	3.53159e+06	4.58781e+06	843366	4.30885e+06	1.2066e+06	930201	451099	1.15751e+06	720812	1.11405e+06	3.81113e+06	930044	-2.03485	0.00172823	0.126077	0.313153	751.178	331.394	5.52	--	--	--	--	--	--	--	--	--	-	-	-	-
NEG_M751T332	8.96697e+06	3.81363e+06	2.14739e+06	4.99892e+06	2.76085e+06	5.29671e+06	2.04642e+06	1.05283e+06	1.09215e+06	1.29e+06	1.92432e+06	873585	4.66408e+06	1.37989e+06	-1.75704	0.00893058	0.240543	0.331797	751.193	331.65	5.53	--	--	--	--	--	--	--	--	--	-	-	-	-
NEG_M757T459_2	153030	3.89143e+06	5.00649e+06	4.89382e+06	2.88524e+06	4.35189e+06	3.72037e+06	1.07555e+06	1.50981e+06	358760	989127	630555	3.53032e+06	1.38069e+06	-1.3544	0.0371345	0.409301	0.233084	757.203	459.039	7.65	--	--	--	--	--	--	--	--	--	-	-	-	-
NEG_M787T589_1	114587	53884.4	15456.4	99841.7	128374	2355.31	470219	343301	305381	39850.2	190085	277992	69083.2	271138	1.97262	0.00962299	0.247106	0.0691694	787.369	588.746	9.81	--	--	--	--	--	--	--	--	--	-	-	-	-
NEG_M803T493_1	348891	664155	459216	934734	848463	336156	226526	353289	145573	17820.9	114568	103691	598602	160244	-1.90132	0.00344785	0.161203	0.121108	803.365	492.527	8.21	--	--	--	--	--	--	--	--	--	-	-	-	-
NEG_M813T102	825562	660468	618365	426427	461396	538919	1.70047e+06	538407	1.76711e+06	1.78229e+06	1.40215e+06	871901	588523	1.34372e+06	1.19106	0.00677762	0.217841	0.122562	813.183	101.88	1.7	--	--	--	--	--	--	--	--	--	-	-	-	-
NEG_M843T413_2	5.93478e+06	1.00147e+07	1.97538e+07	4.5897e+07	2.13141e+07	7.72468e+07	7.99235e+07	1.32576e+08	8.28044e+07	5.51536e+07	5.66545e+07	2.90224e+07	3.00269e+07	7.26891e+07	1.27549	0.0403877	0.423174	1.04141	843.22	412.542	6.88	--	--	--	--	--	--	--	--	--	-	-	-	-
NEG_M845T590_1	133303	105150	13951.1	72081.2	54688	53390.9	67088.3	318724	118656	196426	245380	154262	72094	183423	1.34722	0.0210701	0.334316	0.0641859	845.245	590.219	9.84	--	--	--	--	--	--	--	--	--	-	-	-	-
NEG_M845T590_2	152412	94914.9	15422.1	15421.1	40259.3	56109.3	79094.8	245318	104698	210644	250249	217656	62423.1	184610	1.56433	0.00815412	0.236194	0.0710045	845.261	590.08	9.83	--	--	--	--	--	--	--	--	--	-	-	-	-
NEG_M856T420	1.50685e+06	294362	550343	840844	517793	785555	569236	258888	180190	220282	535927	168763	749290	322214	-1.2175	0.0454431	0.436905	0.105814	856.189	420.356	7.01	--	--	--	--	--	--	--	--	--	-	-	-	-
NEG_M857T543	298270	770090	648722	697710	942951	600931	234900	547632	102968	240981	657140	73512.1	659779	309522	-1.09194	0.0232813	0.346492	0.0804032	857.217	543.304	9.06	--	--	--	--	--	--	--	--	--	-	-	-	-
NEG_M858T421_1	22581.1	77496.6	98666.4	154131	118928	121536	12440.5	41608	22007.9	24106.1	113696	3073.79	98889.8	36155.4	-1.45161	0.0293298	0.375115	0.0299765	858.205	420.533	7.01	--	--	--	--	--	--	--	--	--	-	-	-	-
NEG_M858T421_2	29772.7	252833	147278	314321	167073	181645	16068.3	43045.1	27866.8	30037.7	103017	3609.56	182154	37274.1	-2.28891	0.0063293	0.215911	0.059481	858.222	420.799	7.01	--	--	--	--	--	--	--	--	--	-	-	-	-
NEG_M860T826_2	4.06216e+06	3.31934e+06	8.89742e+06	1.02477e+07	1.45104e+07	9.70596e+06	6.59521e+06	3.2812e+06	3.46267e+06	3.34626e+06	3.64391e+06	3.30532e+06	8.45717e+06	3.93909e+06	-1.10231	0.0300043	0.376889	0.333043	860.372	825.919	13.77	--	--	--	--	--	--	--	--	--	-	-	-	-
NEG_M867T780	235274	218013	159478	202288	54002	210009	28336.7	64856.6	211205	88915.4	70177.2	53923.4	179844	86235.8	-1.06039	0.0328486	0.392495	0.0573096	867.248	779.686	12.99	--	--	--	--	--	--	--	--	--	-	-	-	-
NEG_M870T493_1	1.24382e+06	1.86664e+06	3.5408e+06	4.72592e+06	2.00326e+06	4.94876e+06	705560	1.57417e+06	1.23451e+06	739051	1.12958e+06	317455	3.05487e+06	950054	-1.68503	0.0103861	0.252376	0.218393	870.211	493.166	8.22	--	--	--	--	--	--	--	--	--	-	-	-	-
NEG_M871T462	215842	437422	62086.7	514056	432451	332370	11735.8	26777.2	128199	27693.8	112105	226758	332371	88878.1	-1.9029	0.00973694	0.248229	0.0790475	871.252	461.838	7.7	--	--	--	--	--	--	--	--	--	-	-	-	-
NEG_M873T424_2	2.29967e+06	972858	866566	850278	915294	877176	400818	546451	461037	586421	686208	707019	1.13031e+06	564659	-1.00126	0.0399765	0.423174	0.127272	873.231	423.962	7.07	--	--	--	--	--	--	--	--	--	-	-	-	-
NEG_M874T424_2	1.79806e+06	766764	833073	739309	777390	780849	176929	162459	340159	415549	682986	448585	949240	371111	-1.35492	0.0116319	0.260749	0.13182	874.236	424.013	7.07	--	--	--	--	--	--	--	--	--	-	-	-	-
NEG_M874T297_2	807898	174213	455064	172948	822813	278352	1.75441e+06	1.19881e+06	740073	831768	608974	621282	451881	959219	1.08592	0.043103	0.434461	0.0855184	874.287	296.884	4.95	--	--	--	--	--	--	--	--	--	-	-	-	-
NEG_M906T432_1	315170	121522	73850.4	34370.9	68747.4	12476.4	372890	371451	156223	293160	271477	262479	104356	287947	1.46429	0.00799179	0.236194	0.0702229	906.242	432.206	7.2	--	--	--	--	--	--	--	--	--	-	-	-	-
NEG_M906T432_2	361974	97622	120703	58067.4	128191	16210.5	363342	382825	640097	358492	376250	316972	130461	406330	1.63903	0.0024395	0.144367	0.0780481	906.262	432.152	7.2	--	--	--	--	--	--	--	--	--	-	-	-	-
NEG_M906T480_1	222328	37789.3	84688.2	72660.2	26961.9	31772.5	213535	206928	149868	195267	153669	220608	79366.7	189979	1.25924	0.0069149	0.217995	0.0550324	906.372	479.634	7.99	--	--	--	--	--	--	--	--	--	-	-	-	-
NEG_M942T810	31844.3	308073	274154	232422	255621	228068	641085	1.93254e+06	160547	345128	1.69965e+06	1.98965e+06	221697	1.1281e+06	2.34723	0.0249507	0.354148	0.213916	941.574	809.892	13.5	--	--	--	--	--	--	--	--	--	-	-	-	-
NEG_M948T394	193519	307275	303224	364256	205733	304627	135973	45497.4	31890.5	45179	185194	27735.9	279773	78578.2	-1.83205	0.000359476	0.0809802	0.0780575	948.273	393.888	6.56	--	--	--	--	--	--	--	--	--	-	-	-	-
NEG_M957T494_1	112669	643042	415196	859756	529475	740561	28615.4	105508	46632.5	156643	427347	167244	550116	155332	-1.82438	0.00941594	0.244249	0.0845029	957.232	494.253	8.24	--	--	--	--	--	--	--	--	--	-	-	-	-
NEG_M957T494_2	23691.1	596274	269630	341728	305435	451847	8904.91	87977.1	17437.3	102768	251684	114730	331434	97250.2	-1.76895	0.0215632	0.334316	0.0637491	957.254	494.103	8.24	--	--	--	--	--	--	--	--	--	-	-	-	-
NEG_M961T637_2	121943	19206.9	10157.3	70796.2	34763.4	14701.1	79772.7	368609	136077	186565	243492	202676	45261.4	202865	2.16417	0.00510069	0.199047	0.0799976	961.299	637.127	10.62	--	--	--	--	--	--	--	--	--	-	-	-	-
NEG_M990T833_2	1.2173e+06	3.15614e+06	1.93872e+06	2.05256e+06	910263	3.05935e+06	3.84667e+06	4.89188e+06	1.63402e+06	4.75195e+06	6.7534e+06	5.691e+06	2.05572e+06	4.59482e+06	1.16036	0.010411	0.252376	0.363905	989.65	832.611	13.88	--	--	--	--	--	--	--	--	--	-	-	-	-
