# Supplementary material for: Transcriptome and Metabolome Analysis Provides Insights into the Heterosis of Yield and Quality Traits in Two Hybrid Rice Varieties (Oryza sativa L.)
Source: Int J Mol Sci. 2022 Oct 26;23(21):12934. doi: 10.3390/ijms232112934 (PMC9654843; doi:10.3390/ijms232112934)
Supplement: Supplementary file 1 [file ijms-23-12934-s001.zip › Table S6.xlsx]

## Sheet: sub-pathways
Table S6. The 44 subpathways and related metabolites.
Super Pathway	Sub Pathway	Id	Compond	Kegg	Plantcyc
Phenylpropanoids and polyketides	Cinnamic acids and derivatives	NEG_M147T569	trans-Cinnamate	C00423	CPD-674
Phenylpropanoids and polyketides	Cinnamic acids and derivatives	NEG_M193T460	Isoferulic acid	C10470	--
Phenylpropanoids and polyketides	Cinnamic acids and derivatives	POS_M210T347	3-(3,4-Dihydroxy-5-methoxy)-2-propenoic acid	C05619	--
Phenylpropanoids and polyketides	Coumarins and derivatives	POS_M323T416	Aesculin	C09264	CPD-14461
Phenylpropanoids and polyketides	Flavonoids	POS_M449T340	Cyanidin 3-galactoside	C08647	--
Phenylpropanoids and polyketides	Phenylpropanoic acids	NEG_M147T311	3-(2-Hydroxyphenyl)propanoic acid	C01198	MELILOTATE
Phenylpropanoids and polyketides	Stilbenes	POS_M322T366	Propoxyphene	C07406	--
Organophosphorus compounds	Organic phosphoric acids and derivatives	POS_M223T101	(E)-Monocrotophos	C18663	--
Organooxygen compounds	Alcohols and polyols	NEG_M218T179	pantothenic acid	C00864	PANTOTHENATE
Organooxygen compounds	Alcohols and polyols	NEG_M515T103_1	Isochlorogenic acid b	C10468	CPD-4562
Organooxygen compounds	Carbohydrates and carbohydrate conjugates	POS_M326T101	N-Glycolylneuraminic acid	C03410	--
Organooxygen compounds	Carbohydrates and carbohydrate conjugates	POS_M342T101	Coniferin	C00761	CPD-1777
Organooxygen compounds	Carbonyl compounds	POS_M88T383	2-Methylpropanal	C03219	2-METHYLPROPANAL-OXIME
Organooxygen compounds	Carbonyl compounds	POS_M97T100	2-Furancarboxaldehyde	C14279	--
Organonitrogen compounds	Amines	POS_M101T88	Triethylamine	C14691	--
Organoheterocyclic compounds	Azoles	NEG_M137T181	Urocanic acid	C00785	--
Organoheterocyclic compounds	Azoles	POS_M83T554	Fomepizole	C07837	CPD0-1652
Organoheterocyclic compounds	Benzodiazepines	NEG_M324T362	Midazolam	C07524	--
Organoheterocyclic compounds	Benzodiazepines	POS_M295T257	Estazolam	C06981	--
Organoheterocyclic compounds	Benzoxazepines	NEG_M327T837	Loxapine	C07104	--
Organoheterocyclic compounds	Benzoxepines	POS_M337T790	Olopatadine	C07789	--
Organoheterocyclic compounds	Diazinanes	NEG_M685T102_1	Itraconazole	C07060	--
Organoheterocyclic compounds	Diazines	POS_M126T291	Thymine	C00178	THYMINE
Organoheterocyclic compounds	Diazines	POS_M133T153	5,6-Dihydro-5-fluorouracil	C16630	--
Organoheterocyclic compounds	Imidazopyrimidines	NEG_M135T189	Hypoxanthine	C00262	HYPOXANTHINE
Organoheterocyclic compounds	Imidazopyrimidines	NEG_M161T660	Theophylline	C07130	CPD-12479
Organoheterocyclic compounds	Indoles and derivatives	NEG_M130T790	3-Methylindole	C08313	--
Organoheterocyclic compounds	Indoles and derivatives	NEG_M161T739	Indole-3-carboxylic acid	C19837	CPD-13135
Organoheterocyclic compounds	Indoles and derivatives	NEG_M203T376_2	L-Tryptophan	C00078	TRP
Organoheterocyclic compounds	Oxazinanes	POS_M88T535	Morpholine	C14452	--
Organoheterocyclic compounds	Piperidines	POS_M86T248_2	Piperidine	C01746	PIPERIDINE
Organoheterocyclic compounds	Pteridines and derivatives	NEG_M144T92	Pterin	C00715	Pterins
Organoheterocyclic compounds	Pyrans	POS_M127T461	Maltol	C11918	--
Organoheterocyclic compounds	Pyridines and derivatives	NEG_M147T505	Nornicotine	C06524	CPD-2748
Organoheterocyclic compounds	Pyridines and derivatives	NEG_M182T351	4-Pyridoxic acid	C00847	3-CARBOXY-4-METHOXY-N-METHYL-2-PYRIDONE
Organoheterocyclic compounds	Pyridines and derivatives	POS_M124T514	Isonicotinic acid	C07446	--
Organoheterocyclic compounds	Pyrrolidines	POS_M100T191	2-Pyrrolidinone	C11118	CPD-19607
Organoheterocyclic compounds	Quinolines and derivatives	POS_M190T418	Kynurenic acid	C01717	KYNURENATE
Organic acids and derivatives	Carboxylic acids and derivatives	NEG_M102T84	gamma-Aminobutyric acid	C00334	--
Organic acids and derivatives	Carboxylic acids and derivatives	NEG_M116T154	Betaine	C00719	BETAINE
Organic acids and derivatives	Carboxylic acids and derivatives	NEG_M116T79	Fumaric acid	C00122	FUM
Organic acids and derivatives	Carboxylic acids and derivatives	NEG_M118T82	Succinic acid	C00042	SUC
Organic acids and derivatives	Carboxylic acids and derivatives	NEG_M119T91	L-Threonine	C00188	THR
Organic acids and derivatives	Carboxylic acids and derivatives	NEG_M122T127	Nicotinic acid	C00253	NIACINE
Organic acids and derivatives	Carboxylic acids and derivatives	NEG_M127T90	L-Glutamine	C00064	GLN
Organic acids and derivatives	Carboxylic acids and derivatives	NEG_M128T82	Pyroglutamic acid	C01879	5-OXOPROLINE
Organic acids and derivatives	Carboxylic acids and derivatives	NEG_M130T191_1	Leucine	C16439	--
Organic acids and derivatives	Carboxylic acids and derivatives	NEG_M130T350	Creatine	C00300	Creatine
Organic acids and derivatives	Carboxylic acids and derivatives	NEG_M130T72	4-Hydroxyproline	C01157	4-HYDROXY-L-PROLINE
Organic acids and derivatives	Carboxylic acids and derivatives	NEG_M132T110	Iminodiacetic acid	C19911	--
Organic acids and derivatives	Carboxylic acids and derivatives	NEG_M154T96	L-Histidine	C00135	HIS
Organic acids and derivatives	Carboxylic acids and derivatives	NEG_M160T84	Aminoadipic acid	C00956	CPD-468
Organic acids and derivatives	Carboxylic acids and derivatives	NEG_M164T328_2	L-Phenylalanine	C00079	PHE
Organic acids and derivatives	Carboxylic acids and derivatives	NEG_M173T91	L-Arginine	C00062	ARG
Organic acids and derivatives	Carboxylic acids and derivatives	NEG_M175T206	Guanidinosuccinic acid	C03139	--
Organic acids and derivatives	Carboxylic acids and derivatives	NEG_M176T91	Allantoic acid	C00499	ALLANTOATE
Organic acids and derivatives	Carboxylic acids and derivatives	NEG_M180T183_2	L-Tyrosine	C00082	TYR
Organic acids and derivatives	Carboxylic acids and derivatives	NEG_M89T265_2	beta-Alanine	C00099	B-ALANINE
Organic acids and derivatives	Carboxylic acids and derivatives	NEG_M89T82	Sarcosine	C00213	SARCOSINE
Organic acids and derivatives	Carboxylic acids and derivatives	POS_M103T254	2-Aminoisobutyric acid	C03665	CPD0-1942
Organic acids and derivatives	Carboxylic acids and derivatives	POS_M118T217	5-Aminopentanoic acid	C00431	5-AMINOPENTANOATE
Organic acids and derivatives	Carboxylic acids and derivatives	POS_M120T109	L-Homoserine	C00263	HOMO-SER
Organic acids and derivatives	Carboxylic acids and derivatives	POS_M131T89	L-Glutamic gamma-semialdehyde	C01165	GLUTAMATE-1-SEMIALDEHYDE
Organic acids and derivatives	Carboxylic acids and derivatives	POS_M132T120	cis-4-Hydroxy-D-proline	C03440	--
Organic acids and derivatives	Carboxylic acids and derivatives	POS_M132T226_1	L-Isoleucine	C00407	ILE
Organic acids and derivatives	Carboxylic acids and derivatives	POS_M132T248_2	L-Leucine	C00123	LEU
Organic acids and derivatives	Carboxylic acids and derivatives	POS_M133T226	Glycyl-glycine	C02037	--
Organic acids and derivatives	Carboxylic acids and derivatives	POS_M175T101	N-Acetylornithine	C00437	N-ALPHA-ACETYLORNITHINE
Organic acids and derivatives	Carboxylic acids and derivatives	POS_M182T190	Beta-Tyrosine	C04368	--
Organic acids and derivatives	Carboxylic acids and derivatives	POS_M188T402	N-Alpha-acetyllysine	C12989	--
Organic acids and derivatives	Carboxylic acids and derivatives	POS_M199T444	O-Phosphothreonine	C12147	O-PHOSPHO-L-HOMOSERINE
Organic acids and derivatives	Carboxylic acids and derivatives	POS_M203T97	Asymmetric dimethylarginine	C03626	--
Organic acids and derivatives	Carboxylic acids and derivatives	POS_M219T148_1	gamma-Glutamylalanine	C03740	--
Organic acids and derivatives	Carboxylic acids and derivatives	POS_M226T221	Chorismate	C00251	CHORISMATE
Organic acids and derivatives	Carboxylic acids and derivatives	POS_M260T97	Carisoprodol	C07927	--
Organic acids and derivatives	Carboxylic acids and derivatives	POS_M276T98	Saccharopine	C00449	SACCHAROPINE
Organic acids and derivatives	Carboxylic acids and derivatives	POS_M291T90	Argininosuccinic acid	C03406	L-ARGININO-SUCCINATE
Organic acids and derivatives	Carboxylic acids and derivatives	POS_M99T68	Maleic acid	C01384	MALEATE
Organic acids and derivatives	Hydroxy acids and derivatives	NEG_M129T104	D-2-Hydroxyglutaric acid	C01087	--
Organic acids and derivatives	Hydroxy acids and derivatives	NEG_M89T493	Hydroxypropionic acid	C01013	3-HYDROXY-PROPIONATE
Organic acids and derivatives	Hydroxy acids and derivatives	POS_M104T153	2-Hydroxybutyric acid	C05984	--
Organic acids and derivatives	Hydroxy acids and derivatives	POS_M91T60	L-Lactic acid	C00186	--
Organic acids and derivatives	Keto acids and derivatives	NEG_M113T728	Oxalacetic acid	C00036	OXALACETIC_ACID
Organic acids and derivatives	Keto acids and derivatives	POS_M102T353	2-Ketobutyric acid	C00109	2-OXOBUTANOATE
Organic acids and derivatives	Keto acids and derivatives	POS_M103T234	Acetoacetic acid	C00164	3-KETOBUTYRATE
Organic acids and derivatives	Keto acids and derivatives	POS_M113T572	Ketoleucine	C00233	2K-4CH3-PENTANOATE
Organic acids and derivatives	Keto acids and derivatives	POS_M145T101	2-Keto-glutaramic acid	C00940	2-KETO-GLUTARAMATE
Organic acids and derivatives	Keto acids and derivatives	POS_M226T190	Prephenate	C00254	PREPHENATE
Organic acids and derivatives	Organic phosphoric acids and derivatives	NEG_M153T208	Diethylphosphate	C06608	--
Organic acids and derivatives	Organic phosphoric acids and derivatives	POS_M142T117	O-Phosphoethanolamine	C00346	PHOSPHORYL-ETHANOLAMINE
Organic acids and derivatives	Organic phosphoric acids and derivatives	POS_M157T720	Phosphoglycolic acid	C00988	CPD-67
Organic acids and derivatives	Organic sulfonic acids and derivatives	POS_M126T140	Taurine	C00245	--
Organic acids and derivatives	Sulfinic acids and derivatives	NEG_M108T90	Hypotaurine	C00519	--
Organic nitrogen compounds	Organonitrogen compounds	NEG_M181T709	Acetylcholine chloride	C08201	ACETYLCHOLINE
Organic nitrogen compounds	Organonitrogen compounds	POS_M102T347	Cadaverine	C01672	CADAVERINE
Organic nitrogen compounds	Organonitrogen compounds	POS_M184T88	Phosphorylcholine	C00588	--
Organic nitrogen compounds	Organonitrogen compounds	POS_M87T226	Choline	C00114	CHOLINE
Organic oxygen compounds	Organooxygen compounds	NEG_M101T231	L-Erythrulose	C02045	THREOSE
Organic oxygen compounds	Organooxygen compounds	NEG_M121T701	4-Hydroxybenzaldehyde	C00633	4-HYDROXYBENZALDEHYDE
Organic oxygen compounds	Organooxygen compounds	NEG_M147T101	L-Xylonate	C05411	CPD-13912
Organic oxygen compounds	Organooxygen compounds	NEG_M179T190	D-Mannose	C00159	D-mannose
Organic oxygen compounds	Organooxygen compounds	NEG_M179T494	D-Glucose	C00031	CPD-15374
Organic oxygen compounds	Organooxygen compounds	NEG_M193T93	Galacturonic acid	C08348	CPD-12523
Organic oxygen compounds	Organooxygen compounds	NEG_M209T85_1	Galactaric acid	C00879	--
Organic oxygen compounds	Organooxygen compounds	NEG_M209T85_2	Sedoheptulose	C02076	SEDOHEPTULOSE
Organic oxygen compounds	Organooxygen compounds	NEG_M309T93	N-Acetyl-a-neuraminic acid	C19909	--
Organic oxygen compounds	Organooxygen compounds	POS_M117T230	Deoxyribose	C01801	CPD-13357
Organic oxygen compounds	Organooxygen compounds	POS_M163T77_2	myo-Inositol	C00137	MYO-INOSITOL
Organic oxygen compounds	Organooxygen compounds	POS_M171T316	Dihydroxyacetone phosphate	C00111	DIHYDROXY-ACETONE-PHOSPHATE
Organic oxygen compounds	Organooxygen compounds	POS_M183T190	Galactitol	C01697	GALACTITOL
Organic oxygen compounds	Organooxygen compounds	POS_M183T237	Sorbitol	C00794	SORBITOL
Organic oxygen compounds	Organooxygen compounds	POS_M224T243	4-(2-Amino-3-hydroxyphenyl)-2,4-dioxobutanoic acid	C05645	CPD-11552
Organic oxygen compounds	Organooxygen compounds	POS_M261T101	Glucose 6-phosphate	C00092	GLC-6-P
Organic oxygen compounds	Organooxygen compounds	POS_M300T782	3-Dehydrosphinganine	C02934	DEHYDROSPHINGANINE
Organic oxygen compounds	Organooxygen compounds	POS_M325T121	Cellobiose	C00185	CELLOBIOSE
Organic oxygen compounds	Organooxygen compounds	POS_M423T94	Trehalose 6-phosphate	C00689	TREHALOSE-6P
Organic oxygen compounds	Organooxygen compounds	POS_M86T353	Diacetyl	C00741	DIACETYL
Organic oxygen compounds	Organooxygen compounds	POS_M88T318	4-Aminobutyraldehyde	C00555	4-AMINO-BUTYRALDEHYDE
Nucleosides, nucleotides, and analogues	5'-deoxyribonucleosides	POS_M398T804	S-Adenosylmethionine	C00019	--
Nucleosides, nucleotides, and analogues	Purine nucleosides	POS_M282T102	1-Methyladenosine	C02494	--
Nucleosides, nucleotides, and analogues	Pyrimidine nucleosides	POS_M245T183	Uridine	C00299	URIDINE
Lipids and lipid-like molecules	Endocannabinoids	NEG_M378T834	2-Arachidonylglycerol	C13856	--
Lipids and lipid-like molecules	Fatty Acyls	NEG_M129T350_1	Citraconic acid	C02226	GLUTACONATE
Lipids and lipid-like molecules	Fatty Acyls	NEG_M147T152	L-2-Hydroxyglutaric acid	C03196	CPD-381
Lipids and lipid-like molecules	Fatty Acyls	NEG_M161T501	2-Hydroxy-2-ethylsuccinic acid	C02488
Lipids and lipid-like molecules	Fatty Acyls	NEG_M255T838	Palmitic acid	C00249	PALMITATE
Lipids and lipid-like molecules	Fatty Acyls	NEG_M280T801	Linoleic acid	C01595	LINOLEIC_ACID
Lipids and lipid-like molecules	Fatty Acyls	NEG_M295T830	13S-hydroxyoctadecadienoic acid	C14762	--
Lipids and lipid-like molecules	Fatty Acyls	NEG_M295T837	Alpha-dimorphecolic acid	C14767	CPD-8204
Lipids and lipid-like molecules	Fatty Acyls	NEG_M317T816_2	15-KETE	C04577	--
Lipids and lipid-like molecules	Fatty Acyls	NEG_M317T830	5-KETE	C14732	--
Lipids and lipid-like molecules	Fatty Acyls	NEG_M325T103	Melibiitol	C05399	--
Lipids and lipid-like molecules	Fatty Acyls	NEG_M329T447	Malathion	C07497	--
Lipids and lipid-like molecules	Fatty Acyls	NEG_M365T822	Nervonic acid	C08323	--
Lipids and lipid-like molecules	Fatty Acyls	POS_M103T145_2	Succinic acid semialdehyde	C00232	SUCC-S-ALD
Lipids and lipid-like molecules	Fatty Acyls	POS_M129T170	Adipate	C06104	ADIPATE
Lipids and lipid-like molecules	Fatty Acyls	POS_M148T88	(R) 2,3-Dihydroxy-3-methylvalerate	C06007	1-KETO-2-METHYLVALERATE
Lipids and lipid-like molecules	Fatty Acyls	POS_M160T152	Pimelic acid	C02656	CPD-205
Lipids and lipid-like molecules	Fatty Acyls	POS_M187T140	Undecanoic acid	C17715	--
Lipids and lipid-like molecules	Fatty Acyls	POS_M281T788	10E,12Z-Octadecadienoic acid	C04056	CPD-8677
Lipids and lipid-like molecules	Fatty Acyls	POS_M289T820	8,11,14-Eicosatrienoic acid	C03242	CPD-8120
Lipids and lipid-like molecules	Fatty Acyls	POS_M319T792	5(S)-HpETE	C05356	--
Lipids and lipid-like molecules	Fatty Acyls	POS_M338T746	Erucic acid	C08316	--
Lipids and lipid-like molecules	Fatty Acyls	POS_M87T66	2-Butenoate	C01771	--
Lipids and lipid-like molecules	Glycerophospholipids	NEG_M171T83	Beta-Glycerophosphoric acid	C02979	CPD-536
Lipids and lipid-like molecules	Glycerophospholipids	POS_M520T33_2	1-Linoleoylglycerophosphocholine	C04100	--
Lipids and lipid-like molecules	Prenol lipids	POS_M221T92	Caryophyllene epoxide	C16908	--
Lipids and lipid-like molecules	Prenol lipids	POS_M317T824	all-trans-5,6-Epoxyretinoic acid	C16680	--
Lipids and lipid-like molecules	Steroids and steroid derivatives	NEG_M271T836	17a-Estradiol	C02537	CPD-352
Lipids and lipid-like molecules	Steroids and steroid derivatives	POS_M288T747	Dehydroepiandrosterone	C01227	CPD-342
Lipids and lipid-like molecules	Steroids and steroid derivatives	POS_M393T804	Deoxycholic acid	C04483	DEOXYCHOLATE
Homogeneous non-metal compounds	Non-metal oxoanionic compounds	NEG_M177T83	Pyrophosphate	C00013	--
Homogeneous non-metal compounds	Non-metal oxoanionic compounds	NEG_M97T235	Hydrogen phosphate	C01293	--
Benzenoids	Benzene and substituted derivatives	NEG_M163T756	Phenylpyruvic acid	C00166	PHENYL-PYRUVATE
Benzenoids	Benzene and substituted derivatives	NEG_M266T191	Sulfisoxazole	C07318	--
Benzenoids	Benzene and substituted derivatives	NEG_M325T739	Tolterodine	C07750	--
Benzenoids	Benzene and substituted derivatives	POS_M121T347_2	Phenylethylamine	C05332	PHENYLETHYLAMINE
Benzenoids	Benzene and substituted derivatives	POS_M127T76	1,2,3-Trihydroxybenzene	C01108	--
Benzenoids	Benzene and substituted derivatives	POS_M136T221	2-Phenylacetamide	C02505	PHENYLACETALDOXIME
Benzenoids	Benzene and substituted derivatives	POS_M138T97	p-Aminobenzoic acid	C07527	P-AMINO-BENZOATE
Benzenoids	Benzene and substituted derivatives	POS_M202T609	Benzoyl phosphate	C06206	CPD0-1552
Benzenoids	Phenanthrenes and derivatives	POS_M468T809_3	Buprenorphine	C08007	--
Benzenoids	Phenol ethers	POS_M341T792	Pentamidine	C07420	--
Benzenoids	Phenols	POS_M151T285	(R)-4-Hydroxymandelate	C05343	4-HYDROXYMANDELATE
