# Supplementary material for: Transcriptome and Metabolome Analysis Provides Insights into the Heterosis of Yield and Quality Traits in Two Hybrid Rice Varieties (Oryza sativa L.)
Source: Int J Mol Sci. 2022 Oct 26;23(21):12934. doi: 10.3390/ijms232112934 (PMC9654843; doi:10.3390/ijms232112934)
Supplement: Supplementary file 1 [file ijms-23-12934-s001.zip › Table S7.xlsx]

## Sheet: CH-vs-TY871
Table S7. DEGs between CH and TY871.
id	CH-1_fpkm	CH-2_fpkm	CH-3_fpkm	TY871-1_fpkm	TY871-2_fpkm	TY871-3_fpkm	CH-1_count	CH-2_count	CH-3_count	TY871-1_count	TY871-2_count	TY871-3_count	Description
MSTRG.10620	1.69	1.27	1.4	0.34	0.11	0	16	12	14	3	1	0	Os02g0616666 [Oryza sativa Japonica Group]
MSTRG.10633	0	0	0	1.39	1.45	1.69	0	0	0	27	28	32	-
MSTRG.10661	0.74	0.69	0.92	0	0.06	0	13	12	17	0	1	0	Rattus norvegicus profilaggrin-like [Oryza sativa Japonica Group]
MSTRG.10697	0	0	0	0.45	0.9	1.6	0	0	0	4	8	14	Os02g0632900 [Oryza sativa Japonica Group]
MSTRG.10839	0.53	0.45	0.25	1.18	0.86	1.21	12	10	6	25	18	25	hypothetical protein DAI22_02g277433 [Oryza sativa Japonica Group]
MSTRG.109	1.82	2.63	2.37	0.85	0.86	0.5	48	69	66	21	21	12	PREDICTED: DNA-3-methyladenine glycosylase 1-like [Oryza brachyantha]
MSTRG.10971	0.08	0	0.07	0.98	0.49	0.84	1	0	1	12	6	10	Os11g0183200, partial [Oryza sativa Japonica Group]
MSTRG.1100	0.16	0.47	1.03	2.62	1.93	0.96	3	9	21	47.43	34.67	17	Os04g0564400 [Oryza sativa Japonica Group]
MSTRG.11201	6.94	8.25	9.54	3.12	2.65	2.2	211	249	306	89	75	61	isocitrate lyase [Oryza sativa Japonica Group]
MSTRG.11207	0.9	0.54	1.11	2.77	1.64	0.88	10	6	13	29	17	9	far-red impaired response-like [Oryza sativa Japonica Group]
MSTRG.11347	1.51	2.45	2.75	0.99	0.56	0.19	26	42	50	16	9	3	probable LRR receptor-like serine/threonine-protein kinase IRK [Oryza sativa Japonica Group]
MSTRG.11643	13.83	33.56	19.47	0.75	0	0	316	761	469	16	0	0	Os05g0341100 [Oryza sativa Japonica Group]
MSTRG.11671	0.28	0.06	0.48	0.54	1.63	1.35	5	1	9	9	27	22	Os01g0728000, partial [Oryza sativa Japonica Group]
MSTRG.11761	0.97	0.72	0.71	1.95	1.54	1.44	34	25	26	64	50	46	Os04g0440300, partial [Oryza sativa Japonica Group]
MSTRG.12128	4.28	5.14	5.05	2.01	2.52	1.35	104.5	124.42	130	45.88	57.21	29.95	Os03g0398400 [Oryza sativa Japonica Group]
MSTRG.1266	0	0	0	2.54	5.03	1.87	0	0	0	53	104	38	Os01g0354150 [Oryza sativa Japonica Group]
MSTRG.12858	0	0	0	0.45	0.34	0.69	0	0	0	4	3	6	Os11g0147700 [Oryza sativa Japonica Group]
MSTRG.13082	2.3	2.47	1.98	0.32	0.47	0.09	35	41	35	5	6	1	Os03g0409100 [Oryza sativa Japonica Group]
MSTRG.13438	0.52	0.34	0.42	1.32	0.54	0.82	13.09	8.32	11.04	30.85	12.49	18.72	H0425E08.8 [Oryza sativa]
MSTRG.1347	0	0	0	1.23	0.55	0.14	0	0	0	9	4	1	Os08g0307601, partial [Oryza sativa Japonica Group]
MSTRG.1367	5.33	6.27	6.12	17.13	16.01	14.6	114	133	138	343	317.68	284.7	Os01g0387333, partial [Oryza sativa Japonica Group]
MSTRG.13679	1.46	1.55	1.75	0.6	0.8	0.49	142	150	180	55	72	44	Ankyrin repeat family protein [Prunus dulcis]
MSTRG.13757	1.64	1.1	1.9	0.19	0	0	9	6	11	1	0	0	hypothetical protein [Oryza sativa Japonica Group]
MSTRG.13764	12.96	17.42	18.46	7.4	5.33	4.66	918.88	1225.88	1379.51	491.86	351.02	301.66	Os07g0248900, partial [Oryza sativa Japonica Group]
MSTRG.13784	0	0	0.04	0.59	1.1	1.29	0	0	1	14	26	30	OSJNBb0093G06.11 [Oryza sativa Japonica Group]
MSTRG.13849	0.3	0.11	0.32	1.21	0.64	0.47	16	6	18	61	32	23	Os09g0545250, partial [Oryza sativa Japonica Group]
MSTRG.13903	1.35	0.5	1.17	0	0	0	11	4	10	0	0	0	Os04g0362375, partial [Oryza sativa Japonica Group]
MSTRG.13914	1.89	1.57	2.05	0.11	0.47	0.07	56	46	64	3	13	2	cell wall protein-like [Oryza sativa Indica Group]
MSTRG.13926	0	0.04	0	0.78	0.56	0.38	0	1	0	21	15	10	Os07g0629500, partial [Oryza sativa Japonica Group]
MSTRG.14063	0	0	0	0.32	0.65	0.49	0	0	0	4	8	6	OSJNBa0022F16.24 [Oryza sativa Japonica Group]
MSTRG.14587	0	0	0.06	0.9	0.63	0.64	0	0	1	13	9	9	Os06g0366632 [Oryza sativa Japonica Group]
MSTRG.14694	8.17	5.9	5.88	2.02	1.45	1.31	212	152	161	49	35	31	Os03g0733332 [Oryza sativa Japonica Group]
MSTRG.14773	1.71	1.73	2.16	0.77	0.6	0.41	55	55	73	23	18	12	protein ECERIFERUM 26-like [Oryza sativa Japonica Group]
MSTRG.14813	12.22	14.64	13.32	5.44	5.49	5.06	127	151	146	53	53	48	Os03g0749400 [Oryza sativa Japonica Group]
MSTRG.15029	1.68	2.23	1.93	0.4	0.43	0.63	75.79	99.76	91.73	17	18	25.79	Os07g0664900 [Oryza sativa Japonica Group]
MSTRG.1503	0.22	0.51	0.29	0.96	1.03	0.25	8	18	11	32	34	8	membrane-associated protein-like [Oryza sativa Japonica Group]
MSTRG.1511	0	0	0	0.32	0.64	0.23	0	0	0	7	14	5	hypothetical protein [Oryza sativa Japonica Group]
MSTRG.15214	2.74	3.08	2.99	1.67	1.25	0.69	114	127	131	65	48.09	26	nucleolin-like isoform X2 [Oryza sativa Japonica Group]
MSTRG.15410	4.93	6.84	6.41	1.44	1.99	1.96	320.95	448.12	444.58	89.84	123.28	114.7	OSIGBa0145N07.3 [Oryza sativa]
MSTRG.1555	2.76	2.91	2.51	0.51	0.39	0	23	24	22	4	3	0	Os01g0537701 [Oryza sativa Japonica Group]
MSTRG.15634	3.97	2.75	1.51	6.37	8.53	4.24	40.27	27.69	16.19	60.54	80.35	39.21	Os02g0616600, partial [Oryza sativa Japonica Group]
MSTRG.15737	0.25	0.11	0.34	1.07	0.88	0.48	9	4	13	37	30	16	OSIGBa0136O08-OSIGBa0153H12.5 [Oryza sativa]
MSTRG.15762	0.34	0.05	0	1.19	0.86	0.63	7	1	0	23.27	16.55	11.91	Os07g0433200, partial [Oryza sativa Japonica Group]
MSTRG.15892	1.83	2.07	1.83	3.1	5.15	5.29	63	67	67	99	157	158	OSJNBb0026I12.7 [Oryza sativa Japonica Group]
MSTRG.15909	16.83	13.81	18.57	40.43	42.58	33.8	172	140	200	387	403.99	315	Os01g0391100 [Oryza sativa Japonica Group]
MSTRG.15917	0	0	0	0.46	0.37	0.76	0	0	0	5	4	8	Os05g0145900, partial [Oryza sativa Japonica Group]
MSTRG.15937	0	0	0	0.46	0.82	0.36	0	0	0	12	21	9	Os08g0298800, partial [Oryza sativa Japonica Group]
MSTRG.15959	0	0	0.11	0.38	1.03	1.18	0	0	1	3	8	9	Os04g0276100, partial [Oryza sativa Japonica Group]
MSTRG.16006	1.77	2.21	2.04	0.31	0.21	0.37	37	46	45	6	4	7	OSJNBb0013O03.4 [Oryza sativa Japonica Group]
MSTRG.1614	5.98	4.24	4.52	0.47	0.83	0.12	54	38	43	4	7	1	Os12g0504950, partial [Oryza sativa Japonica Group]
MSTRG.1620	2.2	1.53	2.83	0.3	0.56	0.61	409	281.94	554.36	51.9	96	103	OSJNBa0085C10.2 [Oryza sativa Japonica Group]
MSTRG.1704	0.57	0.62	1.1	2.63	3.63	3.72	8.59	9.27	17.44	37.13	50.86	51.14	Os02g0616600, partial [Oryza sativa Japonica Group]
MSTRG.17124	0.49	0.66	0.51	1.31	1.86	1.17	12	16	13	30	42	26	Os07g0551800 [Oryza sativa Japonica Group]
MSTRG.17212	0.38	1.16	0.9	3.85	1.44	3.02	3	9	16.03	47.02	18	46.17	OSJNBa0084K11.21 [Oryza sativa Japonica Group]
MSTRG.17304	0.12	0.12	0.23	0.91	0.72	0.74	2	2	4	14	11	11	OSJNBa0011J08.15 [Oryza sativa Japonica Group]
MSTRG.17352	3.19	4.13	4.3	1.76	1.14	0.88	241.7	310.93	344.16	125	80	61	OSJNBb0016D16.9 [Oryza sativa Japonica Group]
MSTRG.17353	2.5	3.61	2.56	0.99	0.37	0.38	51	73	55	19	7	7	Os04g0587900, partial [Oryza sativa Japonica Group]
MSTRG.17354	2.22	3.48	3.37	1.11	0.61	0.42	47	73	75	22	12	8	OSJNBb0016D16.10 [Oryza sativa Japonica Group]
MSTRG.17676	1.01	1.02	1.37	0.08	0.23	0.08	14	14	20	1	3	1	Os03g0588100, partial [Oryza sativa Japonica Group]
MSTRG.1788	1.75	1.94	2.17	1.24	0.46	0.22	62	68	81	41	15	7	F-box/FBD/LRR-repeat protein At5g22660 [Oryza sativa Japonica Group]
MSTRG.18247	0	0	0	0.53	0.23	0.08	0	0	0	7	3	1	hypothetical protein DAI22_05g015250 [Oryza sativa Japonica Group]
MSTRG.18262	0	0.09	0	0.27	0.37	1.12	0	1	0	3	4	12	Os05g0122100 [Oryza sativa Japonica Group]
MSTRG.18404	6.12	6.42	5.26	1.58	2.2	0.53	100.03	104.16	90.76	24.21	33.43	7.87	Os02g0254833 [Oryza sativa Japonica Group]
MSTRG.18459	1.43	1.39	1.39	2.68	4.7	1.92	21.81	20.98	22.21	38.23	66.41	26.69	Os10g0470066, partial [Oryza sativa Japonica Group]
MSTRG.18473	0	0	0	0.98	1.12	0.61	0	0	0	15	17	9	Os08g0146001 [Oryza sativa Japonica Group]
MSTRG.18796	0.86	1.03	0.56	2.96	1.82	2.54	22.7	26.79	15.47	72.98	44.55	60.98	Os10g0385550 [Oryza sativa Japonica Group]
MSTRG.18818	1.29	3.37	1.85	0.26	0	0	12	29	17	2	0	0	Os08g0335200, partial [Oryza sativa Japonica Group]
MSTRG.18835	1	3.44	1.94	5.47	3.26	4.66	27.61	94.22	56.32	141.33	83.57	117.12	Os05g0269800 [Oryza sativa Japonica Group]
MSTRG.18877	12.99	15.12	14.53	4.73	2.95	3.18	161	186	190	55	34	36	Os08g0271600 [Oryza sativa Japonica Group]
MSTRG.18882	0	0.37	0.09	0.29	1.09	1.41	0	4	1	3	11	14	hypothetical protein OsI_23056 [Oryza sativa Indica Group]
MSTRG.18979	0.12	0.12	0.19	0.63	0.72	1.12	3	3	5	15	17	26	Os04g0316800 [Oryza sativa Japonica Group]
MSTRG.18984	0.19	0.18	0.02	0.62	0.25	0.5	11	10	1	33	13	26	Os05g0315401 [Oryza sativa Japonica Group]
MSTRG.19003	2.34	4.15	2.75	0.83	0.12	0	21	37	26	7	1	0	Os05g0320650 [Oryza sativa Japonica Group]
MSTRG.19064	0.89	1.52	1.69	0.51	0.1	0.2	30	51	60	16	3	6	Os05g0342600 [Oryza sativa Japonica Group]
MSTRG.1909	0.05	0.15	0.14	0.57	0.7	0.19	2.48	6.64	6.74	24.77	29.94	7.8	PREDICTED: protein FAR1-RELATED SEQUENCE 5-like [Oryza brachyantha]
MSTRG.19464	0.31	0.45	0.38	1.72	3.48	2.76	7	10	9	36	72	56	Os05g0428000 [Oryza sativa Japonica Group]
MSTRG.19495	1.64	2.25	2.33	5.15	6.85	6.53	54	73	80	163	208	198	Os05g0433300 [Oryza sativa Japonica Group]
MSTRG.19504	0.61	0.8	1.39	2.22	2.1	1.4	12.88	16.63	30.67	43.67	40.91	26.83	OSJNBa0014F04.28 [Oryza sativa Japonica Group]
MSTRG.19519	2.35	2.43	2.91	0.58	1.14	0.36	42.88	43.98	55.95	10	19.4	6	Os09g0120033 [Oryza sativa Japonica Group]
MSTRG.19566	0.49	0.67	0.49	1.13	1.18	1.16	16	22	17	35	36	35	Os05g0414800, partial [Oryza sativa Japonica Group]
MSTRG.19969	0.17	0.45	0.68	1.35	0.85	0.52	5	13	21	37	23	14	Os05g0520700 [Oryza sativa Japonica Group]
MSTRG.19979	0.29	0.37	0.42	0.79	1.9	0.65	4	5	6	10	24	8	Os05g0522400 [Oryza sativa Japonica Group]
MSTRG.20111	0.09	0.08	0.01	0.63	1.06	0.3	6	5.18	1	39	41	18	OSJNBa0084K20.2 [Oryza sativa Japonica Group]
MSTRG.20211	18.38	18.28	19.39	6.47	3.07	6.51	464	458	516	153	72	150	Os05g0559300 [Oryza sativa Japonica Group]
MSTRG.20228	0	0	0	0.72	1.73	1.29	0	0	0	8	19	14	Ulp1 protease-like protein [Oryza sativa Japonica Group]
MSTRG.21261	1.52	2.06	1.78	4.82	6.77	5.67	92.63	125.39	115	282.88	392.57	321.26	cyclic nucleotide-gated cation channel beta-1-like [Oryza sativa Japonica Group]
MSTRG.21273	1.47	1.78	2.12	7.17	8.83	9.24	101	122.1	152	459.26	561.25	580.99	Os06g0248900 [Oryza sativa Japonica Group]
MSTRG.21333	0	0	0	0.3	0.3	0.38	0	0	0	4	4	5	hypothetical protein OsI_22473 [Oryza sativa Indica Group]
MSTRG.21407	0	0	0	0.71	0.16	0.52	0	0	0	9	2	6	Os02g0616600, partial [Oryza sativa Japonica Group]
MSTRG.21513	1.13	0.95	0.56	0.17	0.21	0.13	29	24	15	4	5	3	Os08g0333366 [Oryza sativa Japonica Group]
MSTRG.21520	0	0.27	0	1.73	0.87	1.18	0	1	0	6	3	4	hypothetical protein LOC_Os10g23240 [Oryza sativa Japonica Group]
MSTRG.21577	0	0	0.03	1.56	2.25	2.28	0	0	1	49.82	71.18	70.77	hydroxyproline-rich glycoprotein-like [Oryza sativa Indica Group]
MSTRG.21587	0.29	0.59	0.32	1.82	1.22	1.26	4.33	8.68	5	25.29	16.87	17.13	Os06g0353700 [Oryza sativa Japonica Group]
MSTRG.21621	1.11	2.05	0.56	5.74	5.15	7.19	17	31	9	82	73	100	Os06g0366632 [Oryza sativa Japonica Group]
MSTRG.21648	1.4	0.98	0.61	3.79	2.66	2.36	13	9	6	33	23	20	OSJNBa0061A09.12 [Oryza sativa Japonica Group]
MSTRG.21699	5.35	5.87	5.67	2.86	3.48	1.23	467	508	522	234	282	98	Os06g0493000 [Oryza sativa Japonica Group]
MSTRG.21771	2.72	3.49	2.89	7.35	6.15	6.14	74.7	95.06	83.68	189.08	156.88	153.86	expressed protein [Oryza sativa Japonica Group]
MSTRG.21969	0	0	0	0.22	0.23	0.33	0	0	0	9	9	13	Os06g0587500 [Oryza sativa Japonica Group]
MSTRG.22050	0.04	0.1	0.22	0.96	0.51	0.28	1.04	3	6.82	26.48	13.93	7.49	HGWP repeat containing protein-like [Oryza sativa Japonica Group]
MSTRG.22062	0	0	0	0.87	0.4	0.75	0	0	0	13	6	11	Os06g0608901 [Oryza sativa Japonica Group]
MSTRG.22073	1.69	2.24	1.98	0.43	0.46	0.18	63	83	78	15	16	6	uncharacterized protein LOC4341503 isoform X1 [Oryza sativa Japonica Group]
MSTRG.22567	3.13	4.34	4.61	1.88	1.12	0.86	121.1	166.48	187.77	67.95	40.05	30.33	nucleolin-like isoform X1 [Oryza sativa Japonica Group]
MSTRG.22592	0	0	0	0.29	0.29	0.29	0	0	0	4	4	4	hypothetical protein LOC_Os11g37840 [Oryza sativa Japonica Group]
MSTRG.22806	1.38	1.74	1.39	0.09	0.28	0.19	16	20	17	1	3	2	lysine-specific demethylase JMJ25 [Oryza sativa Japonica Group]
MSTRG.22883	0.09	0	0.09	48.94	39.24	34.79	1	0	1	497	395	344	Os07g0136100 [Oryza sativa Japonica Group]
MSTRG.22889	0.88	1.21	1.08	0.46	0.24	0.22	39	53	50	19	10	9	Os12g0185800 [Oryza sativa Japonica Group]
MSTRG.22894	0	0.35	0.03	0.88	0.81	0.68	0	10	1	24	22	18	transcription factor JUNGBRUNNEN 1 [Oryza sativa Japonica Group]
MSTRG.22987	4.81	3.86	7.07	0.53	0.96	0.57	81.39	64.79	126.04	8.46	15.06	8.81	Ulp1 protease family, C-terminal catalytic domain containing protein [Oryza sativa Japonica Group]
MSTRG.22992	0	0	0	3.92	1.3	3.52	0	0	0	39.31	12.92	34.34	Os11g0636600, partial [Oryza sativa Japonica Group]
MSTRG.23273	1.03	0.71	0.92	1.72	2.36	3.1	16	11	15	25	34	44	-
MSTRG.23376	4.78	4.13	4.26	1.59	1.81	0.61	273.84	234.72	257.44	85.23	96.05	31.93	Os12g0504950, partial [Oryza sativa Japonica Group]
MSTRG.2341	0	0	0	0.32	0.33	0.55	0	0	0	6	6	10	Os01g0698900 [Oryza sativa Japonica Group]
MSTRG.23420	4.45	4.42	3.13	0.77	0.46	0.79	136	134	101	22	13	22	Os07g0272500 [Oryza sativa Japonica Group]
MSTRG.23683	0.13	0.18	0.08	0.52	1.14	0.29	3	4	2	11	24	6	formin-2 [Oryza sativa Japonica Group]
MSTRG.23823	2.75	2.61	2.51	0.26	0.23	0.49	205	193	197	18	16	33	OSJNBb0062H02.17 [Oryza sativa Japonica Group]
MSTRG.23861	0	0	0.03	0.46	0.75	0.32	0	0	1	15	24	10	cytochrome P450 716B1 isoform X2 [Oryza sativa Japonica Group]
MSTRG.23900	2.71	2.69	2.57	0.65	0.39	0.31	67	66	67	15	9	7	protein ALP1-like [Zea mays]
MSTRG.23919	2.59	3.09	3.27	8.05	9.25	7.62	32.62	38.51	43.4	94.87	108.06	87.38	expressed protein [Oryza sativa Japonica Group]
MSTRG.24142	0.24	0.69	0.82	3.76	1.19	1.15	4.33	12.26	15.37	62.82	19.67	18.69	Os06g0534600 [Oryza sativa Japonica Group]
MSTRG.24420	0.14	0.29	0.41	0.62	0.93	1.74	1	2	3	4	6	11	-
MSTRG.24636	1.29	1.25	3.04	0.41	0.21	0.05	27	26	67	8	4	1	momilactone A synthase-like isoform X1 [Oryza sativa Japonica Group]
MSTRG.24890	34.72	46.52	40.45	22.8	13.28	11.99	473	629	581	291	168	149	Os08g0109600 [Oryza sativa Japonica Group]
MSTRG.25022	2.51	2.71	2.38	1.05	0	0.39	28	30	28	11	0	4	OSJNBb0050O03.4 [Oryza sativa Japonica Group]
MSTRG.25278	0.53	0.27	0.55	4.36	3.94	2.09	10	5	11	77	69	36	Os05g0533350 [Oryza sativa Japonica Group]
MSTRG.25322	14.89	19.87	23.12	8.45	3.38	7.02	256	339	419	136	54	110	Os10g0122500 [Oryza sativa Japonica Group]
MSTRG.25506	207.19	249.59	213.09	40.54	12.98	21.86	2940	3515	3188	539	171	283	early nodulin-like protein 3 [Oryza sativa Japonica Group]
MSTRG.25619	13.01	15.26	11.69	52.21	59.97	38.03	171	199	162	643	732	456	Os08g0314933, partial [Oryza sativa Japonica Group]
MSTRG.25722	0.26	0.26	0.12	1.03	0.62	0.42	4	4	2	15	9	6	Os07g0405700, partial [Oryza sativa Japonica Group]
MSTRG.25828	0.02	0	0	0.99	0.98	0.77	1	0	0	57	56	43	OSJNBa0084N21.14 [Oryza sativa Japonica Group]
MSTRG.25829	0	0	0.04	1.33	2.95	1.45	0	0	1	33.18	72.82	35.23	hydroxyproline-rich glycoprotein-like [Oryza sativa Indica Group]
MSTRG.25842	2.2	2.77	2.03	25.27	23.26	26.89	36	45	35	388	354	402	Os08g0396100, partial [Oryza sativa Japonica Group]
MSTRG.26003	0	0.12	0.06	0.57	0.84	0.39	0	2	1	9	13	6	uncharacterized protein LOC112936166 [Oryza sativa Japonica Group]
MSTRG.26059	21.56	11.44	10.64	4.1	5.96	1.94	352	196	187	63	91	29	Os08g0307601, partial [Oryza sativa Japonica Group]
MSTRG.26069	0	0	0	2.03	1.14	0.92	0	0	0	34	19	15	Os08g0454400 [Oryza sativa Japonica Group]
MSTRG.26149	4.28	6.26	5.14	1.8	0.69	0.78	60.36	87.74	76.55	23.79	9	10.08	Os04g0363200 [Oryza sativa Japonica Group]
MSTRG.26206	0.43	1.08	0.8	2.61	1.62	0.47	15.97	41.61	32.98	92.95	57.74	16.02	Os09g0291000 [Oryza sativa Japonica Group]
MSTRG.26330	0.28	0.37	0.14	0.87	0.62	0.84	4.89	6.25	2.5	14.12	9.91	13.27	H0425E08.8 [Oryza sativa]
MSTRG.26331	4.87	3.88	3.94	0.34	0.48	0.25	338.35	268.99	288.28	21.81	30.6	15.75	H0425E08.8 [Oryza sativa]
MSTRG.26677	91.37	93.43	93.1	38.43	39.16	22.29	1665.49	1544.7	1678.35	753.64	724.89	589.88	rRNA intron-encoded homing endonuclease [Cucumis melo var. makuwa] [Cucumis melo]
MSTRG.26725	0.42	0.56	0.93	1.34	1.35	1.38	6	8	14	18	18	18	Os09g0114700 [Oryza sativa Japonica Group]
MSTRG.26769	0.2	0	0	4.48	9.11	12.5	3	0	0	66	131	178	Os05g0267732, partial [Oryza sativa Japonica Group]
MSTRG.26824	0	0	0	2.96	3.33	2.61	0	0	0	144.37	160.71	123.68	HGWP repeat containing protein-like [Oryza sativa Japonica Group]
MSTRG.26829	0	0	0	0.47	0.21	0.09	0	0	0	11	5	2	Os12g0468900, partial [Oryza sativa Japonica Group]
MSTRG.26898	0.53	0.91	0.93	2.84	1.75	2.28	7.28	12.33	13.43	36.5	22.3	28.52	Os09g0265050 [Oryza sativa Japonica Group]
MSTRG.26900	0.11	0.05	0.2	1.2	0.98	0.47	2	1	4	21	17	8	OSJNBa0004B13.21 [Oryza sativa Japonica Group]
MSTRG.26906	0	0	0	12.31	10.81	15	0	0	0	252.05	219.41	299.04	Os08g0422500, partial [Oryza sativa Japonica Group]
MSTRG.26907	0	0	0	3.14	3.41	2.26	0	0	0	81.96	89.22	57.22	Os08g0422500, partial [Oryza sativa Japonica Group]
MSTRG.26912	0.09	0	0	1.37	1.42	0.21	1	0	0	14.36	14.83	2.12	expressed protein [Oryza sativa Japonica Group]
MSTRG.26919	92.47	109.78	93.13	36.96	28.62	38.6	1263	1488	1341	473	363	481	Os09g0272250 [Oryza sativa Japonica Group]
MSTRG.26972	2.48	3.12	2.7	0.26	0	0	20	25	23	2	0	0	hypothetical protein OsJ_28708 [Oryza sativa Japonica Group]
MSTRG.27019	0.53	0.53	0.22	0.77	1.02	0.79	14	14	6	19	25	19	bromodomain-containing protein 4A-like [Oryza sativa Japonica Group]
MSTRG.27028	6.26	6.51	7.85	3.65	3.84	1.85	538	551	708	294	307	144	OSJNBb0016D16.9 [Oryza sativa Japonica Group]
MSTRG.27096	0	0	0	1.48	1.57	0.94	0	0	0	60	63	37	NBS-LRR-like resistance protein [Oryza sativa]
MSTRG.27141	3.82	3.45	4	1.04	1.91	0.98	282	253	311	72	131	66	OSJNBb0016D16.9 [Oryza sativa Japonica Group]
MSTRG.27143	1.53	1.97	2.03	10.85	9.7	7.03	33	42	46	219	194	138	Os03g0561415, partial [Oryza sativa Japonica Group]
MSTRG.27269	5.39	5.3	5.27	16.31	16.55	7.94	169	183	193	481	485	249	Os09g0388101 [Oryza sativa Japonica Group]
MSTRG.27743	0	0	0	0.37	0.75	1.43	0	0	0	4	8	15	PREDICTED: protein NSP-INTERACTING KINASE 3-like [Oryza brachyantha]
MSTRG.27872	0	0	0	1.08	0.76	0.94	0	0	0	26	18	22	E3 ubiquitin-protein ligase PRT1 isoform X2 [Oryza sativa Japonica Group]
MSTRG.27999	1.21	1.85	0.83	3.61	2.78	2.14	19.91	30.26	14.35	55.59	42.52	32.1	OSJNBa0036E02.11 [Oryza sativa Japonica Group]
MSTRG.28068	0.82	1.77	1.83	0.31	0.25	0.13	14	30	33	5	4	2	Os09g0541400 [Oryza sativa Japonica Group]
MSTRG.28096	0.14	0.36	0.48	0.61	1.39	1.97	2	5	7	8	18	25	-
MSTRG.3010	2.2	2.66	2.42	7.04	7.77	6.56	25	30	29	75	82	68	Os01g0324200 [Oryza sativa Japonica Group]
MSTRG.3151	0.48	1.68	0.34	0	0	0	8	28	6	0	0	0	Os01g0834300 [Oryza sativa Japonica Group]
MSTRG.3217	1.09	1.16	1.27	5.4	5.85	3.18	23	25	29	110	117	63	Os11g0183200, partial [Oryza sativa Japonica Group]
MSTRG.3254	0.29	0.22	0.14	1.23	1.01	1.5	4	3	2	16	13	19	subtilisin inhibitor CLSI-I-like [Panicum miliaceum]
MSTRG.3332	0	0.07	0.06	1.31	0.73	0.15	0	1	1	18	10	2	far-red impaired response protein-like [Oryza sativa Japonica Group]
MSTRG.3346	4.72	5.36	5	0.16	0.49	0.33	93	105	104	3	9	6	Os01g0864632 [Oryza sativa Japonica Group]
MSTRG.3517	0.33	1.32	1.05	0.07	0.14	0	5	20	17	1	2	0	Os01g0889950 [Oryza sativa Japonica Group]
MSTRG.3529	1.97	2.78	3.91	1.27	1.03	0.71	58	81	121	35	28	19	pectin acetylesterase 5 isoform X3 [Oryza sativa Japonica Group]
MSTRG.3683	0.05	0.11	0.13	0.61	0.37	0.25	2	5	6	25	15	10	transposase [Oryza sativa Japonica Group]
MSTRG.3944	0.37	1.04	0.81	2.13	1.87	1.58	10	28	23	54	47	39	cationic peroxidase SPC4 isoform X2 [Oryza sativa Japonica Group]
MSTRG.4157	2.08	2.11	2.68	10.81	13.3	10.32	99.62	98	123	451	558	426	sulfate transporter-like protein [Oryza sativa Japonica Group]
MSTRG.4214	0.01	0	0	0.14	0.2	0.08	1	0	0	11	16	6	OSIGBa0161P06.2 [Oryza sativa]
MSTRG.4215	0	0	0	1.12	1.41	0.56	0	0	0	37	46	18	Os10g0141400, partial [Oryza sativa Japonica Group]
MSTRG.4249	0.04	0.04	0.03	1.13	1.22	0.48	1	1	1	33	33	14	Os10g0169600 [Oryza sativa Japonica Group]
MSTRG.4258	1.74	2.48	2.06	7.12	7.33	8.42	12	17	15	46	47	53	OSIGBa0139I12.5 [Oryza sativa]
MSTRG.4328	0.98	1.13	1.19	0.22	0.08	0	14	16	18	3	1	0	orf4 [Oryza sativa Japonica Group]
MSTRG.4356	0.48	0.43	0.46	1.2	3.68	1.35	9	8	9	21	64	23	Zinc knuckle family protein [Oryza sativa Japonica Group]
MSTRG.4406	5.96	15.91	6.42	0.69	0	0	37	98	42	4	0	0	hypothetical protein DAI22_10g062000 [Oryza sativa Japonica Group]
MSTRG.4407	4.94	13.18	7.86	0	0	0	34	90	57	0	0	0	hypothetical protein DAI22_10g062100 [Oryza sativa Japonica Group]
MSTRG.4469	2.51	3.2	3.81	1.44	0.68	0.67	132	167	216	68	33	31	Os10g0368650 [Oryza sativa Japonica Group]
MSTRG.4471	0.17	0.04	0.37	0.56	0.66	0.58	4	1	9	12	14	12	-
MSTRG.4503	0.28	0.24	0.34	0.64	1.24	0.3	7	6	9	15	29	7	Os10g0378500, partial [Oryza sativa Japonica Group]
MSTRG.4505	0.04	0	0	1.3	1.49	0.55	1	0	0	29	33	12	unknow protein [Oryza sativa Japonica Group]
MSTRG.4517	0	0	0	0.15	0.26	0.15	0	0	0	4	7	4	Os10g0387150 [Oryza sativa Japonica Group]
MSTRG.4520	0	0	0	0.73	0.57	0.12	0	0	0	13	10	2	hypothetical protein DAI22_10g080600 [Oryza sativa Japonica Group]
MSTRG.4529	0.1	0.1	0.16	0.49	1.03	0.79	3	3	5	14	29	22	-
MSTRG.4579	0.1	0.13	0.19	1.66	2.09	0.72	2	2.72	4	31.76	39.72	13.37	Os08g0361300, partial [Oryza sativa Japonica Group]
MSTRG.4580	37.85	36.23	43.27	16.97	13.93	11.27	2166.02	2050	2614.9	905.45	737.86	588	Os10g0404000 [Oryza sativa Japonica Group]
MSTRG.4678	0.21	0.18	0.43	1.08	1.36	1.38	6	5	13	29	36	36	late embryogenesis abundant protein 47-like [Oryza sativa Japonica Group]
MSTRG.5407	0.21	0.34	0.06	1.24	2.55	1.95	3.03	5	1	17	34.68	26	Os12g0561300, partial [Oryza sativa Japonica Group]
MSTRG.547	0.05	0	0.1	0.94	0.59	0	1	0	2	16	10	0	probable 3-beta-hydroxysteroid-Delta(8),Delta(7)-isomerase [Oryza sativa Japonica Group]
MSTRG.5667	6.63	7.59	5.81	0.43	0	0	66	75	61	4	0	0	Os11g0133400 [Oryza sativa Japonica Group]
MSTRG.5690	0.44	1.78	1.68	0	0	0	3	12	12	0	0	0	-
MSTRG.6033	3.22	12.05	4.19	0	0	0	32	119	44	0	0	0	Os11g0222680 [Oryza sativa Japonica Group]
MSTRG.6041	2.08	6.8	3.35	0	0	0	20	65	34	0	0	0	Os07g0179600 [Oryza sativa Japonica Group]
MSTRG.6046	0.02	0.07	0.1	3.14	1.66	1.54	1	4	6	174	91	83	OSJNBb0062H02.17 [Oryza sativa Japonica Group]
MSTRG.6111	1.54	1.79	1.91	0.34	0.09	0.13	39	45	51	8	2	3	NAC-alpha domain-containing protein 1-like [Panicum hallii]
MSTRG.6149	1.19	1.72	1.9	0.56	0.08	0.08	16	23	27	7	1	1	Os05g0342600 [Oryza sativa Japonica Group]
MSTRG.6156	1.23	0.96	0.74	0.19	0.11	0.15	35	27	22	5	3	4	Os04g0115700 [Oryza sativa Japonica Group]
MSTRG.6280	0.82	0.61	0.83	3.16	4.61	2.16	15	11	16	54	78	36	Os06g0333600 [Oryza sativa Japonica Group]
MSTRG.6307	0.94	0.92	1.29	3.55	3.85	6.17	34	33	49	120	129	203	protein NRT1/ PTR FAMILY 1.2 [Oryza sativa Japonica Group]
MSTRG.6347	9.61	7.97	8.21	15.09	19.57	17.29	428.57	352.9	386	630.62	810.67	703.64	Os04g0274700 [Oryza sativa Japonica Group]
MSTRG.6362	8.48	10.41	8.62	4.44	3.04	2.6	279	340	299	137	93	78	Similar to MAP kinase-like protein [Oryza sativa Japonica Group]
MSTRG.6368	2.96	3.3	3.71	0.56	0.11	0.23	28	31	37	5	1	2	hypothetical protein DAI22_11g124300 [Oryza sativa Japonica Group]
MSTRG.6402	3.15	5.52	3.88	2.44	0.79	0.76	77	134	100	56	18	17	Os11g0463100 [Oryza sativa Japonica Group]
MSTRG.6419	0.06	0.41	0.06	0.74	0.88	0.45	1	7	1	12	14	7	Os11g0243100 [Oryza sativa Japonica Group]
MSTRG.6461	0	0	0	2.07	1.3	0.99	0	0	0	56	35	26	Os02g0569800 [Oryza sativa Japonica Group]
MSTRG.6520	0.75	0.87	0.49	5.02	4.95	3.96	13	15	9	82	80	63	Os12g0522600, partial [Oryza sativa Japonica Group]
MSTRG.6545	0	0	0	2.63	1.46	0.74	0	0	0	40	22	11	-
MSTRG.6807	2.47	2.54	3.04	1.07	0.28	0.35	47	48	61	19	5	6	Os11g0618900 [Oryza sativa Japonica Group]
MSTRG.6848	0.84	0.92	0.86	1.83	2.16	1.87	26.62	29	28.78	54.25	63.59	53.88	HGWP repeat containing protein-like [Oryza sativa Japonica Group]
MSTRG.6849	0	0	0.06	0.27	0.48	0.2	0	0	1	3.73	6.71	2.73	HGWP repeat containing protein-like [Oryza sativa Japonica Group]
MSTRG.6895	0	0	0	1.49	1.74	1.21	0	0	0	19	22	15	hypothetical protein [Oryza minuta]
MSTRG.6896	0	0	0	0.72	0.14	0.41	0	0	0	16	3	9	-
MSTRG.6943	15.36	16.98	18.36	4.48	5.83	4.3	227	249	286	62	80	58	Os08g0522100 [Oryza sativa Japonica Group]
MSTRG.6945	1.61	2.66	4.16	0.88	0.5	0.41	16.4	27.6	45.28	8.44	4.72	3.85	Os09g0284250, partial [Oryza sativa Japonica Group]
MSTRG.6946	2.01	2.02	2.2	1.07	1.01	0.47	130	130	150	65	61	28	OSJNBa0091C07.2 [Oryza sativa Japonica Group]
MSTRG.697	4.15	2.74	3.55	1.17	1.27	0.87	97.54	64	88	25.85	27.8	18.69	crocetin glucosyltransferase 3 [Oryza sativa Japonica Group]
MSTRG.698	0.07	0	0	1.3	1.07	0.83	1.46	0	0	26.15	21.2	16.31	crocetin glucosyltransferase 3 [Oryza sativa Japonica Group]
MSTRG.6989	3.52	6.11	3.48	0.75	0	0.15	25	43	26	5	0	1	hypothetical protein LOC_Os11g45360 [Oryza sativa Japonica Group]
MSTRG.6990	16.57	47.65	15.59	0	0	0	124	354	123	0	0	0	von Willebrand factor type A domain containing protein [Oryza sativa Japonica Group]
MSTRG.7008	3.94	5.47	4.2	0.81	0.65	0.17	74	102	83	15	12	3	transposon protein, putative, CACTA, En/Spm sub-class [Oryza sativa Japonica Group]
MSTRG.702	1.37	1.68	1.62	0.59	0.36	0.28	37	45	46	15	9	7	Os01g0216700 [Oryza sativa Japonica Group]
MSTRG.7187	0	0	0	0.07	0.22	0.36	0	0	0	1	2.98	4.8	OSJNBa0023J03.20 [Oryza sativa Japonica Group]
MSTRG.7251	4.84	9.37	7.34	2.84	4.04	1.65	288.86	578.19	493.24	173.08	248.2	102.66	Os12g0125700 [Oryza sativa Japonica Group]
MSTRG.7258	0	0	0	0.44	0.18	0.82	0	0	0	5	2	9	Os12g0126500 [Oryza sativa Japonica Group]
MSTRG.7318	0.47	0.8	0.45	1.76	1.17	1.09	21	35	21	73	48	44	basic leucine zipper 23-like [Oryza sativa Japonica Group]
MSTRG.7369	3.84	6.23	5.62	1.89	2.06	0.72	166.9	268.52	257.23	77.05	82.95	28.67	nucleolin-like isoform X1 [Oryza sativa Japonica Group]
MSTRG.7438	1.19	2.29	1.47	0	0	0	10	19	13	0	0	0	hypothetical protein LOC_Os12g06760 [Oryza sativa Japonica Group]
MSTRG.7484	0.41	0.62	0.23	1.22	0.7	0.67	10	15	6	28	16	15	Os12g0171350, partial [Oryza sativa Japonica Group]
MSTRG.7606	0	0	0	0.34	0.12	0.83	0	0	0	3	1.02	7.06	H0212B02.2 [Oryza sativa]
MSTRG.7712	0.42	1.17	1.01	2.91	1.82	1.32	13.31	38.25	38.97	86.78	56.31	38.68	Os08g0473300 [Oryza sativa Japonica Group]
MSTRG.7725	4.2	6.87	6.1	2.07	1.19	1.31	141	229	216	65	37	40	Os12g0266800 [Oryza sativa Japonica Group]
MSTRG.7769	0.19	0.31	0.37	1.15	1.68	1.07	11	18	23	63	91	57	Zinc knuckle family protein [Oryza sativa Japonica Group]
MSTRG.7829	1.01	1.92	1.53	2.58	5.21	3.87	10	18.89	15.99	23.99	47.99	35	Os03g0221100 [Oryza sativa Japonica Group]
MSTRG.7918	3.27	2.7	3.27	0.46	0.71	0.54	113.85	93.45	119.98	15	23	17	Os04g0115700 [Oryza sativa Japonica Group]
MSTRG.7920	4.11	5.47	4.23	2.81	0.97	0.88	168.73	222.84	183.11	107.86	36.85	32.98	hAT family dimerisation domain containing protein [Oryza sativa Japonica Group]
MSTRG.7943	1.28	2.11	2.09	0.6	0.48	0.18	51.27	83.94	88.13	22.47	17.69	6.67	calponin homology domain-containing protein DDB_G0272472 [Oryza sativa Japonica Group]
MSTRG.7944	0.22	0.22	0.21	0.35	0.82	1.54	2	2	2	3	7	13	OSJNBb0016D16.9 [Oryza sativa Japonica Group]
MSTRG.7945	0.91	0.33	0.31	1.79	1.04	1.28	14	5	5	26	15	18	OSJNBb0016D16.9 [Oryza sativa Japonica Group]
MSTRG.7974	0.28	0.4	0.3	0.81	0.99	0.35	7	10	8	19	23	8	Os08g0153500 [Oryza sativa Japonica Group]
MSTRG.8055	0.03	0	0.09	1.21	1.91	1.04	1	0	3.03	37	58.02	31	Os04g0266330, partial [Oryza sativa Japonica Group]
MSTRG.8062	11.5	9.89	7.74	2.17	2.18	2.24	227	194	161	40	40	41	Os12g0505100 [Oryza sativa Japonica Group]
MSTRG.8199	1.92	2.17	2.03	0.51	0.19	0.2	32.3	36.07	35.84	8	3	3	OSJNBb0016D16.9 [Oryza sativa Japonica Group]
MSTRG.8307	0	0	0	0.37	0.28	0.38	0	0	0	4	3	4	Os12g0573700 [Oryza sativa Japonica Group]
MSTRG.8563	0.2	0.41	0.45	2.02	3.49	4.29	3	6	7	28	48	58	Os12g0626901 [Oryza sativa Japonica Group]
MSTRG.907	0	0	0	0.75	0.29	0.39	0	0	0	8	3	4	cytochrome P450-like protein [Oryza sativa Japonica Group]
MSTRG.9128	1.61	1.38	1.77	0	0.13	0	13	11	15	0	1	0	Os02g0172500 [Oryza sativa Japonica Group]
MSTRG.9134	0.17	0.14	0.2	0.37	0.67	0.34	5	4	6	10	18	9	Os02g0173400 [Oryza sativa Japonica Group]
MSTRG.9589	16.24	14.29	13.89	4.87	5.72	1.95	711.97	600.84	611.82	195.27	223.57	76.13	Os02g0254800 [Oryza sativa Japonica Group]
MSTRG.9626	0	0.35	0	1.22	2.01	0.96	0	7.5	0	24.52	40.18	18.81	cyclic nucleotide-gated cation channel beta-1-like [Oryza sativa Japonica Group]
MSTRG.9628	0.21	0.09	0	0.91	0.91	1.63	2.37	1	0	9.7	9.66	16.94	Os02g0262300 [Oryza sativa Japonica Group]
MSTRG.9666	0.62	0.58	0.07	1.4	1.17	0.85	16	15	2	34	28	20	OSJNBb0069N01.3 [Oryza sativa Japonica Group]
MSTRG.9701	1.35	2.27	2.14	0.69	0.72	0.32	46	77	77	22	23	10	Os03g0104901, partial [Oryza sativa Japonica Group]
MSTRG.9766	0.34	0.31	0.46	3.47	1.82	2.27	5.22	4.66	7.48	49.63	25.87	31.61	Os02g0300301 [Oryza sativa Japonica Group]
MSTRG.9861	1.89	2.31	2.74	0.43	0.13	0	61	74	93	13	4	0	OSJNBb0067G11.4 [Oryza sativa Japonica Group]
MSTRG.9909	0.38	0.6	0.66	1.31	0.95	1.48	12	19	22	39	28	43	Os02g0449101 [Oryza sativa Japonica Group]
MSTRG.9921	3.85	3.07	4.04	0.87	0.44	0.44	38	30	42	8	4	4	-
MSTRG.9928	0.03	0.28	0.13	1.94	1.57	1.51	1	10	5	66	53	50	Os03g0453301, partial [Oryza sativa Japonica Group]
MSTRG.9938	7.5	5.79	6.05	1.12	0.83	0.62	141	99	110	16	15	9	OSJNBb0033G08.4 [Oryza sativa Japonica Group]
Os01g0100700	59.86	78.12	75.78	35.6	18.09	21.55	962	1246	1284	536	270	316	Similar to 40S ribosomal protein S5-1
Os01g0102700	78.75	93.7	94.35	47.88	34.46	37.08	1299	1534	1641	740	528	558	Translocon-associated beta family protein
Os01g0108600	1.91	1.44	1.9	0.36	0.51	0.47	40	30	42	7	10	9	Basic helix-loop-helix dimerisation region bHLH domain containing protein
Os01g0113200	2.18	3.1	3.33	0.59	0.72	0.92	75	106	121	19	23	29	Similar to Receptor serine/threonine kinase
Os01g0113300	1.32	2.59	2.21	0.78	0.43	0.36	52.66	102.38	92.64	29.17	16	13	Similar to ARK protein (Fragment)
Os01g0113650	1.04	1.72	0.99	0.23	0	0	36.61	60.22	36.88	7.52	0	0	Hypothetical conserved gene
Os01g0118700	2.92	3.48	4.79	1.79	1.72	0.86	108	128	187	62	59	29	Similar to HGA4
Os01g0121200	0.2	0.24	0.65	0.86	1.17	1.24	5	6	17	20	27	28	Zinc finger, RING/FYVE/PHD-type domain containing protein
Os01g0121500	2.59	1.53	3.98	0.29	0.19	0.59	29	17	47	3	2	6	Conserved hypothetical protein
Os01g0121600	8.45	9.94	13.12	2.79	1.77	1.89	113	132	185	35	22	23	Conserved hypothetical protein
Os01g0124401	25.97	34.9	26.86	156.47	182.06	105.55	489.68	653.15	533.95	2764.24	3188.13	1815.57	Similar to Bowman-Birk type bran trypsin inhibitor
Os01g0125550	0.16	0.33	0.39	1.26	0.92	0.22	4	8	10	29	21	5	Conserved hypothetical protein
Os01g0127600	3.02	3.43	2.01	8.43	9.75	5.21	47	53	33	123	141	74	Similar to Bowman-Birk type proteinase inhibitor D-II precursor (IV)
Os01g0127700	2.72	6.08	5.57	0.94	0.9	0.36	157	348	339	51	48	19	Conserved hypothetical protein
Os01g0128300	9.23	10.99	13.74	4.89	4.57	2.07	137	162	215	68	63	28	Similar to predicted protein
Os01g0128400	129.14	144.79	142.43	74.56	52.4	45.32	4931	5493	5715	2619	1851	1366	Protein of unknown function DUF2359, TMEM214 domain containing protein
Os01g0128800	6.56	7.69	7.61	4.34	3.59	2.72	386	449	472	239	196	146	Similar to plant synaptotagmin
Os01g0132000	6.7	9.27	9.86	1.92	0.54	0.22	67	92	104	18	5	2	Similar to Wound-induced protease inhibitor (WIP1)
Os01g0132400	0.04	0.11	0	0.27	0.43	0.4	1	3	0	7	11	10	Conserved hypothetical protein
Os01g0133100	4.27	4.25	3.48	1.51	1.31	1.34	157	155	135	52	45	45	Conserved hypothetical protein
Os01g0134500	22.74	22.91	20.71	12.26	10.23	7.75	505	505	485	255	211	157	Similar to Delta-7-sterol-C5(6)-desaturase (EC 1.3.3.-) (Delta-7-C-5 sterol desaturase) (Delta7-sterol-C5-desaturase)
Os01g0134700	2	3.44	3.3	0.94	0.8	0.31	57	97	99	25	21	8	Calmodulin binding protein-like family protein
Os01g0135700	104.83	116.23	111.1	10.42	10.79	25.51	1653	1819	1847	154	158	367	EF-HAND 2 domain containing protein
Os01g0135900	6.49	6.4	6.86	1.15	1.02	1.04	96	94	107	16	14	14	Similar to Cytosolic class I small heat shock protein 3C (Fragment)
Os01g0136100	90.54	98.73	92.4	175.37	184.54	212.69	1308.84	1416.54	1408.28	2375.33	2477.58	2804.9	16.9 kDa class I heat shock protein 1
Os01g0136200	4.06	8.51	8.43	14.96	12.35	15.87	54.09	112.6	118.5	186.91	152.94	193.07	16.9 kDa class I heat shock protein 1
Os01g0136400	2.26	3.71	2.82	0.93	0.94	0.62	96	156	126	37	37	24	Protein kinase, core domain containing protein
Os01g0138400	2.29	2.95	2.9	0.97	0.56	0.49	93	119	124	36.93	21	18	Serine/threonine protein kinase domain containing protein
Os01g0138500	7.49	11.6	11.41	0.97	1.27	0.65	190	292	305	23	30	15	Protein of unknown function DUF789 family protein
Os01g0139600	2.4	2.02	1.63	5	5.67	5.34	67	56	48	131	147	136	Similar to Lipid phosphate phosphatase 2 (EC 3.1.3.-) (AtLPP2) (Phosphatidic acid phosphatase 2) (AtPAP2) (Prenyl diphosphate phosphatase)
Os01g0139700	3.22	2.74	3.25	0.64	0.43	0.77	32	27	34	6	4	7	Conserved hypothetical protein
Os01g0140500	0.11	0.23	0.96	4.34	1.09	1.36	1	2	9	36	9	11	Similar to 60S ribosomal protein L26B
Os01g0141600	0.24	0.07	0.43	1	0.45	0.72	7	2	13	27	12	19	Protein of unknown function DUF647 family protein
Os01g0144200	0.05	0.22	0.15	0.97	0.98	0.65	1	4	3	17	17.05	11.03	Vacuolar import and degradation protein Vid24 domain containing protein
Os01g0151700	19.78	27.05	41.12	13.86	3.83	3.25	501	680	1098	329	90	75	Similar to Short-chain dehydrogenase Tic32
Os01g0152500	0.15	0.02	0.23	0.6	0.77	1.02	6	1	10	23	29	38	Hypothetical conserved gene
Os01g0157900	25.08	30.58	28.84	8.39	7.93	5.56	504	610	611	158	148	102	Protein of unknown function Cys-rich family protein
Os01g0159000	4.95	5.17	4.65	0.86	0.29	0.34	111	115	110	18	6	7	Similar to cDNA clone:J023049H21, full insert sequence
Os01g0159600	0.93	3.34	0.75	42.07	30.03	48.8	14	50	12	595	421	672	Small hydrophilic plant seed protein family protein
Os01g0166800	8.73	7.76	9.62	3.23	1.77	1.13	314	277	365	109	59	37	Similar to ETG1 (E2F TARGET GENE 1)
Os01g0167800	6.74	8.62	7.64	2.19	2.89	2.43	367	466	439	112	146	121	Conserved hypothetical protein
Os01g0167900	8.55	9.2	9.3	4	2.88	2.57	281	300	322	123	88	77	KIP1-like domain containing protein
Os01g0168300	5.46	7.67	6.48	3.57	2.56	1.88	123.92	172.92	155	75.97	54	39	Conserved hypothetical protein
Os01g0171200	0.06	0.08	0.03	0.35	0.39	0.23	3	4	1	17	19	11	Conserved hypothetical protein
Os01g0172400	64.63	89.29	88.03	29.99	28.18	17.47	2996	3873	4168	1237	1096	563	Similar to Phospholipase D alpha 1
Os01g0175500	3.11	3.38	2.88	1.38	0.94	0.8	89	96	87	37	25	21	Protein of unknown function DUF1618 domain containing protein
Os01g0175600	2.85	2.67	2.92	1.11	0.99	0.71	118.03	109.4	127.38	42.97	37.96	26.85	Boron (B) transporte
Os01g0175700	10.83	12.48	13.02	1.79	1.93	1.9	387.93	443.53	491.62	60.03	64.04	62.15	Boron (B) transporte
Os01g0176500	0.94	1.11	0.88	0.25	0.37	0.19	40	54	37	11	17	5	Conserved hypothetical protein
Os01g0177900	21.44	28.87	37.88	13.81	6.75	3.19	1552	2036	2709	827	416	164	ATP-binding cassette transporter, Cuticle formation, Defense respons
Os01g0179200	12.37	14.33	13.13	7.72	7.79	3.69	294	338	329	172	172	80	Syntaxin, N-terminal domain containing protein
Os01g0179600	1.66	1.67	1.44	0.26	0.46	0.46	47	47	43	7	12	12	UDP-glucuronosyl/UDP-glucosyltransferase family protein
Os01g0179800	4.12	3.67	3.94	18.15	19.81	18.29	128	113	129	528	571	518	TMS membrane protein/tumour differentially expressed protein family protein
Os01g0180300	7.74	7.85	9.18	5.15	2.1	2.17	308	337	386	179	72	79	Lipoprotein, type 6 family protein
Os01g0180800	81.21	103.9	100.9	51.37	45.7	41.55	3347	4241	4523.47	1910	1668	1275	Heat shock protein Hsp70 family protein
Os01g0183600	0.09	0.22	0.18	0.61	0.71	0.28	3	7	6	18	21	8	Cytochrome P450 family protein
Os01g0183633	2.85	3.87	3.49	7.92	8.21	9.21	55	74	71	143	147	162	Similar to predicted protein
Os01g0184050	3.38	5.6	3.84	0.48	0.57	1.73	45	74	54	6	7	21	Hypothetical protein
Os01g0185350	5.77	8.89	8.72	1.93	2.25	2.44	105.75	161.65	168.48	33.07	38.26	40.77	Non-protein coding transcript
Os01g0185500	6.48	8.63	8.12	3.53	2.49	2.33	143	189	189	73	51	47	Protein of unknown function DUF1637 domain containing protein
Os01g0186900	135.04	134.75	120.74	23.26	23.83	29.96	2938.18	2946.89	2821.24	483.47	485.04	590.66	Similar to cDNA clone:001-117-G12, full insert sequence
Os01g0189800	8.65	8.04	9.63	3.03	3.65	1.86	286	264	336	94	112	56	Protein of unknown function DUF1618 domain containing protein
Os01g0191500	72.42	86.17	91.46	50.44	34.37	26.63	2582	3049	3438	1685	1138	866	Similar to Mitochondrial processing peptidase
Os01g0191800	2.42	3.21	3.31	1.18	1.19	0.15	54	72	79	25	25	3	Similar to Aurora kinase
Os01g0194300	1.49	1.53	1.47	0.51	0.17	0.29	56	57	58	18	6	10	Ankyrin-repeat protein, Herbivore-induced defense response, Blast disease resistanc
Os01g0195400	2.06	2.65	3.16	1.4	0.71	0.38	47	60	76	30	15	8	Harpin-induced 1 domain containing protein
Os01g0196600	15.93	14.92	14.8	4.95	4.37	2.35	498	463	488	145	127	67	Similar to 260 kDa major acidic fibroblast growth factor-stimulated phosphoprotein (Fragment)
Os01g0197200	10.87	10.8	13.15	7.87	5	4.15	370	365	472	251	158	129	Similar to predicted protein
Os01g0199400	4	4.95	5.63	2.97	1.93	1.2	106.08	136.31	160.8	74.82	48	28.82	Alpha/beta hydrolase family protein
Os01g0201100	4.08	4.57	5.09	0.93	1.59	0.49	127	141	167	27	46	14	Similar to xylosyltransferase oxt
Os01g0201700	30.05	40.91	47.2	25.87	18.09	9.42	724	954	1179	581	406	208	Similar to M23 protein (Fragment)
Os01g0201900	14.36	15.55	18.01	8.57	9.97	4.41	619.13	665.51	818.97	346.11	399.28	173.38	Conserved hypothetical protein
Os01g0202500	0.39	0.67	0.74	3.34	4	1.76	10	17	20	80	95	41	Similar to B-box zinc finger family protein
Os01g0204000	5.87	6.32	6.27	2.96	2.5	0.67	230	246	259	109	91	24	DNA polymerase subunit Cdc27 domain containing protein
Os01g0206200	7.86	10.57	10.22	4.46	3.25	1.93	143	191	196	76	55	32	Conserved hypothetical protein
Os01g0207200	14.19	13.05	14.16	7.52	6.17	3.89	572	522	602	284	231	143	Similar to Peptide-N4-(N-acetyl-beta-glucosaminyl)asparagine amidase A (EC 3.5.1.52) (PNGase A) (Glycopeptide N-glycosidase) (N-glycanase) [Contains: Peptide-N4-(N-acetyl-beta-glucosaminyl)asparagine amidase A light chain (PNGase A small chain) (PNGase A subunit B); Peptide-N4- (N-acetyl-beta-glucosaminyl)asparagine amidase A heavy chain (PNGase A large chain) (PNGase A subunit A)]
Os01g0207500	0.5	0.51	0.42	0	0	0	18	18.36	16	0	0	0	Hypothetical protein
Os01g0209800	5.98	5.75	6.17	3.08	2.85	1.08	224	212.55	242	108	99	37	Similar to Cationic amino acid transporter (Fragment)
Os01g0212400	8.39	10.42	10.21	1.19	0.54	0.37	301	371	386	40	18	12	EF-Hand type domain containing protein
Os01g0214800	8.39	10.7	13.8	6.16	5.84	2.79	237	299	410	163	156.75	72	Lipase, GDSL domain containing protein
Os01g0217000	6.82	7.1	7.54	3.53	3.28	2.57	173.92	182.59	206	85.85	78	61	Protein of unknown function DUF231, plant domain containing protein
Os01g0217100	0.77	1.39	1.68	0.12	0	0.24	14	25	32	2	0	4	Conserved hypothetical protein
Os01g0219300	0.97	1.17	1.45	0.25	0.05	0.1	21	25	33	5	1	2	Conserved hypothetical protein
Os01g0219600	0.28	2.03	0.69	0.04	0	0	9.47	68.71	24.97	1.13	0	0	Similar to Endo-beta-1,4-glucanase precursor (EC 3.2.1.4)
Os01g0220300	14.56	18.67	17.98	10.53	5.73	6.38	205	261	267	139	75	82	Translation elongation factor EF1B/ribosomal protein S6 domain containing protein
Os01g0220900	0	0	0	0.22	0.37	0.28	0	0	0	17	28	21	Hypothetical conserved gene
Os01g0224166	0	0	0	0.07	0.07	0.6	0	0	0	1	1	8	Hypothetical gene
Os01g0224200	1.76	2.74	2.58	0.55	0.55	0.32	24	37	37	7	7	4	Hypothetical conserved gene
Os01g0224300	18	27.58	24.57	5.04	3.68	4.55	221	336	318	58	42	51	CHCH domain containing protein
Os01g0225600	8.6	11.42	7.97	50.99	45.91	47.71	97	127.86	94.78	539	481	491	Similar to Dehydrin
Os01g0226700	1.11	1.47	1.18	0.16	0.06	0.19	19.26	25.43	21.69	2.61	1	3	Protein of unknown function DUF623, plant domain containing protein
Os01g0228400	2.19	2.78	3.17	1.16	0.88	0.68	95	120	145	47.13	35.48	27	Pentatricopeptide repeat domain containing protein
Os01g0228500	23.41	23.2	22.81	12.6	10.92	9.77	478	470	491	241	207	182	Harpin-induced 1 domain containing protein
Os01g0228600	10.76	12.16	14.71	7.26	5.84	3.15	245	274	352	154	123	65	Cytosolic hydroxypyruvate reductase, NADPH-dependent HPR, Photorespiratory metabolis
Os01g0228800	1.64	5.03	3.22	0.93	0.83	0.49	77	85	159	41	36	21	Conserved hypothetical protein
Os01g0228901	1.06	1.85	1.69	0.76	0.46	0.09	71.27	123.56	119.96	47.71	29.02	5.36	Hypothetical gene
Os01g0229100	18.64	24.44	25.61	12.27	8.11	6.73	619	804	897	380	248	203	Similar to Eukaryotic translation initiation factor 3 subunit 6-interacting protein
Os01g0234850	56.18	57.3	53.29	109.99	123.88	108.36	2618	2650	2618	4802	5361	4606	Hypothetical conserved gene
Os01g0235350	6.35	7	8.57	17.57	18.91	15.08	237	259	337	614	655	513	Conserved hypothetical protein
Os01g0235400	39.66	48.59	48.96	30.17	15.67	9.95	1412	1723	1836	1013	516	329	Similar to predicted protein
Os01g0236700	6.27	9.23	9.99	3.61	3.08	1.94	371	540	623	150	126	69	Octicosapeptide/Phox/Bem1p domain containing protein
Os01g0241000	0.44	0.88	0.73	0.12	0.12	0.04	12	24	21	3	3	1	Conserved hypothetical protein
Os01g0242600	8.74	8.6	10.07	3.98	3.53	1.78	381	372	463	160	143	70	C2 calcium-dependent membrane targeting domain containing protein
Os01g0243100	1.44	4.35	2.79	0.69	0.82	0.37	47	141	96	21	25	11	Similar to Kinesin
Os01g0243600	0.64	1.21	1.06	0.17	0.09	0	8	15	14	2	1	0	Conserved hypothetical protein
Os01g0243700	9.95	11.34	12.29	4.95	2.81	3.22	122	138	159	57	32	36	Similar to Beta-1,3-glucanase-like protein
Os01g0244400	4.91	6.44	4.89	1.77	1.08	1.1	142	185	149	48	29	29	Protein of unknown function DUF1618 domain containing protein
Os01g0246400	13.65	14.71	17.65	2.17	3.29	2.03	228	244	311	34	51	31	Similar to Low molecular mass early light-inducible protein HV90, chloroplast precursor (ELIP)
Os01g0246700	7.62	12.95	10.66	1.87	0.76	0.46	217	366	320	50	20	12	Similar to WRKY transcription factor 1
Os01g0247500	2.67	4.12	2.77	1.25	0.88	0.51	75	115	82	33	23	13	Protein kinase, core domain containing protein
Os01g0248400	11.4	13.87	13.61	7.46	5.01	5.2	375	452.99	471.98	229.97	153	156	Similar to Isocitrate dehydrogenase (Fragment)
Os01g0253900	26.29	26.68	28.33	65.17	72.21	49.36	1044	1092	1209	2489	2738	1829	Similar to triacylglycerol lipase
Os01g0256800	5.13	7.08	7.24	2.44	2.36	1.27	238	346	383	108	106	62	Similar to zinc finger helicase family protein
Os01g0258100	1.93	2.27	1.61	0.62	0.42	0.31	60	64	57.45	17	12	10	Hypothetical conserved gene
Os01g0259400	1.1	1.88	1.7	0.72	0.79	0.37	92	155	149	56	61	28	Armadillo-type fold domain containing protein
Os01g0259600	11.68	14.2	13.47	26.27	27	27.66	435	525	529	917	934	940	Similar to phosphoadenosine phosphosulfate (PAPS) reductase family protein
Os01g0261200	92.73	101.97	93.98	25.61	24.7	20.89	3283	3583	3508	842	812	620	No apical meristem (NAM) protein domain containing protein
Os01g0262500	1.96	0.99	1.98	10.5	11.3	14.43	30	15	32	151	161	202	TRAM/LAG1/CLN8 homology domain domain containing protein
Os01g0263300	0.61	1.06	0.46	0.05	0	0.1	14	24	11	1	0	2	Similar to Peroxidase 72 precursor (EC 1.11.1.7) (Atperox P72) (PRXR8) (ATP6a)
Os01g0264100	1.35	1.7	1.1	0.16	0.2	0	36	45	31	4	5	0	Similar to UDP-glucose pyrophosphorylase
Os01g0264500	5.56	9.22	9.35	3.76	2.73	2.7	79	130	140	50	36	35	Similar to T11I18.15 protein
Os01g0265200	148.62	158.18	153.63	327.83	405.45	422.22	5151	5441	5614	10646	13051	13350	Mitochondrial carrier protein, Early leaf developmen
Os01g0266100	0.18	0.37	1.04	1.49	1.77	1	3	6	18	23	27	15	Similar to RING finger family protein
Os01g0266400	18.15	24.21	25.29	4.87	6.22	7.78	179	237	263	45	57	70	Conserved hypothetical protein
Os01g0266500	8.85	7.99	9.23	4.67	4.56	2.08	182	163	200	90	87	39	Phenazine biosynthesis PhzC/PhzF protein family protein
Os01g0267200	72.67	71.64	71.03	38.73	36.58	28.67	1570	1536	1618	784	734	565	Similar to 26S proteasome non-ATPase regulatory subunit 14 (26S proteasome regulatory subunit rpn11)
Os01g0267800	0.04	0.09	0.21	0.75	0.48	0.39	1	2	5	16	10	8	Serine/threonine protein kinase domain containing protein
Os01g0269500	3.2	3.46	3.32	1.19	1.33	0.82	192	206	210	67	74	45	Conserved hypothetical protein
Os01g0269550	0.6	0.76	1.1	0.29	0.26	0.14	37	47	72	17	15	8	Hypothetical protein
Os01g0270300	23.59	27.31	29.91	10.49	5.08	5.85	616.63	706.42	817.68	261.39	128.15	143.46	Similar to Cationic peroxidase isozyme 40K precursor
Os01g0270501	5.9	3.43	4.08	0.62	1.06	0.55	77.37	44.58	56.32	7.61	12.85	6.54	Hypothetical protein
Os01g0273100	1.04	2.45	1.45	0.22	0.15	0.08	15	35	22	3	2	1	Similar to Ubiquitin conjugating protein-like (Ubiquitin-conjugating enzyme) (Ubiquitinating enzyme)
Os01g0276000	122.78	152.56	154.05	82.62	53.19	62.78	1372	1692	1815	865	552	640	Similar to 60S ribosomal protein L30
Os01g0276300	22.07	23.49	20.31	47.67	48.73	43.77	373	394	362	755	765	675	Similar to Group 3 late embryogenesis abundant protein (Fragment)
Os01g0276700	5.4	7.35	6.33	3.09	2.9	2.13	167	225	235	76	81	52	Similar to Pyruvate kinase, cytosolic isozyme (EC 2.7.1.40) (PK)
Os01g0278000	27.55	31.57	33.66	13.63	8.37	8.95	496	564	639	230	140	147	VQ domain containing protein
Os01g0279100	14.17	17.01	17.29	7.39	5.08	2.75	366	482	527	207	141	65	Subunit of magnesium-protoporphyrin IX monomethyl ester cyclase (EC:1.14.13.81), Core component of FLU-YGL8-LCAA-POR complex, Chlorophyll biosynthesis, Chloroplast developmen
Os01g0281301	2.05	1.83	1.44	3.64	3.67	4.15	27	24	20	45	45	50	Protein of unknown function DUF1645 domain containing protein
Os01g0281400	43.28	49.55	50.07	30.54	26.48	14.23	2627	2985	3204	1737	1493	788	Coatomer, beta subunit domain containing protein
Os01g0282800	33.6	45.35	44.2	25.29	17.11	7.54	1055	1413	1463	744	499	216	Similar to Tubulin beta-5 chain (Beta-5 tubulin)
Os01g0283300	13.74	12.56	13.51	3.52	3.41	1.19	270	245	282	66	62	22	Conserved hypothetical protein
Os01g0283500	9.54	11.11	11.94	4.96	4.9	4.51	244	282	320	118	116	105	Similar to predicted protein
Os01g0283600	0.11	0.06	0.05	0.8	1.3	1.32	2	1	1	13	21	21	Similar to Cinnamoyl CoA reductase
Os01g0286600	13.14	16.11	15.64	9.33	7.25	5.07	448.77	546.23	563.41	298.75	230	158	Similar to Plastidal protoporphyrinogen oxidase
Os01g0286900	0.13	0.07	0.06	0.14	0.64	0.65	2	1	1	2	9	9	Similar to Auxin-responsive protein IAA31 (Indoleacetic acid-induced protein 31)
Os01g0297200	0.06	0.13	0.12	0.43	0.78	0.34	2	4	4	13	23	10	ATPase, AAA-type, core domain containing protein
Os01g0298301	1.11	1.77	2.33	0.56	0.13	0.26	19	30	42	9	2	4	Hypothetical conserved gene
Os01g0298400	0.26	1.24	0.24	0	0	0	5	24	5	0	0	0	Myb transcription factor domain containing protein
Os01g0300200	23.54	33.2	35.09	17.45	10.58	6.13	961	1280	1458	636	406	202	Similar to ATP-citrate lyase subunit B
Os01g0303800	9.58	19.26	16.96	5.15	2.41	1.68	163	325	304	82	38	26	UspA domain containing protein
Os01g0305900	5.82	5.78	4.54	2.23	2.01	1.62	134	132	110	48	43	34	Similar to R2R3 Myb transcription factor MYB-IF35
Os01g0306900	1.59	1.75	1.88	4.46	4.62	4.89	45	49	56	118	121	126	Protein of unknown function DUF789 family protein
Os01g0318202	18.23	17.24	21.37	6.81	6.43	2.9	669	628	827	234	219	97	Hypothetical gene
Os01g0319200	0	0	0	0.05	0.28	0.14	0	0	0	1	6	3	Hypothetical conserved gene
Os01g0322700	0.41	0.23	0.33	3.35	1.31	1.27	7	4	6	54	21	20	Non-protein coding transcript
Os01g0326000	1.25	1.19	1.33	4.35	4.18	6.78	25	23	32	83	80	132	Similar to Peroxidase (Fragment)
Os01g0326300	0.15	0.2	0.05	0.21	0.69	0.86	3	4	1	4	13	16	Haem peroxidase, plant/fungal/bacterial family protein
Os01g0327000	0	0.02	0.05	0.18	0.09	0.07	0	2	5	18	9	7	Similar to Class III peroxidase 14
Os01g0327250	0	0	0	0.24	0.2	0.4	0	0	0	3.82	3.13	6.1	Hypothetical protein
Os01g0328400	231.83	279.52	272.35	129.66	86.47	83.36	3265	3907	4044	1711	1131	1071	Ubiquitin
Os01g0328700	23.57	33.34	30.21	18.32	12.78	8.69	743	1043	1004	541	374	250	FAD-dependent pyridine nucleotide-disulphide oxidoreductase domain containing protein
Os01g0331100	7.17	6.33	6.53	2.36	1.27	0.66	201	176	193	62	33	17	Similar to Alpha-L-fucosidase 2
Os01g0332200	0.15	0.1	0.05	0.86	0.49	1.05	3	2	1	16	9	19	GA 2-oxidase2, GA metabolis
Os01g0338600	11.01	13.55	14.76	6.49	6.59	4.4	266	325	376	147	147.84	97	Similar to cysteine sulfinate desulfinase/cysteine desulfurase and related enzymes
Os01g0339900	17.05	23.28	23.19	11.82	8.91	6.19	467.94	634	670.97	304	226.98	155	Thioredoxin domain 2 containing protein
Os01g0340100	0.04	0	0.12	0.47	0.28	0.24	1	0	3	10	6	5	Transcription factor, MADS-box domain containing protein
Os01g0349400	21.22	22.43	22.37	11.09	10.59	9.41	576	604	640	282	267	233	Similar to Serine/threonine protein phosphatase PP1 (EC 3.1.3.16) (Fragment)
Os01g0349600	0	0	0	0.13	0.09	0.18	0	0	0	3	2	4	Hypothetical protein
Os01g0351200	1.43	2.35	1.73	0.83	0.62	0.47	57	93	73	31	23	17	Similar to Poly
Os01g0351300	10.48	11.12	11.16	6.04	4.89	2.77	565	595	634	305	245	136	Exocyst complex subunit Sec15-like family protein
Os01g0356800	18.34	15.86	14.44	29.02	41.26	32.38	5213	4474	4329	7730	10895	8398	Domain of unknown function DUF3406, chloroplast translocase domain containing protein
Os01g0357100	0.16	0.24	0.46	0.96	0.7	0.32	7.02	10.55	21.38	39.23	26.91	13	Ferredoxin-nitrite reductase, Nitrate reduction (assimilation), Determination of regeneration abilit
Os01g0357900	11.83	14.65	13.64	3.14	4.08	6.02	153	188	186	38	49	71	Similar to RALF
Os01g0359600	0	0	0	0.1	0.05	0.02	0	0	0	7	3	1	Disease resistance protein domain containing protein
Os01g0359800	0	0	0	0.15	0.06	0.03	0	0	0	10	4	2	Similar to NB-ARC domain containing protein
Os01g0362100	6.31	7.8	8.38	3.15	3.2	1.05	278	341	389	130	131	42	Esterase/lipase/thioesterase domain containing protein
Os01g0362533	8.08	9.88	12.74	2.71	1.56	3.68	89	108	148	28	16	37	Conserved hypothetical protein
Os01g0364450	14.34	14.73	17.05	6.88	3.52	3.78	158	161	198	71	36	38	Hypothetical gene
Os01g0365300	1.33	2.9	1.72	0.57	0	0	25	54	34	10	0	0	Hypothetical conserved gene
Os01g0369200	1.26	2.81	2.15	0.71	0.23	0.23	59	130	106	31	10	10	Component of cullin-RING E3 ubiquitin ligase (CRL) complex, Salt/drought stress response, Cold stress respons
Os01g0369700	5.29	6.18	5.57	0.74	0.7	0.72	81	94	90	10.6	10	10	Similar to Glutathione S-transferase GST 8 (EC 2.5.1.18)
Os01g0374000	111.58	104.57	118.15	47.05	42.58	19.66	1670.48	1553.66	1864.77	660	592	268.52	Similar to Glutathione S-transferase I (EC 2.5.1.18) (GST-I) (GST-29) (GST class- phi)
Os01g0383700	2.83	3.37	3.78	1.35	1.38	0.76	204	241	287	91	92	50	Similar to LEC14B protein
Os01g0385000	6.92	9.87	5.19	1.69	0.78	0.63	96	135.92	75.97	22	10	8	Conserved hypothetical protein
Os01g0385400	0.92	1.28	2.17	0.69	0.61	0.11	36	51	78	20	19	3	C4-dicarboxylate transporter/malic acid transport protein family protein
Os01g0388000	1.17	2.25	3.63	0.79	0.74	0.35	22	42	72	14	13	6	Similar to Cytochrome P450 monooxygenase CYP72A5 (Fragment)
Os01g0391100	9.06	8.27	8.07	23.06	23.8	15.65	267.06	259	256	608.13	629.01	406	Hypothetical gene
Os01g0498200	13.67	18.49	21.52	10.93	7.55	4.97	271	364	450	203	139	90	Conserved hypothetical protein
Os01g0498802	0	0	0	2.84	3.75	1.23	0	0	0	52	68	22	Non-protein coding transcript
Os01g0501800	51.29	66.92	83.93	43.53	30.28	14.72	1211	1568	2089	963	664	317	Similar to Photosystem II oxygen-evolving complex protein 1 (Fragment)
Os01g0507700	4.03	6.67	5.23	1.77	1.6	1.51	73	120	100	30	27	25	Heavy metal transport/detoxification protein domain containing protein
Os01g0511200	18.03	22.68	22.19	11.26	10.08	7.4	470	587	610	275	244	176	Conserved hypothetical protein
Os01g0514600	1.13	2.15	1.64	0.5	0.26	0.15	51	96	78	21	11	6	Similar to Fimbrin 1 (AtFIM1)
Os01g0517800	29.66	36.59	33.22	13.52	8.85	7.85	646	791	763	276	179	156	Hypothetical conserved gene
Os01g0518000	5.03	18.51	8.24	0.34	0	0.14	80	292	138	5	0	2	Protein of unknown function DUF597 family protein
Os01g0524700	4.19	5.5	5.32	2.82	1.7	1.82	263	343	352	166	99	104	Armadillo-like helical domain containing protein
Os01g0529800	0.99	2.53	2.21	0.28	0.13	0	34	86	80	9	4	0	Similar to Very-long-chain fatty acid condensing enzyme CUT1
Os01g0530366	5.81	8.65	9.02	2.11	1.71	1.88	44	65	72	15	12	13	RNA polymerase Rbp10 domain containing protein
Os01g0534900	54.87	58.83	50.85	21.71	17.99	14.14	2781.82	2959.89	2717.88	1031	847	654	Similar to Hv711N16.16 (Fragment)
Os01g0537250	0.09	0.1	0.13	1.01	0.36	0.26	2	2	3	20	7	5	Protein of unknown function DUF3778 domain containing protein
Os01g0539400	7.62	10.41	11.75	5.7	4.22	2.83	181	241	291	124	91	61	Hypothetical protein
Os01g0539900	1.84	2.31	2.75	1.12	0.59	0.44	91	113	143	52	27	20	Conserved hypothetical protein
Os01g0540800	7.24	10.92	11.09	4.69	3	2.09	445	666	718	270	171	117	Conserved hypothetical protein
Os01g0541000	25.56	30.56	34.4	13.83	9.83	7.45	568	674	806	288	203	151	Transcriptional factor B3 family protein
Os01g0544450	6.18	6.02	7.57	2.2	1.23	0.51	308	298	398	103	57	23	Similar to DNA replication licensing factor mcm4
Os01g0544700	7	9.7	9.88	3.82	4.05	2.56	174	242	262	89	94	59	Hypothetical conserved gene
Os01g0546900	5.88	6.88	6.92	3.23	2.28	1.56	136	158	169	70	49	33	Similar to transcription factor jumonji (jmjC) domain-containing protein
Os01g0547000	1.21	1.97	1.94	0.92	0.73	0.31	106	171	179	75	59	25	Similar to LRR19
Os01g0548900	0	0	0	2.15	2.71	2.21	0	0	0	20	25	20	Hypothetical conserved gene
Os01g0550000	45.83	60.27	53.09	30.6	24.88	22.48	1330.85	1767.49	1646.93	839.2	660.35	592.32	DEAD-like helicase, N-terminal domain containing protein
Os01g0550300	204.02	251.2	274.48	66.45	69.67	39.06	5388	6583	7642	1644	1709	941	Similar to Gda-1 protein
Os01g0551400	5.3	9.66	9.02	4.08	1.34	2.05	68	123	122	49	16	24	Hypothetical conserved gene
Os01g0553400	4.26	3.76	4.21	1.86	1.77	1.53	137	120	143	56	53	45	Cyclin-like F-box domain containing protein
Os01g0559000	23.9	30.4	29.85	14.7	13.26	11.72	595	753	762	313	282	233	Protein of unknown function DUF1000 family protein
Os01g0559500	1.95	2.38	3.2	1.5	0.92	0.37	75	91	130	54	33	13	Pentatricopeptide repeat (PPR) protein, Splicing of chloroplast mRNA, Chloroplast development, Abiotic stress respons
Os01g0559750	263.13	254.23	275.61	84.63	81.5	70.31	2847	2730	3144	858	819	694	Hypothetical gene
Os01g0560000	99.67	105.33	115.61	60.92	55.6	27.33	2398	2494	2934	1372	1221	578	Similar to Auxin amidohydrolase
Os01g0561500	0.1	0.24	0.39	0	0	0	4.8	11.89	20.27	0	0	0	Conserved hypothetical protein
Os01g0566500	0.66	0.54	0.93	0.1	0	0.03	21	17	31	3	0	1	Similar to Dioxygenase RAMOSUS1
Os01g0570800	11.27	17.99	19.45	6.5	5.35	4.76	433	686	788	234	191	167	IQ calmodulin-binding region domain containing protein
Os01g0571100	1.37	1.23	2.31	7.31	5.99	6.85	21.61	19.21	38.36	108	87.71	98.52	Similar to gibberellin responsive1
Os01g0571166	0.29	0.08	0.27	1.41	1.37	1.04	7	2	7	32	31	23	Similar to gibberellin responsive1
Os01g0578700	2.61	3.92	4.31	1.39	0.51	1.13	40	63	70	19	7	15	Similar to SaM+
Os01g0579800	6.19	5.75	6.94	1.72	1.39	0.71	77	71	91	20	16	8	Conserved hypothetical protein
Os01g0580500	3.29	6.77	8.14	2.39	2.31	0.78	69	141	180	47	45	15	ACC oxidase, Ethylene biosynthesi
Os01g0584300	3.7	4.01	4.51	0.67	0.68	0.77	53	57	68	9	9	10	Conserved hypothetical protein
Os01g0588000	0.21	0	0.15	1.13	1.31	1.04	4	0	3	20	23	18	Heat shock protein Hsp20 domain containing protein
Os01g0588200	29.37	36.7	38.69	20.45	17.37	12	633	785	879	413	347.59	236	Voltage-dependent anion channel
Os01g0588400	1.68	1.98	1.68	0.67	0.26	0.21	35	41	37	13	5	4	Band 7 protein family protein
Os01g0588900	7.37	7.23	7.76	3.21	2.24	2.39	155	151	169	63	44	46	Cytokinin-activating enzyme, Bioactive cytokinin synthesi
Os01g0590200	56.99	69.97	68.7	21.66	14.84	19.42	1679	2046	2134	598	406	522	Conserved hypothetical protein
Os01g0593700	28.38	23.74	25.67	58.02	73.63	61.95	1180.88	980.38	1126.09	2262.04	2845.38	2351.83	Sulphate transporter domain containing protein
Os01g0596500	0.77	1.21	1.95	0.18	0	0.19	9	14	24	2	0	2	Conserved hypothetical protein
Os01g0597600	0.04	0.52	0.32	0	0	0	1	14	9	0	0	0	Amino acid transporter, transmembrane domain containing protein
Os01g0598400	0.71	1.11	0.79	0.1	0.35	0	24	37	28	3	11	0	Cyclin-like F-box domain containing protein
Os01g0599550	0.02	0	0	0.42	0.24	0.1	1	0	0	18	10	4	Hypothetical gene
Os01g0600900	54.24	73.48	86.71	48.25	29.33	13.08	956.7	1254.42	1614.28	821.29	522.93	247.28	Chlorophyll a-b binding protein 2, chloroplast precursor (LHCII type I CAB-2) (LHCP)
Os01g0601000	0.78	0.92	1.14	2.78	1.96	2.39	24	28	37	80	56	67	Mg2+ transporter protein, CorA-like/Zinc transport protein ZntB domain containing protein
Os01g0601675	0.07	0.16	0.11	0	0	0	4	8.81	6.45	0	0	0	Leucine-rich repeat, N-terminal domain containing protein
Os01g0603000	18.85	26.85	26.24	16.17	8.35	6.36	520	735	763	418	214	160	Similar to Nuclear RNA binding protein A
Os01g0604500	1.57	2.22	2.14	0.73	0.68	0.06	30	42	43	13	12	1	EF-Hand type domain containing protein
Os01g0605700	2.39	2.98	4.37	0.67	1.23	0.31	42	52	81	11	20	5	MtN3 and saliva related transmembrane protein family protein
Os01g0606000	11.9	14.19	17.64	5.6	5.04	2.45	229	271	358	101	90	43	MtN3 and saliva related transmembrane protein family protein
Os01g0607300	5.18	7.67	7.99	1.78	1.75	1.18	115	169	187	37	36	24	Small ubiquitin-related modifier, SUMO domain containing protein
Os01g0607600	2.3	2.59	2.89	0.92	0.83	0.63	96	107	127	36	32	24	WD40 repeat domain containing protein
Os01g0607900	16.68	19.53	16.77	11.51	6.92	4.53	747	868	792	483	288	185	Serine/threonine protein kinase-related domain containing protein
Os01g0608101	0.19	0.48	0.55	0	0	0	6.15	15.5	19	0	0	0	Conserved hypothetical protein
Os01g0609000	0.55	0.66	0.46	0	0	0.02	43.76	52.45	38.66	0	0	1.5	Similar to Pleiotropic drug resistance protein 3
Os01g0609300	14.39	17.77	20.27	5.79	6.24	3.84	798	911	1216	325	298	154	Similar to Pleiotropic drug resistance protein 3
Os01g0609900	5.69	6.42	5.74	1.84	2.4	0.94	454	509	484	138	177	69	Similar to Pleiotropic drug resistance protein 4
Os01g0612900	16.56	16.47	20.27	6.65	6.14	4.03	468	462	604	176	161	104	Lipase, GDSL domain containing protein
Os01g0614400	0.34	0.59	0.82	1.88	1.39	1.03	5.79	10	14.73	30	22	16	Conserved hypothetical protein
Os01g0617700	6.63	8.7	8.43	4.6	3.23	1.71	340	443	456	221	154	80	Similar to CENP-C (Fragment)
Os01g0618900	24.79	29.91	34.17	16.19	8.12	7.09	501	600	724	285	154	132	Similar to Polygalacturonase
Os01g0622500	0	0.01	0	0.11	0.05	0.08	0	1	0	9	4.12	6.15	Hypothetical gene
Os01g0622600	29.49	34.23	33.43	13.54	7.75	6.31	1065	1227	1273	458	260	208	Calcium-dependent protein kinase, Positive regulation of salt and drought tolerance, Negative regulation of seedling growth and seed development, Regulation of pathogenesis-related genes involved in disease resistanc
Os01g0623500	116.26	119.63	112.79	58.6	53.68	40.99	5749.19	5871.17	5880.41	2715.04	2465.61	1849.32	ATPase, AAA-type, core domain containing protein
Os01g0624700	0.65	0.98	0.96	0.22	0	0.13	16	24	25	5	0	3	Similar to WRKY transcription factor 12
Os01g0625200	86.69	92.29	86.19	202.72	210.87	194.15	2053	2150	2153	4523	4740	4186	Similar to kinesin motor family protein
Os01g0626350	14.79	21.06	14.72	7.35	3.52	6.65	128.77	182.01	135.14	59.96	28.49	52.87	Non-protein coding transcript
Os01g0626400	0.34	0.69	0.32	0	0	0	9	18	9	0	0	0	WRKY transcription factor, Control of flowering time and plant heigh
Os01g0627600	1.43	0.87	1.08	0.1	0.1	0	46	27.76	36.5	3	3	0	Similar to Cytochrome P450 monooxygenase
Os01g0627900	0.33	0.54	0.61	0	0.03	0	12.32	20.14	24	0	1	0	Similar to Cytochrome P450
Os01g0628700	8.27	12.41	13.51	2	2.28	1.45	300	447	517	68	77	48	Cytochrome P450
Os01g0629400	22.27	26.83	27.1	14.18	9.94	11.93	489	621	708	284	205	234	NLI interacting factor domain containing protein
Os01g0629600	0.51	1.1	1.14	0.25	0	0.04	13	28	31	6	0	1	Peptidase S10, serine carboxypeptidase family protein
Os01g0629900	52.82	49.44	45.32	100.78	114.3	94.28	2199	2064.19	2017.77	3941	4515	3565	Similar to Blast and wounding induced mitogen-activated protein kinase
Os01g0631500	0.13	0.04	0.08	0.24	0.48	0.44	3	1	2	5	10	9	Similar to Beta-1,3-glucanase-like protein
Os01g0631800	1.69	3.71	4.05	0	0.16	0.56	23	50	58	0	2	7	Conserved hypothetical protein
Os01g0633500	0.19	0.23	0.47	2.63	0.7	1.05	5	6	13	64	17	25	Dihydroflavonol-4-reductase (DFR), Proanthocyanidin synthesi
Os01g0634500	0.21	0.42	0.33	0.52	1.51	0.73	6	12	10	14	40	19	Similar to Laccase-2
Os01g0634600	0.33	0.87	0.41	3.88	2.68	3.15	6	16	8	67	46	53	Pectin lyase fold/virulence factor domain containing protein
Os01g0637800	0.54	0.41	0.32	0	0	0	8	6	5	0	0	0	Similar to Transcription factor (Fragment)
Os01g0639600	9.08	13.01	12.38	1.91	1.27	1.15	208	296	299	41	27	24	Protein of unknown function DUF1645 family protein
Os01g0640700	4.19	2.86	3.29	10.03	15.22	11.04	99	67	82	222	334	238	Similar to vegetative cell wall protein gp1
Os01g0642200	5.66	6.33	5.84	18.79	10.47	8.23	46	51	50	143	79	61	Conserved hypothetical protein
Os01g0644200	13.37	23.23	14.33	31.22	42.87	35.89	138	238	156	302	411	338	Similar to Little protein 1
Os01g0644600	6.95	8.59	11.7	4.8	2.64	2.91	102	125	181	66	36	39	Glutelin family protein
Os01g0647200	0.02	1.13	0.68	0.03	0	0.03	1	18	29	1	0	1	Hypothetical conserved gene
Os01g0648000	6.72	8.85	8.84	2.77	2.24	1.95	404	528	560	156	125	107	Potassium channel, Potassium uptake, Salt stress toleranc
Os01g0648700	7.07	8.56	9.13	5.08	2.64	2.58	144	173	196	97	50	48	Bromodomain containing protein
Os01g0649100	70.55	95.49	92.86	52.35	34.65	33.42	1663	2247	2300	1163	759	721	Malate dehydrogenase
Os01g0651000	1.74	7.61	1.85	0	0	0	42	182	47	0	0	0	Lipase, GDSL domain containing protein
Os01g0652800	12.64	14.48	12.04	5.18	6.81	3.12	302	334	392	150	130	88	Protein of unknown function DUF231, plant domain containing protein
Os01g0654100	5.61	8.04	8.84	4.06	2.75	1.94	222	334	391	148	86	72	Similar to CTP synthase (EC 6.3.4.2) (UTP--ammonia ligase) (CTP synthetase)
Os01g0654400	15.64	21.32	17.26	62.84	53.47	71.78	132.29	179	154	498.19	420.16	554.06	Similar to Salt tolerant correlative protein
Os01g0656600	7.56	10.19	9.04	3.53	2.51	2.05	311	416	392	136	96	77	Conserved hypothetical protein
Os01g0657400	0	0.05	0	0	0.5	0.69	0	1	0	0	8.89	12	Similar to Ethylene-responsive transcription factor 5 (Ethylene-responsive element binding factor 5) (EREBP-5) (AtERF5)
Os01g0660700	15.84	17.81	19.17	10.64	7.85	3.11	413	461	527	260	190	74	Protein of unknown function DUF295 family protein
Os01g0663300	5.38	11.66	11.88	3.02	2.86	0.82	158	340	368	83	78	22	Similar to (1-4)-beta-mannan endohydrolase-like protein
Os01g0667100	5.12	7.51	6.86	2.49	2.46	1.89	92	134	130	42	41	31	Similar to 60S ribosomal protein L18A
Os01g0667200	10.86	13.98	16.06	7.33	6.66	4.5	259	319	395	166	153	92	Mitochondrial sulfur dioxygenase, Abiotic stress respons
Os01g0667725	0.23	0.1	0.09	0.81	0.61	0.15	7.42	3.04	3.15	23.93	17.82	4.33	Non-protein coding transcript
Os01g0667900	18.31	27.53	23.83	5.61	3.36	6.08	317	473	435	91	54	96	CC-type glutaredoxin, Homeostatic regulation of nitrogen use, Hormone signalin
Os01g0675500	9.67	9.85	9.27	5.07	4.28	2.87	382	386	384	186	158	104	Similar to Glycoprotein-specific UDP-glucuronyltransferase-like protein
Os01g0675800	9.58	13.1	11.52	3.65	1.47	4.36	224	304	284	80	32	93	No apical meristem (NAM) protein domain containing protein
Os01g0678400	0.6	0.44	0.29	0	0	0	18	13	9	0	0	0	Protein of unknown function DUF2921 domain containing protein
Os01g0678900	28.5	28.41	24.79	51.41	58.7	58.03	387.18	383.13	355.07	654.53	740.67	719.23	Non-protein coding transcript
Os01g0678950	0.6	0.57	0.6	0.93	1.49	1.13	47.82	44.87	50.93	69.47	110.33	82.77	Non-protein coding transcript
Os01g0679400	0.2	0.1	0.09	0.53	0.75	1.21	2	1	1	5	7	11	Non-protein coding transcript
Os01g0679700	92.86	149.27	129.42	63.9	43.59	47.01	929	1482	1365	599	405	429	Similar to 60S ribosomal protein L37a
Os01g0680500	1.09	0.5	0.76	2.77	4.08	2.8	35.3	15.96	26.06	83.9	122.58	82.67	Hypothetical protein
Os01g0681332	0.35	0.09	0.27	0.57	0.64	1.21	4.17	1.08	3.38	6.37	7.09	13.09	Hypothetical gene
Os01g0683700	0.09	0.56	0.38	1.33	1.3	1.77	1.47	9.15	6.52	20.47	19.84	26.53	Protein of unknown function DUF599 family protein
Os01g0683800	0.34	0.29	0.32	1.23	0.73	0.61	4.53	3.85	4.48	15.53	9.16	7.47	Conserved hypothetical protein
Os01g0685800	105.26	139.81	133.43	78.77	50.25	31.66	3332	4344	4425.12	2339	1469	919	Similar to ATP synthase beta chain, mitochondrial precursor (EC 3.6.3.14)
Os01g0685900	1.27	2.64	2.06	0.59	0.83	0.36	55	113	94	24	34	14	Similar to 65kD microtubule associated protein
Os01g0686500	0.35	0.66	0.4	0.04	0.08	0	9	17	11	1	2	0	Protein of unknown function DUF1618 domain containing protein
Os01g0686800	111.47	141.93	140.7	73.79	43.83	37.1	2681	3388	3568	1663	979	814	Protein containing the WD-40 repeat, Innate immunut
Os01g0687400	0.81	2.39	1.04	0.1	0.1	0.05	17	50	23	2	2	1	Similar to Chitinase (EC 3.2.1.14)
Os01g0687500	10.15	11.44	10.74	21.19	25.95	19.01	277.93	311	310	543.84	659.94	475	Methionine tRNA Formyltransferase-like domain containing protein
Os01g0687800	0.72	0.47	0.56	9.7	13.92	7.99	23	15	19	291	414	233.55	FAD linked oxidase, N-terminal domain containing protein
Os01g0688200	6	8.2	7.47	3.06	1.41	1.57	138	187	181	66	30	33	Similar to hydrolase, alpha/beta fold family protein
Os01g0690200	3	3.71	4.59	1.68	1.7	0.63	57	70	92	30	30	11	Hypothetical conserved gene
Os01g0690800	0.31	0.71	0.52	0.09	0.18	0.02	15	33.71	26	4	8	1	Protein kinase, core domain containing protein
Os01g0692000	0.59	1.46	0.97	0.11	0.12	0.12	11	27	19	2	2	2	Similar to Glutathione S-transferase GSTU6
Os01g0693300	2.52	3.04	2.86	0.88	1.48	0.78	92	110	110	30	50	26	Similar to Lipid phosphate phosphatase 2 (EC 3.1.3.-) (AtLPP2) (Phosphatidic acid phosphatase 2) (AtPAP2) (Prenyl diphosphate phosphatase)
Os01g0696800	0.52	0.45	0.85	0	0.04	0	15	13	26	0	1	0	Peptidase A1 domain containing protein
Os01g0702000	2.8	2.7	3.02	8.53	6.49	4.77	67	64	76	191	144	104	Protein of unknown function DUF151 domain containing protein
Os01g0702500	16.76	19.66	16.32	45.29	49.28	53.99	226	263	232	572	617	664	Similar to Dehydrin Rab25
Os01g0703300	0.04	0.04	0	0.88	0.76	0.3	1	1	0	21	18	7	Zinc finger, RING/FYVE/PHD-type domain containing protein
Os01g0703400	33.31	36.68	38.54	18.3	18.59	13.45	787	860	960	405	408	290	Similar to Farnesyl pyrophosphate synthetase (FPP synthetase) (FPS) (Farnesyl diphosphate synthetase) [Includes: Dimethylallyltranstransferase (EC 2.5.1.1); Geranyltranstransferase (EC 2.5.1.10)]
Os01g0704100	1.31	1.02	1.19	0.32	0.38	0.29	44	34	42	10	12	9	Nitrate transporter, Nitrate transpor
Os01g0705750	0.64	2.18	1.62	0.23	0.37	0.17	16.97	57.17	45.22	5.59	9	4	Hypothetical protein
Os01g0706400	8.45	11.89	13.12	6.08	5.47	3.26	579	787	927	368	348	204	Protein of unknown function DUF292, eukaryotic domain containing protein
Os01g0706500	6.74	8.37	8.48	2.68	1.01	3.09	86	106	114	32	12	36	Ribosomal protein L28e domain containing protein
Os01g0706600	17.45	16.02	18.72	35.5	44.86	54.49	191	174	216	364	456	544	Conserved hypothetical protein
Os01g0707500	0.33	0.45	0.52	0.03	0.03	0.03	9	14	15	1	1	1	Similar to Transcription factor LAX PANICLE
Os01g0708400	0.34	2.24	1.62	4.92	5.52	4.49	2	13	10	27	30	24	Non-protein coding transcript
Os01g0709000	1.78	1.67	2.78	1	0.5	0.14	42	39	69	22	11	3	Similar to Transcription factor MYB1
Os01g0709400	4.56	4.8	5.07	2.07	2.15	1.79	162	169	190	69	71	58	Survival protein SurE family protein
Os01g0711900	2.17	1.14	2.06	3.97	4	5.21	21	11	21	36	36	46	Conserved hypothetical protein
Os01g0719100	163.73	185.3	178.66	64.7	81.26	63.77	5525.24	6057.83	6224.88	2025.32	2465.57	1951.32	Similar to RING finger and CHY zinc finger domain-containing protein 1
Os01g0719125	1.36	1.96	1.54	0.49	0.47	0.25	63.76	91.17	76.12	21.68	20.43	10.68	Hypothetical protein
Os01g0719400	5.11	6.99	8.75	2.87	2.39	1.74	232	315	419	122	101	72	CASC3/Barentsz eIF4AIII binding domain containing protein
Os01g0720400	3.59	4.23	3.35	9.57	11.48	10.62	70	82	69	175	208	189	HAD-superfamily subfamily IB hydrolase, hypothetical 1 protein
Os01g0720500	8.53	13.01	13.31	1.99	0.92	0.06	160	242	263	35	16	1	Similar to Type I chlorophyll a/b-binding protein b (Fragment)
Os01g0721900	31.18	41.72	35.21	24.87	13.97	13.04	672	990	909	563	345	273	Similar to Nuclear RNA binding protein B (Fragment)
Os01g0722100	6.43	5.38	8.61	2.23	2.21	2.33	172	143	243	56	55	57	Bacterial transferase hexapeptide repeat domain containing protein
Os01g0723600	19.17	26.24	23.25	9.95	8.96	8.78	553	751	707	269	240	231	Ribose-phosphate pyrophosphokinase 3 (EC 2.7.6.1) (Phosphoribosyl pyrophosphate synthetase 3)
Os01g0724700	2.53	4.59	2.88	0.27	0.18	0.46	30	54	36	3	2	5	Similar to lachrymatory-factor synthase
Os01g0727100	1.14	1.78	1.99	0.03	0.03	0.03	40	61	74	1	1	1	Glycosyl transferase, family 8 protein
Os01g0727500	2.9	3.64	3.24	1.37	0.86	1.22	120.16	149.46	141.29	53.28	33.05	46.2	Protein of unknown function DUF584 family protein
Os01g0730100	1.22	2.16	1.61	0.71	0.08	0.12	33	58	46	18	2	3	Cyclin-like F-box domain containing protein
Os01g0734200	4.88	4.01	4.35	8.78	8.97	9.16	82.58	67.4	77.61	139.27	141.04	141.42	Similar to respiratory burst oxidase protein B
Os01g0734800	0.92	1.73	1.59	0.2	0.31	0.07	29	54	53	6	9	2	UDP-glucuronosyl/UDP-glucosyltransferase family protein
Os01g0736100	1.98	2.1	1.75	0.39	0.36	0.25	60	63	56	11	10	7	UDP-glucuronosyl/UDP-glucosyltransferase family protein
Os01g0736551	0.76	1.04	0.93	0.38	0.19	0.1	53.3	72.98	68.83	24.78	12.31	6.17	Hypothetical gene
Os01g0738600	7.12	8.18	8.8	4.38	4.04	2.31	307	350	400	177	162	91	ENTH/VHS domain containing protein
Os01g0739200	13.74	23.86	21.48	4.06	3.64	3.16	358	617	590	99	88	75	Protein-tyrosine phosphatase, dual specificity domain containing protein
Os01g0739500	14.78	18.88	20.03	10.2	4.66	6.31	280	355	400	181	82	109	Conserved hypothetical protein
Os01g0742400	1.16	1.2	1.29	0.36	0.18	0.02	74	76	87	21	11	1	Hypothetical conserved gene
Os01g0745850	1.38	1.35	1.58	2.95	4.46	2	23.14	22.61	28.05	46.52	69.58	30.63	Hypothetical protein
Os01g0746400	0.16	0.47	0.31	1.3	2.41	0.94	5	14	10	37	68	26	Carotenoid cleavage dioxygenase 8, Control of lateral bud outgrowth, Regulation of tillering, Strigolactones biosynthesi
Os01g0747500	1.87	3.77	3.09	1.2	0.63	0.53	58	116	101	35	18	15	Similar to Dihydroorotase (EC 3.5.2.3)
Os01g0748000	0.76	1.55	1.01	0.44	0.22	0.18	37	75	52	20	10	8	Similar to Dynamin family protein
Os01g0748150	0.33	0.84	1.11	25.19	20.33	10.9	6	15	21	425	340	179	Cupredoxin domain containing protein
Os01g0749200	8.46	11.11	10.87	6.29	3.47	2.99	155	202	210	108	59	50	Chloroplast ribosome L13 protein, Chloroplast development under low temperature condition
Os01g0749300	7.46	8.56	8.96	4.52	3.26	3.53	212	244	266	122	88	94	Heat shock transcription factor, Cadmium tolerance, Heat stress respons
Os01g0749400	21.71	25.71	26.51	11.4	8.32	5.44	1321	1553	1701	650	470	302	HAD-superfamily hydrolase subfamily IIB protein
Os01g0750300	22.84	20.43	23.33	57.85	67.81	37.03	1021	1013	1217	2926	3338	1812	Similar to Cellulose synthase (Fragment)
Os01g0751600	34.02	32.48	32.57	66.02	76.77	62.95	937	888	946	1704	1964	1582	Class III lipase, Regulation of tillering, plant height, and spikelet fertilit
Os01g0752700	14.99	17.38	16.78	11.74	7.07	5.54	676	778	798	496	296	228	Similar to GTP-binding protein
Os01g0756200	0.81	1.12	1.11	0.11	0	0	16	22	23	2	0	0	Similar to VirE2-interacting protein VIP1
Os01g0756600	8.27	11.17	10.7	6.39	4.2	3.35	238.55	319.84	325.32	172.69	112.49	88.12	Protein of unknown function DUF642 family protein
Os01g0756700	0.09	0.27	0.17	0.32	0.65	0.7	3	9	6	10	20	21	Shaker potassium channel, Salinity stress tolerance, Ion homeostasi
Os01g0758900	9.74	11.95	10.16	3.74	2.73	2.28	455.13	554.22	500.51	164	118.7	97.16	Protein of unknown function DUF688 family protein
Os01g0759400	3.65	4.27	4.56	1.97	1.3	1.1	193.67	224.42	254.76	98	64	53	OsPK7
Os01g0759550	0.55	1.52	0.1	0	0	0	12.33	33.58	2.24	0	0	0	Hypothetical protein
Os01g0759900	43.2	54.69	53.18	30.77	23.95	18.2	1133.95	1424.89	1471.97	756.84	584	435.84	Similar to Permease 1
Os01g0761100	5.84	6.97	5.54	3.18	2.59	1.93	245	290	245	125	101	74	Tesmin/TSO1-like, CXC domain containing protein
Os01g0761400	10.07	11.28	9.95	33.71	42.59	24.81	327.74	364.2	341.36	1027.45	1286.85	736.14	TGF-beta receptor, type I/II extracellular region family protein
Os01g0761800	7.28	7.18	7.67	16.57	19.6	18.03	182	178	202	388	455	411	Similar to Glutelin type-A 3
Os01g0763100	5.45	5.54	6.36	3.47	2.26	1.55	104	105	128	62	40	27	Hypothetical conserved gene
Os01g0765300	12.66	14	14.53	9.25	7.28	3.58	453	497	548	310	242	117	RNA recognition motif domain domain containing protein
Os01g0766200	5.94	6.44	6.63	2.64	2.05	1.73	150	160	175	62	50	40	Similar to RING finger protein 5
Os01g0767600	6.13	10.65	10.41	3.9	3.02	3.24	166	286	297	99	76	80	Conserved hypothetical protein
Os01g0767900	19.29	25.39	21.95	13.4	10.8	8.97	917.12	1198	1100.04	596.62	477	389	Similar to Ankyrin repeat BTB/POZ domain-containing protein
Os01g0769700	33.5	43.36	41.59	18.75	15.24	13.21	1719	2064	2182	799	657	495	Receptor-like kinase, Control of reproductive growth and development, Repression of cell deat
Os01g0771000	0.8	0.32	0.3	2.34	1.72	2.11	15	6	6	41	30	36	Protein of unknown function DUF567 family protein
Os01g0771350	32.19	40.72	39.83	19.48	14.18	9.66	2090	2623.85	2726	1184.84	855	572	Hypothetical gene
Os01g0772500	3.78	3.99	3.45	0.54	1.57	1.16	104	109	100	14	40	29	Glycosyl transferase, family 14 protein
Os01g0772900	4.36	4.06	3.61	10.27	9.6	7.95	97	89	84	213	199	160	Similar to Homocysteine S-methyltransferase 4 (EC 2.1.1.10) (S- methylmethionine:homocysteine methyltransferase 4) (SMM:Hcy S- methyltransferase 4) (ZmHMT-4)
Os01g0773100	11.81	15.3	15.04	6.38	6.05	4.48	570	727	757	300	279	203	Similar to F20D22.3 protein
Os01g0773700	33.38	43.45	44.15	23.3	16.71	10.88	370	478	516	242	172	110	Similar to Photosystem II reaction center W protein (PSII 6.1 kDa protein) (Fragment)
Os01g0773800	1.65	2.16	2.26	0	0	0	27	35	39	0	0	0	Hypothetical conserved gene
Os01g0775100	3.09	3.88	3.86	2.18	1.69	1.05	171	213	225	113	87	53	Plus-3 domain containing protein
Os01g0775400	10.79	12.23	8.38	3.28	2.71	2.37	369	415	302	105	86	74	Similar to Cytokinin dehydrogenase 5 precursor (EC 1.5.99.12) (Cytokinin oxidase 5) (CKO5) (AtCKX5) (AtCKX6)
Os01g0776300	0.69	0.94	1.26	0.34	0.19	0.08	28	37.91	53.57	13	7	3	Protein of unknown function DUF26 domain containing protein
Os01g0776500	1.68	2.12	2.02	0.98	0.39	0.32	75	94	95	41	16	13	Peptidase cysteine/serine, trypsin-like domain containing protein
Os01g0777300	0.84	1.06	1.19	0.39	0.02	0.12	46	58	69	20	1	6	DNA repair protein (XPGC)/yeast Rad family protein
Os01g0778100	9.75	9.87	10.07	22.19	24.45	22.92	250	251	272	533	582	536	Hypothetical conserved gene
Os01g0778500	1.45	1.17	0.89	4.34	3.44	4.61	20	16	13	56	44	58	Similar to predicted protein
Os01g0778800	18.57	21.24	22.07	7.45	6.88	3.72	1073	1218	1344	403	369	196	Peptidase M16, core domain containing protein
Os01g0780800	8.55	9.35	10.26	3.37	2.88	1.3	264	291	334	99	85	36	SAND domain containing protein
Os01g0783200	52.91	55.66	60.44	16.18	16.09	17.92	1839	1958	2222	557	539	577	Similar to Diacylglycerol kinase
Os01g0784800	23.28	25.86	27.84	6.73	9.78	5.79	410	452	517	111	160	93	Flavodoxin/nitric oxide synthase domain containing protein
Os01g0788200	2.86	2.12	2.64	3.85	5.99	6.02	38	28	37	48	74	73	Nuclear transport factor 2 domain containing protein
Os01g0788800	4.11	6.38	4.74	1.9	1.02	1.6	122	223	149	38	21	29	Similar to Isoform 2 of Homeobox-leucine zipper protein TF1
Os01g0789200	0.33	0.07	0.28	2.38	4.06	3.84	10	2	9	68	115	107	Similar to Serine/threonine-protein kinase PBS1 (EC 2.7.1.37) (AvrPphB susceptible protein 1)
Os01g0793200	5.68	7.11	8.31	3.48	2.9	1.08	149	186	230	86	70	26	Pentatricopeptide repeat domain containing protein
Os01g0794400	1.12	0.92	0.91	2.34	3.22	2.27	28	23	24	55	75	52	Thioredoxin domain 2 containing protein
Os01g0794600	5.02	6.62	7.89	2.55	2.25	1.66	149	195	247	71.04	62	45	Hypothetical conserved gene
Os01g0794900	1.99	2.18	2	0.82	0.82	0.44	101.51	110.16	107.79	39.39	38.98	20.24	Hypothetical protein
Os01g0795000	2.15	2.03	2.68	1.44	0.84	0.36	91	85.54	119.6	57.17	33	14	Subtilase
Os01g0795600	3.96	4.3	4.24	0.98	0.66	0.56	39	42	44	9	6	5	Conserved hypothetical protein
Os01g0798100	11.82	14.28	14.76	6.21	5.26	2.96	657.97	756.89	831.83	284.19	272.56	153.42	Similar to cDNA clone:J023120H23, full insert sequence
Os01g0800000	0.61	2.85	0.47	0	0	0	5	23	4	0	0	0	Conserved hypothetical protein
Os01g0800200	2.07	1.89	1.6	0	0	0	11	10	9	0	0	0	Conserved hypothetical protein
Os01g0800300	21.82	24.7	23.31	12.89	14.32	7.45	596	656	647	304	337	175	Immunoglobulin/major histocompatibility complex, conserved site domain containing protein
Os01g0800701	2.73	8.09	5.02	0	0	0	16	47	31	0	0	0	Non-protein coding transcript
Os01g0800900	8.47	9.57	6.38	14.31	15.79	18.97	141	158	112	223	244	288	Conserved hypothetical protein
Os01g0801000	6.98	6.66	7.79	4.53	2.52	2.33	227	215	267	138	76	69	Similar to Apurinic endonuclease-redox protein (DNA-(apurinic or apyrimidinic site) lyase) (EC 4.2.99.18)
Os01g0803900	0.96	1	0.85	0.32	0.04	0.07	29	30	27	9	1	2	Cytochrome P450 family protein
Os01g0805600	1.31	3.68	3.46	0.63	1.12	0.3	29	81	81	13	23	6	Similar to Cyclin-B1-1
Os01g0806400	4.92	4.84	4.66	9.1	10.82	10.66	90	88	90	156	184	178	Protein of unknown function DUF617, plant domain containing protein
Os01g0806801	0.62	0.63	0.2	0.66	0.67	2.65	9	9	3	9	9	35	Conserved hypothetical protein
Os01g0810800	0.02	0	0.02	0.16	0.18	0.06	1	0	1.18	8.42	9.64	3.18	Hypothetical conserved gene
Os01g0812100	16.62	15.71	15.69	5.63	2.8	2.4	403	378	401	128	63	53	Similar to NHL25
Os01g0812900	31.54	31.95	31.75	19.43	13.02	8.28	785	789	833	453	301	188	Similar to alphavirus core protein family
Os01g0814100	5.04	6.21	8.94	1.36	0.55	0.45	99	121	185	25	10	8	Similar to Bindin (Fragment)
Os01g0814400	14	18.13	18.67	8.55	7	5.93	497	688.67	732	262.13	206	164	Conserved hypothetical protein
Os01g0814900	41.49	50.11	51.02	23.78	19.87	11.63	931	1116	1207	500	414	238	Similar to Cytochrome b5 reductase
Os01g0816100	1.45	3.06	2.46	0.19	0.19	0.1	33	69	59	4	4	2	Similar to NAC domain protein
Os01g0817000	2.01	3.21	3.02	0.61	0.52	0.62	46	73	73	13	11	13	Protein of unknown function DUF607 family protein
Os01g0817700	235.49	292.18	290.46	151.64	111.79	89.15	8461	10420	11005	5106	3731	2921	Similar to 2,3-bisphosphoglycerate-independent phosphoglycerate mutase (EC 5.4.2.1) (Phosphoglyceromutase) (BPG-independent PGAM) (PGAM-I)
Os01g0819500	91.43	118.61	123.02	52.9	38.54	40.44	574.07	739.15	814.43	311.22	224.76	231.62	Similar to Ubiquitin-conjugating enzyme E2-17 kDa 11 (EC 6.3.2.19) (Ubiquitin- protein ligase 11) (Ubiquitin carrier protein 11)
Os01g0819700	10.29	14.5	13.93	2.91	1.93	2.13	276	386	394	73	48	52	Hypothetical conserved gene
Os01g0821300	1.62	2.56	2.47	0.08	0	0	23	36	37	1	0	0	Hypothetical conserved gene
Os01g0821600	1.07	2.39	2.5	0.67	0.24	0.41	29	64	71	17	6	10	WRKY transcription factor 48-like protein (WRKY transcription factor 21)
Os01g0823600	9.52	8.79	9.18	0.59	0.94	0.43	120	110	122	7	11	5	Conserved hypothetical protein
Os01g0824800	0.11	0.08	0.14	0.32	0.37	0.46	3	2	4	8	9	11	Conserved hypothetical protein
Os01g0826400	3.42	7.07	6.89	0.5	0.18	0.3	125	256	265	17	6	10	WRKY transcription factor 24 (WRKY24)
Os01g0827700	1.49	1.81	3.1	0.66	0.41	0.17	28.55	34.32	62.37	11.87	7.27	2.93	Lipase, GDSL domain containing protein
Os01g0829600	0.82	1.03	0.41	2.32	3.85	4.83	20	25	10.64	53	87.27	107.56	Protein of unknown function DUF688 domain containing protein
Os01g0830200	4.8	4.05	4.61	13.74	16.87	10.41	290	243	294	778	947	574	Zinc finger, RING/FYVE/PHD-type domain containing protein
Os01g0832100	1.59	1.89	2.28	0.65	0.53	0.18	39	46	59	15	12	4	Esterase, SGNH hydrolase-type domain containing protein
Os01g0832600	0.15	0.38	0.57	0	0	0	4	10	16	0	0	0	Similar to Leucoanthocyanidin dioxygenase-like protein
Os01g0832900	9.67	10.69	11.95	5.27	3.04	3.65	462	507	602	236	135	159	Similar to ATP binding protein
Os01g0833100	8.65	10.55	10.21	5.66	4.88	3.48	204	247	254	125	107	75	NLI interacting factor domain containing protein
Os01g0833500	0.68	0.85	1.1	0.33	0.06	0.09	24	30	41	11	2	3	Similar to Serine carboxypeptidase II-1 precursor (EC 3.4.16.6) (CP-MII.1) (Fragment)
Os01g0833800	30.3	30.47	30.47	60.46	73.02	52.84	1056	1061	1105	1979	2376	1696	IQ calmodulin-binding region domain containing protein
Os01g0834125	0.5	1.09	0.4	0	0	0.1	11.57	25.17	9.8	0	0	2.13	Hypothetical protein
Os01g0834200	24.12	29.41	27.45	15.07	13.21	9.65	1197	1394	1423	670	567	382	Similar to T-cell immune regulator 1 transcript variant 3 (Fragment)
Os01g0834500	146.94	215.74	214.25	107.29	68.91	76.77	1947	2837	2993	1332	848	928	Similar to 40S ribosomal protein S23 (S12)
Os01g0835000	6.72	8.21	8.55	5.38	3.56	2.04	394	477.48	528.32	295.22	194	109	Similar to predicted protein
Os01g0836800	71.35	77.7	75.57	37.14	32.54	16.73	2202	2326	2418	1059	904	453	Transmembrane receptor, eukaryota domain containing protein
Os01g0838100	1.58	2.1	2.47	0.95	0.96	0.33	89	117	146	50	50	17	Conserved hypothetical protein
Os01g0838300	4.2	4.33	5.12	0.11	0.54	0.33	42	43	54	1	5	3	Hypothetical protein
Os01g0838350	23.58	37.48	26.53	84.86	52.03	130.98	161	254	191	543	330	816	Conserved hypothetical protein
Os01g0839900	12.39	13.96	14.37	5.41	4.06	2.65	220	246	269	90	67	43	Thaumatin, pathogenesis-related family protein
Os01g0840100	126.49	167.98	147.45	45.59	33.7	40.83	5064	6674	6223.73	1710	1253	1491	Heat shock protein Hsp70 family protein
Os01g0841600	130.58	172.37	151.17	97.72	69.94	53.52	2557	3350	3121	1793	1272	956	Triose phosphate isomerase (EC 5.3.1.1), Abiotic stress response, Response to methylglyoxal (cytotoxin
Os01g0841700	2.92	2.94	4.16	1.07	0.25	0.34	38	38	57	13	3	4	Similar to Isoform ERG1b of Elicitor-responsive protein 1
Os01g0842200	9.53	11.55	10.57	5.55	3.74	2.92	492	605	583	268	178	142	Similar to Scarecrow-like 9 (Fragment)
Os01g0844300	0.26	0.65	0.74	3.27	4.37	4.31	6	15	18	71	94	91	Similar to Peptidylprolyl isomerase
Os01g0845000	1.52	2.47	2.07	0.44	0.17	0.04	49.81	80.42	71.68	13.44	5.18	1.13	Hypothetical conserved gene
Os01g0845100	1.65	2.51	2.71	0.26	0.11	0.24	44.19	66.58	76.32	6.56	2.82	5.87	Protein of unknown function DUF668 family protein
Os01g0845950	0.8	0.75	0.88	2.27	1.77	0.88	13	12	15	34.31	26.61	13	Conserved hypothetical protein
Os01g0847100	5.3	4.97	5.91	0.79	0.6	1.02	57	53	67	8	6	10	Conserved hypothetical protein
Os01g0848700	21.9	23.9	23.7	7.88	7.31	9.68	439	475.4	500.73	148	136	177	Similar to Ras-related protein Rab11C
Os01g0849000	1.2	0.65	0.91	0	0.09	0.09	15	8	12	0	1	1	Hypothetical protein
Os01g0849100	3.02	2.9	3.18	0.9	0.6	0.46	108	103	120	30	20	15	Small GTPase Rac/ROP guanine nucleotide exchange factor, Signal transductio
Os01g0849600	26.32	24.24	24.56	49.55	47.03	67.14	373	341	367	658	619	868	Similar to ENOD18 protein (Fragment)
Os01g0850100	32.1	38.29	37.23	10.19	8.8	6.05	1029	1218	1258	306	262	177	Similar to Phosphatidic acid phosphatase-like protein
Os01g0850700	5.36	5.64	6.37	1.54	1.23	0.7	193	202	242	52	41	23	Similar to Laccase-7
Os01g0852200	11.4	12.2	13.46	7.75	6.22	4.53	448	476	551	288	218	151	Similar to sialin
Os01g0853000	1.95	1.26	2.08	4.87	4.57	4.07	34.55	22.13	38.81	80.78	75.14	65.76	Conserved hypothetical protein
Os01g0853700	1.61	2.31	2.92	0.64	1.09	0.37	43	61	82	16	27	9	Similar to MCB1 protein
Os01g0854800	0.41	0.2	0.16	0.5	1.13	0.39	15	7	6	17	38	13	Similar to Cytochrome P450 86A1 (EC 1.14.-.-) (CYPLXXXVI) (P450-dependent fatty acid omega-hydroxylase)
Os01g0855000	21.78	28.88	29.4	17.02	10.94	7.19	748	998	1079	543	369	231	Similar to Glycerol-3-phosphate acyltransferase 6 (EC 2.3.1.15) (AtGPAT6)
Os01g0855400	7.33	4.89	5.97	2.86	2.49	1.65	219	145	188	80	69	45	SANT domain, DNA binding domain containing protein
Os01g0855600	9.48	13.51	12.48	6.17	3.64	1.45	314.42	444.64	436.57	191.87	112	44	Similar to Hs1pro-1 protein
Os01g0855700	0.49	0.73	1.07	0.09	0	0	18.58	27.36	42.43	3.13	0	0	Hypothetical protein
Os01g0856500	4.04	3.74	4.85	2.2	2.5	0.93	170.32	151	208	79	90	36	Auxin transporter, Primary root and root hair elongation, Cd stress respons
Os01g0857500	8.05	10.64	8.82	5.01	3.66	2.79	199	261	230	116	84	63	Xanthine/uracil/vitamin C permease family protein
Os01g0860300	23.45	35.47	32.93	21.33	9.83	10.86	393	590	582	335	153	166	Similar to Ribosomal protein L1
Os01g0860500	2.69	4.27	2.68	0	0	0	56.91	89.77	59.7	0	0	0	Similar to Hevamine A precursor [Includes: Chitinase (EC 3.2.1.14); Lysozyme (EC 3.2.1.17)]
Os01g0860601	1.34	1.21	1.43	8.05	9.76	12.09	21.61	19.45	24.35	121.81	146.27	178.01	Similar to Ferredoxin, root R-B1
Os01g0860800	26.48	24.57	22.61	8.74	9.55	5.2	804	798	776	242	265	137	Glycoside hydrolase, family 17 protein
Os01g0862600	7.27	8.08	7.5	3.76	1.99	2.34	126	139	137	61	32	37	Protein of unknown function DUF584 family protein
Os01g0864500	14.14	25.96	26.76	2.49	2.01	2.18	242	441	483	40	32	34	Harpin-induced 1 domain containing protein
Os01g0866200	13.59	18.74	15.36	7.41	3.32	2.85	141	193	168	72	32	27	Similar to Histone H3
Os01g0866400	13.45	17.02	18.74	7.05	5.96	5.21	328	412	482	161	135	116	Similar to Fructose-1,6-bisphosphatase (EC 3.1.3.11) (Fragment)
Os01g0866500	4.23	5.26	4.86	15.67	16.03	15.69	81	100	98	281	285	274	Similar to Soluble inorganic pyrophosphatase (EC 3.6.1.1) (Pyrophosphate phospho- hydrolase) (PPase)
Os01g0867700	20.49	18.24	19.28	9.58	10.29	5.64	386	341	383	169	180	97	Yip1 domain containing protein
Os01g0868000	6.41	5.27	5.42	2.62	1.21	0.88	120	98	107	46	21	15	AP2/ERF transcription factor, Abiotic stress response, Salt stress respons
Os01g0869800	25.22	26.69	30.81	13.86	9.87	7.61	476	500	613	245	173	131	22-kDa Photosystem II protein, Photoprotectio
Os01g0870350	1.3	1.1	1.03	2	3.51	3	38.75	32.5	32.21	55.82	97.07	81.4	Hypothetical protein
Os01g0871500	13.6	20.36	20.21	10.08	9.69	7	432	642	677	300	286	203	TGF-beta receptor, type I/II extracellular region family protein
Os01g0871733	0.22	0.37	0.35	0.78	1.26	1.65	6	10	10	20	32	41	Hypothetical protein
Os01g0871800	0.02	0.02	0.05	0.16	0.24	0.06	1	1	3	8	12	3	TGF-beta receptor, type I/II extracellular region family protein
Os01g0871900	0.08	0.04	0.08	0.32	0.86	0.32	2	1	2	7	19	7	Similar to POT family protein
Os01g0872000	0	0	0	0.13	0.27	0.1	0	0	0	4	8	3	TGF-beta receptor, type I/II extracellular region family protein
Os01g0872100	0.37	1.01	1.1	2.95	2.73	0.58	11	30	35	83	76.16	16	TGF-beta receptor, type I/II extracellular region family protein
Os01g0874300	10.97	12.32	12.73	5.42	4.23	2.75	201	224	246	93	72	46	Similar to MybHv5 (Fragment)
Os01g0874700	41.85	44	41.9	21.63	18.6	13.17	1770	1854	1875	857	737	509	GOLD domain containing protein
Os01g0877300	7.86	9.5	10.03	5.7	4.71	2.96	390	468	525	265	217	134	Mitotic checkpoint family protein
Os01g0877400	1.7	1.68	3.08	1.06	0.41	0.28	53	52	101	31	12	8	Similar to Avr9 elicitor response-like protein
Os01g0880300	31.57	29.69	34.07	9.09	5.78	3.31	1023	955	1164	276	174	98	Similar to Pectin methylesterase-like protein
Os01g0880800	90.61	108.04	110.88	20.64	14.47	12.3	2165	2562	2793	462	321	268	Similar to Acyl-[acyl-carrier-protein] desaturase, chloroplast precursor (EC 1.14.19.2) (Stearoyl-ACP desaturase)
Os01g0881000	4.55	4.35	5.31	2.78	2.26	0.88	267	253	328	153	123	47	SNF2-related domain containing protein
Os01g0881100	0.15	0.44	0.32	0	0	0	5	14	11	0	0	0	Epsin-like, N-terminal domain containing protein
Os01g0881300	2.34	3.06	2.62	6.04	5.99	4.31	50	65	59	121	119	84	Non-protein coding transcript
Os01g0882300	14.87	17.52	17.98	10.2	7	5.18	340	402	429	227	162	117	Protein of unknown function DUF803 family protein
Os01g0883900	41.54	43.75	40.69	15.24	10.68	7.37	2082.98	2177	2153	716	498	337	Protein of unknown function DUF248, methyltransferase putative family protein
Os01g0884400	4.74	4.63	5.71	2.1	2.47	1.56	229	222	291.02	95	111	69	Armadillo domain containing protein
Os01g0885000	14.6	20.03	20	9.09	6.29	6.22	180	245	260	105	72	70	Similar to Cytochrome c
Os01g0888600	4.09	5.8	4.76	1.72	2.05	2.11	115	181	154	51	55	48	Similar to Seven transmembrane protein Mlo5 (Fragment)
Os01g0888800	0.29	0.96	0.56	0	0	0	4	13	8	0	0	0	Conserved hypothetical protein
Os01g0888900	1.57	2.32	1.66	0.39	0.1	0	17	25	19	4	1	0	Conserved hypothetical protein
Os01g0889000	38.26	43.26	41.57	27.31	18.91	11.93	1540	1728	1764	1030	707	438	Tetratricopeptide-like helical domain containing protein
Os01g0889900	2.4	2.77	4.59	1.44	0.91	0.33	119	136	240	67	42	15	Serine/threonine protein kinase-related domain containing protein
Os01g0892500	2.95	2.78	3.25	0.46	0.51	0.35	75	70	87	11	12	8	Similar to carboxylic ester hydrolase
Os01g0892600	7.94	11.78	13.26	4.75	3.42	1.74	205	302	361	115	82	41	Pectinacetylesterase family protein
Os01g0892800	2.49	4.03	4.18	0.33	0.34	0.03	81	127	142	10	9	1	Similar to Ankyrin-kinase
Os01g0894100	0.15	0.19	0.1	0.44	1.88	1.01	4.38	5.67	3.18	12.41	52.62	27.67	Similar to Transposase (Fragment)
Os01g0895200	3.6	4.79	7.22	1.92	2.12	0.78	106	140	224	53	58	21	DOMON related domain containing protein
Os01g0896300	3.98	6.08	6.25	1.62	0.95	0.28	199.5	302	330	76	44	12.94	Hypothetical conserved gene
Os01g0897000	7.37	11.41	10.69	5.71	3.77	2.12	164	252	251	119	78	43	Similar to Cyclin-dependent kinase B1-1
Os01g0899000	11.14	14.95	14.77	4.55	3.77	2.92	334	445	467	128	105	80	Similar to Pti1 kinase-like protein
Os01g0900800	2.58	3.46	2.9	0.66	0.51	0.48	72	98	86	17	13	12	Helix-loop-helix DNA-binding domain containing protein
Os01g0901700	2.68	4.24	3.37	1.54	1.22	0.81	130	204	172	70	55	36	Similar to emb2421 (embryo defective 2421); monooxygenase/ oxidoreductase
Os01g0902100	0.13	0.21	0.21	0.86	0.87	0.44	7.67	12.72	13.55	48.26	48.36	24.29	Similar to MRP-like ABC transporter
Os01g0902200	6.28	8.17	7.95	4.91	3.14	2.65	276	356	368	202	128	106	Peptidase M3A and M3B, thimet/oligopeptidase F domain containing protein
Os01g0904400	2.56	3.68	3.12	1.12	0.61	0.27	186	265	239	76	41	18	Similar to Chromosome assembly protein homolog
Os01g0905200	3.39	4.98	5.33	1.14	0.73	0.62	109	162	185	34	23	18	Exo70 exocyst complex subunit family protein
Os01g0905300	2.16	3.08	3.53	0.23	0.09	0.26	82	116	141	8	3	9	Similar to Leucine zipper protein-like
Os01g0907600	0.18	0.15	0.03	2.63	0.91	0.65	5	4	1	67	23	16	Cysteine protease, Negative regulator of cell deat
Os01g0911200	35.18	45.54	45.47	26.77	19.6	12.18	1539	1977	2097	1097	796.4	486.08	Ribophorin II family protein
Os01g0913100	2.13	4.29	4.48	1.07	1.02	0.65	36	72	80	17	16	10	Protein of unknown function DUF538 family protein
Os01g0915200	12.05	17.35	15.31	3.14	3.48	3.22	168	240	225	41	45	41	Similar to cysteine proteinase inhibitor B
Os01g0917100	29.08	36.34	35.15	20.89	14.56	13.63	587	728	748	395	273	251	Protein of unknown function DUF1675 domain containing protein
Os01g0921200	8.82	11.79	12.21	7.03	4.21	2.63	471	625	688	352	209	128	Mannosyl-oligosaccharide glucosidase, N-glycan formation, Auxin-mediated root developmen
Os01g0922600	1.04	1	1.42	0.4	0.31	0.14	25	24	36	9	7	3	Similar to SBP-domain protein 4
Os01g0924933	0.21	0.18	0.17	0.34	0.84	0.86	5	5	5	9	22	22	Transferase family protein
Os01g0926600	25.27	27.58	29.2	14.49	10.91	8.15	778	843	948	418	312	229	Similar to Pectin-glucuronyltransferase
Os01g0926700	9.59	11.45	12.46	6.26	4.93	2.01	157	186	215	96	75	30	Similar to secondary cell wall-related glycosyltransferase family 47
Os01g0928100	16.2	18.82	18.99	11.99	8.59	5.81	636	733	786	441	313	208	Similar to expressed protein
Os01g0930200	11.51	13	15.28	5.66	5.35	4.28	280	314	392	129	121	95	Conserved hypothetical protein
Os01g0930500	0.13	0.18	0.04	1.63	1.21	1.03	3	4	1	34	25	21	Conserved hypothetical protein
Os01g0933900	2.58	3.06	3.43	0.9	0.72	0.26	44	51	60	13.02	11	4	Similar to Glutathione transferase III(B) (EC 2.5.1.18)
Os01g0934100	150.09	151.48	141.97	56.57	55.04	43.9	3650	3656	3640	1289	1243	974	C2 calcium-dependent membrane targeting domain containing protein
Os01g0934500	0	0	0	2.61	1.81	1.13	0	0	0	165.38	109.46	63.83	Hypothetical protein
Os01g0937400	5.04	5.58	6.22	2.71	3.34	0.8	317	359	411	157	194	49	NB-ARC domain containing protein
Os01g0939600	5.1	8.61	9.67	3.04	1.28	1.1	188	315	376	105	44	37	Similar to Glycerol-3-phosphate dehydrogenase-like protein (Fragment)
Os01g0939700	31.66	36.73	36.05	19.45	18.94	12.21	650	747	779	373	361	229	Similar to Esterase D (EC 3.1.1.1)
Os01g0940100	26.37	30.35	28.84	16.78	13.51	10.35	555	632	638	331	265	199	Similar to Hexokinase
Os01g0942300	20.66	30.82	24.14	87.33	114.03	102.96	181	268	223	717	928	823	Similar to Beta glucanase precursor (EC 3.2.1.73) (Fragment)
Os01g0945001	2.44	3.81	4.51	1.81	1.26	0.18	75	116	146	52	36	5	Similar to RECA3 (RECA HOMOLOG 3); DNA binding / DNA-dependent ATPase
Os01g0946700	2.26	1.65	0.96	0.1	0.05	0	46.97	33.93	21	2	1	0	Similar to Glucan endo-1,3-beta-glucosidase GV (EC 3.2.1.39) ((1->3)-beta-glucan endohydrolase GV) ((1->3)-beta-glucanase isoenzyme GV) (Beta-1,3- endoglucanase GV)
Os01g0947000	0	0.16	0.07	0.59	0.51	0.69	0	6	3	21	18	24	Similar to Beta-1,3-glucanase precursor
Os01g0948100	1.22	2.28	2.04	1.01	0.47	0.33	53	98	93	41	19	13.23	Restriction endonuclease, type II-like, core domain containing protein
Os01g0948500	3.28	3.83	3.36	1.51	1.18	0.94	153	177	165	66	51	40	Armadillo-like helical domain containing protein
Os01g0952300	14.83	16.54	15.75	8.14	7.49	5.32	999	1106	1119	514	469	327	Similar to Ran GTPase binding / chromatin binding / zinc ion binding
Os01g0952900	3.55	6.29	6.84	0.11	0	0.36	64	112.42	130.03	1.78	0	6	Conserved hypothetical protein
Os01g0953500	3.58	3.84	2.51	7.53	8.5	7.29	107	114	79	211	236	199	C2 calcium-dependent membrane targeting domain containing protein
Os01g0954100	1.03	0.66	0.8	0	0	0.1	11	7	9	0	0	1	Conserved hypothetical protein
Os01g0954900	1.49	1	1.01	0	0	0	42	28	30	0	0	0	Similar to Nucleoid DNA-binding-like protein
Os01g0955000	15.19	17.19	17.55	10.06	9.25	4.62	503	564	612	312	284	140	Phosphoesterase family protein
Os01g0955100	4.68	9.26	7.76	0.98	0.36	0.73	56	110	98	11	4	8	Similar to Calmodulin-like protein (Fragment)
Os01g0956200	12.4	10.22	18	7.4	7.27	2.65	411.07	336.39	629	230	223.79	80	Glycosyltransferase AER61, uncharacterized domain containing protein
Os01g0956700	0	0	0	3.36	2.04	2.19	0	0	0	93	56	59	Cadmium tolerance and accumulatio
Os01g0959000	35.04	39.54	39.22	25.52	18.95	10.32	1049	1175	1238	716	527	282	Nucleotide-binding, alpha-beta plait domain containing protein
Os01g0959100	9.31	10.18	6.01	4.65	1.81	1.74	94	102	64	44	17	16	Similar to Abscisic stress ripening protein 1
Os01g0959800	2.58	5.37	3.96	1.06	0.93	0.7	81	167	131	31	27	20	Similar to PSD2 (phosphatidylserine decarboxylase 2); phosphatidylserine decarboxylase
Os01g0960600	6.71	7.34	7.46	2.06	1.87	1.35	174	189	204	50	45	32	Hypothetical conserved gene
Os01g0960800	0.8	0.87	1.77	4.84	1.94	2.41	12	13	28	68	27	33	Protein Transporter, Pam16 family protein
Os01g0962100	1.51	2.49	2.34	6.67	5.65	3.79	38	62	62	157	132	87	Conserved hypothetical protein
Os01g0962600	33.99	47.71	45.15	20.48	12.76	19.8	542	755	759	306	189	288	Similar to 40S ribosomal protein S10-1
Os01g0964133	33.44	44.29	48.61	26.09	13.34	11.48	907	1192	1390	663	336	284	Similar to Actin
Os01g0966700	0.57	0.87	0.74	1.98	1.47	1.65	20	26	26	69	48	56	Similar to Beta-fructofuranosidase (EC 3.2.1.26) (Fragment)
Os01g0967200	0.25	0.2	0	0.69	1.5	0.87	5	4	0	13	28	16	Similar to Rac GTPase activating protein 1
Os01g0968500	0.27	0.28	0.17	0	0	0	7	7	4.7	0	0	0	Similar to triacylglycerol lipase
Os01g0969400	1.35	1.54	1.45	0.25	0.19	0.06	23	26	26	4	3	1	Similar to cation proton exchanger
Os01g0971000	0.11	0.21	0	1.81	0.68	0.35	1	2	0	16	6	3	Conserved hypothetical protein
Os01g0972000	8.29	13.65	13.31	3.15	2.09	1.64	188	307	318	67	44	34	Zinc finger, RING/FYVE/PHD-type domain containing protein
Os01g0973500	1.44	1.58	1.16	0.29	0.13	0.3	47	51	40	9	4	9	Similar to Protein kinase APK1A, chloroplast precursor (EC 2.7.1.-)
Os01g0974100	0.14	0.44	0.55	0.69	1.01	1.66	2	6	8	9	13	21	Similar to amino acid selective channel protein
Os01g0975000	5.34	7.59	8.81	0.13	0.13	0.04	135	191	237	3	3	1	Protein of unknown function DUF966 family protein
Os01g0977200	0	0	0.12	0.42	0.14	0.33	0	0	3.06	9.27	2.97	7.21	Similar to dnaJ subfamily C member 7
Os02g0100050	0	0	0	0.34	0.8	0.38	0	0	0	13	30	14	Conserved hypothetical protein
Os02g0100100	308.56	358.65	351.63	182.84	107.33	67.85	11187	12905	13441	6211	3614	2244	Thioredoxin domain domain containing protein
Os02g0102400	14.11	19.26	21.18	13.14	6.51	5.86	532	701.9	818.71	445.57	223	192	Ribosomal protein S5 family protein
Os02g0103200	0	0.08	0	0.81	0.66	0	0	1	0	10	8	0	Hypothetical conserved gene
Os02g0105400	2.03	4.14	4.48	1.15	0.39	0.22	52	103	119.88	27	9	5	Similar to L-lactate dehydrogenase A (EC 1.1.1.27) (LDH-A)
Os02g0106100	2.84	5.28	5.79	1.28	2.21	0.48	123	227	264.21	52	89	19	Similar to Fructosyltransferase
Os02g0108302	1.66	2.27	2.1	0.59	0.51	0.17	42	57	56	14	12	4	Hypothetical gene
Os02g0109100	20.2	22.53	22.85	12.04	10.45	4.89	561.85	621.94	669.91	313.74	269.86	124	Similar to diphosphomevalonate decarboxylase
Os02g0109501	5.58	6.99	5.51	2.38	1.96	1	178	221	185	71	58	29	Hypothetical conserved gene
Os02g0111700	119.35	178.27	173.17	90.52	50.15	55.03	1081.76	1603.64	1654.81	768.75	422.19	454.99	Similar to 60S ribosomal protein L37-A (L37-1)
Os02g0114200	27.25	31.03	38.89	14.06	13.06	7.81	821	923	1235	309	373	219	Serine carboxypeptidase III precursor (EC 3.4.16.5)
Os02g0115700	4.1	6.77	8.45	20.97	20.59	6.55	136	218	275	612	560	189	Catalase isozyme A (EC 1.11.1.6) (CAT-A)
Os02g0117700	10.6	10.93	12.02	0.95	0.34	0.17	332	339.79	396.85	28	10	5	UDPas
Os02g0119800	11.57	15.82	15.66	9.42	6.44	4.96	332	440	484	250	169	123	Similar to Aminoalcoholphosphotransferase
Os02g0120800	12.85	16.84	17.49	9.49	6.61	5.38	283.6	356	388	193.09	134	101	Similar to Small GTP-binding protein (Fragment)
Os02g0120900	5.13	6.23	8.25	4.22	2.75	1.76	157	189	266	121	78	49	Tetrahydrofolate dehydrogenase/cyclohydrolase family protein
Os02g0121800	35.06	38.3	36.78	22.76	20.92	9.07	462	501	511	281	256	109	Succinate dehydrogenase, cytochrome b subunit family protein
Os02g0122300	35.46	40.89	41.6	18.83	16.82	15.79	790	904	977	393	348	321	Translation initiation factor eIF3 subunit domain containing protein
Os02g0122700	0.58	0.65	1.1	0	0	0	9	10	18	0	0	0	Similar to SET domain protein
Os02g0123100	9.16	10.46	9.87	6.29	3.95	2.18	194	222	222	126	80	42	Similar to cDNA clone:J033034K16, full insert sequence
Os02g0124501	0	0	0	0.15	0.08	0.22	0	0	0	4.4	2.35	6.24	Hypothetical protein
Os02g0124650	0.17	0.12	0.5	0	0	0	5.16	3.72	16.17	0	0	0	Hypothetical protein
Os02g0125300	37.37	50.07	50.65	18.11	16.45	18.15	709.98	946.97	1015.94	322.99	291	316	Bax inhibitor-1 (BI-1
Os02g0125800	9.83	12.31	12.36	7.11	4.03	3.2	239	297	317	162	91	71	Transcription factor Tfb4 family protein
Os02g0126400	9.38	15.46	15.85	4.71	4.13	2.65	337	552	601	159	138	87	Calcium-dependent protein kinase, Positive regulator of the salt and drought stress response
Os02g0126500	1.04	1.35	1.24	0.48	0.51	0.19	42	54	53	18	19	7	Pentatricopeptide repeat domain containing protein
Os02g0134400	0.98	1.06	1.19	0.22	0.25	0.03	43	46	55	9	10	1	Fumarate reductase/succinate dehydrogenase flavoprotein, C-terminal domain containing protein
Os02g0135300	1.87	1.61	1.75	0.7	0.5	0.38	60	51	59	21	15	11	Similar to Wee1-like protein kinase
Os02g0135500	20.64	25.3	24.86	11.65	10.23	4.36	715	870	908	378	329	138	Similar to glycosyltransferase
Os02g0137700	3.83	4.25	4.05	0.55	0.42	0.24	157	173	175	21	16	9	NAD(P)-binding domain containing protein
Os02g0138000	9.74	9.13	9.63	4.54	2.02	1.44	421	392	439	184	81	57	Leucine-rich repeat, plant specific containing protein
Os02g0139200	18.37	27.15	25.89	14.26	5.9	5.27	734	1077	1091	534	219	192	Skb1 methyltransferase family protein
Os02g0142100	0	0	0	0.16	0.21	0.09	0	0	0	7	9	4	Similar to H0102C09.1 protein
Os02g0142800	0.1	0.03	0.15	0.44	0.46	0.25	3	1	5	12.58	13	7	Protein of unknown function DUF1677, Oryza sativa family protein
Os02g0142950	0	0	0	0.41	0.52	0.64	0	0	0	4	5	6	Similar to SAR1 (suppressor of auxin resistance1)
Os02g0143200	2.85	3.38	2.46	1.03	0.97	0.83	181	213	165	61	57	48	Armadillo-type fold domain containing protein
Os02g0145000	0.06	0.03	0.07	1.19	1.17	0.67	1	1	2	42	40	23	Hypothetical gene
Os02g0146500	34.75	38.54	36.95	18.55	16.67	16.69	1621.01	1765.47	1811.51	801.73	724.63	678.9	Conserved hypothetical protein
Os02g0146900	16.76	16.3	16.13	6.36	4.55	4.38	416.9	402.18	422.94	148.09	105.1	99.39	Protein of unknown function DUF1677, Oryza sativa family protein
Os02g0147200	10.1	11.93	11.29	4.55	4.54	4.57	562.22	658.92	662.45	236.97	234.37	231.75	Similar to cDNA clone:J013125B21, full insert sequence
Os02g0149750	0.19	0.8	0.31	0	0	0	6.83	27.99	11.4	0	0	0	Hypothetical protein
Os02g0151800	3.44	3.97	4.01	15.38	18.07	8.75	223.08	255.62	274.14	934.15	1088	517.5	Similar to Ca2+/calmodulin-dependent protein kinase phosphatase
Os02g0152200	0	0.07	0.02	1.33	0.89	0.3	0	4	1	77	54	17	Protein of unknown function DUF1677, Oryza sativa family protein
Os02g0154200	0.98	1.02	0.9	0.21	0.17	0.06	61	63.11	59	12	10	3.62	Leucine-rich repeat receptor kinase, Regulation of grain yiel
Os02g0154600	4.11	5.67	4.94	2.58	1.78	2.04	214	292	282	131.53	89.73	92.74	Domain of unknown function DUF250 domain containing protein
Os02g0155300	0	0	0	0.13	0.15	0.05	0	0	0	6.24	7.01	2.29	Hypothetical protein
Os02g0156100	0	0	0	2.49	2.63	1.39	0	0	0	46	48	25	Conserved hypothetical protein
Os02g0156300	0.29	0.12	0.22	0.87	1.06	0.57	5	2	4	14	16.92	9	Similar to Serine/threonine-protein kinase BRI1-like 2 precursor (EC 2.7.1.37) (BRASSINOSTEROID INSENSITIVE 1-like protein 2) (Protein VASCULAR HIGHWAY 1)
Os02g0157950	4.44	4.57	5.63	2.25	1.51	1.69	95	97	127	45	30	33	Hypothetical gene
Os02g0158100	1.6	2.88	1.43	0.45	0.55	1.5	53	95	50	14	17	18	EF hand domain containing protein
Os02g0159700	4.91	7.95	7.14	3.57	2.31	2.11	132	211.95	204	90	57.61	52	Similar to electron transport SCO1/SenC family protein
Os02g0160800	0.34	0.48	0.19	1.79	1.53	0.89	9.41	13.39	5.7	47.02	39.66	22.77	Hypothetical protein
Os02g0164000	0	0	0.02	0.7	0.8	0.51	0	0	1	28	32	20	Peptidase C48, SUMO/Sentrin/Ubl1 domain containing protein
Os02g0165100	14.89	26.68	24.03	2.12	1.99	2.59	458.27	814.97	779.64	61.17	57.01	72.64	Protein kinase, core domain containing protein
Os02g0166600	2.64	3.4	3.32	0.3	0.26	0.18	65	83	86	7	6	4	Hypothetical protein
Os02g0168400	2.58	2.82	2.34	0.89	0.48	0.27	93	101	89	30	16	9	Hypothetical conserved gene
Os02g0169800	2.81	2.83	3.36	1.42	1.46	0.85	181.91	181.95	229.21	86.31	87.81	50.48	Armadillo-like helical domain containing protein
Os02g0170300	15.23	19.46	18.81	7.67	6.46	4.71	358	454	466	169	141	101	MADS box transcription factor, Regulator of early seed developmen
Os02g0170900	5.43	4.03	4.84	1.62	1.94	0.95	186	137	175	52	62	30	Conserved hypothetical protein
Os02g0172300	0.99	3.79	1.88	0	0	0	5	19	10	0	0	0	Hypothetical conserved gene
Os02g0173100	25.03	31.21	30.34	17.74	12.61	8.47	950	1117	1187	618	421	274	Similar to cytochrome P450
Os02g0173600	0.21	0.31	0.36	1.59	0.78	1.37	6	9	11	43	21	36	Similar to Dreg-2 like protein
Os02g0177600	15.73	14.79	16.47	7.45	6.77	3.3	570	532	629.38	253	228	109	4-coumarate:coenzyme A ligase, Lignin biosynthesis, Defense against woundin
Os02g0178800	9.45	10.7	10.84	4.28	5.17	2.67	372	418	450	158	189	96	Glossy1(GL1) homolog, Cuticular wax biosynthesis, Drought resistanc
Os02g0180000	8.01	11.15	10.31	5.93	5.07	2.53	291	402	395	202	171	84	Similar to Protein phosphatase type-2C
Os02g0180700	31.61	27.64	29.62	16.06	14.97	12.09	748	649	739	356	329	261	Similar to Cinnamoyl-CoA reductase (EC 1.2.1.44)
Os02g0180800	0.28	0.42	0.43	0.97	0.68	0.85	8	12	13	26	18	22	Non-protein coding transcript
Os02g0181300	22.22	32.52	33.68	8.89	6.03	5.67	627	910.83	1001.97	235	158	146	WRKY transcription factor, Defense respons
Os02g0181900	12.74	19.14	17.35	5.8	5.9	4.96	746	1112	1071	318	321	265	Similar to ClpB
Os02g0182600	1.47	2	1.72	2.95	4	4.16	17	23	21	32	43	44	Similar to Protein kinase-like protein (Fragment)
Os02g0184300	8.76	10.24	11.52	6.57	4.29	2.13	380.8	441.97	528.05	267.65	173.08	84.33	Hypothetical protein
Os02g0185200	2.64	2.49	2.21	5.72	7	6.24	78.29	73.26	69.2	159	192.92	169	Cytochrome P450 family protein
Os02g0186700	5.93	9.11	10.03	4.7	2.34	2.64	101	154	180	75	37	41	Conserved hypothetical protein
Os02g0187800	14.37	18.84	19.77	8.94	6.19	4.4	355	462	515	207	142	94	Cinnamyl-alcohol dehydrogenase, Lignin biosynthesis, Monolignol biosynthesi
Os02g0188500	3.53	5.44	3.96	2.57	1.19	1	75	112	84	48	22	19	Ubiquitin domain containing protein
Os02g0189100	66.36	93	90.57	50.48	35.95	37.13	811	1128	1167	578	408	414	Mediator complex, subunit Med11 domain containing protein
Os02g0189400	3.25	2.15	2.11	4.88	12.61	8.81	76	50	52	107	274	188	Defence response, Rin4 domain containing protein
Os02g0189700	0	0	0	0.6	1.12	0.44	0	0	0	7	13	5	Similar to Felis catus multi-drug resistance related (Fragment)
Os02g0193000	2.42	4.45	3.52	0.29	0.23	0.12	45	82	69	5	4	2	Protein kinase-like domain containing protein
Os02g0193200	1.05	2.11	2.04	0.33	0.13	0.47	17	34	35	5	2	7	Similar to TMV response-related protein
Os02g0193300	5.1	7.26	8.76	0.32	0.08	0.82	68	96	123	4	1	10	Conserved hypothetical protein
Os02g0194400	1.74	1.44	1.48	0.37	0.61	0.18	135	111	121	27	44	13	Similar to Receptor-like kinase (Fragment)
Os02g0195000	5.23	6.64	7.9	3.53	3	1.92	157	196	247	100	84	52	Protein of unknown function DUF2048 domain containing protein
Os02g0198400	0.5	0.8	0.56	0.15	0.09	0.04	29	46	34	8	5	2	Similar to predicted protein
Os02g0203200	3.46	3.56	4.18	2.12	1.47	1.09	96.97	99.19	123.57	55.73	38.21	27.81	Hypothetical protein
Os02g0205500	23.51	27.93	28.38	3.96	3.05	3.32	804	947.93	1023.17	127	97	103.6	Similar to Fatty acid elongase 1
Os02g0209000	15.68	20.53	22.44	12.15	8.69	6.88	716.79	931.7	1082.05	520.36	369.24	286.88	Hypothetical conserved gene
Os02g0209300	3.39	6.93	6.8	0.32	0.21	0.98	34	69	72	3	2	9	Hypothetical conserved gene
Os02g0210700	0.22	0.62	0.28	0.15	0.05	0	15.45	42.88	20.42	9.44	3.35	0	Protein kinase, core domain containing protein
Os02g0211000	2.21	4.64	4.91	0.53	0.25	0.19	113.35	236.65	266.25	25.61	12	9	Conserved hypothetical protein
Os02g0214900	0.76	0.99	0.91	0.2	0.09	0	25.25	34.85	33.98	6.55	3	0	Class-I type histone deacetylase, Reproductive development, Seed morpholog
Os02g0218700	4.09	4.22	4.54	0.49	1.45	0.61	125	128	146	14	41	17	Allene oxide synthase (CYP74A3), Fatty acid 9-/13-hydroperoxide lyase (CYP74C), Biosynthesis of jasmonic acid (JA), Plant defens
Os02g0220400	0.13	0.17	0.24	0.85	0.91	0.09	3	4	6	19	20	2	GATA transcription factor, Chloroplast development, Plant architectur
Os02g0221900	0	0.04	0	0.61	0.64	0.43	0	1	0	19	20	13	Cytochrome P450 family member, Homolog of Arabidopsis MORE AXILLARY GROWTH 1 (MAX1
Os02g0222100	0.05	0.03	0	1.04	0.8	0.56	2	1	0	38	29	20	Similar to Cysteine synthase (EC 4.2.99.8)
Os02g0226200	0.75	0.64	1.16	2.96	3.1	2.92	14	12	23	52	54	50	HAD-superfamily subfamily IB hydrolase, hypothetical 1 protein
Os02g0227100	14.81	13.8	16.7	29.45	31.37	36.83	212	196	252	395	417	481	Conserved hypothetical protein
Os02g0229000	81.38	105.08	102.42	56.3	37.98	44.52	1037.81	1330	1377.18	672.79	449.8	518	Similar to 40S ribosomal protein S19-like
Os02g0229501	0	0	0	0.15	0	0.17	0	0	0	6.41	0	7.33	Hypothetical protein
Os02g0229600	1.14	1.72	0.8	4.12	5.13	4.34	34	51	25	115	142	118	Similar to ATP binding / microtubule motor
Os02g0230250	11.51	11.53	15.97	5.34	4.41	2.85	170	169.04	248.79	73.89	60.45	38.44	Non-protein coding transcript
Os02g0231600	0	0	0	1.76	1.89	0.67	0	0	0	49	52	18	Similar to Transposase (Fragment)
Os02g0232900	3.71	5.5	7.35	2.58	0.9	0.59	89	131	186	58	20	13	A member of the Nodulin26-like Intrinsic Protein (NIP) family, Arsenite transporte
Os02g0236000	130.38	154.85	148.5	97.47	63.29	54.12	4077	4806	4896	2856	1838	1544	Similar to Aspartate aminotransferase (EC 2.6.1.1) (Fragment)
Os02g0248200	1.31	1.24	1.62	0.24	0.2	0.4	28.9	27.18	37.75	5	4	8	Zinc finger, RING-type domain containing protein
Os02g0262800	0.06	0.01	0.05	0.23	0.36	0.32	5	1	4	17	27	23	Similar to NBS-LRR protein (Fragment)
Os02g0264800	14.56	24.08	16.79	9.97	5.97	5.72	134	220	163	86	51	48	Protein of unknown function DUF1070 family protein
Os02g0267900	0.07	0	0	0	0.71	0.5	1	0	0	0	10	7	Similar to Expansin-A24
Os02g0268050	0	0.07	0.16	0.57	0.54	0.65	0	1	2.5	8	7.5	9	Similar to Expansin-A23
Os02g0268400	0	0.07	0.16	0.57	0.54	0.65	0	1	2.5	8	7.5	9	Similar to Expansin-A23
Os02g0268600	0	0	0.12	0.47	0.75	0.76	0	0	2	7	11	11	Similar to Expansin-A22
Os02g0271900	0.69	0.67	0.68	1.5	1.33	1.83	24	23	25	49	43	58	Myb transcription factor domain containing protein
Os02g0272200	0.72	1.49	1	0	0	0	15	31	22	0	0	0	Similar to Flavin-binding monooxygenase-like family protein
Os02g0281200	0.08	0.11	0.17	0.36	0.7	0.34	6	8	13	25	35	23	Similar to NBS-LRR protein (Fragment)
Os02g0282100	8.45	8.99	6.86	4.56	2.9	1.91	160	169	137	81	51	33	Conserved hypothetical protein
Os02g0285300	22.45	19.99	18.67	7.58	7.87	7.5	430	380	377	136	140	131	DREPP plasma membrane polypeptide family protein
Os02g0285800	4.01	4.34	6.03	3	2.18	1.47	158	171	229	108	74	45	Similar to GTP-binding protein typA (Tyrosine phosphorylated protein A)
Os02g0286500	1.04	0.65	1.75	0.26	0	0	13	8	23	3	0	0	Similar to AT hook motif family protein, expressed
Os02g0288000	3.29	3.59	3.41	1.96	1.1	0.86	84	91	92	47	26	20	Cyclin-like F-box domain containing protein
Os02g0288100	11.64	11.51	12.14	1.24	1.79	1.07	371	364	408	37	53	31	Similar to Pectinesterase (EC 3.1.1.11) (Fragment)
Os02g0299300	1.86	2.03	1.91	0.5	0.93	0.51	60	65	65	15	28	15	Similar to cDNA clone:J023112L03, full insert sequence
Os02g0305600	4.72	6.71	5.55	2.97	2.48	1.73	117	165	145	69	57	39	Spectrin repeat containing protein
Os02g0306401	10.06	11.4	9.76	6.56	4.74	2.71	265	298	271	162	116	65	Similar to Nicotianamine aminotransferase A
Os02g0313700	32.27	42.02	40.41	12.04	10.54	9.9	1465	1896	1933	512	444	410	Similar to NTMC2T6.1/NTMC2TYPE6.1
Os02g0314600	3.93	3.9	5.3	0.58	0.71	0.38	137	135	195	19	23	12	Peptidase A1 domain containing protein
Os02g0315400	57.3	55.01	53.74	27.54	22.74	13.56	806	768	797	363	297	174	Similar to DC2 protein
Os02g0324400	6.03	3.67	4.79	1.22	1.23	0.83	111	67	93	21	21	14	Secreted protein with a CLE domain, Maintenance of the floral meristem (FM) and the vegetative shoot apical meristem (SAM
Os02g0326600	7.56	9.59	8.6	5.66	3.85	3.21	419	527	502	294	198	162	Similar to Pattern formation protein EMB30
Os02g0327000	30.12	51.89	49.05	20.48	14.97	14.93	525	895	901	335	241	241	C2 domain containing protein
Os02g0327500	2.49	4.44	4.49	0.52	0.73	0.32	77	136	146	15	21	9	Protein of unknown function DUF266, plant family protein
Os02g0332200	34.23	41.44	44.5	28.79	17.3	12.36	1263	1488	1652	918	565	326	Similar to T-complex protein 1 delta subunit
Os02g0448400	6.77	9.01	11.32	5.17	3.47	1.81	233	307.84	410.89	166.74	111	57	Similar to Synaptotagmin C
Os02g0454300	0.94	1.35	1.78	6.35	4.82	5.94	14	20	28	89	67	81	Conserved hypothetical protein
Os02g0459600	0.76	1.11	0.82	0.37	0.17	0.12	29	42	33	13	6	4	Protein kinase, catalytic domain domain containing protein
Os02g0462800	0.27	0.55	0.31	0	0	0	5	10	6	0	0	0	WRKY transcription factor 42, Transcriptional repressor, Promotion of leaf senescenc
Os02g0463725	0.25	0.25	0.2	0.57	0.42	0.59	7	7	6	15	11	15	Conserved hypothetical protein
Os02g0467600	9.45	14.38	11.29	3.36	4.12	3.16	320.11	483.23	403.13	106.55	129.62	97.52	Similar to Cinnamate 4-hydroxylase CYP73
Os02g0473200	4.92	4.8	4.43	1.01	1.01	1.02	167	160	153	32	32	32	Peptidase aspartic, catalytic domain containing protein
Os02g0475300	8.08	10.36	10.77	2.8	2.16	1.6	273	332	354	93	66	50	Membrane attack complex component/perforin/complement C9 family protein
Os02g0490000	0.05	0.27	0.23	0	0	0	2	10	9	0	0	0	Zinc finger, RING/FYVE/PHD-type domain containing protein
Os02g0491300	0.2	0.11	0.29	0	0	0	7	4	11	0	0	0	Secretory fasciclin glycoprotein, Regulation of anther development and pollen formatio
Os02g0491400	30.45	40.15	38.35	16.59	13.13	13.13	1264	1654	1678	645	506	497	Similar to Peptidylprolyl isomerase
Os02g0491700	0.79	1.74	2.05	0.15	0	0	11	24	30	2	0	0	Putative germin-like protein 2-2
Os02g0497400	0.11	0.11	0.05	0.79	0.69	0.52	2	2	1	14	12	9	Hypothetical conserved gene
Os02g0497700	15.59	18.57	19.66	8.22	6.19	5.94	470	585	607	204	156	132	Similar to Ras-GTPase-activating protein SH3-domain binding protein-like
Os02g0498300	0.89	1.15	1	2.17	2.58	2.32	22	28	26	50	59	52	Similar to non-imprinted in Prader-Willi/Angelman syndrome region protein 1
Os02g0503350	0.67	0.68	0.62	1.36	1.48	1.16	28	28	27	53	57	44	Hypothetical conserved gene
Os02g0514500	47.13	54.89	41.7	112.58	134.43	178.6	918.7	1061.96	857.1	2056.24	2433.68	3176.15	Similar to Glycerophosphoryl diester phosphodisterase (Fragment)
Os02g0515200	3.51	2.97	2.1	0.41	0.43	0.13	149	125	94	15	17	5	BAR domain containing protein
Os02g0523800	17.5	17.96	16.6	8.28	7.7	6.26	487	496	487	216	199	159	Inositol polyphosphate kinase, Auxin signaling, Regulation of lateral root developmen
Os02g0524800	2.73	2.03	2.63	1.01	1.02	0.52	69	51	70	24	24	12	Hypothetical protein
Os02g0526000	0.56	1.29	0.94	3.28	2.41	1.87	19	43	33	65	67	47	Similar to H0502B11.6 protein
Os02g0526400	11.09	15.15	14.89	6.07	4.24	2.76	515	698	729	264	183	117	Similar to ATP-dependent Clp protease ATP-binding subunit
Os02g0527200	8.76	10.28	7.83	23.14	23.73	29.89	171	199	161	423	430	532	Similar to OSIGBa0142C11.2 protein
Os02g0527300	63.31	70.83	70.71	7.53	5.51	7.9	2028	2252	2388	226	164	231	Similar to Heat shock transcription factor 31 (Fragment)
Os02g0528100	0.5	0.56	0.62	4.25	2.99	0.69	8	9	11	84	56	11	Protein of unknown function DUF662 family protein
Os02g0529450	0	0.33	0.42	1.26	0.78	0.93	0	8.29	11.38	30.13	18.43	21.71	Non-protein coding transcript
Os02g0529600	19.69	19.18	20.39	12.08	7.45	6.55	666	644	727	383	234	202	Similar to Xyloglucan 6-xylosyltransferase (EC 2.4.2.39) (AtXT1)
Os02g0530300	61.76	55.2	46.35	96.21	110.46	138.57	814	722	644	1188	1352	1666	Zinc finger, AN1-type domain containing protein
Os02g0532800	2.42	4.3	2.56	0.78	0.73	0.49	43	76	48	13	12	8	7TM GPCR, rhodopsin-like domain containing protein
Os02g0534800	62.56	80.47	75.11	35.83	25.43	30.09	1012	1292	1281	543	382	444	Similar to 40S ribosomal protein S14 (Clone MCH2)
Os02g0535901	1.1	0.72	1.46	5.56	7.49	4.14	20	13	28	95	127	69	Cyclin-like F-box domain containing protein
Os02g0537700	25.57	34.36	32.99	16.75	8.33	4.18	489	652	665	300	148	73	2-Cys peroxiredoxin (EC 1.11.1.15), Stomatal closure, Potassium deficiency toleranc
Os02g0539200	0.51	1.07	0.94	0	0.04	0.04	15	31	29	0	1	1	Zinc finger, RING/FYVE/PHD-type domain containing protein
Os02g0540700	2.75	4.75	5.5	0.71	0.44	0.45	74	127	156	18	11	11	Similar to Arm repeat-containing protein
Os02g0543000	4.16	6.47	4.93	1.01	0.71	0.62	44	68	55	10	7	6	Abscisic stress ripening protein 1
Os02g0543200	0.22	0.19	0.21	0	0	0	7	6	7	0	0	0	Cyclin-like F-box domain containing protein
Os02g0548700	2.78	4.26	3.4	1.38	1.17	0.53	69	105	89	32	27	12	Similar to ubiquitin-protein ligase
Os02g0552000	8.64	10.68	10.29	5.62	5.69	2.05	343	421	431	209	210	75	Similar to Transmembrane protein TM9SF3 (Fragment)
Os02g0554100	10.94	16.83	19.83	10.32	7.61	3.73	328	501	627	290	212	102	Similar to UVB-resistance protein UVR8
Os02g0554200	0.09	0.35	0.33	0.93	0.94	0.86	1	4	4	10	10	9	Conserved hypothetical protein
Os02g0562600	1.62	1.41	1.07	0.4	0.21	0.33	90	78	63	21	11	17	Similar to Seven trans-membrane protein (Fragment)
Os02g0566400	7.88	9.61	9.26	3.33	2.25	0.84	238	288	294.63	94.25	63	23	Similar to OSIGBa0152K17.7 protein
Os02g0567200	20.86	28.25	26.24	11.29	10.75	7.73	796	1069.75	1055.56	403.56	381	269	Protein phosphatase 2C domain containing protein
Os02g0572400	14.57	21.99	19.8	4.92	3.45	2.49	533	748	723	150	112	69	Similar to Riboflavin biosynthesis protein ribA, chloroplast precursor [Includes: GTP cyclohydrolase II (EC 3.5.4.25); 3,4-dihydroxy-2-butanone 4- phosphate synthase (DHBP synthase)]
Os02g0575000	28.23	37.69	37.78	10.17	3.49	4.44	314	416	443	106	36	45	Conserved hypothetical protein
Os02g0575200	3.25	5.19	6.83	0.86	0.2	0.2	89	141	197	22	5	5	DNA/pantothenate metabolism flavoprotein, C-terminal domain containing protein
Os02g0575700	1.76	1.9	3.17	0.64	0.97	0.49	82	88	156	28	42	21	Similar to OSIGBa0097P08.1 protein
Os02g0576700	43.62	55.85	52.86	36.41	19.29	18.28	1015	1290	1297	794	417	388	Nucleosome assembly protein (NAP) family protein, H3/H4 histone chaperone, Abiotic stress response and adaptatio
Os02g0579600	6.76	5.82	6.71	14.27	20.27	19.73	130	111	136	257	362	346	Transcription factor MADS27
Os02g0580300	76.11	109.01	107.7	51.93	31.21	35.37	1929.01	2711.67	2829.04	1231.13	736.97	797	Similar to 14-3-3 protein 6
Os02g0580500	1.41	1.83	2.2	5.32	5.69	5.19	28	36	46	99	105	94	Similar to Prohibitin
Os02g0584800	1.18	4.28	3.29	0.42	0.08	0.78	15	54	44	5	1	9	Heavy metal transport/detoxification protein domain containing protein
Os02g0585100	0.26	1.41	0.74	0	0	0	3	16	9	0	0	0	Similar to ATFP4
Os02g0586800	16.84	15.06	17.88	10.3	7.83	5.09	410	364	459	235	177	113	Tetratricopeptide-like helical domain containing protein
Os02g0586900	2.03	4.9	4.15	54.38	58.35	32.85	25	60	54	629	669	370	Hypothetical conserved gene
Os02g0587000	4.36	5.35	3.17	36.1	25.93	26.31	60	73	46	465	331	330	Similar to Glycine rich protein (Fragment)
Os02g0591700	172.23	210.96	207.68	109.36	73.42	78.72	2945	3580	3744	1752	1166	1228	Similar to Candida glabrata strain CBS138 chromosome L complete sequence
Os02g0591900	14.16	17.03	14.79	34.55	38.56	30.52	640	762	708	1470	1628	1267	Protein kinase, catalytic domain domain containing protein
Os02g0592400	21.06	27.03	26.98	10.6	10.24	10.14	248	316	335	117	112	109	Hypoxia induced protein conserved region family protein
Os02g0593500	1.94	2.48	2.46	1.25	0.86	0.62	74.14	94.26	99.2	44.94	30.57	21.54	Phosphate transporter family protein
Os02g0594232	1.56	1.81	1.32	0.21	0.14	0.36	47	53.96	41.98	6	4	10	Hypothetical conserved gene
Os02g0594800	5.9	7.2	7.97	2.8	2.04	0.87	193	234	275	86	62	26	No apical meristem (NAM) protein domain containing protein
Os02g0594900	18.54	23.39	22.11	11.94	8.66	6.89	572	716	719	345	248	194	Glycosyl transferase, family 17 protein
Os02g0595500	12.92	16.21	16.42	9.3	5.56	5.45	338	421	453	228	135	130	Similar to NAD-dependent isocitrate dehydrogenase precursor (EC 1.1.1.41)
Os02g0597200	1.2	1.97	2.35	0.32	0.08	0.41	16	26	33	4	1	5	Conserved hypothetical protein
Os02g0597300	0.02	0.19	0.07	1.19	0.92	1.27	1	8	3	48	37	50	Leucine-rich repeat domain containing protein
Os02g0598800	2.68	4.45	4.1	2.1	1.47	0.39	147.11	242.54	237.59	108.13	74.93	19.78	Telomere length regulation protein, conserved domain domain containing protein
Os02g0601300	838.23	1063.98	1019.15	593.61	415.88	294.61	21648	27271	27750	14364	9975	6941	Similar to Glyceraldehyde-3-phosphate dehydrogenase, cytosolic 3 (EC 1.2.1.12)
Os02g0601800	60.31	65.23	60.33	29.67	28.07	21.87	3203	3466	3412	1485	1394	1066	Bromodomain containing protein
Os02g0604000	0	0.05	0	0.34	0.7	0.71	0	1	0	7	14	14	Similar to alpha-L-fucosidase 2
Os02g0604300	9.31	10.35	10.06	5.2	4.75	3.24	340	375	387	178	161	108	Nucleotide-sugar transporter family protein
Os02g0605900	11.03	11.23	9.26	0	0	0.19	191	193	169	0	0	3	Similar to Chitinase (EC 3.2.1.14) A
Os02g0611800	16	18.07	20.01	7.78	5.27	3.57	487	546	642	222	149	99	Similar to Hydroxyanthranilate hydroxycinnamoyltransferase 3
Os02g0612900	19.3	18.2	22.62	9.2	11.25	5.24	327	306	404	146	177	81	Similar to Temperature stress-induced lipocalin
Os02g0616300	2.85	4.22	4.08	1.01	0.51	0.31	102	150	154	34	17	10	Similar to Protein argonaute MEL1
Os02g0616600	21.96	21.56	20.89	46.8	61.96	40.85	1420.12	1384.48	1452.28	2539.42	3420.38	2223.93	Hypothetical protein
Os02g0616800	1.95	3.44	2.77	0.42	0.35	0.11	60	105	90	12	10	3	Ribosome-inactivating protein domain containing protein
Os02g0619600	1.06	1.34	1.06	0.44	0.06	0.16	51.64	64.9	54.73	20	2.82	7	Zinc finger, RING/FYVE/PHD-type domain containing protein
Os02g0621100	1.09	1.2	1.09	0.28	0.15	0.04	53	58	56	13	7	2	Similar to Su(VAR)3-9-related protein 4
Os02g0621300	6.39	8.27	7.42	1.95	1.69	1.27	281	361	344.25	80.42	69	51	Homologous protein of CER1, Very-long-chain (VLC) alkane biosynthesis, Regulation of anther development and plastids differentiatio
Os02g0624100	0.89	0.74	0.55	0.11	0	0	17	14	11	2	0	0	EGF-type aspartate/asparagine hydroxylation site domain containing protein
Os02g0624300	24.33	29.01	27.66	2.96	2.69	1.73	447.94	530.14	537	51	46	29	R2R3-type MYB transcription factor, Negative regulation of cold tolerance, Maintenance of Pi homeostasi
Os02g0624400	8.94	10.09	10.01	5.05	4.08	2.22	265.98	306.97	331.95	134.91	104	51	Glycosyl transferase, family 8 protein
Os02g0625300	19.46	24.35	24.91	10.64	10.48	7.27	484	601	653	248	242	165	Similar to PEPC kinase
Os02g0625500	41.07	62.88	58.69	21.63	15.78	13.22	956	1442	1437	472	339	265	Similar to Adenosine kinase-like protein (Fragment)
Os02g0625900	19.27	22.77	20.5	7.83	7.54	4.46	985	1155	1105	375	358	208	Conserved hypothetical protein
Os02g0626532	2.36	4.1	3	0	0	0	106.23	183	142	0	0	0	Hypothetical gene
Os02g0627100	4.52	6.12	7.49	1.5	0.58	0.87	193	259	337	60	23	34	Similar to Phenylalanine ammonia-lyase (EC 4.3.1.5)
Os02g0629200	7.71	11.5	11.21	2.9	2.15	0.66	166	241	253	57	43	13	Similar to cDNA clone:001-039-E03, full insert sequence
Os02g0629800	3	5.76	4.97	1.6	0.81	1.23	32	61	56	16	8	12	Defensin-like protein, Positive regulation of Cd accumulation in rice leaves, Mediation of Cd efflux from cytosol into extracellular spaces via chelatio
Os02g0630250	0.54	1.18	0.69	2.6	3.6	2.67	6	13	8	27	37	27	Similar to predicted protein
Os02g0630300	2.42	4.22	2.9	0.23	0.32	0.51	83.5	144.12	106.87	10	14	22	2OG-Fe(II) oxygenase domain containing protein
Os02g0632900	0	0	0	0.05	0.05	0.14	0	0	0	2	2	6	Conserved hypothetical protein
Os02g0635200	19.6	20.55	23.84	11.94	8.21	6.98	517	538	663	295	201	168	Similar to Nitrilase 2 (EC 3.5.5.1)
Os02g0638650	3.63	6.73	5.94	0.83	0.51	0.27	131	241	226	28	17	9	Pathogenesis-related transcriptional factor and ERF domain containing protein
Os02g0639800	6.99	5.71	6.11	11.87	14.88	11.41	165	136	153	256	329	222	Hypothetical gene
Os02g0644100	94.74	112.18	106.2	52.41	44.38	45.59	3245	3834	4041	1623	1228	1249	Similar to Heat shock protein STI (Stress inducible protein) (GmSTI)
Os02g0644700	9.97	10.02	10.58	32.73	32.86	24.58	478.94	477.68	536.17	1473.63	1466.31	1077.58	Similar to Acyl-ACP thioesterase (Fragment)
Os02g0646200	1.6	2.61	2.99	0.3	0.56	0.05	34	55	67	6	11	1	Zinc finger, B-box domain containing protein
Os02g0647300	11.99	11.57	10.3	3.98	4.87	4.59	286	274	259	89	108	100	Leucine-rich repeat, plant specific containing protein
Os02g0647900	1.44	2.62	3.16	1.06	0.4	0.48	45	85	112	28	13	15	Similar to Fatty aldehyde dehydrogenase 1
Os02g0648100	2.5	5.82	6.12	1.04	1.97	0.88	59	136	152	23	43	19	Protein kinase, core domain containing protein
Os02g0649300	2.71	3.16	2.89	0.5	0.41	0.79	64	74	72	11	9	17	HD-ZIP I protein, Transcription activator, Stress response, Panicle developmen
Os02g0649800	8.01	10.58	10.22	4.35	3.27	2.95	116	152	156	59	44	39	Similar to Cytochrome B5 homolog (Fragment)
Os02g0651900	1.45	2.51	2.97	0.62	0.44	0.19	25	43	54	10	7	3	Hypothetical protein
Os02g0653900	7.33	12.83	9.82	4.2	2.91	2.3	255	443	360	137	94	73	Similar to Avr9/Cf-9 rapidly elicited protein 14 (Fragment)
Os02g0654600	1.7	1.11	1.52	0.23	0.24	0.24	54	35	51	7	7	7	Domain of unknown function DUF632 domain containing protein
Os02g0656100	0.62	0.54	0.74	0	0.05	0	12	12	16	0	1	0	Conserved hypothetical protein
Os02g0656400	0.62	1.52	0.72	3.2	4.36	8.32	5.45	13.39	6.73	26.55	35.85	67.19	Conserved hypothetical protein
Os02g0657600	1.8	2.66	2.08	1.06	0.54	0.22	36	53	44	20	10	4	N-acetyl glutamate kinase 2
Os02g0658600	0.41	0.76	0.59	0	0	0	6	11	9	0	0	0	Similar to Beta-expansin (Fragment)
Os02g0661000	2	0.68	1.94	5.77	7.86	7.27	41.95	14.22	42.74	113.32	152.93	138.95	Similar to peroxisomal biogenesis factor 19
Os02g0661100	33.51	48.39	54.8	6.26	4.33	9.47	1051	1506	1812	184	126	263	Similar to Trehalose-6-phosphate phosphatase
Os02g0661900	2.64	2.86	3.32	5.92	5.65	7.44	71	74	89	141	133	163	Similar to OSIGBa0143N19.13 protein
Os02g0665300	0.16	0.22	0.15	0	0	0	9	11	8	0	0	0	Peptidase S8, subtilisin-related domain containing protein
Os02g0665500	0.75	0.64	1.24	4.06	3.32	2.53	20.24	17.02	35.04	102.26	82.79	62.03	Similar to U-box domain containing protein, expressed
Os02g0668000	33.51	42.84	37.08	14.51	14.04	14.33	1873.4	2313.62	2151	806.88	753.96	736.88	Membrane protein, At2g17000, predicted domain containing protein
Os02g0668100	22.33	24.53	21.37	11.58	11.63	7.36	557.6	573.38	550	255.12	262.04	154.12	Similar to Geranylgeranyl-diphosphate synthase
Os02g0668900	0	0	0.05	0.38	0.33	0.33	0	0	1	7	6	6	Similar to H0211B05.3 protein
Os02g0669100	165.42	226.17	216.67	12.91	13.17	13.59	3788	5140	5231	277	280	284	Dehydrin family protein
Os02g0670400	24.81	32.15	30.32	15.79	11.28	12.43	374	481	482	223	158	171	Similar to HMGc1 protein
Os02g0670700	1.76	2.24	2.22	1.03	0.93	0.45	104	131	138	57	51	24	Pentatricopeptide repeat domain containing protein
Os02g0670900	22.58	24.41	23.99	14.48	11.02	6.32	785	819	848	457	343	197	Similar to amino acid transport protein
Os02g0671100	38.04	46.71	42.53	20.6	13.06	19.59	828	1009	976	420	264	389	Cyclin-like F-box domain containing protein
Os02g0671400	5.73	7.32	7.88	3.56	3.85	1.58	183	230	251	105	110	46	Hypothetical gene
Os02g0671800	0.04	0.08	0.07	0.27	0.19	0.15	2	4	4	13	9	7	Integrase, catalytic core domain containing protein
Os02g0672500	0.14	0.3	0.21	0.93	0.38	0.63	5	11	8	32	13	21	Similar to Mitochondrial import inner membrane translocase subunit tim23
Os02g0672600	16.45	16.18	19.8	11.7	8.47	5.1	717	700	910	478	343	203	Similar to N6-adenosine-methyltransferase 70 kDa subunit (EC 2.1.1.62) (MT-A70) (Methyltransferase-like protein 3). Splice isoform 2
Os02g0673000	2.22	2.96	2.25	6.24	6.25	4.09	59	78	63	155	154	99	Uncharacterised protein family UPF0005 domain containing protein
Os02g0673500	0.78	1.21	0.7	0.29	0.27	0.23	38	58	36	13	12	10	Basic helix-loop-helix dimerisation region bHLH domain containing protein
Os02g0674233	0	0	0.08	0.43	0.43	0.35	0	0	1	5	5	4	Hypothetical conserved gene
Os02g0676800	5.7	7.96	8.41	0.14	0.18	0.15	171	237	266	4	5	4	Similar to Dehydration responsive element binding protein 1E (DREB1E protein)
Os02g0677300	4.43	6.48	5.47	0.14	0.19	1.07	100	145	130	3	4	22	Similar to CRT/DRE binding factor 1
Os02g0679500	7.52	7.1	7.54	14.63	16.37	18.56	226	212	239	412	457	509	Similar to Rac GTPase activating protein 1
Os02g0682300	11.39	22.09	19.76	3.94	3.15	3.93	210	404	384	68	54	66	RING-type E3 ligase, Negative regulation of cuticular wax biosynthesis, Drought stress respons
Os02g0682500	4.57	4.81	5.1	2.71	2.48	1.08	135	141	159	75	68	29	Similar to TRANSPARENT TESTA GLABRA 1 protein (TTG1 protein)
Os02g0684300	5.97	6.79	5.93	2.45	2.24	1.6	86	97	90	33	30	21	Nucleoporin protein Ndc1-Nup domain containing protein
Os02g0684500	2.74	2.98	2.4	1.06	0.59	0.12	25.07	27	23.1	9.04	5	1	Similar to Histone H4
Os02g0686400	38.86	52.57	51.73	30.37	21.87	15.94	1500	2022.6	2117	1104	783	559	Similar to Aspartyl-tRNA synthetase (EC 6.1.1.12) (Aspartate--tRNA ligase) (AspRS)
Os02g0689066	0.43	0.45	0.55	0	0	0	8.65	9	11.72	0	0	0	Conserved hypothetical protein
Os02g0689200	7.04	9.15	7.69	3.84	3.58	1.86	186	240	214	95	88	45	Protein of unknown function DUF250 domain containing protein
Os02g0689550	5.28	4.81	2.17	0.53	0.31	0	125.47	113.39	54.28	11.86	6.77	0	Hypothetical protein
Os02g0690500	10.5	9.68	9.49	5.52	3.61	1.98	516	472	492	254	165	89	Similar to TA11 protein (Fragment)
Os02g0693400	9.92	11.1	9.83	4.34	5.59	3.49	512.05	568.66	535	210	267.72	164.38	Peptidase C19, ubiquitin carboxyl-terminal hydrolase 2 family protein
Os02g0693500	7.77	8.97	8.31	19.06	22.65	17.81	164	188	185	377	444	343	Similar to OSIGBa0142I02-OSIGBa0101B20.17 protein
Os02g0693700	5.75	7.44	8.9	1.9	1.28	0.36	396	521	640	126	76	24	Hypothetical conserved gene
Os02g0696500	24.67	27.93	29.08	12.86	11.1	11	601	678	748	284	253	248	Concanavalin A-like lectin/glucanase domain containing protein
Os02g0697550	0.51	0.94	0.94	0.25	0	0	9.19	16.6	17.69	4.23	0	0	Hypothetical protein
Os02g0699433	0.95	1.72	0.97	0.29	0.07	0	14	25	15	4	1	0	Hypothetical conserved gene
Os02g0699466	0.93	1.77	1.37	0	0.33	0	9	17	14	0	3	0	Conserved hypothetical protein
Os02g0699500	2.08	4.1	2.51	0.61	0.2	0.21	22	43	28	6	2	2	Conserved hypothetical protein
Os02g0699700	10.4	16.42	14.27	4.57	3.95	1.83	503	787	732	207	176	78	Similar to DNA topoisomerase II
Os02g0700100	2.02	5.15	3.33	1.92	1.29	0.55	81	205	141	72	48	20	Similar to WD-repeat protein
Os02g0703600	4.57	8.96	9.55	5.12	2.93	1.79	192.26	373.81	423.49	201.59	114.38	68.69	Similar to Abscisic acid 8'-hydroxylase 1
Os02g0703700	1.41	1.69	1.31	0.04	0.5	0.25	50.74	60.19	49.51	1.41	16.62	8.31	Hypothetical protein
Os02g0704300	4.47	6.83	6.97	2.14	2.65	1.45	118	179	194	53	65	35	Conserved hypothetical protein
Os02g0705400	21.73	20.47	25.01	9.87	8.56	7.07	361	338	438	154	132	107	Similar to Pathogen induced protein 2-4
Os02g0705550	0.98	1.13	0.9	0.36	0.16	0.03	32.36	37.17	31.38	11.05	4.93	1	Non-protein coding transcript
Os02g0706500	2.94	4.27	3.66	1.76	1.52	0.99	121	174.35	159	68	58	37	ATPase, AAA-type, core domain containing protein
Os02g0708400	12.92	14.57	13.68	6.91	6.01	6	621	695	693	311	268	263	Tetratricopeptide-like helical domain containing protein
Os02g0712500	16.72	19.04	16.54	5.92	5.54	6.27	666.23	753	695	221	205	228	Protein of unknown function DUF23 family protein
Os02g0712700	2.11	3.39	2.5	1.22	0.49	0.24	98	156	122	53	21	10	Concanavalin A-like lectin/glucanase domain containing protein
Os02g0713250	1.36	1.37	0.47	0	0	0	11	11	4	0	0	0	Hypothetical conserved gene
Os02g0713700	1.59	2.14	2.48	0.53	0.14	0.44	48	64	79	15	4	12	Protein of unknown function DUF296 domain containing protein
Os02g0714200	4.98	8.79	6.64	3.25	2.36	1.47	193	338	271	118	85	52	Similar to Pyrophosphate--fructose 6-phosphate 1-phosphotransferase alpha subunit (EC 2.7.1.90) (PFP) (6-phosphofructokinase, pyrophosphate dependent) (Pyrophosphate-dependent 6-phosphofructose-1-kinase) (PPi-PFK)
Os02g0717400	13.17	20.93	19.26	12.47	8.32	4.95	1091	1721	1682	968	640	374	Tetratricopeptide-like helical domain containing protein
Os02g0717500	36.07	42.03	40.89	24.16	21.31	13.68	1055	1220	1261	662	579	365	Similar to X7 (Fragment)
Os02g0717600	3.36	4.88	4.01	1.76	1.36	0.98	120	173	151	59	45	32	Similar to predicted protein
Os02g0718100	3.4	3.43	4.21	0.6	0.2	0.41	36	36	47	6	2	4	Non-protein coding transcript
Os02g0718900	111.7	154.81	156.75	89.03	62.31	50.56	3140.97	4320.06	4647	2357.38	1629.34	1295.86	ADP,ATP carrier protein, mitochondrial precursor (ADP/ATP translocase) (Adenine nucleotide translocator) (ANT)
Os02g0719100	8.88	12.01	11.26	22.57	23.82	21.73	409	549	547	974	1019	913	Similar to Fimbrin/plastin-like (Fragment)
Os02g0720600	1.66	2.52	2.13	0.76	0.87	0.46	51	77	69	22	25	13	Peptidase A1 domain containing protein
Os02g0721800	33.17	35.96	33.36	18.52	18.02	14.26	1619	1741.97	1717	846.98	817	635	Similar to Phosphatidylinositol transfer-like protein IV
Os02g0725000	2.67	3.65	4.74	1.52	0.84	0.23	103	140	193	55	30	8	Similar to Protein kinase G11A (EC 2.7.1.-) (Fragment)
Os02g0725600	11.37	16.66	17.46	8.34	4.73	4.88	176	256	285	121	68	69	tRNA (guanine-N1-)-methyltransferase, eukaryotic domain containing protein
Os02g0727200	1.43	0.28	0.75	0	0	0	14.93	2.87	8.27	0	0	0	Hypothetical gene
Os02g0728300	2.32	2.01	1.36	0.73	0.3	0	56.2	48.3	34.77	16.6	6.81	0	Similar to ASC1-like protein 2
Os02g0728401	5.03	4.8	5.73	0.94	1.96	1.27	116.8	110.7	140.23	20.4	42.19	27	Hypothetical gene
Os02g0729400	8.07	10.44	12.52	6.26	4.58	2.04	165	212	270	120	87	38	Similar to Extracellular calcium sensing receptor
Os02g0730300	13.54	17.27	17.28	7.84	6.38	5.34	480	638	706	256	206	164	Similar to Potassium transporter HAK3p (Fragment)
Os02g0731300	2.9	5.63	5.01	0.91	0.72	0.6	95	183	173	28	22	18	Non-protein coding transcript
Os02g0731900	1.32	1.74	2.37	0.41	0.38	0.12	48	63	91	14	13	4	Similar to 3-ketoacyl-CoA synthase
Os02g0732200	16.83	20.06	17.99	6.4	5.61	4.97	697.51	825.17	786.07	248.54	215.99	187.86	Armadillo-like helical domain containing protein
Os02g0732800	0.23	0.28	0.4	2.59	2.52	1.74	5	6	9	52	50	34	Similar to Anther-specific proline-rich protein APG
Os02g0733300	0.65	0.82	0.83	0.17	0.23	0.09	24	30	32	6	8	3	Similar to Endo-beta-1,4-glucanase precursor (EC 3.2.1.4)
Os02g0733900	3.47	4.34	3.29	0.4	0	0.31	37	46	37	4	0	3	Conserved hypothetical protein
Os02g0734400	1	0.79	0.2	0	0	0.08	14	11	3	0	0	1	Similar to ABA-induced protein
Os02g0739100	46.16	53.24	47.89	22.31	19.63	12.75	2345	2684	2565	1062	926	591	Similar to Formin-like protein 16
Os02g0739400	28.63	31.66	32.04	11.03	10.35	13.41	873	958	1030	315	293	373	Similar to Avr9/Cf-9 rapidly elicited protein 231 precursor
Os02g0739700	2.68	3.42	3.08	0.61	0.85	0.82	75	95	91	16	22	21	E2F Family domain containing protein
Os02g0740400	9.34	6.79	7.32	1.11	2.48	1.11	245	181	209	27	61	25	Similar to GSDL-motif lipase
Os02g0740500	2.89	4.64	3.85	10.5	7.65	9.76	37	59	52	126	91	114	Conserved hypothetical protein
Os02g0740600	12.31	17.84	16.41	0.76	1.21	0.78	121	174	170	7	11	7	Conserved hypothetical protein
Os02g0740700	4.99	5.75	6.95	1.46	1.06	0.56	117	134	172	32	23	12	Matrix metalloproteinase, Plant development, Symplastic apoplastic transpor
Os02g0742800	1.54	3.36	2.31	1.05	0.66	0.44	53	115	84	34	21	14	Conserved hypothetical protein
Os02g0743700	7.05	9.25	8.57	17.3	19.18	21.79	141	184	183	333	360	399	Similar to RING-H2 finger protein ATL1Q
Os02g0744100	3.75	3.61	4.34	1.35	0.77	1.27	68	65	83	23	13	21	Methyltransferase type 11 domain containing protein
Os02g0744650	2.75	4.33	3.66	1.05	0.81	0.46	58.88	91.84	82.54	21	16	9	Similar to CSLA1-cellulose synthase-like family A; mannan synthase
Os02g0744900	13.7	17.5	21.25	8.85	8.5	4.33	444.31	563.08	726.53	268.8	255.95	128	Geranylgeranyl reductase (EC:1.3.1.83), Chlorophyll and alpha-tocopherol synthesis, Response to light stress, Protection of photooxidative damag
Os02g0748300	36.46	52.2	55.72	20.39	18.01	14.11	1135	1585	1762	546	578	378	Similar to VMP3 protein
Os02g0749000	1.2	1.4	1.54	0.53	0.66	0.34	78.24	90.5	105.72	32.21	40.08	20.42	Conserved hypothetical protein
Os02g0753850	2.36	2.46	3.04	1.11	0.37	0.68	38.25	39.45	51.78	16.83	5.53	10	Non-protein coding transcript
Os02g0753900	2.53	4.38	3.91	0.78	0.31	0.57	38.75	66.55	63.22	11.17	4.47	8	Hypothetical conserved gene
Os02g0754100	13.96	17.3	15.3	33.91	40.21	27.87	959	1179	1108	2182	2565	1746	Similar to S1 self-incompatibility locus-linked pollen G211 protein
Os02g0755000	6.39	8.04	9.14	3.07	1.88	1.24	304	380	459	137	83	54	Putative methyltransferase, Pectin synthesis and methylesterification, Root development, Cellular adhesio
Os02g0755900	3.71	3.56	2.68	1.63	1.32	0.82	109	104	83	45	36	22	UDP-glucuronosyl/UDP-glucosyltransferase domain containing protein
Os02g0756800	37.65	43.74	49.59	9.01	4.94	7.69	816	940.86	1133.2	183	99.5	152	Phosphate-induced protein 1 conserved region family protein
Os02g0757100	23.66	34.03	34.11	6.97	5.65	6.38	496	708	754	137	110	122	Similar to Phi-1 protein
Os02g0758000	59.22	98.92	75.25	12.68	13.45	25.11	1166	1933	1562	234	246	451	Similar to Low molecular weight heat shock protein precursor (Mitochondrial small heat shock protein 22)
Os02g0759400	6.93	11.9	11.66	0.31	0.18	0.5	213	363	378	9	5	14	Zinc finger, RING/FYVE/PHD-type domain containing protein
Os02g0761300	0.26	0.26	0.37	0	0	0	6	6	9	0	0	0	Protein of unknown function DUF1645 family protein
Os02g0762100	1.5	1.43	1.08	3.1	2.84	3.39	33	32	25	64	58	68	Similar to Regulator of ribonuclease-like protein 2
Os02g0762200	3.81	5.24	5.9	2.63	0.85	0.56	82	112	134	53	17	11	Zinc finger, CCHC-type domain containing protein
Os02g0762800	1.05	0.92	1.45	0.43	0.27	0.08	58	50	84	22	14	4	Similar to ATRAD54/CHR25 (ARABIDOPSIS HOMOLOG OF RAD54); ATP binding / DNA binding / helicase
Os02g0763200	5.23	8.05	8.48	3.42	2.43	0.92	199	304	340	122	86	32	Similar to Galactoside 2-alpha-L-fucosyltransferase (EC 2.4.1.69) (Xyloglucan alpha-(1,2)-fucosyltransferase) (AtFUT1)
Os02g0763800	1.98	1.66	1.56	5.59	5.99	4.83	48	40	40	127	135	107	Xyloglucan fucosyltransferase domain containing protein
Os02g0764500	3.06	2.49	2.76	1.06	0.71	0.6	51	45	53	18	12	10	Similar to Lhca5 protein
Os02g0764700	12.5	15.09	10.74	0.99	0.6	2.44	202	242	183	15	9	36	Similar to Ethylene-responsive transcription factor 4 (Ethylene-responsive element binding factor 4) (Related to APETALA-2 protein 5) (EREBP-4) (AtERF4)
Os02g0766600	28.66	32.5	28.75	73.33	94.87	122.69	486	547	514	1165	1494	1898	Protein of unknown function DUF1685 family protein
Os02g0766700	8.73	12.81	11.74	2.37	1.96	2.54	283	412	401	72	59	75	bZIP transcription factor, Regulation of ABA signaling and biosynthesis, Drought resistanc
Os02g0767200	5.41	5.14	5.82	1.79	1.83	0.67	171	161	194	53	52	18	Lipase, class 3 family protein
Os02g0767400	0.3	0.49	0.18	0	0.04	0	16	26	10	0	2	0	Serine/threonine protein kinase-related domain containing protein
Os02g0767500	45.84	59.17	60.08	31.3	23.17	17.38	1310	1678	1810	838	615	453	Mitochondrial phosphate transporter
Os02g0767600	2.57	1.5	1.87	10.67	9.94	9.33	64	37	49	249	230	212	Similar to RHC1A
Os02g0768600	28.61	35.86	34.2	20.89	12.76	12.16	611	760	770	418	253	237	Similar to Chloroplast inorganic pyrophosphatase (EC 3.6.1.1)
Os02g0769200	0.6	0.96	0.71	0.07	0.24	0.17	27	43	34	3	10	7	Similar to erwinia induced protein 1
Os02g0770700	1.79	3.37	3.52	1.26	0.83	0.22	118	221	245	78	51	13	Peptidase C50, separase domain containing protein
Os02g0771450	4.08	5.38	5.34	0.55	0.59	0.24	108.42	142	149.57	13.69	14.57	5.86	Hypothetical conserved gene
Os02g0771666	0	0	0	0.13	0.41	1.46	0	0	0	2.2	6.61	23.2	Hypothetical gene
Os02g0771700	16.17	19.55	16.79	6.7	4.82	2.12	551	661	603	213.8	152.39	65.8	Glycoside hydrolase, family 17 protein
Os02g0777400	0.27	0.61	0.7	1.85	2.48	1.76	8	18	22	52	69	48	Similar to ER (ERECTA); transmembrane receptor protein kinase
Os02g0777800	2.12	3.32	4.18	0.59	0.62	0.23	111	173	231	29	30	11	Protein kinase, catalytic domain domain containing protein
Os02g0778500	10.81	13.33	12.81	23.72	24.11	30.44	388	475	485	798	804	997	Chalcone isomerase domain containing protein
Os02g0778666	1.4	0.96	2.27	6.2	2.26	4.65	30.19	20.58	51.58	124.94	45.18	91.32	Non-protein coding transcript
Os02g0780700	12.08	17.5	16.03	7.5	6.74	5.86	567	815	793	330	294	251	Lipase, class 3 family protein
Os02g0781300	0.79	2.1	2.12	0.08	0	0	11	29	31	1	0	0	Similar to AP2/ERF domain-containing transcription factor
Os02g0781400	6.35	13.2	11.22	3.31	1.86	1.17	125	258	233	61	34	21	Similar to 20 kDa chaperonin, chloroplast precursor (Protein Cpn21) (Chloroplast protein Cpn10) (Chloroplast chaperonin 10) (Ch-CPN10)
Os02g0782800	0.92	1.61	1.93	0.8	0.15	0.11	27	47	60	22	4	3	Leucine-rich repeat domain containing protein
Os02g0787600	0.71	1.08	0.57	0.2	0.34	0.06	42.75	63.76	36.06	10.94	18.62	3	Glutamate receptor-related domain containing protein
Os02g0787800	23.69	25.86	25.27	12.37	11.09	9.08	755.01	817.97	849.13	369.33	328.28	263.89	Diacylglycerol kinase accessory region domain containing protein
Os02g0788800	5.58	9.19	9.14	4.75	3.63	2.7	150	258	278	126	93	60	Amino acid transporter, transmembrane domain containing protein
Os02g0789600	62.31	71.38	62.96	31.47	30.46	29.15	2456	2792	2616	1162	1115	1048	Similar to DEM2
Os02g0790500	46.97	50.33	46.8	24.33	20.97	16.92	1979	2173	2162	978	751	538	Hypothetical protein
Os02g0791450	1.78	7.08	3.61	0.22	1.73	0.42	37.55	148.52	80.43	4.34	34.03	8.09	Hypothetical protein
Os02g0793900	24.04	26.98	27.66	83.63	90.16	85.26	492	548	597	1604	1714	1592	Ubiquitous nuclear protein, Regulation of photoperiodic flowerin
Os02g0794600	10.15	15.17	11.13	5.42	3.86	4.03	116	172	134	58	41	42	Similar to Copper chaperone COX17-1
Os02g0795732	1.43	2.88	1.94	0.36	0	0	30	60	43	7	0	0	Glucoamylase, putatuve domain containing protein
Os02g0796600	5.86	6.19	5.32	13.16	17.41	18.08	142	149	136	299	392	400	Esterase/lipase/thioesterase domain containing protein
Os02g0797200	81.13	117.01	114.74	55.17	34.32	41.48	649	929	967.72	413.55	255	302.71	Similar to 60S ribosomal protein L39
Os02g0797400	7.32	7.31	9.31	2.46	1.57	0.62	337	334	452	106	67	26	MCM family protein
Os02g0799700	15.72	15.08	12.99	6	6.66	4.36	249	237	217	89	98	63	Similar to serine-rich protein
Os02g0802700	19.12	23.39	18.96	63.28	73.1	79.38	552	672	578	1715	1966	2099	Similar to MGDG synthase type A
Os02g0803300	16.3	17.84	19.99	8.6	7.2	5.26	628.98	683	813	310.97	258	185	Epsin-like, N-terminal domain containing protein
Os02g0803600	0.24	0.25	0.12	0.39	0.79	0.93	4	4	2	6	12	14	Longin domain containing protein
Os02g0804100	90.15	142.55	126.49	67.83	45.81	53.35	678	1064	1003	478	320	366	Similar to predicted protein
Os02g0805200	16.59	18.83	22.63	7.97	4.42	2.64	331	373	476	149	82	48	Proliferating cell nuclear antigen (PCNA) (Cyclin)
Os02g0806350	9.58	11.64	10.88	4.88	4.13	3.84	410.56	495.28	491.62	196.08	164.53	150.34	Hypothetical protein
Os02g0806400	12.69	13.14	16.85	5.31	5.44	4.35	228.36	262.79	334.52	103.67	99.03	86.72	Similar to Gata zn finger family protein
Os02g0810200	0.56	0.68	0.69	0.08	0.14	0.06	30	36	39	4	7	3	Kinesin-related protein, Regulation of cell division and plant developmen
Os02g0812000	0.05	0.1	0	1.07	0.91	1.09	1	2	0	20	17	20	NAD(P)-binding domain containing protein
Os02g0813166	2.64	4.18	3.59	0.84	0.77	0.16	37	58	53	11	10	2	Cyclin-like F-box domain containing protein
Os02g0813600	3.14	3.06	3.69	0.85	0.53	0.4	95	92	118	24	15	11	Thiolase-like, subgroup domain containing protein
Os02g0814000	28.1	43.56	39.34	8.65	8.32	8.98	607	934	896	175	167	177	Protein of unknown function DUF862, eukaryotic domain containing protein
Os02g0815500	45.61	58.31	57.12	33.3	25.06	18.15	1127	1430	1488	771	575	409	Alcohol dehydrogenase class III (EC 1.1.1.1) (Glutathione-dependent formaldehyde dehydrogenase) (EC 1.2.1.1) (FDH) (FALDH) (GSH-FDH)
Os02g0816400	2.55	2.71	2.75	6.64	7.69	4.14	155	163	178	378	434	229	Protein of unknown function DUF3741 domain containing protein
Os02g0816500	12.86	19.76	16.95	8.76	5.63	4.62	177	270	246	113	72	58	Tubulin binding cofactor A family protein
Os02g0816600	10.92	12.35	15.34	5.2	4.1	4.09	211	235	310	95	71	64	Similar to ABC(yeast) homolog1
Os02g0816800	31.65	38.97	38.2	19.69	16.08	11.47	892	1090	1135	520	421	295	Mitochondrial complex I subunit, Mitochondrial NADH dehydrogenase [ubiquinone] 1 alpha subcomplex subunit, Embryo development, Endosperm starch synthesi
Os02g0816900	33.59	39.3	39.26	106.63	129.06	86.01	2505	2909	3087	7452	8940	5852	Myosin XI (Fragment)
Os02g0818000	16.9	19.11	28.91	12.98	10.56	6.34	285.97	320.94	515.77	205.81	165.99	97.94	Similar to Brown planthopper-induced resistance protein 1
Os02g0819600	6.52	8.29	9.32	5.29	3.63	2.1	205	255	308.89	154	106	59	Serine/threonine protein kinase-related domain containing protein
Os02g0820600	7.6	10.85	9.4	3.34	2.56	1.95	214	303	279	88	67	50	Conserved hypothetical protein
Os02g0822600	6.26	8.16	8.34	6.26	2.04	1.8	99	128	139	67	30	26	Similar to 50S ribosomal protein L9
Os02g0823100	22.36	22.79	25.68	8.6	9.59	6.9	522	528	632	188	208	147	Similar to Plasma membrane intrinsic protein (Plasma membrane integral protein ZmPIP1-5)
Os02g0825600	0.29	0.44	0.29	3.98	4.81	3.21	19	26	18	189.36	225.53	152	Similar to signal peptide peptidase family protein
Os02g0826600	3.53	3.69	4.44	1.68	2.24	0.75	139	144	184	62	82	27	Leucine-rich repeat, typical subtype containing protein
Os02g0827400	0	0.18	0	1.59	0.47	1.35	0	2	0	17	5	14	Similar to predicted protein
Os02g0828900	1.42	2.79	1.67	0.4	0.25	0.23	83	156	104	22	14	11	Transcription factor jumonji domain containing protein
Os02g0829100	1.84	3.04	2.37	1.31	0.25	0.16	39	64	53	26	5	3	Replication protein A 30kDa
Os02g0833200	3.14	4.44	3.85	1.4	1.32	0.97	146	205	189	61	57	41	Hypothetical conserved gene
Os03g0100200	20.73	25.07	20.45	3.96	3.72	4.07	324	388.86	337	58	54	58	Transcriptional coactivator/pterin dehydratase family protein
Os03g0103300	81.06	107.57	133.2	22.38	20.45	8.87	1353	1782	2344	350	317	135	Hybrid proline- or glycine-rich protein, Controll of low-temperature germinability, Pre-harvest sprouting resistanc
Os03g0103800	11.98	18.97	20.06	6.97	7.79	3.92	506.68	795.92	894.41	276.18	305.8	151.33	Conserved hypothetical protein
Os03g0104100	1.02	0.66	1.24	0.12	0.21	0.31	36	23	46	4	7	10	Protein phosphatase 2C, N-terminal domain containing protein
Os03g0104400	11.37	12.89	11.72	5.72	4.91	3.37	341.81	379.27	369.04	157.8	138.5	91.57	Protein of unknown function DUF1677, Oryza sativa domain containing protein
Os03g0104800	0.07	0.07	0	0.28	0.24	0.22	3	3	0	12	10	9	Hypothetical conserved gene
Os03g0105300	9.47	10.67	9.34	4.22	4.07	2.72	314.19	352.73	326.96	131.2	125.5	82.43	Protein of unknown function DUF1677, Oryza sativa domain containing protein
Os03g0105600	14.39	16.05	15.2	10.54	6.26	3.94	433	479.18	482	297	175	108	Tubulin beta-1 chain (Beta-1 tubulin)
Os03g0106400	0.38	0.66	0.36	1.14	1.24	0.63	10	17	10	28	30	15	Similar to Branched-chain-amino-acid aminotransferase 5, chloroplast precursor (EC 2.6.1.42) (Atbcat-5)
Os03g0108300	9.92	11.5	19.21	5.29	1.69	0.89	209	240	426	105	33	17	Similar to xyloglucan endotransglucosylase/hydrolase protein 32
Os03g0109500	16.95	21.21	16.84	9.9	4.8	6.16	190	236	199	104	50	63	Similar to 40S ribosomal protein S17-4
Os03g0109700	7.94	11.55	10.51	4.82	2.67	2.32	177	256	247	101	55	47	Similar to predicted protein
Os03g0110600	1.64	2.19	1.88	0.61	0.62	0.21	43	57	52	15	15	5	Similar to LysM domain containing protein, expressed
Os03g0111300	348.1	356.95	325	663.02	624.89	898.95	2939	2991	2893	5245	4900	6924	Nonspecific lipid-transfer protein 2 (nsLTP2) (7 kDa lipid transfer protein)
Os03g0111600	7.75	11.28	10.5	6.47	4.37	2.44	264.6	382.33	378.17	207.03	138.52	75.96	Protein of unknown function DUF1618 domain containing protein
Os03g0113800	13.27	16.4	17.04	8.82	7.31	7.03	424	520	574	264	217	205	Tetratricopeptide-like helical domain containing protein
Os03g0114700	11.66	13.19	16.55	4.37	4.77	6.35	171	192	256	60	65	85	Non-protein coding transcript
Os03g0114800	15.89	16.77	15.87	3.67	3.29	4.66	492	484	483	102	86	105	Protein of unknown function DUF791 family protein
Os03g0115800	0.04	0.09	0.13	0.61	0.48	0.19	1	2	3	13	11	4	Conserved hypothetical protein
Os03g0116400	14.24	20.71	21.53	1.41	1.11	1.81	345	498	549.9	32	25	40	Similar to Membrane protein
Os03g0117000	0	0.26	0.21	0.41	1.04	1.06	0	4	3.43	6	15	15	Similar to Dihydrodipicolinate reductase, N-terminus family protein
Os03g0119300	4.61	7.31	5.85	2.2	1.1	0.52	213	335	285	95	47	22	Peptidase S8, subtilisin-related domain containing protein
Os03g0119900	11.62	19.28	14.63	3.11	2.78	1.07	108.43	178.5	143.94	27.17	24.06	9.1	Similar to Histone H4
Os03g0120100	35.29	41.85	33.29	18.69	15.73	11.66	899	1058	894	446	372	271	Protein of unknown function DUF284, transmembrane eukaryotic family protein
Os03g0121200	51.23	60.06	60.2	20.35	20.32	17.14	1227	1471.44	1538	475.07	459	380	Similar to Peroxidase 1
Os03g0121700	4.38	5.93	5.48	1.84	0.56	0.81	82.59	110.81	108.77	32.52	9.8	13.93	Similar to Nascent polypeptide-associated complex alpha subunit-like protein 3 (NAC-alpha-like protein 3) (Alpha-NAC-like protein 3)
Os03g0122200	7.16	9.87	9.94	5.32	2.47	1.76	125	171	183	87	40	28	Similar to 50S ribosomal protein L11
Os03g0122300	2.28	2.43	1.54	0.45	0.52	0.23	52	55	37	9	11	3.83	Similar to Flavanone 3-hydroxylase-like protein
Os03g0123800	3.97	4.72	4.1	1.14	2.19	0.89	78	92	85	21	40	16	Similar to Hydrolase
Os03g0124300	54.29	49.85	57.85	24.18	22.72	15.35	1529	1393	1716	637	594	394	Similar to ATP binding protein
Os03g0125100	5.89	7.55	8.67	1.97	1.26	1.55	121	154	188	38	24	29	Beta-carotene hydroxylase, Drought and oxidative stress resistanc
Os03g0126800	133.24	138.12	132.82	43.51	45.53	39.7	3396.22	3493.98	3569.33	1039.17	1077.68	923.16	Similar to CBL-interacting protein kinase 9
Os03g0126825	11.7	13.97	11.99	5.66	4.24	5.25	517.78	614.02	559.67	234.83	174.32	211.84	Hypothetical gene
Os03g0127500	6.85	8.14	6.63	1.56	1.1	1.01	201	237	205	43	30	27	bZIP transcription factor, bZIP-1 domain containing protein
Os03g0128600	3.77	3.07	2.27	4.33	8.66	6.28	52	42	33	56	111	79	Conserved hypothetical protein
Os03g0128700	85.39	81.82	86.79	192.78	250.8	241.85	4271	4062	4577	9035	11651	11036	Calcium-dependent protein kinase, isoform 11 (EC 2.7.1.-) (CDPK 11)
Os03g0129100	2.48	2.81	3.18	0.33	0.58	0.12	88	99	119	11	19	4	Seven transmembrane protein MLO2
Os03g0129400	0	0.62	0.39	4.46	2.08	2.35	0	6	4	41	19	21	Conserved hypothetical protein
Os03g0131200	28.16	26.82	31.63	11.3	16.37	7.53	910	865	1083	341	487	219	Catalase, Hydrogen peroxide-induced leaf cell deat
Os03g0132000	9.16	11.6	12.35	5.75	4.6	1.68	328	412	466	193	153	55	Similar to 4-coumarate-CoA ligase-like protein
Os03g0132200	7.09	5.73	6.68	3.33	1.57	0.88	140.92	113	140	61.98	29	16	Expansin-like protein A
Os03g0132900	0.21	0.05	0.34	0.5	1.12	0.74	4	1	7	9	20	13	Similar to Chitinase 11
Os03g0133000	2	2.1	3.07	1.04	0.62	0.29	45	47	72.9	22	13	6	NAC transcription factor, Drought and salt stress tolerance, Modulation of ABA-mediated pathwa
Os03g0133100	12.96	15.92	8.07	36.74	39.68	50.79	160	195	105	425	455	572	Conserved hypothetical protein
Os03g0133400	10.6	13.12	15.68	4.3	1.73	1.35	284	349	443	108	43	33	Peptidoglycan-binding Lysin subgroup domain containing protein
Os03g0133800	2.58	2.9	3.34	1.06	0.82	0.72	97.04	108.28	132.69	37.49	28.71	24.83	Similar to predicted protein
Os03g0134900	0	0.09	0.12	0.14	0.47	0.48	0	2	3	3	10	10	Similar to Glutathione S-transferase GSTF14 (Fragment)
Os03g0135100	0.06	0	0	0.44	1.53	0.73	1	0	0	7	24	11.2	Glutathione S-transferase GSTF15
Os03g0140200	1.51	1.72	2.63	5.1	4.06	2.7	30	34	55	95	75	49	Similar to Cytochrome P450 86A1 (EC 1.14.-.-) (CYPLXXXVI) (P450-dependent fatty acid omega-hydroxylase)
Os03g0140400	0.3	0.19	0	0.57	0.93	0.62	10	6.38	0	18	29	19	Cytochrome P450 protein CYP96B4, Growth regulation, Drought stress respons
Os03g0140900	2.32	3.81	4.11	0.71	0.38	0.69	59	96	110	17	9	16	Conserved hypothetical protein
Os03g0141000	16.04	22.62	23.91	12.01	8.24	8.85	570	798	896	400	272	287	60S ribosomal protein L21
Os03g0141200	58.45	81.48	73.12	29.81	29.54	26.48	2139	2959	2821	1022	1004	884	Similar to Beta-amylase PCT-BMYI (EC 3.2.1.2)
Os03g0143400	8.85	21.01	16.48	6.61	2.35	2.61	349	822	685	244	86	94	Similar to mitochondrial chaperonin-60 [Oryza sativa (japonica cultivar-group)]
Os03g0144800	12.55	13.77	13.61	7.61	5.33	5	570	621	652	324	225	207	Similar to Xyloglucan galactosyltransferase KATAMARI 1 (EC 2.4.1.-) (MURUS3 protein)
Os03g0145500	13.9	16.76	15.47	8.08	6.53	4.34	843	1009	989	459	368	240	DENN domain containing protein
Os03g0146100	403.71	399.8	402.56	146.98	119.85	90.22	7372.58	7098.27	7512.79	2513.73	1847.34	1325.16	Tonoplast intrinsic protein (Tonoplast water channel)
Os03g0146400	13.01	17.56	16.56	8.76	9.31	5.21	474	635	636	300	316	173	Pheophorbide a oxygenase, Leaf senescence, Wound response
Os03g0146800	0	0	0.09	0.53	0.11	0.88	0	0	1	5	1	8	Non-protein coding transcript
Os03g0147400	44.48	55.47	60.68	30.15	26.1	12.29	1757	2136	2489	1121	929	418	Divalent ion symporter domain containing protein
Os03g0148000	0.94	1.12	1.74	0.23	0.35	0.08	26	31	51	6	9	2	Protein of unknown function DUF677 family protein
Os03g0148700	4.02	4.47	5.3	0.6	0.88	0.27	123	133	157	15	25	4	Similar to Calcium/calmodulin-regulated receptor-like kinase
Os03g0149300	20.94	27.27	30.64	16.59	14.4	7.35	540	698	833	401	345	173	Protein of unknown function DUF6, transmembrane domain containing protein
Os03g0150600	3.73	5.34	6.4	1.68	0.76	0.47	121	172	219	51	23	14	Pi transporter, Pi homeostasi
Os03g0151600	9.01	10.25	8.88	4.47	2.25	2.61	155	175	161	72	36	41	Acyl-CoA N-acyltransferase domain containing protein
Os03g0152000	28.39	42.36	40.68	16.03	9.76	12.62	705	1044	1065	373	225	286	Heavy metal transport/detoxification protein domain containing protein
Os03g0152100	4.07	3.69	2.75	1.42	1.08	0.84	101	91	72	33	25	19	Similar to E2F-DP transcription factor
Os03g0152400	6.98	7.84	8.27	4.56	4.31	2.36	237	264	296	145	136	73	Similar to 4-coumarate--CoA ligase-like 1
Os03g0152900	1.31	1.88	2.19	0.66	0.74	0.16	72	103	127	34	38	8	Similar to predicted protein
Os03g0154100	1.43	4.27	4.15	0.4	0.26	0.26	42	125	129	11	7	7	Aromatic-ring hydroxylase family protein
Os03g0154750	20.93	28.73	27.88	8.08	5.01	5.83	205.69	280.19	288.87	74.39	45.76	52.3	Hypothetical gene
Os03g0155900	0.47	0.94	0.5	0	0	0	8	16	9	0	0	0	Alpha-expansin OsEXPA18
Os03g0157600	5.16	4.39	6.04	13.6	19.37	14.94	64	54	79	158	223	169	Heat shock protein Hsp20 domain containing protein
Os03g0157700	6.72	8.58	6.98	18.05	16.98	11.51	284	360	311	715	667	444	Protein of unknown function DUF639 family protein
Os03g0158000	1.19	0.76	1.04	0.17	0	0.18	22	14	20.26	3	0	3	Hypothetical protein
Os03g0158200	36.65	42.46	39.2	16.06	14.35	11.31	1303.54	1498.59	1469.83	535	474	367.09	DEAD-like helicase, N-terminal domain containing protein
Os03g0159600	34.89	43.3	36.34	101.72	87.23	79.17	786	968	863	2147	1825	1627	Similar to Rab28 protein
Os03g0161200	2.42	3.91	3.68	1.14	0.78	0.37	100	160	160	44	30	14	Similar to Sulphate transporter
Os03g0161900	2.66	4.24	3.16	1.51	1.1	1.18	83	130	119	48	35	30	Similar to Isoform 2 of Heat stress transcription factor A-2d
Os03g0162200	2.98	4.19	4.01	2.15	0.6	0.53	43	60	61	29	8	7	Similar to Histone H2A
Os03g0162400	0.19	0.32	0.2	1.1	0.46	0.24	6.27	10.37	7.03	34.06	14.19	7.23	Hypothetical protein
Os03g0164400	0.07	0.02	0.02	0.39	0.42	0.29	3	1	1	15	16	11	Hypothetical conserved gene
Os03g0165400	9.71	14.12	11.5	3.94	3.12	1.75	535	725	653	187	150	66	Similar to Relative to SR12 protein (Fragment)
Os03g0165900	0.33	0.41	0.08	1.1	0.64	0.65	8	8	2	23	12	14	Tetratricopeptide-like helical domain containing protein
Os03g0166000	14.22	24.35	22.51	14.22	5.26	3.52	332	564	554	311	114	75	Alba, DNA/RNA-binding protein family protein
Os03g0167700	90.96	98.14	94.32	46.94	36.63	36.68	2766.98	2963	3025	1338	1035	1018	Similar to Serine/threonine protein phosphatase PP2A-3 catalytic subunit (EC 3.1.3.16)
Os03g0168100	35.09	46.18	30.12	79.41	82.91	64.77	958	1251	867	2031	2102	1613	Late embryogenesis abundant protein repeat containing protein
Os03g0170100	2.47	3.35	3.7	0.51	0.51	0.21	26	35	41	5	5	2	Conserved hypothetical protein
Os03g0174500	50.7	64.92	64.46	37.21	18.59	18.81	1492	1896	2000	1026	508	505	Similar to Adenylosuccinate synthetase, chloroplast precursor (EC 6.3.4.4) (IMP-- aspartate ligase) (AdSS) (AMPSase) (Fragment)
Os03g0177300	17.58	18.03	19.3	9.36	8.92	7.37	507	516	587	253	239	194	Zinc finger, RING/FYVE/PHD-type domain containing protein
Os03g0177400	718.75	878.99	831	496.9	291.22	242.19	20002.8	23981.1	24194.6	12713.8	7404.14	5943.82	EF-1 alpha
Os03g0177500	447.12	466.27	473.5	334.74	205.94	142.51	13656.9	14134.4	15248.2	9579.77	5841.81	3971.02	EF-1 alpha
Os03g0177900	316.65	376.83	367.13	224.17	149.97	127.84	8808.43	10256	10778.8	5706.4	3432.29	3038.22	EF-1 alpha
Os03g0178400	4.28	5.62	8.98	2.67	1.81	1.74	89	116	197	52	35	33	Alpha/beta hydrolase fold-1 domain containing protein
Os03g0179100	0.79	1.05	0.35	1.76	2.77	2.82	13	17	6	27	42	42	Similar to predicted protein
Os03g0180900	14.02	15.76	14.12	6.88	5.41	5.79	276	308	293	127	99	104	Tify domain containing protein
Os03g0181100	23.91	33.62	28.44	11.72	11.39	10.12	360	501	452	167	163	141	Tify domain containing protein
Os03g0181500	27.27	30.53	39.02	19.06	19.24	7.38	916.14	1026	1393	604.76	587.55	228	Fatty acid elongase (beta-ketoacyl-CoA synthase), Shoot developmen
Os03g0182600	111.98	121.3	113.62	68.73	46.58	37.13	2612	2808	2794	1502	1009	790	Ribosomal protein S2 family protein
Os03g0182700	30.46	43.86	42.56	23.98	16.75	16.46	564	806	831	416	288	278	Eukaryotic translation initiation factor 3 subunit 12 (eIF-3 p25) (eIF3k)
Os03g0182800	7.98	9.98	9.84	3.37	2.57	1.22	187	232	243	74	56	26	Similar to Ethylene responsive element binding factor
Os03g0182900	1.06	2.27	1.54	0.2	0.13	0.41	17	36	26	3	2	6	Non-protein coding transcript
Os03g0186800	24.75	29.41	25.83	13.85	11.86	9.25	519	612	571	272	231	177	Modifier of rudimentary, Modr family protein
Os03g0187000	11.45	16.5	17.17	8.11	5.6	5.21	205	293	324	136	93	85	Similar to EMB514
Os03g0187400	4.5	5.2	4.03	1.19	1.03	0.94	89	102	84	22	19	17	Zinc finger, FYVE/PHD-type domain containing protein
Os03g0187550	1.41	1.79	2.08	0.81	0.26	0.16	53.26	67.05	82.66	28.48	9.22	5.41	Hypothetical gene
Os03g0187600	42.34	46.93	46.75	10.75	8.29	6.03	851.74	936.95	991.34	202.52	154.78	110.59	GRAM domain containing protein
Os03g0188900	2.72	2.13	3.81	0.47	0.64	0.67	76	59	105	11	16	17	Similar to HAHB-7 (Fragment)
Os03g0189100	10.94	14.5	13.85	4.14	3.54	3.78	206	271	275	73	62	65	Uncharacterised protein family UPF0503 domain containing protein
Os03g0190100	2.42	2.37	2.64	1.06	0.57	0.44	73	71	84	30	16	12	UbiA prenyltransferase family protein
Os03g0190300	3.49	4.54	0.64	0.32	0.46	0.21	117.97	152.21	22.96	10.15	14.45	6.37	Similar to protein binding protein
Os03g0190500	2.15	2.72	3.04	0.67	0.42	0.39	55	69	82	16	10	9	Hypothetical gene
Os03g0191900	3.01	4.82	5.41	0.8	0.66	0.76	70.61	112.26	133.73	17.48	14.32	16.23	Pathogenesis-related transcriptional factor and ERF domain containing protein
Os03g0192300	1.51	2.28	1.75	0.5	0.36	0.16	32	48	39	10	7	3	Hypothetical conserved gene
Os03g0192750	0	0.29	0.14	0.89	0.57	0.27	0	4.66	2.38	13.59	8.59	4.05	Hypothetical gene
Os03g0194900	13.88	11.73	13.39	5.5	3.21	1.69	361	307	372	135	79	41	Uncharacterised conserved protein UCP037471 domain containing protein
Os03g0195475	0.22	0.06	0.05	0.98	0.15	0.25	9	2.33	2	37.14	5.79	9.34	Hypothetical protein
Os03g0195800	0.02	0	0	0.23	0.13	0.2	1.13	0	0	10.48	6	9	Similar to Sulfate transporter (Fragment)
Os03g0197000	3.1	4.14	5.19	1.75	1.13	0.75	68	90	120	36	23	15	Di-trans-poly-cis-decaprenylcistransferase-like domain containing protein
Os03g0197100	1.3	2.52	1.76	0.69	0.81	0.28	52	100	74	26	30	10.2	Similar to Sugar transporter protein
Os03g0197900	0.26	0.32	0.5	1.96	2.09	2.82	5	6	10	35	37	49	Protein of unknown function DUF623, plant domain containing protein
Os03g0198400	23.93	27.32	28.41	15.6	12.81	10.68	782.74	887	979.74	478	389.17	318.73	Similar to Seryl-tRNA synthetase (EC 6.1.1.11) (Serine--tRNA ligase) (SerRS) (Fragment)
Os03g0198600	2.03	2	2.06	0.46	0.26	0.11	42	41	45	9	5	2	Homeodomain-leucine zipper transcription factor, Regulation of panicle exsertio
Os03g0200500	125.76	192.01	175.45	97.02	64.01	64.55	2302	3463	3366	1664	1071	1078	40S ribosomal protein S3a (CYC07 protein)
Os03g0200800	3.57	6.28	6.63	2.08	1.81	1.07	66	115	129	36	31	18	ARF/SAR superfamily domain containing protein
Os03g0201000	0.9	1.78	1.18	0.37	0.32	0.19	21	41	29	8	7	4	Conserved hypothetical protein
Os03g0203200	16.19	16.82	19.76	8.94	5.85	2.44	427	441	551	221	143	59	Alpha/beta hydrolase, Strigolactone receptor, Strigolactone perception, Reguration of shoot branchin
Os03g0203700	5.9	6.16	5.09	27.12	28.25	19.85	373	387	341	1624	1679	1164	Similar to Calcium-transporting ATPase 2, plasma membrane-type (EC 3.6.3.8) (Ca(2+)-ATPase isoform 2)
Os03g0203800	12.15	16.66	13.63	5.41	3.39	2.96	405	551	479	169	105	90	Cyclin D domain containing protein
Os03g0207200	2.4	2.78	2.49	1.51	0.71	0.65	73	84	80	43	20	18	Syntaxin 6, N-terminal domain containing protein
Os03g0207400	23.73	30.82	27.65	7	6.24	5.91	713	919	876	197	174	162	Similar to Protein phosphatase 2C-like
Os03g0208900	11.51	14	13.67	8.87	6.57	4.07	353	426	442	255	187	114	Similar to ADP-glucose pyrophosphorylase (Fragment)
Os03g0210600	2.52	2.87	4.88	1	0.86	0.77	54	61	110	20	17	15	Conserved hypothetical protein
Os03g0212700	74.3	88.16	87.6	51.79	41.77	30.51	2675	2988	3160	1657	1343	874	Similar to Cytochrome C reductase-processing peptidase subunit I, MPP subunit I, P55
Os03g0214100	4.14	4.96	4.69	1.19	0.79	0.56	163	194	195	44	29	20	Replication protein A1
Os03g0214400	22.78	20.93	22.22	42.26	56.48	42.79	737	672	758	1281	1697	1263	Similar to Digalactosyldiacylglycerol synthase 2
Os03g0215000	7.41	10.59	11.1	6.8	4.39	2.57	239	335	370	200.47	129.27	73.26	Similar to integral membrane family protein
Os03g0218400	6.27	6.57	3.38	1.03	0.71	0.81	220	229	125	34	23	26	Similar to Hexose transporter
Os03g0220100	13.97	15.19	15.4	7.41	6.32	2.94	468.68	506	545	233	197	90	beta-ketoacyl-CoA synthase, Homolog of Arabidopsis CER6, Leaf cuticular wax synthesis, Very-long-chain fatty acid (VLCFA) elongatio
Os03g0221500	3.51	3.41	3.32	1.23	1.36	0.71	129	123	128	41	43	22	Glycoside hydrolase, family 17 protein
Os03g0221800	18.74	19.93	19.75	10.44	10.64	6.24	1261	1331	1401	658	665	383	Similar to Leucine Rich Repeat family protein, expressed
Os03g0223301	9.65	9.04	8.83	4.9	4.35	2.48	282	262	272	134	118	66	Hypothetical gene
Os03g0226200	6.59	14.46	9.35	2.17	1.33	1.75	91	198	136	28	17	22	Non-symbiotic hemoglobin 2 (rHb2
Os03g0231600	0.91	0.82	0.68	3.54	2.1	2.28	28	25	22	102	60	64	Similar to Branched-chain-amino-acid aminotransferase 3, chloroplast precursor (EC 2.6.1.42) (Atbcat-3)
Os03g0231700	8.09	7.71	7.4	3.72	3.47	2.47	347	343	347	174	160	104	Similar to squalene monooxygenase
Os03g0231950	2.73	2.31	2.95	12.51	15.25	14.74	57	48	65	245	296	281	Similar to Helix-loop-helix DNA-binding domain containing protein, expressed
Os03g0232800	5.03	6.21	5.85	1.39	0.31	0.49	124	152	152	32	7	11	Similar to Lecithin:cholesterol acyltransferase family protein, expressed
Os03g0236200	4.5	8	8.03	0.66	0.9	0.21	161	284	303	22	30	7	Similar to Glutamate decarboxylase isozyme 3 (EC 4.1.1.15)
Os03g0236966	3.94	7.04	6.59	3.63	2.07	1.85	131	232	231	113	64	56	Similar to TPR Domain containing protein, expressed
Os03g0239200	15.37	20.81	19.66	6.3	4.45	3.57	696	934	938	267	185	147	Similar to CONSTANS interacting protein 6
Os03g0240400	1.86	1.43	1.77	8.93	10.33	3.66	97	74	97	436	500	174	Conserved hypothetical protein
Os03g0240600	2.46	4	3.4	0.67	1.36	0.58	70	113	102	18	36	15	U-box containing E3 ligase, Response to phosphate starvatio
Os03g0240700	19.74	25.04	24.93	8.43	7.6	8.94	305	384	406	122	109	126	Similar to Erwinia induced protein 2
Os03g0240800	20.03	30.52	27.25	15.42	8.01	8.52	323	489	466	235	120	126	Similar to AGL157Cp
Os03g0241900	83.33	105.36	100.74	12.97	12.16	24	2634	3305	3357	352	357	614	Similar to Senescence-associated protein 12
Os03g0242100	2.46	3.15	2.66	1.65	1.25	0.47	108	137	123	68	51	19	Conserved hypothetical protein
Os03g0242300	8.48	11.13	13.34	4	4.75	2.76	259.34	337.84	430.46	114.62	134.87	77	Hypothetical protein
Os03g0245700	7.8	8.75	9.87	3.82	3.53	0.97	290	323	387	133	122	33	Thiolase-like, subgroup domain containing protein
Os03g0246100	1.93	2.47	1.59	0.75	0.68	0.23	55	70	48	20	18	6	Glycoside hydrolase, family 17 protein
Os03g0246500	35.64	38.75	38.9	19.66	14.87	11.4	2560	2763	2946	1323	992	747	Protein of unknown function DUF869, plant family protein
Os03g0247900	9.18	13.8	16.25	4.44	3.67	4.98	291	434	543	132	108	144	F5O11.14 (ACR8)
Os03g0249100	0.91	1.84	2.06	0.27	0.17	0.24	29	58	69	8	5	7	Conserved hypothetical protein
Os03g0251500	2.94	2.97	3.39	1.59	1.65	0.8	158	158	192	80	82	39	Similar to T-cell immune regulator 1 transcript variant 3 (Fragment)
Os03g0252100	0.9	0.95	0.64	0.32	0.07	0.07	27	28	20	9	2	2	Alpha/beta hydrolase fold-3 domain containing protein
Os03g0254000	3.27	4.2	3.94	2.52	1.44	0.57	183	233	232	132	75	29	NB-ARC domain containing protein
Os03g0255500	19.38	21.89	19.61	44.75	42.25	45.54	666	647	668	1216	1306	1055	Similar to Phosphoenolpyruvate carboxykinase 4 (EC 4.1.1.49) (Fragment)
Os03g0256800	0.59	0.84	0.55	1.62	1.66	0.96	30	43	30	78	79	45	Similar to RhoGAP domain containing protein, expressed
Os03g0258900	3.27	3.11	2.78	1.28	1.29	1.08	109	103	98	40	40	33	Galactose oxidase, beta-propeller domain containing protein
Os03g0259100	19.15	23.64	21.74	10.18	4.39	3.96	249	305	298	124	53	47	Similar to Basic blue protein (Cusacyanin) (Plantacyanin) (CBP)
Os03g0263400	3.48	4.21	4.02	1.99	1.48	1.2	114	137	139	61	45	36	Similar to mitochondrial phosphate transporter
Os03g0263700	22.2	30.61	29.28	10.4	8.35	10.5	269	368	374	118	94	116	Similar to glycine-rich protein
Os03g0264150	12.16	16.16	14.89	4.02	3.45	3.46	481.95	635.81	622.22	149.3	127.15	125.01	Hypothetical gene
Os03g0264300	15.47	15.52	14.13	2.47	3.64	2.9	439.05	437.19	422.78	65.7	95.85	74.99	Similar to Protein kinase domain containing protein, expressed
Os03g0264400	11.54	14.28	13.65	7.48	5.54	3.35	370	462	452	232	163	92	Anthranilate synthase alpha 2 subunit
Os03g0264800	1	1.24	1.51	0.39	0.36	0.23	57	70	91	21	19	12	Similar to ATPase, AAA family protein, expressed
Os03g0265001	0.25	0.2	0.34	0.54	0.55	0.65	18.14	14.15	26.28	37.16	37.18	43.18	Hypothetical gene
Os03g0265100	12.54	12.11	13.42	33.18	42.35	51.48	451.86	432.85	509.72	1119.84	1416.82	1691.82	Glycosyltransferase, Leaf senescenc
Os03g0266100	33.17	32.12	33.74	55.48	69.66	76.45	566	544	607	887	1104	1190	Zinc finger, LIM-type domain containing protein
Os03g0266900	90.5	132.43	108.06	10.47	10	31.08	1208.73	1755.43	1521.7	131	124	378.69	Low molecular mass heat shock protein Oshsp17.3
Os03g0267000	19.69	30.86	24.34	1.78	2.31	5.7	247.27	384.57	322.3	21	27	65.31	Low molecular mass heat shock protein Oshsp18.0
Os03g0267100	1.83	4.17	2.17	0.2	0.25	0.26	130.25	294.93	163.45	13.47	16.71	16.89	Hypothetical protein
Os03g0267200	20	28.45	18.27	2.51	2.26	2.54	250.75	354.07	241.55	29.53	26.29	29.11	Low molecular mass heat shock protein Oshsp17.7
Os03g0268300	56.23	52.5	57.12	103.39	124.48	128.61	1692	1604	1792	2854	3421	3393	Similar to Digalactosyldiacylglycerol synthase 2
Os03g0268600	22.45	29.58	23.1	8.05	9.07	11.17	663.11	866.99	719.33	222.78	248.78	300.82	Similar to Protein phosphatase type 2C
Os03g0268900	19.68	19.95	20.54	13.35	8.98	6.63	366	368	403	233	155	112	Similar to tropinone reductase
Os03g0269300	5.21	4.52	5.08	0.23	0.47	0.66	173	150	178	7	15	20	Protein kinase-like domain containing protein
Os03g0269700	1.12	1.58	1.75	3.16	4.15	6.37	20	28	33	53	69	104	Protein of unknown function DUF604 family protein
Os03g0270500	1.32	0.78	0.54	0.05	0	0.08	26.54	15.6	11.4	1	0	1.45	Protein of unknown function DUF668 family protein
Os03g0270600	1.02	2.03	1.71	0	0.08	0.1	27.46	54.4	48.6	0	2	2.55	Cytochrome c domain domain containing protein
Os03g0270800	1.08	1.09	1.18	1.77	3.21	3.36	13	13	15	20	36	37	Conserved hypothetical protein
Os03g0271300	0.31	0.36	0.35	3.09	2.95	2.22	10.34	12	12.15	96	91	67.13	Similar to Pentatricopeptide repeat protein PPR868-14
Os03g0273800	13.21	18.85	21.03	12.2	5.64	3.28	305	432	512	264	121	69	HAD-superfamily hydrolase, subfamily IA, variant 3 domain containing protein
Os03g0274000	118.45	133.14	120.27	45.95	37.32	28.46	3501	3734	3714	1310	1090	691	Oxysterol-binding protein family protein
Os03g0276500	122.77	159.11	154.53	14.3	13.7	13.4	4902	6305	6505	535	508	488	Similar to Heat shock protein 70
Os03g0277500	41.25	43.38	37.33	125.82	133.72	172.66	458	478	437	1309	1379	1749	Similar to Glyoxalase family protein, expressed
Os03g0278200	26.46	37.64	38.94	15.98	14.08	9.24	1172.09	1625.57	1763.52	649.25	565	342	NAD(P)-binding domain containing protein
Os03g0279200	26.58	43.83	37.06	15.02	10.39	6.16	355	580.99	521.84	187.93	128.88	75	Similar to Histone H2A
Os03g0279600	6.35	15.09	10.34	5.16	3.19	2.84	120	283	206	87	56	49	Conserved hypothetical protein
Os03g0280700	9.16	9.69	9.82	6.31	4.84	3	583	612	659	376	286	174	Hypothetical conserved gene
Os03g0281000	14.48	21.19	21.76	11.52	7.75	5.86	672	976	1065	501	334	248	Similar to Ankyrin-like protein
Os03g0281201	0.05	0	0	0.42	0.32	0.16	1	0	0	8	6	3	Conserved hypothetical protein
Os03g0281466	4.95	7.59	5.61	1.95	2.06	1.82	253.08	385.65	302.56	93.63	97.75	84.93	Hypothetical protei
Os03g0281500	4.55	4.89	6.4	2.5	2.46	1.01	240.92	257.35	357.44	124.37	121.25	49.07	Catharanthus roseus receptor-like kinase1-like kinas
Os03g0283100	17.61	16.59	17.71	46.82	35.85	40.61	380	365	414	920	737	764	Similar to In2-1 protein
Os03g0284500	2.46	2.61	2.38	1.06	0.76	0.92	77	81	78	31	22	26	HAD-superfamily subfamily IIA hydrolase, CECR5 protein
Os03g0284650	2.3	2.21	2.68	0.8	0.29	0.18	43	41	53	14	5	3	Gnk2-homologous domain domain containing protein
Os03g0285700	50.28	56.38	55.22	29.05	20.48	14.8	957	1065	1108	518	362	257	Similar to L-ascorbate peroxidase
Os03g0285800	13.61	22.4	23.42	4.66	4.22	2.81	342	556	620	110	98	65	MAP Kinase
Os03g0286500	1.55	1.94	1.2	0.39	0.4	0.4	38	47	31	9	9	9	Similar to RNA-binding region containing protein 1 (HSRNASEB) (ssDNA binding protein SEB4) (CLL-associated antigen KW-5). Splice isoform 2
Os03g0287800	4.35	5.98	7.13	2.47	2.45	1.77	90.2	123.25	155.97	48.05	47.31	33.58	Similar to beta3-glucuronyltransferase
Os03g0288700	8.52	9.92	10.86	3.77	2.94	2.17	181	209	243	75	58	42	Phosphatidic acid phosphatase type 2/haloperoxidase domain containing protein
Os03g0289200	13.86	15.99	17.14	8.25	8.11	4.15	346	396	451	193	188	93	Similar to H/ACA ribonucleoprotein complex subunit 1-like protein (GCR 101 snRNP)
Os03g0289800	0.21	0.58	0.47	0	0	0	5	14	12	0	0	0	Similar to Leucoanthocyanidin dioxygenase-like protein
Os03g0290300	47.86	53.68	51.06	4.58	2.92	3.65	848	944	954	76	48	59	Similar to W-3 fatty acid desaturase (Fragment)
Os03g0290900	11.04	11.29	11.39	29.46	40.96	34.06	274	278	298	685	944	771	Protein of unknown function DUF231, plant domain containing protein
Os03g0292100	20.55	35.2	40.45	14.48	10.87	10.55	621	1056	1289	410	305	291	Hypothetical conserved gene
Os03g0294032	1.79	2.62	2.51	1.06	1.04	0.68	78	112.9	114.94	43	42	26.88	Hypothetical gene
Os03g0294200	20.44	26.07	27.64	15.34	11.89	9.46	773	994	1092	524	422	306	Similar to Fructose-6-phosphate-2-kinase/fructose-2, 6-bisphosphatase
Os03g0294650	1.45	2.09	1.44	0.74	0.55	0.43	67.38	96.36	70.5	32.38	23.81	18.13	Hypothetical protein
Os03g0294700	2.19	2.31	1.96	1.01	0.73	0.48	90	94	85	39	28	18	Putative E3 ubiquitin ligase, Ethylene-overproduction protein1, Drought and submergence tolerance, Regulation of ethylene synthesi
Os03g0295500	18.74	23.73	25.54	13.87	11.81	7.49	222	279	319	154	130	81	CHCH domain containing protein
Os03g0295800	1494.03	1307.84	1291.41	592.81	544.03	528.2	25027	21739	22807	9309	8469	8074	Gamma interferon inducible lysosomal thiol reductase GILT family protein
Os03g0296400	44.69	56.43	56.83	31.71	21.94	17.6	1124	1389	1504	749	521	412	Similar to Eukaryotic translation initiation factor 2 subunit 1 (Eukaryotic translation initiation factor 2 alpha subunit) (eIF-2-alpha) (EIF- 2alpha) (EIF-2A) (Fragment)
Os03g0297000	6.84	7.46	9.35	1.5	1.12	1.47	101	114	141	21	16	20	Protein of unknown function DUF538 family protein
Os03g0297400	34.96	42.82	41.39	24.08	15.35	10.51	922	1121	1151	595	376	253	Acyl transferase domain containing protein
Os03g0299200	5.62	6.48	7.06	1.28	0.57	0.42	117	134	155	25	11	8	Similar to Alcohol dehydrogenase (Fragment)
Os03g0299900	58.08	66.4	68.67	41.22	24.44	18.04	1842	2090	2296	1225	720	522	Similar to Plastid aminotransferase (Fragment)
Os03g0300000	23.53	26.61	30.16	12.44	10.75	9.89	514.29	575.02	694.35	252.58	217.18	192.64	Similar to Xyloglucan 6-xylosyltransferase (EC 2.4.2.39) (AtXT1)
Os03g0300100	8.57	8.8	7.89	3.56	3.16	1.67	378.71	385.98	367.65	147.42	129.82	67.36	Hypothetical protein
Os03g0301200	43.65	55.88	53.83	14.26	10.94	12.48	1819	2313	2366	557	423	474	COBRA-like protein 7 precursor
Os03g0301500	0.18	0.05	0.17	0.76	0.72	0.1	4	1	4	16	15	2	Zinc finger, CCCH-type domain containing protein
Os03g0301700	9.9	10.2	10.61	3.62	2.43	3	347	356	393	119	80	96	Similar to Calmodulin-binding protein phosphatase
Os03g0302200	48.21	63.9	60.69	28.63	26.52	25.07	2902	3818	3852	1615	1483	1377	Zinc finger, RING/FYVE/PHD-type domain containing protein
Os03g0302800	27.45	35.19	37.56	9.16	4.96	8.6	560.03	712.47	807.67	175	93.96	160	Similar to Long cell-linked locus protein
Os03g0302900	5.71	7.44	7.11	4.41	3.29	1.31	329	426	432	238	176	69	Conserved hypothetical protein
Os03g0305400	69.29	80.1	80.32	21.18	15.36	16.13	1229	1410	1502	352	253	261	UspA domain containing protein
Os03g0305500	23.57	31.74	30.28	19.97	10.93	8.15	770	1029	1038	610	333	243	Argininosuccinate lyase, Root elongatio
Os03g0305800	1.66	1.91	2.91	0.84	0.49	0.14	50.84	58	94	24	14	4	Galactosyl transferase family protein
Os03g0306400	0	0	0	0.05	0.03	0.06	0	0	0	3	2	4	Similar to Lon protease homolog, mitochondrial
Os03g0307000	33.55	44.17	41.91	6.74	5.27	9.93	685	895	902	129	100	185	Conserved hypothetical protein
Os03g0307300	2.11	2.38	3.59	1.44	0.43	0.61	52.1	58.17	93.15	33.35	9.83	13.69	Nicotianamine synthase 1 (EC 2.5.1.43) (S-adenosyl-L-methionine:S- adenosyl-L-methionine:S-adenosyl-methionine 3-amino-3- carboxypropyltransferase 1
Os03g0308800	5.27	6.69	7.2	2.57	2.91	1.74	169	207	252	85	94	54	Tetratricopeptide-like helical domain containing protein
Os03g0310600	0.11	0.15	0.04	1.11	0.68	0.77	3	4	1	28	17	19	Protein of unknown function DUF247, plant family protein
Os03g0310800	44.16	50.29	49.84	14.32	13.55	23.45	737	833	877	224	210	357	Similar to Hypersensitive reaction associated Ca2+-binding protein
Os03g0313100	1.39	2.29	1.45	0.33	0.18	0.15	41	67	45	9	5	4	Similar to ANT-like protein
Os03g0314200	17.38	18.66	19	9.43	7.55	6.23	667	711	769	339	269	218	Cas1p-like family protein
Os03g0315400	5.67	11.46	9.65	0.92	0.44	0.6	165	331	296	25	12	16	Similar to Typical P-type R2R3 Myb protein (Fragment)
Os03g0316200	19.95	33.75	26.43	13.78	10.78	11.77	496	833	693	321	249	267	Similar to Galactinol synthase (Fragment)
Os03g0316900	15.46	17.4	15.01	7.21	5.38	5.73	334	373	342	146	108	113	Similar to NBD-like protein
Os03g0319300	117.33	146.45	147.85	40.8	34.03	30.94	1771	2194	2353	577	477	426	Calmodulin, Ca<sup>2+</sup> sensor, Ca<sup>2+</sup> signalling, Thermotoleranc
Os03g0321500	16	18.4	18.13	10.07	9.87	5.69	878	1002	1049	518	503	285	Protein of unknown function DUF632 domain containing protein
Os03g0322500	55.29	75.09	73.64	31.83	23.98	22.53	710	957	997	383	286	264	Similar to 14 kDa zinc-binding protein (Protein kinase C inhibitor) (PKCI)
Os03g0322800	34.77	36.58	36.93	13.47	13.39	14.79	835	872	935	303	281	324	Engulfment and cell motility, ELM domain containing protein
Os03g0322900	40.26	38.17	28.99	73.85	83.47	65.47	914	860	694	1571	1760	1356	Late embryogenesis abundant (LEA) protein, Abiotic stress toleranc
Os03g0323200	12	17.2	19.5	8.82	4.98	1.94	662.94	864	1060.47	403	283	88	Similar to Magnesium-chelatase subunit H family protein, expressed
Os03g0326100	0.86	1.06	1.09	0.27	0.18	0.07	41	50	55	12	8	3	Phospholipid-transporting ATPase 1 (EC 3.6.3.1) (Aminophospholipid flippase 1)
Os03g0327100	19.41	24.56	25.41	7.91	6.49	3.48	618	776	853	236	192	101	Similar to CUC1
Os03g0327600	341.37	366.93	321.33	157.88	111.49	91.88	10675	11388	10594	4626	3238	2621	Ricin B-related lectin domain containing protein
Os03g0329700	0	0.02	0.03	0.1	0.16	0.09	0	1	2	6	9	5	Similar to predicted protein
Os03g0330200	0.8	1.34	1.01	2.46	2.44	2.16	24	40	32	69	68	59	2,3-bisphosphoglycerate-independent phosphoglycerate mutase (EC 5.4.2.1) (Phosphoglyceromutase) (BPG-independent PGAM) (PGAM-I)
Os03g0330300	35	40.73	41.48	19.03	15.83	11.11	2107	2393	2619	1059	870	560	Similar to cDNA clone:001-032-H02, full insert sequence (Fragment)
Os03g0331600	26.93	31.39	33.91	15.42	10.22	8.25	440	509	584	236	155	123	Uncharacterised protein family Ycf54 domain containing protein
Os03g0333200	53.89	62.51	57.27	30.49	29.42	20.01	3029	3487	3394	1606	1536	1026	Receptor-like kinase, Control of reproductive growth and development, Repression of cell deat
Os03g0334000	34.16	30.64	35.28	72.91	87.38	64.39	1359	1209.97	1480	2718	3228.84	2337	Similar to Ribosomal protein S6 kinase
Os03g0334200	4.05	6.14	6.01	1.91	1.57	1.4	192.15	286.51	298.02	85.34	68.65	59.92	Protein of unknown function DUF3133 domain containing protein
Os03g0335500	2.63	3.14	2.93	1.48	1.48	0.53	165	196	194	87	86	30	Protein kinase, core domain containing protein
Os03g0337900	28	36.18	34.01	16.6	12.29	12.7	981	1258	1256	545	400	406	Similar to predicted protein
Os03g0339900	0.97	0.89	1.1	2.77	3	1.35	65	59	77	173	186	82	Similar to Serine/threonine protein kinase
Os03g0341300	1.2	1.15	1.14	2.5	2.39	2.71	19	18	19	37	35	39	Similar to Cytochrome c oxidoreductase
Os03g0343300	5.98	8.96	8.94	4.96	3.33	2.46	331	492	521	257	171	124	Small-subunit processome, Utp14 domain containing protein
Os03g0343900	10.51	8.37	12.3	4.43	2.65	3.62	124	98	153	49	29	39	Photosystem II PsbX domain containing protein
Os03g0344100	24.26	32.21	30.19	18.54	13.9	10.52	543	719	714	402	293	217	Similar to ASF/SF2-like pre-mRNA splicing factor SRP32''
Os03g0345500	0	0	0	0.34	0.35	0.33	0	0	0	5.04	5.07	4.72	Non-protein coding transcript
Os03g0347200	15.6	21.41	19.18	13.85	7.2	6.11	680	918	922	528	330	225	Armadillo-type fold domain containing protein
Os03g0349200	10.32	10.33	11.2	6.41	2.81	2.8	404	401	462	235	102	100	Similar to transposon protein
Os03g0352800	37.93	35.83	38.16	21.19	14.6	14.21	512	480	543	268	183	175	Similar to Acyl carrier protein 1 (EC 1.6.5.3) (EC 1.6.99.3)
Os03g0353400	86.82	97.06	95.88	54.62	39.36	33.68	1559	1731	1830	971	687	572	Similar to Poly(A)-binding protein C-terminal interacting protein 6
Os03g0354500	0.78	1.49	1.17	0.59	0.48	0.28	82.65	156.79	130.86	58.17	47.03	27.02	Domain of unknown function DUF834 domain containing protein
Os03g0356526	0.44	1.19	0.35	0	0	0	6	16	5	0	0	0	Hypothetical conserved gene
Os03g0357500	0	0.2	0.38	0.43	1.09	0.44	0	4	8	8	20	8	Plant lipid transfer protein/seed storage/trypsin-alpha amylase inhibitor domain containing protein
Os03g0360300	0	0.14	0.26	0.72	0.58	0.37	0	2	4	10	8	5	Conserved hypothetical protein
Os03g0369100	65.71	197.73	113.37	16.04	5.39	4.74	669	1998	1217	153	51	44	Bifunctional inhibitor/plant lipid transfer protein/seed storage domain containing protein
Os03g0370200	7.93	7.49	7.67	3.34	3.76	2.97	413	387	421	163	182	141	Similar to predicted protein
Os03g0374500	6.63	8.38	7.22	1.49	1.51	1.73	203.95	255.8	234.05	42.91	43	48.55	Similar to calmodulin-binding family protein
Os03g0376100	25.5	31.8	39.23	22.25	14.52	7.86	427	535	701	360	238	121	Similar to Cystathionine gamma-synthase (Fragment)
Os03g0378000	3.15	4.28	4.48	1.96	1.31	0.88	106	143	159	62	41	27	Nucleoside phosphatase GDA1/CD39 family protein
Os03g0379300	24.82	30.52	23.21	11.2	7.39	10.25	499	609	492	211	138	188	Helix-loop-helix DNA-binding domain containing protein
Os03g0381500	8.32	8.32	7	17.56	19.88	16.32	133	132	118	263	295	238	Conserved hypothetical protein
Os03g0383600	0	0.17	0	0.25	0.33	0.29	0	5	0	6.99	9	7.74	Thiolase-like, subgroup domain containing protein
Os03g0383900	0	0	0.06	0.25	0.38	0.72	0	0	1	4	6	11	Heavy metal transport/detoxification protein domain containing protein
Os03g0385400	10.38	14.46	12.32	5.08	3.16	3.08	159	220	199	73	45	43	Bifunctional inhibitor/plant lipid transfer protein/seed storage domain containing protein
Os03g0389900	30.27	30.34	33.04	13.46	10.47	7.44	1302	1395	1620	562	451	269	Cyclin-like F-box domain containing protein
Os03g0390000	89.31	120.98	121.2	76.2	45.07	38.22	1611	2166	2305	1288	755	629	Similar to Ribosomal protein s6 RPS6-2
Os03g0395100	3.19	3.79	3.24	1.94	1.32	1.18	130	153	139	74	50	44	Protein phosphatase 2C domain containing protein
Os03g0402400	21.74	32.62	33.13	15.7	10.17	7.93	442	658	710	299	192	147	Similar to Ribosome-associated protein p40-like
Os03g0402800	36.22	38.46	34.31	14.32	14.56	13.92	756	797	756	280	282	265	Tify domain containing protein
Os03g0405000	15.31	19.66	22.13	12.7	7.91	6.2	525	669	800	408	252	194	NAD(P)-binding domain containing protein
Os03g0405900	79.27	96.66	90.93	34.82	28.52	21.74	2906.14	3517	3515	1196	971	727	Hypothetical conserved gene
Os03g0406900	1.85	1.57	1.36	3.94	4.76	3.91	58	49	45	116	139	112	Similar to predicted protein
Os03g0407900	6.76	6.65	7.16	2.25	1.57	1.16	222.97	217.74	249	69.49	48	35	Similar to Serine/threonine protein kinase-like
Os03g0409100	17.22	21.23	18.86	8.61	6.14	3.8	497	601	575	230	170	99	Hypothetical conserved gene
Os03g0412400	0.92	2.46	1.69	0.38	0.22	0.11	18	48	35	7	4	2	Conserved hypothetical protein
Os03g0413100	18.67	22.52	20.56	9.9	9.01	7.74	573	656	689.41	298.37	264.33	223.42	Similar to ACR4
Os03g0419200	0.11	0.27	0.3	0.56	0.74	0.64	3.81	8.87	10.72	16.99	22.55	19.26	Conserved hypothetical protein
Os03g0421000	6.34	9.02	8.55	4.18	2.85	2.09	199	281	283	123	83	60	Zinc finger, FYVE/PHD-type domain containing protein
Os03g0424500	129.01	182.88	168.74	94.55	60.42	73.24	1967.95	2768.67	2713.82	1351.35	856.02	1019.18	Similar to 40S ribosomal protein S19-3
Os03g0425600	0.56	0.6	0.63	0.18	0.04	0	17	18	20	5	1	0	UDP-glucose dehydrogenase
Os03g0428000	0.1	0.14	0.26	0.6	0.44	0.51	3	2	4	10	7	9	Conserved hypothetical protein
Os03g0430500	0.37	2.53	0.77	0	0	0	17.88	121.44	39.56	0	0	0	Peptidase S8/S53, subtilisin/kexin/sedolisin domain containing protein
Os03g0430575	0.5	1.34	0.21	0.06	0	0.03	19.12	50.56	8.44	2	0	1	Hypothetical protein
Os03g0437200	0.26	1.24	1.95	0	0	0.11	5	24	40	0	0	2	C2H2-type zinc finger protein, Abscisic acid-induced antioxidant defence, Water stress and oxidative stress toleranc
Os03g0438100	21.24	21.92	22.68	10.94	12.36	5.69	454	465	511	213	244	111	Allene oxide cyclase, Biosynthesis of jasmonic acid, Defence respons
Os03g0438400	0	0	0	0.45	0.49	0.5	0	0	0	13	14	14	Hypothetical protein
Os03g0439000	0.8	1.49	1.08	5.16	5.69	6.35	14	26	20	85	93	102	Conserved hypothetical protein
Os03g0557900	0.78	0.66	1.34	2.83	6.09	3.75	12	10	21.67	40.48	86.44	52.3	Hypothetical gene
Os03g0559700	3.11	4.02	3.98	1.73	0.51	0.82	46	59	62	24	7	11	Conserved hypothetical protein
Os03g0561283	0.63	0.57	0.97	1.93	1.26	1.36	9.76	8.74	15.78	27.91	18.02	19.13	Conserved hypothetical protein
Os03g0561400	3.62	4.32	4.3	18.32	20.13	10.02	178	211	223	845	920	450	Conserved hypothetical protein
Os03g0563400	0.09	0.12	0.08	5.21	4.59	2.71	3	4	3	166	145	84	Similar to HAT family dimerisation domain containing protein
Os03g0567100	1.88	2.74	2.22	0.9	0.4	0.21	20	29	25	9	4	2	Conserved hypothetical protein
Os03g0567600	20.07	22.98	25.33	11.54	8.74	5.68	771	866.76	961.58	391.85	290	183	Glycosyltransferase AER61, uncharacterized domain containing protein
Os03g0574900	7.51	6.52	5.18	0.36	0.47	0.22	377	325	274	17	22	10	Similar to Potassium transporter
Os03g0575500	17.5	18.28	21.51	9.36	4.96	8.02	217	225	282	109	58	91	Conserved hypothetical protein
Os03g0577000	141.62	182.1	182.87	108.85	62.5	59.52	2723	3475	3707	1961	1116	1044	Similar to Ribosomal protein S3 (Fragment)
Os03g0577100	1.86	3.58	1.82	1.24	0.44	0.17	59	113	61	37	13	5	Nuf2 family protein
Os03g0578900	3.2	3.68	3.43	1.91	1.3	0.94	93	106	105	52	35	25	Similar to MYB1
Os03g0581800	96.6	139.19	129.88	62.4	43.9	48.91	879	1257	1246	532	371	406	Conserved hypothetical protein
Os03g0583900	6.83	9.26	10	4.13	4.06	2.31	536.78	714.79	811.19	297.57	284.99	125.63	DEAD-like helicase, N-terminal domain containing protein
Os03g0587200	1.28	2.41	1.72	0.78	0.74	0.22	84.6	158.01	119.78	48.48	45.26	13.15	Kinesin, motor region domain containing protein
Os03g0589300	0.85	1.02	1.48	2.57	3.42	1.65	45	54	83	128	169	80	Ovarian tumour, otubain domain containing protein
Os03g0592500	67.78	81.68	96.42	43.34	35.76	17.94	1256	1563	1952	796	651	310	Similar to Photosystem II type II chlorophyll a/b binding protein (Fragment)
Os03g0593600	0.21	0.17	0.12	0.59	0.58	0.23	6	5	3.75	16.17	15.79	6	Similar to Cytochrome P450 family protein, expressed
Os03g0594700	2.69	3.84	3.58	1.75	0.98	0.52	166	235	233	101	56	29	Conserved hypothetical protein
Os03g0596101	0	0	0	0.13	0.13	0.03	0	0	0	5	5	1	Conserved hypothetical protein
Os03g0597600	17.57	19	23.02	6.24	4.14	2.55	370	397	511	123	81	49	Similar to L-asparaginase (EC 3.5.1.1) (L-asparagine amidohydrolase)
Os03g0598800	68.75	103.77	91.15	53.14	29.37	32.71	1007	1510	1421	728	400	430	Similar to Ribosomal protein L15
Os03g0599800	139.51	143.88	138.2	73.65	68.15	44.8	3734	3822	3900	1847	1694	1094	Reversibly glycosylated polypeptide
Os03g0607400	0.4	0.17	0.24	0.58	0.96	1.11	17	7	11	23	38	43	Similar to Metal transporter Nramp6
Os03g0607600	1.17	1.55	1.14	0.13	0.26	0.07	39	51	40	4	8	2	Similar to Cyclin-A3-1
Os03g0610400	3.34	5.1	5.92	1.03	0.64	0.77	62	94	116	18	11	13	Zinc finger, C2H2-like domain containing protein
Os03g0618900	0	0	0	0.53	0.08	0.18	0	0	0	8	1.24	2.58	Non-protein coding transcript
Os03g0620800	26.07	28.5	24.75	14.47	13.21	9.68	857	915	848	446	403	273	Similar to SEC1-family transport protein SLY1 (AtSLY1)
Os03g0621700	0	0	0	0.11	0.26	0.1	0	0	0	3.25	8	3	Conserved hypothetical protein
Os03g0622600	1.63	3.96	4.46	0.82	0.52	0.63	17	41	49	8	5	6	Conserved hypothetical protein
Os03g0623100	13.69	14.08	6.73	28.99	33.52	38.95	193	197	100	383	439	501	Conserved hypothetical protein
Os03g0626200	12.83	20	22.89	9.13	4.37	6.37	117	181	220	78	37	53	Conserved hypothetical protein
Os03g0633800	1.13	2.18	1.56	0.28	0.33	0.06	22	42	32	5	6	1	Similar to IAA6 (Fragment)
Os03g0635800	4.06	5.95	5.8	2.89	1.41	0.66	168	244	253	112	54	25	Protein of unknown function DUF828, plant family protein
Os03g0636700	0.46	0.25	0.56	1.84	1.31	1.93	11	6	14	41	29	42	IQ calmodulin-binding region domain containing protein
Os03g0640100	26.21	36.52	33.2	20.58	13.1	7.37	737	1019	984	542	342	189	Similar to WD-40 repeat protein MSI1
Os03g0645250	8.93	11.63	12.36	7.52	4.56	3.91	323.83	418.38	472.57	255.6	153.7	129.2	Hypothetical protein
Os03g0645900	6.13	9.26	7.03	1.87	1.21	1.35	224	335.72	271	64	41	45	Carotenoid oxygenase family protein
Os03g0650000	14.54	20.93	22.69	11.35	7.74	4.72	294	420	486	215	146	87	YABBY transcription factor, Control of seed shatterin
Os03g0655100	42.16	35.47	39.31	15.36	22.22	11.11	703	587	691	240	344	169	Similar to Cupin, RmlC-type
Os03g0655400	127.24	157.2	139.17	13.41	12.26	11.48	1397	1713	1611	138	125	115	Similar to LIP5
Os03g0655700	41.49	52.85	49.53	33.31	17.56	19.6	1024	1226	1277	700	399	409	Similar to 3-isopropylmalate dehydrogenase 2
Os03g0663700	2.21	2.46	2.24	0.78	0.58	0.4	115	127	123	38	28	19	Similar to Endonuclease/Exonuclease/phosphatase family protein, expressed
Os03g0663750	230.21	248.85	211.83	669.95	651.82	559.78	7072.27	7587.41	6861.07	19284.2	18597.8	15688.4	Hypothetical protein
Os03g0663800	375.55	338.83	293.49	811.55	793.94	501.14	6694.73	5994.59	5515.93	13554.8	13144.2	8149.6	Globulin 1 (Fragment)
Os03g0663900	0.68	2.39	1.16	0.14	0.15	0.22	10	35	18	2	2	3	Hypothetical conserved gene
Os03g0664400	0.26	0.07	0.46	1.23	1.06	0.58	4	1	7	17	15	8	Similar to Protease inhibitor/seed storage/LTP family protein
Os03g0667100	7.52	8.15	8.93	2.13	2.22	1.58	334.74	383.69	426.87	89.53	105	59.85	Similar to NPR1-like protein
Os03g0669100	3.9	5.24	6.01	2.17	1.75	0.98	48	64	78	25	20	11	Similar to predicted protein
Os03g0669300	37.5	41.63	36.35	15.32	13.94	11.01	1332	1465	1356.68	509	459	356	Beta-1,3-glucanase-like protein
Os03g0671000	0.2	0	0.1	0.33	0.71	0.34	4	0	2	6	13	6	Similar to Helix-loop-helix DNA-binding domain containing protein
Os03g0672400	1.01	0.81	1.11	0.39	0.37	0.2	50	40	58	18	17	9	Conserved hypothetical protein
Os03g0678800	8.6	11.86	10.52	2.13	1.61	3.03	190	260	245	44	33	61	Glycosyl transferase, family 8 protein
Os03g0680300	1.36	2.44	3.53	0.66	0.87	0.14	22	39	60	10	13	2	Similar to TPR Domain containing protein
Os03g0681000	1.79	2.56	3.67	0.2	0.51	0.62	19	27	41	2	5	6	Protein of unknown function DUF819 domain containing protein
Os03g0691500	0.53	1.05	0.91	0.19	0.18	0.07	32	63	58	11	10	4	Hypothetical conserved gene
Os03g0691800	2.26	2.51	1.88	0.27	0.44	0.38	99	109	87	11	18	15.04	Similar to HIPL1 protein precursor
Os03g0692400	1.03	1.34	1.58	4.2	3.24	2.36	46	59	74	176	134	96	Protein of unknown function DUF966 family protein
Os03g0692700	29.39	29.22	35.13	16.31	14.46	8.79	433	436	568	245	209	120	Similar to Pherophorin-S precursor
Os03g0694600	0.37	0.17	0.32	1.26	1.19	0.74	11.14	5.08	10.19	35.53	33.52	20.31	Hypothetical protein
Os03g0698066	0.09	0	0	0.38	0.72	0.48	2.32	0	0	8.97	16.62	11	Non-protein coding transcript
Os03g0700700	5.2	9.21	9.6	1.84	1.45	0.52	277	474	519	87	69	23	Similar to Lipoxygenase (Fragment)
Os03g0701100	7.14	9.07	9.33	2.4	3.3	3.53	336	442	498	114	155	163	Similar to Prp18 domain containing protein, expressed
Os03g0701200	48.64	50.2	57.87	22.72	21.12	15.72	987	1011	1238	432	398	291	Similar to Sugar-starvation induced protein (Fragment)
Os03g0703000	25.02	28.99	29.99	13.75	12.42	10.05	825	960	1053	394	365	276	Similar to Beta-glucosidase
Os03g0703300	11.03	11.47	12.78	25.07	27.62	20.67	388	398	465	811	875	606	Calponin-like actin-binding domain containing protein
Os03g0703400	15.57	18.61	18.06	7.91	8.31	8	676	802	827	322	335	317	Similar to MAP3K beta 3 protein kinase (EC 2.7.1.37) (Fragment)
Os03g0704100	12.15	12.94	14.68	35.81	44.77	64.17	230	243	293	635	787	1108	Similar to structural molecule
Os03g0704400	3.45	2.83	3.56	1.3	0.96	0.96	178	145	194	63	46	45	Serine/threonine protein kinase domain containing protein
Os03g0708250	9.01	5.67	11.34	3.33	2.98	0.76	104	65	138	36	32	8	Conserved hypothetical protein
Os03g0709300	2.7	5.07	4.56	0.96	0.16	0.49	36	67	64	12	2	6	Similar to Chemocyanin precursor (Basic blue protein) (Plantacyanin)
Os03g0710000	27.52	38.54	37.25	10.96	6.81	7.64	639	888	907	240	148	161	Protein of unknown function DUF292, eukaryotic domain containing protein
Os03g0711400	21.66	26.96	24.57	11.83	8.42	6.53	1621.15	1885.02	1938.81	761.49	585.14	342.95	Similar to Coatomer alpha subunit
Os03g0711650	5.18	5.14	5.97	2.33	1.46	0.95	126	124	153	53	33	21	Similar to AT hook motif family protein, expressed
Os03g0711700	5.39	7.75	10.06	3.96	2.47	1.84	61	87	120	42	26	19	Similar to Transcription factor S-II family protein, expressed
Os03g0712700	313.02	343.63	355.77	216.59	145.27	104.83	11526	12601	13883	7276	4864	2998	Cytosolic phosphoglucomutas
Os03g0713600	4.49	5.13	6.39	2.88	2.34	1.81	120	136	180	72	58	44	Aldo/keto reductase domain containing protein
Os03g0715400	4.42	4.88	4.17	2.89	1.17	0.92	147	161	146	90	36	28	Membrane protein,Tapt1/CMV receptor domain containing protein
Os03g0717000	25.3	31.7	30.71	16.16	12.91	9.53	1144	1421	1489	686	520	371	Similar to TMK protein precursor
Os03g0718800	4.08	3.58	2.29	0.32	0.24	0.08	54	47	32	4	3	1	Similar to Physical impedance induced protein
Os03g0720300	7.89	9.83	10.74	1.31	1.59	0.6	289	347	410	45	54	20	Similar to Glutamate decarboxylase isozyme 1 (EC 4.1.1.15)
Os03g0720400	0.54	0.73	0.48	2.29	3.1	2.18	20	27	19	80	107	74	Cyclin-like F-box domain containing protein
Os03g0722000	1.34	1.55	1.23	3.94	5.03	3	31	32	31	80	106	59	Hyccin domain containing protein
Os03g0722700	8.75	10.18	10.57	3.95	3.2	1.78	227	262	289	96	77	42	Conserved hypothetical protein
Os03g0723400	62.15	67.96	58.72	126.76	122.18	141.42	1044	1133	1040	1995	1906	2167	Similar to UFG2
Os03g0723600	18.38	19.33	19.3	10.83	9.26	6.97	598	624	655	330	276	194	Conserved hypothetical protein
Os03g0723700	1.11	1.34	1.91	0.15	0.31	0.12	21.7	26.06	39.61	2.73	5.59	2.16	Conserved hypothetical protein
Os03g0723800	5.56	3.93	4.53	1.34	0.94	1.48	98.3	68.94	84.39	22.27	15.41	23.84	Hypothetical protein
Os03g0724500	53.29	70.36	56	22.73	18.44	19.5	638	836	706.83	255	205	213	Conserved hypothetical protein
Os03g0725200	7.42	6.33	8.28	1.49	1.88	1.34	85	72	100	16	20	14	Hypothetical protein
Os03g0725800	5.73	6.76	7.51	0.74	0.65	0.41	199	233	275	24	21	13	Helix-loop-helix DNA-binding domain containing protein
Os03g0726400	31.8	30.31	29.77	12.88	10.87	8.22	1162	1099	1147	441	369	274	Conserved hypothetical protein
Os03g0726500	15.11	21.1	21.69	5.22	3.4	2.02	541	750	819	175	113	66	Protein of unknown function DUF81 domain containing protein
Os03g0726800	2.4	1.33	2.09	5.37	5.17	5.19	73	40	67	153	146	144	Similar to serine esterase family protein
Os03g0727600	3.18	5.85	8.5	0.12	0	0.06	111	203	313	4	0	2	ACC synthase, Ethylene biosynthesi
Os03g0733200	0.33	0.34	0.4	0	0	0	8	8	10	0	0	0	Non-protein coding transcript
Os03g0733800	104.62	118.53	113.17	41.56	35.63	42.65	2934	3299	3346	1092	928	1091	Endoplasmic reticulum oxidoreductin 1 family protein
Os03g0734300	6.85	10.05	9.46	26.81	20.06	24.64	57	83	83	209	155	187	Similar to Proteinase inhibitor type II CEVI57 precursor
Os03g0734500	2.18	4.57	4.48	0.97	1.08	0.8	24	50	52	10	11	8	Conserved hypothetical protein
Os03g0736500	1.58	2.42	2.28	0.34	0.78	0.3	35	53	53	7	16	6	Syntaxin-related protein KNOLLE (Syntaxin 111) (AtSYP111)
Os03g0736600	4.63	4.61	4.39	0.91	1.37	1.4	98	97	98	18	27	27	Similar to ATP synthase
Os03g0737300	2.12	2.21	2.44	0.4	0.57	0.33	28	29	34	5	7	4	HAD-superfamily phosphatase, subfamily IIIC domain containing protein
Os03g0738600	0.54	0.37	0.22	1.44	0.52	0.44	28	19	12	70	25	21	Lipoxygenase, Seed germination and longevit
Os03g0739700	3.3	5.34	5.28	0.97	1.54	0.71	76	122	128	21	33	15	Uncharacterised protein family UPF0114 domain containing protein
Os03g0740833	0.28	0.3	0.36	0	0.02	0.04	16.07	17.27	22.05	0	1.01	2.35	Conserved hypothetical protein
Os03g0741050	0.54	0.74	1.35	0.08	0.04	0.02	28	38	74	4	2	1	Non-protein coding transcript
Os03g0741100	7.35	10.68	11.36	0.51	0	0.21	154	222	251	10	0	4	Basic helix-loop-helix transcription factor, Drought toleranc
Os03g0741400	13.26	14.09	13.59	6.78	5.38	4.44	422	445	456	202	159	129	Similar to SUSIBA2
Os03g0745000	12.26	21.6	16.36	1.07	1.48	1.24	450	792	636	37	50	42	Similar to Heat stress transcription factor A-2a
Os03g0745550	0.81	1.7	2.07	4.4	4.84	5.27	13	27	35	66	72	77	Conserved hypothetical protein
Os03g0746000	4	2.88	3.61	0.91	0.48	0.14	126	90	120	27	14	4	Hypothetical protein
Os03g0747300	34.06	41.49	39.1	22.85	13.88	12.65	856	1035	1036	538	324	290	Protein of unknown function DUF124 family protein
Os03g0747400	0.84	0.59	0.55	3.94	2.58	3.84	13	9	9	57	37	54	Similar to Seed maturation protein
Os03g0747500	4.66	7.4	4.14	16.15	11.59	16.03	64	101	60	208	148	201	Seed maturation protein domain containing protein
Os03g0748600	4.34	4.82	4.04	1.36	0.97	1.39	58	64	57	17	12	17	Conserved hypothetical protein
Os03g0749100	0	0.03	0	0.19	0.34	0.14	0	1	0	7	12	5	Similar to Beta-glucanase
Os03g0749300	57.6	71.24	76.83	24.52	19.04	10.23	2244	2747.73	3162.79	889.92	677	353	Similar to Exoglucanase precursor
Os03g0750300	2.07	3.77	3.17	1.28	1.21	1	79	143	128	46	43	35	Conserved hypothetical protein
Os03g0750400	3.19	3.8	4.85	0.9	0.85	1.02	62.83	74.19	100.64	16.69	15.53	18.28	Hypothetical protein
Os03g0750500	2.75	3.71	4.42	0.97	1.38	1.16	46.17	61.81	78.36	15.31	21.47	17.72	Hypothetical conserved gene
Os03g0751100	0.88	2.05	0.71	0.45	0.24	0.28	36	82	32	20	8	9	Iron-deficiency-regulated oligopeptide transporter, Iron homeostasi
Os03g0752300	5.77	6.29	6.08	1.91	2.18	1.77	171	185	190	53	60	48	Two-pore K+ channel family protein, K+ homeostasi
Os03g0756000	210.84	249.32	243.11	152.97	95.03	100.02	3537.9	4151.97	4300.92	2404.99	1480.96	1530.98	Similar to 60S ribosomal protein L13a-4
Os03g0756300	100.09	105.64	96.83	36.22	26.91	21.51	1454	1523	1483	493	363	285	X8 domain containing protein
Os03g0757900	71.78	83.08	89.39	24.65	20.37	16.35	2472.6	2840.09	3246.49	795.46	651.82	513.88	Similar to UDP-glucose 6-dehydrogenase (EC 1.1.1.22) (UDP-Glc dehydrogenase) (UDP-GlcDH) (UDPGDH)
Os03g0757950	43.81	44.16	38.71	6.59	11.63	7.14	1124.4	1124.91	1047.51	158.54	277.18	167.12	Hypothetical protein
Os03g0758000	6.4	7.92	9.3	2.25	3.66	1.15	79	97	121	26	42	13	Similar to WRKY23 transcription factor (Fragment)
Os03g0758250	6.04	5.31	6.14	2.62	1.5	1.25	114.3	99.71	122.46	46.46	26.41	21.58	Hypothetical gene
Os03g0758500	34.61	48.49	51.57	16.51	9.29	7.56	483	672	758	217	123	97	Cupredoxin domain containing protein
Os03g0758700	0	0.06	0.09	0.37	0.27	0.24	0	2	3	11	8	7	WD40 repeat domain containing protein
Os03g0759500	1.6	2.05	2.13	0.84	0.44	0.24	59	75	83	29	15	8	Origin recognition complex 5
Os03g0759600	0.38	0.64	0.78	0.27	0.09	0.02	18	30	39	12	4	1	Similar to protein kinase family protein
Os03g0760700	24.7	35.86	30.7	16.49	6.85	5.99	606	873	794	379	156	134	Similar to Aspartate-semialdehyde dehydrogenase (EC 1.2.1.11) (Fragment)
Os03g0761100	78.78	99.21	85.67	32.86	30.77	27.16	2231	2773	2558	869	795	700	Protein phosphatase 2C-like protein
Os03g0761500	59.63	65.21	59.84	32.86	28.98	15.75	2867	3124	3035	1488	1288	684	Similar to Subtilisin-like protease (Fragment)
Os03g0764100	22.48	36.04	37.61	10.82	6.79	6.91	492	783	868	222	138	138	Zinc finger transcription factor ZF1
Os03g0765400	16.48	30.71	24.77	8.97	7.14	5.62	310	573	492	163	124	95	Similar to nucleoporin p58/p45
Os03g0766350	211.49	242.89	273.23	54.61	31.62	30.82	3046	3472	4149	737	423	405	Bifunctional inhibitor/plant lipid transfer protein/seed storage domain containing protein
Os03g0766600	10.58	14.91	13.49	2.74	2.23	1.45	128	179	172	31	25	16	Conserved hypothetical protein
Os03g0767000	4.78	6.32	7.87	1.68	1.09	0.59	169	221.86	293.61	55.59	35.72	19	Allene oxide synthase (CYP74A1), Biosynthesis of jasmonic acid (JA
Os03g0770800	41.13	45.07	42.87	15.05	13.19	13.72	1648.01	1792.46	1811.1	565	490.79	501.5	CSLC9
Os03g0770851	8.92	8.56	8.89	3.39	3.27	1.66	114.99	109.54	120.9	41	39.21	19.5	Hypothetical protein
Os03g0772800	160.09	191.07	184.11	99.98	72.32	65.58	1769	2095	2145	1035	742	661	Cytochrome c oxidase, subunit VIa family protein
Os03g0773300	11.15	16.06	14.08	4.37	3.46	2.19	466.94	623	628.93	170	113	83	Protein kinase, core domain containing protein
Os03g0773600	11.09	8.36	7.62	19.82	26.44	22.6	349	264	265	616	828	627	Kinesin, motor region domain containing protein
Os03g0774200	25.16	39.45	34.93	20.6	14	12.58	459	708	669	349	236	209	Similar to NADH-ubiquinone oxidoreductase subunit 8 (EC 1.6.5.3)
Os03g0777100	2.23	3.57	2.9	1.04	0.85	0.67	73	116	100	32	26	20	Conserved hypothetical protein
Os03g0778000	3.8	3.77	5.02	1.38	0.68	0.73	115	113	160	39	19	20	Calmodulin binding protein-like family protein
Os03g0778100	19.25	25.2	28.77	17.45	10.32	7.96	339	440	534	288	169	128	Similar to Photosystem-1 F subunit
Os03g0780500	16.79	27.78	24.95	14.63	8.13	4.76	475	798	711	363	205	106	Similar to inosine-5-monophosphate dehydrogenase 2
Os03g0780800	33.03	36.91	35.59	13.42	7.27	7.12	652	747	781	260	133	135	Fatty acid 2-hydroxylase, Resistance to rice blast fungus infectio
Os03g0788500	11.19	15.97	14.75	3.28	3.47	2.18	524	742	728	144	151	93	Calcium-dependent protein kinase, Regulaton of immune responses, Disease resistanc
Os03g0788600	30.53	36.08	38.07	16.04	14.18	8.19	1030	1208	1354	507	444.2	252	FAS1 domain domain containing protein
Os03g0789466	0.19	0.12	0.3	0.84	0.55	0.35	8	5.19	13.46	33.83	22	13.71	Similar to Protein argonaute MEL1
Os03g0789500	0.59	0.7	0.42	1.84	0.96	1.3	12	14	9	35	18	24	Similar to Protein argonaute 13
Os03g0789800	0.28	0.56	0.37	1.11	0.65	0.84	12	18	17	36	26	18	Hypothetical conserved gene
Os03g0790551	1.67	1.79	2.07	0.79	0.63	0.28	64.98	69.26	85.2	29	22.81	10.07	Hypothetical protein
Os03g0790600	5.71	6.61	5.12	3.65	2.71	1.4	233.02	266.74	221.8	139	103.19	51.93	Glutamate carboxypeptidase, Hormone homeostasis, Regulation of developmental processe
Os03g0792400	26.39	31.64	31.72	17.47	16.38	7.5	729	879	948	470	365	174	Similar to mRNA, clone: RTFL01-01-G24
Os03g0792600	6.66	8.91	9.23	4.37	2.93	2.04	156	208	228	95	64	43	ATPase, AAA+ type, core domain containing protein
Os03g0792800	29.3	35.53	35.12	4.27	2.84	1.27	923.1	1110.81	1166.59	126	83.19	36.64	Beta-1,3-glucanase-like protein
Os03g0793100	6.07	6	7.17	2.61	2.88	1.52	146.24	143.5	182.16	58.95	64.32	33.37	Glycosyl transferase, family 43 protein
Os03g0793700	553.97	550.96	458.75	1148.55	1230.82	991.85	16714	16498	14593	32469	34489	27300	RmlC-like jelly roll fold domain containing protein
Os03g0793800	0.41	0.34	0.58	1.09	2.21	1.65	6	5	9	15	30	22	Plant lipid transfer protein and hydrophobic protein, helical domain containing protein
Os03g0795300	3.72	3.35	3.65	0.11	0.04	0.04	93	83	96	2.65	1	1	Similar to Extensin protein-like
Os03g0796501	44.62	55.17	52.03	31.05	22.43	17.07	1264	1551	1554	824	590	441	Similar to 60S ribosomal protein L4 (L1)
Os03g0796900	12.34	13.95	13.38	6.13	5.87	3.38	375.97	422	430	175	166	94	bZIP transcription factor, Globulin gene promoter in endosper
Os03g0797400	0.62	0.54	0.86	2.33	1.99	1.62	15	13	22	53	45	36	Similar to Indole-3-glycerol phosphate lyase
Os03g0797800	8.04	10.57	14.73	5.06	4.84	3.61	161	210	311	95	90	66	AUX/IAA protein family protein
Os03g0798600	64.52	84.12	83.5	39.61	28.46	32	864	1118	1179	497	354	391	Similar to 40S ribosomal protein S15 (Fragment)
Os03g0799600	83.36	109.31	111.03	68.51	43.4	39.18	1679	2183	2328	1281	810	710	Similar to ES43 like protein
Os03g0800200	0.36	0.53	0.32	1.02	1.01	0.62	22	31.81	20.54	58.17	57	34.29	ARGONAUTE (AGO) family protein, Development of pre-meiotic germ cells, Progression of meiosi
Os03g0801900	9.62	11.45	8.94	2.85	2.7	3.13	249	294	244	69	65	74	Protein of unknown function DUF569 family protein
Os03g0802500	38.85	42.02	38.96	13.77	7.12	2.99	1255	1347	1326.66	416.87	213.73	88	ATPase, AAA-type, core domain containing protein
Os03g0803500	48.43	62.72	68.11	18.96	12.26	12.87	957	1230	1419	351	225	232	Similar to Prolyl 4-hydroxylase alpha-1 subunit-like protein
Os03g0804700	0.08	1.17	0.71	8.43	3.13	5.83	1	14	9	95	35	64	Germin-like protein 3-8
Os03g0804800	22.2	37.8	32.52	19.64	13.17	10.83	813	1374	1256	674	448	362	Similar to Cct8-prov protein
Os03g0805400	7.95	8.38	11.02	4.88	3.55	3.31	212	220	306	113	80	73	Phosphatidic acid phosphatase type 2/haloperoxidase domain containing protein
Os03g0806600	4.83	5	6.15	1.83	1.92	1.39	76	78	102	27	28	20	Conserved hypothetical protein
Os03g0806800	3.08	6.4	5.24	19.46	23.78	30.75	32	65	57	188	226	288	Conserved hypothetical protein
Os03g0806900	85.87	103.16	105.13	57.96	43.42	40.84	1118	1333	1443	707	525	485	Similar to Cytochrome-C reductase 14 kDa subunit (EC 1.10.2.2) (Fragment)
Os03g0807600	0.06	0.12	0.16	1.47	0.43	0.25	1	2	3	24	7	4	Similar to Cyclopropane-fatty-acyl-phospholipid synthase family protein, expressed
Os03g0807700	1.61	2.6	1.93	0.65	0.43	0.47	36	64	49	15	10	9	Protein of unknown function DUF642 domain containing protein
Os03g0807800	121.76	174.4	166.89	91.45	58.29	52.9	2339	3325	3380	1646	1040	927	Similar to 40S ribosomal protein S2 (Fragment)
Os03g0807900	4.89	7.06	6.98	0.59	0.78	1.18	94	134	149	11	14	20	Chaperonin-like RbcX family protein
Os03g0808300	20.45	19.51	21.32	10.43	9.63	6.6	447.67	423.9	491.98	213.99	195.73	131.73	Remorin, C-terminal region domain containing protein
Os03g0808500	108.01	189.87	227.63	58.97	8.45	13.89	1253	2186	2784	641	91	147	Plant lipid transfer protein/Par allergen family protein
Os03g0809900	17.89	13.43	14.45	5.23	4.6	5.19	310	231	264	85	74	82	Core subunit of exon junction complex (EJC), Embryonic organogenesis and developmen
Os03g0811200	1.72	3.1	2.51	1.1	0.69	0.31	102	182	157	61	38	17	BRCT domain containing protein
Os03g0815100	79.31	104.08	96.86	34.16	32.3	37.85	1819	2369	2342	734	688	792	Similar to OsNAC6 protein
Os03g0816500	1.22	1.36	1.14	0.49	0.25	0.2	59	65	58	22	11	9	Hypothetical conserved gene
Os03g0816700	0.14	0.55	1.11	0	0	0	2	8	17	0	0	0	Tubby, C-terminal domain containing protein
Os03g0816800	3.46	3.67	4.57	0.33	0.13	0.74	56	59	78	5	2	11	Protein of unknown function DUF567 family protein
Os03g0817200	3.76	3.97	3.6	1.15	1.24	1.06	101	106	102	29	31	26	Amino acid transporter, transmembrane domain containing protein
Os03g0818200	15.36	18.98	19.28	11.57	4.82	3.52	340	417	450	240	99	71	NAD(P)-binding domain containing protein
Os03g0818300	23.85	29.47	33.08	16.93	11.37	8.44	508	623	743	338	225	164	Zinc finger, RING/FYVE/PHD-type domain containing protein
Os03g0818400	67.68	79.65	83.08	49.16	32.08	32.5	1083	1268	1403	738	477	474	Similar to 40S ribosomal protein S23 (S12)
Os03g0819100	12.56	13.72	14.7	9.42	5.24	2.48	488	529	602	343	189	88	Peptidase M1, membrane alanine aminopeptidase family protein
Os03g0820300	23.12	25.63	22.87	2.05	2.21	3.63	349	384	364	29	31	50	TFIIIA-type zinc finger protein, Transcription activator, Abiotic stress toleranc
Os03g0820400	29.34	45	40.73	8.13	9	13.29	358	545	524	93	102	148	Similar to ZPT2-13
Os03g0821300	16.48	23	25.51	8.36	7.59	6.33	562	771	836	240	240	160	Similar to TA11 protein (Fragment)
Os03g0822000	3.5	5.87	5.48	2.68	1.35	1.57	84	140	141	62	31	35	Alpha-expansin OsEXPA7
Os03g0822700	21.19	30.63	27.8	10.88	8.05	7.6	584	838	808	281	206	191	Armadillo-like helical domain containing protein
Os03g0823800	30.94	48.05	48.36	6.12	5.02	6.46	1066	1550	1712	168	121	131	Similar to Permease 1
Os03g0825900	0.28	0.28	0.6	1.01	1.4	0.73	8	8	18	27	37	19	Conserved hypothetical protein
Os03g0826900	1.01	0.88	0.92	1.73	1.89	2.12	23	20	22	37	40	44	Conserved hypothetical protein
Os03g0828100	12.39	13.71	13.83	8.39	6.05	3.89	152	167	178	96	69	44	Similar to 50S ribosomal protein L18, chloroplastic
Os03g0828300	0.13	0.13	0.06	0.98	1.17	0.69	4	4	2	28	33	19	Similar to (1-4)-beta-mannan endohydrolase-like protein
Os03g0829200	1.25	1.21	0.89	2.09	3.27	1.76	28	27	21	46	68	36	Similar to Soluble epoxide hydrolase
Os03g0831500	9.08	14.56	14	7.67	5.95	4.49	235	374	382	186	143	106	Similar to Phosphoribosylformylglycinamidine cyclo-ligase, chloroplast/mitochondrial precursor (EC 6.3.3.1) (AIRS) (Phosphoribosyl-aminoimidazole synthetase) (AIR synthase) (VUpur5)
Os03g0831550	2.54	1.9	2.95	0.46	0.23	0.12	47	35	57.74	8	4	2	Conserved hypothetical protein
Os03g0832200	7	12.55	10.46	2.98	1.33	1.44	221	393	348	88	39	41.38	Similar to Calcium-binding protein precursor (Calreticulin)
Os03g0832400	13.56	13.2	13.63	4.91	4.35	4.7	386	373	409	131	115	122	Similar to Protein phosphatase 2C-like protein
Os03g0835400	14.51	15.7	16.41	9.1	7.06	6.14	351.99	377.99	419.9	206.99	158.99	135.99	Similar to Uvs101
Os03g0835900	51.89	73.31	60.29	32.73	20.02	19.88	787	1103.47	964	465.04	282	275	Similar to Ferredoxin III, chloroplast precursor (Fd III)
Os03g0836400	0.59	0.38	0.41	1.37	1.61	1.05	11	7	8	24	28	18	Harpin-induced 1 domain containing protein
Os03g0838100	1.57	1.92	1.79	1.11	0.64	0.32	87	104	103	57	33	16	Serine/threonine protein kinase-related domain containing protein
Os03g0838400	2.5	1.39	2.09	0.61	0.18	0.17	79.4	43.86	69.77	18	5	5	Ammonium transporter
Os03g0839200	0.05	0.11	0.08	0.21	0.42	0.27	1.97	4	3	7	14	9	Multi antimicrobial extrusion protein MatE family protein
Os03g0843300	72.13	74.31	68.44	39.82	28.3	23.04	1712	1759	1719	889	628	502	Late embryogenesis abundant protein 2 family protein
Os03g0844600	4.22	7.6	10.02	2.47	0.32	0.45	106.76	181.37	267.13	54.03	7.55	5.02	Esterase, SGNH hydrolase-type domain containing protein
Os03g0845300	0.55	1.51	0.55	0.24	0.03	0.03	15	46	21	5	1	1	Hypothetical conserved gene
Os03g0849800	2.45	5.28	3.47	0.68	1.9	0.44	38	71	66	12	26	6	Nucleotide-diphospho-sugar transferase domain containing protein
Os03g0850100	1.62	2.66	2.14	0.46	0.53	0.38	56	91	78	15	17	12	NLI interacting factor domain containing protein
Os03g0850400	9.81	15.58	14.39	3.84	2.89	2.03	333	525	515	122	91	63	Similar to Aspartokinase
Os03g0851000	33.46	46.66	43.47	23.36	14.55	15.75	479	664	656	313	195	209	Similar to Transcription factor homolog BTF3-like protein
Os03g0852000	6.02	6.6	5.67	2.26	1.64	1.93	71	76	72	29	18	20	Similar to Pentatricopeptide (PPR) repeat-containing protein
Os03g0859100	1.1	1.46	1.59	0.33	0.28	0.17	29	38	44	6	6	4	Esterase, SGNH hydrolase-type domain containing protein
Os04g0103200	54.89	65.59	66.68	35.66	25.59	20.36	1656	1964	2121	1008	717	555	Proteasome component region PCI domain containing protein
Os04g0103500	1.04	1.22	1.75	0.35	0.33	0.13	51	59	90	16	15	6	Serine/threonine protein kinase-related domain containing protein
Os04g0103700	0.15	0.34	0.34	0.04	0	0	7	16	17	2	0	0	Serine/threonine protein kinase-related domain containing protein
Os04g0105000	4.29	5.03	6.02	2.67	2.33	0.84	240	279	355	140	121	43	Zinc finger, CCCH-type domain containing protein
Os04g0105100	5	5.85	5.21	2.6	2.56	2	162	188	178	79	77	59	Zinc finger, RING/FYVE/PHD-type domain containing protein
Os04g0105700	24.54	25.33	26.23	14.93	10.33	7.11	458	469	516	261	179	121	Similar to B0616E02-H0507E05.5 protein
Os04g0107900	3.4	11.13	3.32	0.77	0.95	0.73	45.32	146.23	48.4	8	11	5	Similar to Heat shock protein 82
Os04g0111500	3.32	3.72	3.47	1.83	0.78	0.82	166	184	182	86	36	37	Similar to OSIGBa0127D24.4 protein
Os04g0111900	3.17	3.59	3.71	1.53	1.06	0.49	233	251	282	107	68	34	Similar to Resistance gene analog PIC22 (Fragment)
Os04g0113000	5.82	6.09	5.98	2.38	1.58	1.18	227	232	253	86	57	42	Cyclin-like F-box domain containing protein
Os04g0113100	0.48	1.29	1.18	0.22	0.22	0.04	14	37	36	6	6	1	Protein kinase, catalytic domain domain containing protein
Os04g0117100	112.63	145.35	134.99	67.36	52.29	47.44	937	1200	1184	525	404	360	ATPase, F0 complex, subunit E, mitochondrial domain containing protein
Os04g0118400	75.08	101.34	100.11	66.63	39.39	30.75	3343.14	4489.14	4723.19	2792.12	1607.58	1084.35	Similar to Elongation factor EF-2 (Fragment)
Os04g0118500	37.15	44.52	42.08	22.23	16.67	17.69	396	471	473	222	165	172	Peptidyl-prolyl cis-trans isomerase 1 (EC 5.2.1.8) (Rotamase Pin1) (PPIase Pin1) (DlPar13)
Os04g0119400	31.93	34	31.52	18.7	11.97	7.02	982	1038	1022	539	342	197	Similar to Pyruvate dehydrogenase E1 component, alpha subunit
Os04g0126900	0	0	0	2.02	1.95	1.7	0	0	0	22	21	18	Similar to H0124E07.4 protein
Os04g0127800	17.65	17.94	19.11	9.1	6.03	2.98	1005.96	1014.93	1148.86	486	319	155	Coactivator CBP, KIX domain containing protein
Os04g0137201	2.42	3.7	5.79	1.89	1.59	0.47	89	135	224	65	54	16	Pectate lyase-like protein, Pollen developmen
Os04g0156200	0	0	0.03	0.06	0.27	0.18	0	0	1	2	9	6	Hypothetical conserved gene
Os04g0160600	2.9	2.41	2.79	4.64	10.87	10.8	60.85	50.07	61.55	91.03	211.57	206.34	Similar to OSIGBa0096I22.5 protein
Os04g0161100	0.32	0.12	0.11	0.4	0.96	0.44	11	4	4	13	31	14	Similar to OSIGBa0102O13.5 protein
Os04g0162500	0.63	1.16	0.74	1.56	1.85	2.12	12	22	15	28	33	37	Zinc finger, C2H2-type domain containing protein
Os04g0162600	1.08	1.13	1.07	0.09	0.09	0.09	26	27	27	2	2	2	Protein of unknown function DUF295 family protein
Os04g0173800	30.63	29.57	22.9	108.03	107.55	71.79	595	570	469	1966	1940	1272	Lectin precursor (Agglutinin)
Os04g0175400	5.06	7.63	5.53	1.06	1.4	0.92	65.92	98.77	76	13	17	11	Conserved hypothetical protein
Os04g0181100	51.13	66.39	58.78	28.67	21.54	24.54	731	942	886	384	286	320	HR-like lesion-inducer family protein
Os04g0181300	9.02	9.84	13.23	4.46	3.08	1.4	205	222	317	95	65	29	Similar to OSIGBa0101K10.2 protein
Os04g0184100	0.57	0.6	0.54	0	0.07	0.03	18	19	18	0	2	1	Similar to OSIGBa0140C02.7 protein
Os04g0185600	0.2	0.23	0.12	1.33	0.84	0.32	6	7	4	38.15	23.7	9	General substrate transporter domain containing protein
Os04g0197200	0	0	0	0.22	0	0.22	0	0	0	7	0	7	Protein kinase, core domain containing protein
Os04g0202300	0	0.09	0	0.56	0.34	0.13	0	3.44	0	19.39	11.72	4.27	Similar to H0512B01.10 protein
Os04g0203400	17.04	18.62	16.43	3.78	0.71	0.79	308	334	313	64	12	13	Similar to OSIGBa0147O06.4 protein
Os04g0208200	0.08	0.08	0	0.27	0.5	0.28	2	2	0	6	11	6	Cysteine proteinase
Os04g0210250	6.98	6.02	5.38	0.91	0.6	0.46	374.67	320.37	304.62	45.65	30.1	22.4	Hypothetical gene
Os04g0210700	9.12	7.51	8.12	1.78	1.37	1.56	115	94	108	21	16	18	Similar to OSIGBa0114M03.3 protein
Os04g0218400	7.29	7.21	7.03	1.91	2.2	1.54	57	56	58	14	16	11	Similar to ankyrin protein kinase-like
Os04g0223300	0	0	0	0.11	0.23	0.23	0	0	0	2	4	4	Similar to Peroxisome type ascorbate peroxidase
Os04g0226800	0.76	1.18	0.95	0.18	0.25	0.07	36	54.99	47	8	11	3	Similar to OSIGBa0135L04.4 protein
Os04g0231800	0.49	0.19	1.17	2.77	2.13	2.44	8	3	20	42	32	36	Conserved hypothetical protein
Os04g0233400	3.24	3.87	3.44	1.29	0.94	0.48	75	89	84	28	18	9	Similar to Arabidopsis thaliana (Fragment)
Os04g0234600	23.52	28.13	34.18	14.97	12.31	6.95	639	766	977	393	314	176	Similar to Sedoheptulose-1,7-bisphosphatase
Os04g0244400	4.69	6.51	5.69	2.96	2.58	1.86	107	151	141	64	54	36	Thioredoxin fold domain containing protein
Os04g0249500	0.71	0.45	0.42	5.21	9.76	9.75	35.49	22.05	21.84	243.77	452.38	443.94	Similar to H0211A12.6 protein
Os04g0249550	0	0.16	0.1	0.11	1.24	0.66	0	4.29	2.89	2.86	31.92	16.7	Hypothetical protein
Os04g0250700	7.19	7.78	7.33	2.52	1.49	1.29	133.95	144	144	44	25.88	22	Uncharacterised protein family UPF0307 domain containing protein
Os04g0270100	46.35	66.19	63.32	30.59	22.33	15.06	1314	1830	1893	805	579	365	Similar to GTP-binding protein
Os04g0270200	21.45	24.36	26.26	15.51	11.58	7.68	361	407	466	244.64	181	118	Uncharacterised protein family UPF0172 domain containing protein
Os04g0275950	2.19	2.69	4	6.66	5.65	6.21	41.11	50	79	117	98.32	106.19	Conserved hypothetical protein
Os04g0284900	10.6	9.36	8.39	20.72	26	26.35	291	255	243	533	663	660	Similar to OSIGBa0145C02.7 protein
Os04g0290400	1.13	0.72	0.51	1.1	1.93	2.36	25.42	16.18	12.24	23.33	40.54	48.61	Conserved hypothetical protein
Os04g0301500	10.69	11.93	14.86	1.03	0.47	1.69	243	269	356	22	10	35	Helix-loop-helix DNA-binding domain containing protein
Os04g0303250	0.56	0.83	0.84	0.18	0.21	0.17	29	43	46	9	10	8	Hypothetical gene
Os04g0304750	0	0.06	0	0.47	0.82	0.49	0	1	0	7	12	7	Hypothetical protein
Os04g0309600	0.21	0.2	0.06	1.73	3.48	3.36	10.51	9.66	2.95	80.95	161.12	152.85	Similar to Sucrose synthase
Os04g0309751	0	0	0.05	0.68	0.34	0.3	0	0	1.32	17.41	8.59	7.51	Hypothetical protein
Os04g0310500	46.54	59.35	59.57	32.17	20.18	21.75	559	712	760	366	227	238	NADH dehydrogenase [ubiquinone] (complex I), alpha subcomplex, subunit 2 domain containing protein
Os04g0320700	0.71	0.31	0.45	1.89	1.85	1.33	21	9	14	52	51	36	Similar to Glucosyltransferase (Fragment)
Os04g0337500	0.59	0.56	0.74	1.69	2.2	1.1	13	11	16	34	40	22	Aldo/keto reductase family protein
Os04g0345100	4.94	4	4.69	0.31	0.83	1.17	51	41	51	3	8	11	Hypothetical gene
Os04g0346900	0.35	0.22	0.42	1.74	1.9	2.41	8	5	10	37	40	50	Transcriptional factor B3 domain containing protein
Os04g0347600	19.36	20.98	18.98	9.86	10	6.97	834	897	862	398	400	274	Tetratricopeptide-like helical domain containing protein
Os04g0348600	9.76	10.48	7.57	1.31	0.8	0.97	198	211	162	25	15	18	Hypothetical conserved gene
Os04g0349300	0.17	0.26	0.2	0.95	1.1	0.93	4	6	5	21	24	20	Non-protein coding transcript
Os04g0349700	0.05	0.04	0.05	0.41	0.68	0.21	3	2	3	22	36	11	Leucine-rich repeat, typical subtype containing protein
Os04g0350000	1.97	2.2	2.26	0.94	1.08	0.43	122	129	147	56	57	25	Similar to PPR protein
Os04g0350100	0	0	0	3.94	1.02	0.28	0	0	0	43	11	3	Proteinase inhibitor I25, cystatin domain containing protein
Os04g0350300	0.89	1.3	1.24	0.49	0.22	0.18	43	62	63	22	10	8	Similar to SKIP interacting protein 18 (Fragment)
Os04g0350700	3.36	2.68	3.02	22.01	23.9	13.56	96	76	91	590	635	354	Basic helix-loop-helix protein, Regulation of awn development, grain size, and grain numbe
Os04g0353600	0	0	0	0.24	0.07	0.07	0	0	0	7	2	2	Similar to OSIGBa0092G14.1 protein
Os04g0354200	0.02	0	0	0.84	0.84	0.94	1	0	0	33	33	36	Similar to OSIGBa0092G14.5 protein
Os04g0355401	0.09	0.22	0.14	1.31	0.3	0.2	3	7	5	40	9	6	Hypothetical protein
Os04g0357300	3.48	4.43	2.4	8.5	9.17	8.08	140	177	102	321	343	297	Similar to Helicase-like protein [Oryza sativa (japonica cultivar-group)]
Os04g0360500	0.04	0.06	0.05	0.32	0.17	0.08	3	4	4	21	11	5.18	Similar to OSIGBa0111E13.1 protein
Os04g0361500	2.31	2.42	1.98	1.28	0.3	0.2	75	78	68	39	9	6	Similar to OSIGBa0111E13.1 protein
Os04g0367400	16.93	16.43	17.46	6.47	6.06	7.44	360	349	394	131	121	140	Similar to OSIGBa0092J07.5 protein
Os04g0368800	0.67	1.13	1.22	0.28	0.1	0.03	28	47	54	11	4	1	Similar to H0607F01.6 protein
Os04g0369000	0.24	1.05	0.65	0	0	0	6	26	17	0	0	0	PapD-like domain containing protein
Os04g0369066	0.95	1.49	1.85	0.06	0.17	0	18	28	37	1	3	0	Similar to H0607F01.7 protein
Os04g0370300	1.03	1.76	1.56	0.36	0.55	0.14	40	68	64	13	20	5	Similar to OSIGBa0107E14.10 protein
Os04g0370500	0.04	0	0	2.49	1.72	1.19	1	0	0	60	41	28	Similar to OSIGBa0107E14.10 protein
Os04g0371600	1.43	1.35	1.19	0.39	0.13	0.1	47	44	41	12	4	3	Leucine-rich repeat, cysteine-containing containing protein
Os04g0372700	67.55	74.05	58.34	31.27	26.02	20.86	671	730	611	291	240	189	Similar to Quinone-oxidoreductase QR1 (Fragment)
Os04g0373400	0.14	0.26	0.38	1.01	0.96	0.85	5	9	14	33	31	27	Similar to MATE efflux family protein, expressed
Os04g0375900	1.16	2.78	2.05	0.29	0.24	0.02	52	124	97	12	10	1	Kinesin, motor region domain containing protein
Os04g0376000	116.47	141.71	130.76	61.67	39.77	46.59	1192	1439.39	1410.95	591.34	378	435	Similar to 60S ribosomal protein L35-1
Os04g0376100	1.06	2.63	2.36	0.33	0.53	0.34	17	42	40	5	8	5	Mitochondrial import inner membrane translocase, subunit Tim17/22 family protein
Os04g0377932	10.63	14.47	14.09	4.58	3.49	3.78	151	204	211	61	46	49	Similar to Gonidia forming protein GlsA
Os04g0378400	2.75	3.85	4.79	1.27	0.99	0.5	72	100	132	31	24	12	Non-protein coding transcript
Os04g0379300	4.68	6.46	6.75	3.91	2.22	1.35	185	289	310	141	75	45	Methyltransferase type 11 domain containing protein
Os04g0379400	4.54	3.64	4.25	1.39	0.67	0.55	73	58	72	21	10	8	Similar to Nuclear pore complex component (sc Seh1) (ISS)
Os04g0380000	1.43	1.7	1.9	0.7	0.5	0.34	55	64	77	25	18	11	Similar to OSIGBa0092E09.6 protein
Os04g0380200	3.93	5.69	4.67	0.44	1.07	0.73	71	102	89	8	18	12	Conserved hypothetical protein
Os04g0380300	4.97	5.98	5.01	1.45	0.98	0.24	180	220	194	51.08	34	7.08	Kelch-type beta propeller domain containing protein
Os04g0380500	6.55	6.93	5.46	2.97	2.37	1.03	238	250	209	101	80	34	Similar to OSIGBa0075F02.5 protein
Os04g0380800	18.61	21.01	25.1	8.64	5.47	7.68	308	345	438	134	84	116	Hypothetical conserved gene
Os04g0384200	1.81	3.71	2.2	0.48	1.04	0.5	32	65	41	8	17	8	Conserved hypothetical protein
Os04g0386600	45.36	56.29	62.71	32.8	17.77	14.02	1277	1572.62	1861	865	463.58	360	Pyruvate/Phosphoenolpyruvate kinase, catalytic core domain containing protein
Os04g0388000	0	0.08	0	0.49	0.69	0.17	0	2	0	12	17	4	Similar to OSIGBa0075F02.5 protein
Os04g0389500	3.38	4.08	3.99	0.66	0.96	0.67	110	132	137	20	29	20	Conserved hypothetical protein
Os04g0393100	1.73	1.75	1.44	0.52	0.23	0.12	32	32	28	9	4	2	Similar to OSIGBa0145N07.8 protein
Os04g0393200	0.31	0.44	0.65	0	0	0	5	7	11	0	0	0	Similar to OSIGBa0145N07.9 protein
Os04g0394100	0	0.19	0.17	0.93	1.19	1.61	0	4	4	19	24	32	Similar to H0718E12.3 protein
Os04g0394500	27.41	36.57	36.68	16.16	15.23	12.62	438	580	618	242	226	184	Similar to H0718E12.6 protein
Os04g0395700	5.95	8.07	8.41	3.78	2.34	1.75	104	140	155	62	38	28	Conserved hypothetical protein
Os04g0397000	37.06	42.79	38.57	20.38	15.38	13.6	493	565	541	254	190	165	Defender against cell death 1 (DAD-1) (Defender against apoptotic death 1 protein)
Os04g0398300	45.85	62.67	47.64	32.19	16.8	14.82	858	1164	940	551	292	253	Similar to Glycyl-tRNA synthetase, mitochondrial precursor (EC 6.1.1.14) (Glycine--tRNA ligase) (GlyRS)
Os04g0401400	0.32	0.12	0.22	0.73	0.75	0.78	9	3.27	6.44	19.21	19.69	20	Similar to retrotransposon protein
Os04g0403500	25.97	29.83	28.52	15.54	13.12	9.81	601	685	696	337	282	207	NAD(P)-binding domain containing protein
Os04g0405100	14.67	18.35	17.91	8.33	7.54	5.65	327	406	421	174	156.11	115	Similar to H0502B11.8 protein
Os04g0406600	4.34	4.55	3.83	0.76	1.13	0.22	128	133	119	21	31	6	Prephenate dehydratase domain containing protein
Os04g0407900	1.86	2.6	3.14	0.87	0.57	0.39	56.09	77.6	99.7	24.59	15.93	10.8	Similar to Cytochrom P450-like protein
Os04g0409200	43.03	46.51	42.64	24.63	24.9	11.88	893	958	933	479	480	225	Starch branching enzyme IIa, Starch biosynthesis, Regulation of the properties of sugary endosper
Os04g0412000	41.04	40.24	35.28	17.13	10.42	6.16	1153	1122	1045	451	272	158	Hypothetical protein
Os04g0412200	12.71	14.49	12.37	5.44	1.06	0.48	188	212.7	192.92	71	13.68	5.86	Similar to Ferredoxin I
Os04g0412300	52.6	66.73	64.43	15.59	15.25	14.74	1636	2083	2141	461	439	425	Similar to H0717B12.10 protein
Os04g0413600	84.45	115.45	101.44	57.46	33.65	42.27	1062	1441	1345	677	393	485	Similar to 40S ribosomal protein S14 (Clone MCH2)
Os04g0414700	26.83	41.13	49.66	23.42	12.89	7.95	307	467	599	251	137	83	Photosystem I PsaO domain containing protein
Os04g0414850	0	0	0	0.17	0	0.32	0	0	0	3.88	0	7	Hypothetical protein
Os04g0415401	2.68	4	3.03	0.39	0.71	0.4	73	108	87	10	18	10	Conserved hypothetical protein
Os04g0416100	5.04	6.05	6.83	1.21	0.96	0.77	194.53	231.7	277.77	43.85	34.36	27.24	Similar to Transcription factor E2F1 (E2F-1) (Fragment)
Os04g0418500	11.43	8.84	9	3.61	4.26	4.11	335	257	278	99	115.96	110	Similar to photoperiod responsive protein
Os04g0419600	0.85	1.74	1.31	0.16	0.04	0.17	22	45	36	4	1	4	Histone H3
Os04g0420500	1.37	1.63	1.45	0.67	0.59	0.4	63.98	75.64	71.39	29.15	25.45	16.84	Hypothetical protein
Os04g0428900	13.9	19.62	19.36	11.58	7.83	5.59	237	332	348	185	124	87	Similar to CSN8
Os04g0428950	10.51	14.87	12.82	6.96	4.18	4.31	203	285	261	126	75	76	Similar to Ribonuclease P
Os04g0429450	31.09	32.6	33.68	8.77	17.89	10.67	1025	1067	1171	271	548	321	Conserved hypothetical protein
Os04g0430100	151.07	201.12	192.24	107.89	66.58	71.49	2409	3182.92	3232	1612	986	1040	Similar to 40S ribosomal protein S10-1
Os04g0430700	0.09	0.15	0.15	0.47	0.57	0.26	4	7	7	20	24	11	Peptidase S8, subtilisin-related domain containing protein
Os04g0433600	18.73	20.95	20.29	9.65	9.45	7.63	721	799	868	350	319	219	Protein of unknown function DUF668 family protein
Os04g0434400	4.78	7.96	4.85	11.4	13.47	11.17	115	190	123	257	301	245	Similar to H0823A09.7 protein
Os04g0434500	1.34	1.49	1.85	0.49	0.5	0.2	29	32	42	10	10	4	Homeodomain-related domain containing protein
Os04g0434600	4.79	7.06	6.74	4.13	2.89	1.98	255	373	378	206	143	96	Similar to OSIGBa0102D10.3 protein
Os04g0434800	9.69	13.16	14.47	6.12	6.05	2.89	245	333	388	144	141	67	Similar to Thylakoid-bound ascorbate peroxidase (EC 1.11.1.11) (Fragment)
Os04g0435100	2.04	2.68	2.79	1.23	0.88	0.51	72.4	94.61	104.63	41	29	16.58	Amino acid/polyamine transporter I family protein
Os04g0435500	20.31	27.45	30.39	6.29	5.55	5.37	486	660	776	141	127	117	Glutathione S-transferase, C-terminal-like domain containing protein
Os04g0436400	7.5	7.91	7.49	3.39	3.61	3.21	300	314	316	127	134	117	Conserved hypothetical protein
Os04g0438600	0.17	0.98	0.56	1.44	1.05	0.97	4	23	14	32	23	21	Glycolipid transfer protein, GLTP domain containing protein
Os04g0440300	0	0.04	0	1.29	0.92	0.97	0	1	0	34	24	25	Cyclin-like F-box domain containing protein
Os04g0441800	1.1	1.29	1.42	0.51	0	0.16	41	48	56	18	0	5.51	TGF-beta receptor, type I/II extracellular region family protein
Os04g0442800	0	0	0	2.07	2.01	1.52	0	0	0	53	51	38	Similar to Phragmoplast-associated kinesin-related protein 1 (Fragment)
Os04g0443750	24.43	33.78	41.09	7.92	1.17	1.3	247	339	438	75	11	12	Similar to CPRD8 protein
Os04g0444200	18.19	20.92	21.14	12.18	10.81	6.2	817.76	933.11	1001.69	512.89	451.31	254.05	Similar to Calmodulin-binding protein 60-B (Fragment)
Os04g0444800	6.6	7.39	10.61	3.26	2.02	1.39	304	337	515	141	86	58	Ferric reductase-like transmembrane component family protein
Os04g0445300	4.07	6.49	4.17	0.35	0.44	0.63	50	79	54	4	5	7	Pectinesterase inhibitor domain containing protein
Os04g0445700	3.45	5.69	4.46	12.41	11.21	16.67	114	191	159	393	352	496	Similar to OSIGBa0140O07.8 protein
Os04g0446300	69.73	76.3	73.51	30.78	24.03	27.78	1337	1452	1486	553	428	486	Microsomal signal peptidase 25 kDa subunit family protein
Os04g0446500	22.07	29.45	26.78	10.35	6.11	5.95	817	1082	1045	359	210	201	Similar to OSIGBa0140O07.15 protein
Os04g0447100	5.03	7.65	7.07	2	1.39	0.84	260	392.69	385	97	67	39.41	Similar to Lipoxygenase
Os04g0447600	1.53	1.73	1.31	0.46	0	0.05	32	36	29	9	0	1	Similar to NADPH-dependent codeinone reductase (EC 1.1.1.247)
Os04g0447700	11.07	11.62	8.47	1.61	1.58	1.98	264	275	213	36	35	43	Similar to Polyketide reductase
Os04g0447800	0.8	0.78	1.13	1.72	2.63	1.2	25	24	37	50	76	34	Glutamate decarboxylase (EC 4.1.1.15)
Os04g0448600	7.54	10.9	12.79	3.02	2.93	1.99	133	191	238	50	48	32	ChaC-like protein family protein
Os04g0450000	1.99	2.86	1.18	0.42	0.31	0.56	35	50	22	7	5	9	Zinc finger, FYVE/PHD-type domain containing protein
Os04g0450701	5.6	8.2	12.45	4.13	2.85	1.12	55	80	129	38	26	10	Hypothetical protein
Os04g0450900	2.5	2.9	3.44	0.36	0.54	1.1	83.9	96.87	121.83	11.3	16.85	33.87	Protein kinase PKN/PRK1, effector domain containing protein
Os04g0451200	0.43	0.68	0.4	0.07	0.11	0	13	21	13	2	3	0	UDP-glucuronosyl/UDP-glucosyltransferase family protein
Os04g0452000	25.18	28.35	30.9	8.93	7.35	6.6	749	837	969	249	203	179	Similar to H0815C01.7 protein
Os04g0452500	3.43	5.96	5.34	1.96	1.75	1.32	205	354	337	110	97	72	Similar to H0505F09.1 protein
Os04g0455401	2.06	2.38	2.42	7.84	6.82	3.18	104.07	120	129.1	338.41	295.54	150.45	Similar to OSIGBa0093K19.10 protein
Os04g0456700	10.15	10.8	10.47	4.37	4.48	4.22	161	170	175	65	66	61	Similar to TMV induced protein 1-2
Os04g0457000	14.07	21.75	27.79	14.65	8.38	3.85	284.66	436.93	592.97	277.81	157.48	71	Similar to Chlorophyll a/b-binding protein CP24, photosystem II (Fragment)
Os04g0458800	74.96	74.68	76.28	41.79	26.57	29.58	714	706	766	373	235	257	Similar to OSIGBa0097P08.4 protein
Os04g0459500	41.01	38.05	43.61	25.9	19.89	7.54	1139	1049	1277	674	513	191	Similar to H0219H12.1 protein
Os04g0459600	17.48	21.53	23.9	13.67	9.21	8.06	333	407	480	244	163	140	Mog1/PsbP, alpha/beta/alpha sandwich domain containing protein
Os04g0461600	5.89	8.18	6.45	1.1	0.92	1.19	103	142	119	18	15	19	Similar to Fw2.2
Os04g0462500	181.07	223.85	210.56	118.99	88.58	87.7	3780	4636	4631.23	2324	1723	1663	Similar to 14-3-3-like protein GF14-6
Os04g0463400	0.22	0.62	0.42	1.27	0.51	0.84	4	11.22	8.08	21.68	8.69	13.95	Vacuolar membrane transporter, Fe and Zn translocation between flag leaves and seed
Os04g0463500	36.92	42.09	39.96	15.26	9.18	7.78	723	818	825	280	167	139	Similar to Anthranilate synthase beta chain
Os04g0464100	1.75	1.61	1.93	0	0	0.08	24	22	28	0	0	1	Heavy metal transport/detoxification protein domain containing protein
Os04g0464966	32.99	41.33	34.74	9.24	8.53	11.66	999	1242	1109	262	240	322	F-box-containing protein, Male meiotic DNA double-strand break repair, Regulation of meiotic progressio
Os04g0465100	7.05	7.82	8.75	2.45	2.02	1.33	169	186	221	55	45	29	Haem peroxidase, plant/fungal/bacterial family protein
Os04g0465600	275.93	423.83	550.77	132.98	23.42	23.76	3705	5648	7797	1673	292	291	Bet v I allergen family protein
Os04g0469000	1.84	4.12	5.02	1.03	0.6	0.26	23	51	66	12	7	3	Heavy metal transport/detoxification protein domain containing protein
Os04g0469500	2.85	2.87	2.52	5.72	7.1	4.55	90	90	84	169	208	131	Similar to OSIGBa0124N08.2 protein
Os04g0470300	5.39	7.28	7.06	3.5	3.18	1.64	97	130	134	59	53	27	Uncharacterised protein family UPF0136, Transmembrane domain containing protein
Os04g0471300	6.1	7.53	7.78	15.85	21.07	18.54	133	163	179	324	427	369	Similar to H0418A01.6 protein
Os04g0474700	0	0	0.03	0.31	0.35	0.16	0	0	1	10	11	5	Similar to OSIGBa0135C13.6 protein
Os04g0475100	1.31	0.86	0.85	0	0.27	0.23	55.59	36.16	37.99	0	10.63	8.9	Similar to OSIGBa0106G07.2 protein
Os04g0475400	0.27	0.13	0.31	0.64	0.86	0.87	4	2	5	9	12	12	Similar to OSIGBa0106G07.6 protein
Os04g0476000	2.77	3.36	2.86	1.02	0.84	0.51	78	94	85	27	22	13	Tetratricopeptide-like helical domain containing protein
Os04g0477300	1.62	1.44	2.28	0.68	0.53	0.45	43	38	64	17	13	11	Similar to OSIGBa0116M22.6 protein
Os04g0479000	0.66	0.83	0.63	0.2	0.11	0.07	21	26	21	6	3	2	Similar to OSIGBa0116M22.9 protein
Os04g0479900	1.08	0.69	1.08	0.12	0	0.06	19	12	20	2	0	1	Conserved hypothetical protein
Os04g0480100	46.43	51.23	47.86	25.99	23.98	15.37	1695	1856	1842	889	813	512	Eukaryotic translation initiation factor 4B
Os04g0480900	0.57	0.63	0.62	1.69	1.1	1.58	20	22	23	56	36	51	Glycoside hydrolase, family 5 protein
Os04g0481200	19.93	20.83	20.62	54.37	64.49	52.79	786.56	815.76	857.87	2010.62	2363.6	1900.67	Similar to H0510A06.2 protein
Os04g0482300	8.99	9.17	8.36	3.68	3.55	2.5	248	251	243	95	91	63	Kelch related domain containing protein
Os04g0482600	0	0	0	0.24	0.4	0.16	0	0	0	3	5	2	Hypothetical conserved gene
Os04g0483000	0.1	0.1	0.3	0.65	0.52	0.31	3	3	10	19	15	9	Similar to H0525D09.13 protein
Os04g0483200	27.53	34.41	37.09	9.61	8.76	9.17	1154	1499	1641	400	359	378	Steroid nuclear receptor, ligand-binding domain containing protein
Os04g0484800	6.72	10.39	9.16	6.19	3.75	2.4	364	558.82	523.56	314.22	188.58	118.46	Cullin family protein
Os04g0486600	249.27	392.15	335.84	116.45	61.36	60.12	5523	8518	7860	2408	1252	1159	Similar to Glyceraldehyde-3-phosphate dehydrogenase, cytosolic 3 (EC 1.2.1.12)
Os04g0492800	7.05	7.05	7.71	1.72	1.03	2.42	118	117	136	27	16	37	Similar to H0425E08.6 protein
Os04g0494300	0	0	0	1.11	0.74	1.14	0	0	0	12	8	12	Hypothetical gene
Os04g0494600	0.08	0.08	0	0.24	0.4	0.21	2	2	0	6	10	5	Protein of unknown function DUF642 family protein
Os04g0496300	3.02	4.85	4.1	1.45	1.33	0.95	49	78	70	22	20	14	Similar to H0306B06.4 protein
Os04g0497000	59.69	67.62	63.83	9.73	9.88	10.61	1421.99	1598.68	1603.09	214.11	216.05	229.01	Similar to Allyl alcohol dehydrogenase
Os04g0497200	5.02	5.37	5.61	1.35	1.45	0.95	202	214.49	238	51	54	35	Putative membrane-bound endo-1,4-beta-glucanase, Synthesis of root cellulose, Modulation of root cell division and elongatio
Os04g0497300	24.01	47.47	42.7	16.58	9.12	9.28	241	473	452	156	85	85	Similar to Atozi1 (Fragment)
Os04g0497350	1.78	2.72	2.94	0.8	0.49	0.69	31	47	54	13	8	11	Similar to H0306B06.12 protein
Os04g0497600	21.93	34.89	27.77	15.5	10.98	8.54	525	818	827	411	256	195	Lupus La protein family protein
Os04g0498200	24.31	27.91	27.47	15.09	10.64	9.24	251	286	299	146	102	87	Similar to OSIGBa0092E01.14 protein
Os04g0498800	4.42	5.51	5.51	2.75	1.93	1.09	159	197	209	92.93	64.66	35.76	Similar to Cell division control protein 48 homolog B (AtCDC48b)
[truncated: 2,061 more rows]
