# Supplementary material for: Transcriptome and Metabolome Analysis Provides Insights into the Heterosis of Yield and Quality Traits in Two Hybrid Rice Varieties (Oryza sativa L.)
Source: Int J Mol Sci. 2022 Oct 26;23(21):12934. doi: 10.3390/ijms232112934 (PMC9654843; doi:10.3390/ijms232112934)
Supplement: Supplementary file 1 [file ijms-23-12934-s001.zip › Table S8.xlsx]

## Sheet: TF-vs-TY398
Table S8. DEGs between TF and TY398.
id	TF-1_fpkm	TF-2_fpkm	TF-3_fpkm	TY398-1_fpkm	TY398-2_fpkm	TY398-3_fpkm	TF-1_count	TF-2_count	TF-3_count	TY398-1_count	TY398-2_count	TY398-3_count	Description
MSTRG.10400	0.14	0.37	0.22	0.98	1.44	0.66	2	6	3	16	28	10	Os02g0576250 [Oryza sativa Japonica Group]
MSTRG.10705	0.57	0.95	0.56	0	0	0	11.18	21.01	10	0	0	0	hypothetical protein [Oryza punctata]
MSTRG.11017	0.05	0	0.05	0.09	0.68	0.51	1	0	1	2	19	11	Os01g0617650, partial [Oryza sativa Japonica Group]
MSTRG.12128	2.6	0.66	0.96	0.21	0.14	0.24	59.38	16.95	19.96	5.28	4.33	5.67	Os03g0398400 [Oryza sativa Japonica Group]
MSTRG.12129	3.29	0.58	1.02	0.13	0	0	46	9	13	2	0	0	Os08g0326300, partial [Oryza sativa Japonica Group]
MSTRG.13438	0.13	0.27	0.64	2.22	0.95	1.05	3.01	6.94	13.73	57.8	29.58	25.55	H0425E08.8 [Oryza sativa]
MSTRG.1345	0.8	0.07	0.53	0	0	0	10	1	6	0	0	0	Os01g0380700 [Oryza sativa Japonica Group]
MSTRG.1363	0.03	0	0	1.26	1.31	1.36	1	0	0	42	52	42	Os01g0824350, partial [Oryza sativa Japonica Group]
MSTRG.13663	0.57	0.5	0.63	1.67	1.87	0.94	60	59	61	197	263	103	protein binding protein isoform X1 [Zea mays]
MSTRG.13677	0	0.29	0.42	0.9	1.86	1.51	0	5	6	15	40	23	Os12g0283300, partial [Oryza sativa Japonica Group]
MSTRG.13679	0.82	0.34	0.81	1.75	3.84	1.79	75	35	67	178	465	169	Ankyrin repeat family protein [Prunus dulcis]
MSTRG.13688	1.11	0.4	0.97	0	0	0.11	10	4	8	0	0	1	hypothetical protein DAI22_03g199850 [Oryza sativa Japonica Group]
MSTRG.13742	1.46	1.22	1.63	4.18	5.25	4.95	35.09	31.72	31.71	94.86	117.06	92.78	Os03g0398400 [Oryza sativa Japonica Group]
MSTRG.13764	4.58	2.51	1.51	0.48	0.27	0.09	304.05	185.8	91.17	35.56	23.74	6.38	Os07g0248900, partial [Oryza sativa Japonica Group]
MSTRG.13849	0.16	0.18	0.17	1.25	0.6	0.4	8	10	8	70	40	21	Os09g0545250, partial [Oryza sativa Japonica Group]
MSTRG.13913	1.13	0.81	1.04	2.14	2.09	1.9	27.41	22.1	23	57.86	67.61	47.86	Os03g0454300, partial [Oryza sativa Japonica Group]
MSTRG.14044	0.47	0.73	1.11	0	0	0	7	12	15	0	0	0	hypothetical protein DAI22_03g244400 [Oryza sativa Japonica Group]
MSTRG.14082	4.22	2.35	3.11	0.46	0.04	0.05	82	51	55	10	1	1	OSJNBa0095E20.7 [Oryza sativa Japonica Group]
MSTRG.14127	0.07	0	0.16	0.5	1.41	1.04	1	0	2	8	27	15	hypothetical protein LOC_Os03g41662 [Oryza sativa Japonica Group]
MSTRG.14694	2.39	1.47	1.85	0.04	0	0	58	40	41	1	0	0	Os03g0733332 [Oryza sativa Japonica Group]
MSTRG.14813	3.9	3.13	3.04	0	0	0	38	34	27	0	0	0	Os03g0749400 [Oryza sativa Japonica Group]
MSTRG.14950	0.52	0.43	0.26	0	0	0	13	12	6	0	0	0	hypothetical protein DAI22_03g353500 [Oryza sativa Japonica Group]
MSTRG.15029	1.84	1.42	1.48	0.26	0.21	0.05	77.82	66.99	57	12	12	2	Os07g0664900 [Oryza sativa Japonica Group]
MSTRG.15087	1.53	0.84	1.12	0.08	0.19	0.08	18	11	12	1	3	1	Os02g0300000 [Oryza sativa Japonica Group]
MSTRG.15171	0	0.15	0.14	1.85	4	1.6	0	5.22	4.2	66.14	170.22	53.29	OSIGBa0115J08.4 [Oryza sativa]
MSTRG.15409	4.88	3.68	4.2	1.27	0.52	0.88	254.75	214.58	200	73.66	35.94	47.42	Os03g0834632 [Oryza sativa Japonica Group]
MSTRG.15410	2.49	2.51	3.3	0.76	0.41	0.65	146.01	169.03	178.01	53.79	33.27	42.54	OSIGBa0145N07.3 [Oryza sativa]
MSTRG.15480	0.77	1.61	1.12	3.18	2.09	1.88	15	35	20	69	54	38	Os03g0845100 [Oryza sativa Japonica Group]
MSTRG.15634	5.59	5.15	2.95	11.39	11.15	6.51	53.12	54.59	25.58	120.4	140.52	64.14	Os02g0616600, partial [Oryza sativa Japonica Group]
MSTRG.1564	1.05	0.79	0.9	0.03	0	0	37	31	29	1	0	0	Os01g0541500 [Oryza sativa Japonica Group]
MSTRG.15899	4.47	4.28	4.91	9.97	8.94	10.48	164.37	175.77	164.72	408.24	436.61	400.02	gag-pol polyprotein, partial [Oryza sativa Indica Group]
MSTRG.15901	3.4	3.2	3.7	7.56	6.77	7.05	273.68	300.78	284	707.73	755.42	604.96	gag-pol polyprotein, partial [Oryza sativa Indica Group]
MSTRG.15926	0.82	1.28	0.08	0.05	0	0.05	30.48	30.22	4.51	3.35	0	3	OSIGBa0107A02.6 [Oryza sativa]
MSTRG.15927	0.67	0.3	0.83	0.05	0	0	7.52	3.78	8.49	0.65	0	0	Os03g0120600, partial [Oryza sativa Japonica Group]
MSTRG.15931	0.77	0.71	0.6	0.08	0.05	0.04	29	28	17	4	3	2	phospholipase SGR2 isoform X1 [Oryza sativa Japonica Group]
MSTRG.15959	0	0	0	0.35	0.77	0.86	0	0	0	3	8	7	Os04g0276100, partial [Oryza sativa Japonica Group]
MSTRG.16006	0.61	0.64	0.56	0	0	0.05	12	14	10	0	0	1	OSJNBb0013O03.4 [Oryza sativa Japonica Group]
MSTRG.1620	0.2	0.14	0.27	0	0	0.01	34.81	27	43.61	0	0	2.02	OSJNBa0085C10.2 [Oryza sativa Japonica Group]
MSTRG.16246	11.84	9.05	4.76	2.2	3.39	2.66	150	128	55	31	57	35	cysteine-rich and transmembrane domain-containing protein WIH2-like [Oryza sativa Japonica Group]
MSTRG.16751	1.08	0.45	1.51	0.13	0.22	0.07	15	7	19	2	4	1	Os04g0483700 [Oryza sativa Japonica Group]
MSTRG.17212	1.81	0.38	2.07	0.11	0	0.03	37.26	12.17	26.46	3.34	0	0.82	OSJNBa0084K11.21 [Oryza sativa Japonica Group]
MSTRG.17352	1.16	1.05	1.17	0.3	0.43	0.5	82.56	83	76	24	40.45	37	OSJNBb0016D16.9 [Oryza sativa Japonica Group]
MSTRG.17353	0.89	0.52	1.09	0	0	0	17	11	19	0	0	0	Os04g0587900, partial [Oryza sativa Japonica Group]
MSTRG.17354	0.3	0.5	1	0	0	0	6	11	18	0	0	0	OSJNBb0016D16.10 [Oryza sativa Japonica Group]
MSTRG.18657	0.21	0.19	0	1.7	0.56	0.91	2	2	0	18	7	9	Os05g0200220 [Oryza sativa Japonica Group]
MSTRG.18771	1.39	0.35	1.36	0	0.06	0.15	18	5	16	0	1	2	Os05g0241700 [Oryza sativa Japonica Group]
MSTRG.18932	0.4	0.42	0.68	1.28	2.45	0.53	11	13	17	39	89	15	protein ROOT INITIATION DEFECTIVE 3-like [Oryza sativa Japonica Group]
MSTRG.18984	0.71	1.26	1.67	4.58	4.11	3.68	38	75	81	271	290	203	Os05g0315401 [Oryza sativa Japonica Group]
MSTRG.19064	0.03	0.51	0.28	0.97	1.69	0.37	1	18	8	34	70.82	12	Os05g0342600 [Oryza sativa Japonica Group]
MSTRG.19087	2.06	0.45	1.59	0.2	0.43	0.16	60.75	14.88	42.76	6.57	16.64	5.04	Os05g0269800 [Oryza sativa Japonica Group]
MSTRG.20398	0.29	0.29	0.59	1.15	1.02	0.91	7	8	13	31	33	23	hypothetical protein OsJ_13926 [Oryza sativa Japonica Group]
MSTRG.20925	0.81	0.23	0.44	3.55	5.22	3.99	22	7	11	108	189	113	PREDICTED: zinc finger BED domain-containing protein RICESLEEPER 3-like [Oryza brachyantha]
MSTRG.21463	1.82	1.12	1.75	0.2	0.17	0.33	16	11	14	2	2	3	Os06g0313500 [Oryza sativa Japonica Group]
MSTRG.21577	0.85	1.6	0.84	2.79	1.65	2.68	27.19	56.92	24.33	98.98	69.69	88.71	hydroxyproline-rich glycoprotein-like [Oryza sativa Indica Group]
MSTRG.21616	1.58	1.19	1.62	0.43	0.5	0.91	64	54	63	20	28	38	Os01g0387333, partial [Oryza sativa Japonica Group]
MSTRG.21617	0.67	0.69	1.59	2.2	2.07	2.82	7.59	8.8	18.73	30.07	35.76	37.48	Os08g0422500, partial [Oryza sativa Japonica Group]
MSTRG.21951	1.45	1.06	1.88	0	0.05	0	22	18	26	0	1	0	Os06g0575100, partial [Oryza sativa Japonica Group]
MSTRG.21985	1.3	1.16	0.61	1.84	3.26	2.07	19.91	19.28	8.29	31.14	65.94	33.22	Os12g0168500 [Oryza sativa Japonica Group]
MSTRG.22050	0.2	0.56	0.07	1.61	2.42	1.94	5.58	17.36	1.72	49.46	88.59	55.52	HGWP repeat containing protein-like [Oryza sativa Japonica Group]
MSTRG.22149	0	0.05	0	0.54	0.72	0.52	0	1	0	10	16	9	H0811D08.9 [Oryza sativa]
MSTRG.22172	4.4	3.99	4.35	1.19	1.34	1.39	143	145	129	43	58	47	uncharacterized membrane protein At1g16860 isoform X1 [Oryza sativa Japonica Group]
MSTRG.22567	1.07	1.03	1.32	0.41	0.2	0.03	38.6	41.47	43.42	16.61	9.76	1.06	nucleolin-like isoform X1 [Oryza sativa Japonica Group]
MSTRG.23468	10.25	10.11	5.21	2.69	2.97	4.37	138	152	64	40.28	53	61	Os08g0169100 [Oryza sativa Japonica Group]
MSTRG.23760	0.07	0.24	0.15	1.55	2.12	0.65	1	4	2	26	43	11	Os07g0495700 [Oryza sativa Japonica Group]
MSTRG.24636	3.38	1.01	4.15	0.37	0.08	0.39	66	22	74	8	2	8	momilactone A synthase-like isoform X1 [Oryza sativa Japonica Group]
MSTRG.24931	2.54	1.47	1.66	0.11	0.27	0.35	42	27	25	2	6	6	Os08g0119450 [Oryza sativa Japonica Group]
MSTRG.25150	1.99	1.62	1.65	3.28	8.75	3.98	90	82	68	165.43	525	187	Os07g0417766, partial [Oryza sativa Japonica Group]
MSTRG.25207	0	0	0	0.2	0.39	0.33	0	0	0	4	9	6	Os08g0183100 [Oryza sativa Japonica Group]
MSTRG.25323	0.06	0.01	0.12	0.72	1.16	0.64	4	1	8	58	112	48	OSJNBb0011N17.2 [Oryza sativa Japonica Group]
MSTRG.25345	0	0	0.08	0.98	1.05	1.02	0	0	1	15	19	15	-
MSTRG.25569	1.04	0.72	0.64	0	0.02	0	35.43	27.36	19.72	0	1	0	Os01g0516800 [Oryza sativa Japonica Group]
MSTRG.25613	3.36	3.3	3.16	7.81	7.16	6.67	207.22	227.13	177.63	536.93	586.07	427.01	gag-pol polyprotein, partial [Oryza sativa Indica Group]
MSTRG.26059	3.82	3.24	2.43	0.06	0	0	59	53	34	1	0	0	Os08g0307601, partial [Oryza sativa Japonica Group]
MSTRG.26283	0.18	0	0.1	0.33	3.7	1.52	2	0	1	4	53	17	Os11g0115532 [Oryza sativa Japonica Group]
MSTRG.26290	0.12	0	0	0.53	0.95	1.63	2	0	0	10	21	28	Os08g0507301 [Oryza sativa Japonica Group]
MSTRG.26702	0.15	0	0.17	0.37	1.15	1.38	3	0	3	8	30	28	-
MSTRG.26824	1.28	1.17	1.09	4.36	3.34	2.51	62.22	63.55	48.43	236.43	215.34	126.8	HGWP repeat containing protein-like [Oryza sativa Japonica Group]
MSTRG.26869	0.51	0.87	1.25	2.61	2.31	1.44	44	76	90	240	266	121	vegetative cell wall protein gp1 [Oryza sativa Japonica Group]
MSTRG.26898	0.78	0.71	0.69	3.73	3.54	5.08	10.04	10.11	8.1	53.21	60.12	67.6	Os09g0265050 [Oryza sativa Japonica Group]
MSTRG.26914	0	0	0.53	1.8	1.24	2.32	0	0	2.79	11.63	9.58	13.96	Os08g0314933, partial [Oryza sativa Japonica Group]
MSTRG.27018	0.38	0.3	0.45	1.5	1.02	0.74	30	26	32	131	106	60	NBS-LRR-like resistance protein, partial [Oryza sativa]
MSTRG.27141	1.42	1.79	1.91	1.18	0.59	0.47	98	138	120	91	54	34	OSJNBb0016D16.9 [Oryza sativa Japonica Group]
MSTRG.27835	0.69	1	1.52	0.19	0.04	0.05	13	21	26	4	1	1	Os09g0506600 [Oryza sativa Japonica Group]
MSTRG.27999	0.52	0.77	0.86	2.3	2.62	1.97	8	13.16	12.13	39.46	53.43	31.39	OSJNBa0036E02.11 [Oryza sativa Japonica Group]
MSTRG.3449	1.71	0.58	1.61	0	0	0.06	29	11	25	0	0	1	hypothetical protein DAI22_11g100250 [Oryza sativa Japonica Group]
MSTRG.3506	0.49	1.05	0.88	2.61	3.26	1.91	8	19	13	47	70	32	Os01g0888000 [Oryza sativa Japonica Group]
MSTRG.3812	15.13	24.98	20.07	7.26	4.58	3.32	431	794	521	230	173	98	Os01g0954600 [Oryza sativa Japonica Group]
MSTRG.4212	0.46	0	0.78	3.33	5.43	2.25	9	0	14	73	142	46	hypothetical protein OsJ_23568 [Oryza sativa Japonica Group]
MSTRG.4214	0.14	0.29	0.22	0.64	1	0.31	11	26	16	57	107	26.21	OSIGBa0161P06.2 [Oryza sativa]
MSTRG.4249	0.32	0.8	0.41	1.23	1.38	1.42	12	26	10	41	53	45	Os10g0169600 [Oryza sativa Japonica Group]
MSTRG.4291	2.29	1.54	0.98	0.18	0.04	0.17	80	60	31	7	2	6	Os10g0186800 [Oryza sativa Japonica Group]
MSTRG.4308	0.7	1.28	0.76	2.32	1.6	1.74	17	35	17	63	52	44	-
MSTRG.4356	1.66	2.1	2	5.44	7.49	9.52	29	41	32	106	174	173	Zinc knuckle family protein [Oryza sativa Japonica Group]
MSTRG.4469	1	1.5	1.36	0.07	0	0.03	51	80	59	6	0	2	Os10g0368650 [Oryza sativa Japonica Group]
MSTRG.4517	0.18	0.16	0.28	0.95	0.88	0.67	5	5	7	29	32	19	Os10g0387150 [Oryza sativa Japonica Group]
MSTRG.4848	0.28	0.13	0.2	1.08	0.93	0.72	5.35	2.7	3.4	22.77	23.27	14.09	protein PXR1-like [Oryza sativa Japonica Group]
MSTRG.5538	0.14	0.1	0.11	0.52	1.02	1.27	7	5	5	25	61	59	expressed protein [Oryza sativa Japonica Group]
MSTRG.5943	0.51	0.39	0.6	4.71	8.49	5.55	14	12	15	144	309	158	F-box/LRR-repeat protein At3g59190 [Oryza sativa Japonica Group]
MSTRG.5993	0	0	0.06	0.68	0.53	0.28	0	0	1	13	12	5	hypothetical protein DAI22_11g072100 [Oryza sativa Japonica Group]
MSTRG.6312	1	2.68	1.64	3.96	3.09	3.9	19.71	54.44	26.69	84.73	81.22	78.65	Os08g0422500, partial [Oryza sativa Japonica Group]
MSTRG.6319	0.25	0	0.07	0.37	0.84	0.44	5.28	0	1.25	9.3	26.42	10.02	Os08g0230450 [Oryza sativa Japonica Group]
MSTRG.6460	0	0	0	0.11	0.32	0.4	0	0	0	2	7	7	Os01g0726001, partial [Oryza sativa Japonica Group]
MSTRG.6495	0.5	0.52	0.38	0.84	1.68	1.11	46	53	32	85	204	105	expressed protein [Oryza sativa Japonica Group]
MSTRG.6513	2.77	2.95	2.16	7.54	8.89	8.62	92	115.66	69.82	282.47	381.86	299.42	OSJNBb0093G06.11 [Oryza sativa Japonica Group]
MSTRG.6769	0.58	0.3	1.01	0.08	0	0	7	4	11	1	0	0	disease resistance protein RPM1 [Sorghum bicolor]
MSTRG.6848	0.79	0.8	1.04	2.55	4.37	1.97	23.53	26.53	28	84	171.75	60.53	HGWP repeat containing protein-like [Oryza sativa Japonica Group]
MSTRG.6946	1.06	0.81	0.76	0.16	0.17	0.17	64	55	42	11	13.41	11	OSJNBa0091C07.2 [Oryza sativa Japonica Group]
MSTRG.7008	1.51	1.11	0.87	0	0	0	26	22	14	0	0	0	transposon protein, putative, CACTA, En/Spm sub-class [Oryza sativa Japonica Group]
MSTRG.7252	0.55	0.61	0.69	0	0.05	0.08	32.24	40.34	37.22	0	4.24	4.61	OSIGBa0145N07.3 [Oryza sativa]
MSTRG.7369	0.97	0.8	0.83	0.21	0.06	0.09	39.4	36.53	30.58	9.39	3.24	3.94	nucleolin-like isoform X1 [Oryza sativa Japonica Group]
MSTRG.7484	0.57	0.47	0.48	0.94	1.94	1.22	13	12	10	24	59	29	Os12g0171350, partial [Oryza sativa Japonica Group]
MSTRG.7662	2.14	2.09	1.11	0.73	0.32	0.45	55	60	26	21	11	12	-
MSTRG.7746	1.48	1.58	1.72	0.5	0.15	0.73	37	44	39	14	5	19	Os12g0273000 [Oryza sativa Japonica Group]
MSTRG.7793	0.59	0.63	0.9	2.11	1.59	1.24	10	12	14	40	36	22	Os03g0573001, partial [Oryza sativa Japonica Group]
MSTRG.7918	0.83	0.55	0.67	0.17	0.23	0.16	26.92	20	20	6	10	5.55	Os04g0115700 [Oryza sativa Japonica Group]
MSTRG.7920	1.63	1.05	0.86	0.07	0	0	62.57	44.9	30.28	3	0	0	hAT family dimerisation domain containing protein [Oryza sativa Japonica Group]
MSTRG.7921	1.34	0.54	0.9	0	0	0	18	8.01	11	0	0	0	H0811D08.9 [Oryza sativa]
MSTRG.7941	0.94	1.48	0.86	0	0	0	12	21	10	0	0	0	Os12g0463400 [Oryza sativa Japonica Group]
MSTRG.7960	0.26	0.14	0.34	0.85	0.69	0.5	10	6	12	36	35	20	disease resistance protein PIK6-NP-like [Oryza sativa Japonica Group]
MSTRG.7974	0.68	1.07	0.98	2.84	2.06	1.98	16	28	21	74	64	48	Os08g0153500 [Oryza sativa Japonica Group]
MSTRG.8416	4.49	1.24	3.91	0.98	1.09	0.17	162.48	48.79	99.52	27.03	41.33	8.61	protein ALP1-like isoform X2 [Oryza sativa Japonica Group]
MSTRG.8829	0.18	0.16	0.2	1.36	0.67	0.86	2	2	2	17	10	10	uncharacterized protein LOC107280044 isoform X1 [Oryza sativa Japonica Group]
MSTRG.9629	0.93	0.97	0.08	0	0	0	12.94	15	1	0	0	0	Os02g0262500 [Oryza sativa Japonica Group]
MSTRG.9701	0.72	0.48	0.58	0.17	0	0.12	23	17	17	6	0	4	Os03g0104901, partial [Oryza sativa Japonica Group]
MSTRG.9736	0.65	0.47	0.71	0	0	0	11	9	11	0	0	0	Os07g0694200, partial [Oryza sativa Japonica Group]
MSTRG.9766	0.67	1.34	0.92	2.26	2.44	4.45	9.55	21.43	11.99	35.93	46.3	66	Os02g0300301 [Oryza sativa Japonica Group]
Os01g0101800	0.21	0.37	0.62	1.11	1.23	0.47	8	16	22	48	63	19	Conserved hypothetical protein
Os01g0102000	0.95	1.58	1.78	0.89	0.4	0.14	27	50	46	28	15	4	Phosphoesterase family protein
Os01g0102900	7.57	10.59	10.23	25.47	35.09	32.05	82	128	101	307	504	360	Light-regulated protein, Regulation of light-dependent attachment of LEAF-TYPE FERREDOXIN-NADP+ OXIDOREDUCTASE (LFNR) to the thylakoid membran
Os01g0105300	0.02	0.07	0	0.48	0.58	0.28	1	3	0	21.88	31.33	12	Similar to HAT family dimerisation domain containing protein, expressed
Os01g0108600	2.19	1.96	2.07	0.46	0.31	0.49	43	43	37	10	8	10	Basic helix-loop-helix dimerisation region bHLH domain containing protein
Os01g0112000	10.71	13.16	10.94	3.9	3.76	5.52	116	159	108	47	54	62	Conserved hypothetical protein
Os01g0113200	1.46	1.53	2.99	0.42	0.65	0.39	47	55	88	15	28	13	Similar to Receptor serine/threonine kinase
Os01g0113300	1.16	1.95	2.15	0.37	0.81	0.39	43.31	80.95	73.17	15.16	40	15.27	Similar to ARK protein (Fragment)
Os01g0116901	0.2	0.14	0.06	0.56	0.45	0.48	6.62	5.22	1.92	20.82	20.2	16.77	Hypothetical protein
Os01g0118400	2.66	3.86	3.76	1.15	1.66	1.51	93	151	120	45	77	55	Similar to HGA6
Os01g0118700	4.39	5.87	5.76	1.58	2.02	2.14	152	227	182	61	93	77	Similar to HGA4
Os01g0120500	2.56	3.44	4.22	1.37	2.02	1.29	42	63	63	25	44	22	Similar to PAP fibrillin domain containing protein,expressed
Os01g0121500	1.05	2.13	2.82	0.26	0.07	0.28	11	25	27	3	1	3	Conserved hypothetical protein
Os01g0121600	6.79	9.3	9.38	1.72	2.23	2.46	85	130	107	24	37	32	Conserved hypothetical protein
Os01g0124650	6.77	13.72	15.78	3.15	5.88	7.45	95.25	215.38	202.26	49.34	109.69	108.73	Hypothetical conserved gene
Os01g0126600	3.22	2.96	6.17	9.59	11.86	5.4	121.92	124.85	212.7	403.69	594.91	211.87	Paralog of FACTOR OF DNA METHYLATION LIKE
Os01g0127700	3.46	4.46	3.98	0.77	0.35	1.04	187	269	196	46	25	58	Conserved hypothetical protein
Os01g0127900	1.66	1.14	1.67	0.32	0.35	0.48	47	36	43	10	13	14	Mannose-6-phosphate isomerase domain containing protein
Os01g0128100	0.38	0.24	0.92	0.1	0.14	0.15	20	14	44	6	10	8	Similar to Bifunctional nuclease (Fragment)
Os01g0128300	10.58	9.41	11.37	2.97	2.98	2.77	147	146	144	46	55	40	Similar to predicted protein
Os01g0130400	2.16	2.49	2.04	1.35	1.12	0.64	125.01	160.71	107.58	87	86	38.28	Similar to Alpha-xylosidase precursor (Fragment)
Os01g0132000	5.23	4.5	6.33	0.67	0.72	1.13	49	47	54	7	9	11	Similar to Wound-induced protease inhibitor (WIP1)
Os01g0133100	3.72	3.19	4.01	1.72	0.92	0.67	128	123	126	66	42	24	Conserved hypothetical protein
Os01g0134700	1.77	2.19	2.51	0.3	0.28	0.91	47	65	61	9	10	25	Calmodulin binding protein-like family protein
Os01g0134800	0.13	0.27	0.33	0	0	0	3	7	7	0	0	0	Similar to (1,4)-beta-xylan endohydrolase, isoenzyme X-II (EC 3.2.1.8) (Fragment)
Os01g0135700	68.82	64.99	89.63	7.3	11.13	9.53	1016	1071	1206	120	218	146	EF-HAND 2 domain containing protein
Os01g0135900	5.49	2.26	6.42	1.04	1.31	0.77	76	35	81	16	24	11	Similar to Cytosolic class I small heat shock protein 3C (Fragment)
Os01g0138400	2.23	1.7	3.29	0.9	0.83	0.58	84.62	72	114	38	42	23	Serine/threonine protein kinase domain containing protein
Os01g0138500	7.75	7.02	9.43	1.44	1.02	1.1	184	186	204	38	32	27	Protein of unknown function DUF789 family protein
Os01g0139700	1.4	1.25	2.12	0.39	0.24	0.31	13	13	18	4	3	3	Conserved hypothetical protein
Os01g0151600	8.89	10.27	10.2	4.72	5.26	4.5	242	312	253	143	190	127	Conserved hypothetical protein
Os01g0157900	18.65	16.85	27	8.69	9.26	5.74	351	354	463	182	231	112	Protein of unknown function Cys-rich family protein
Os01g0159000	4.14	2.77	3.24	0.51	0.32	0.46	87	65	62	12	9	10	Similar to cDNA clone:J023049H21, full insert sequence
Os01g0159300	67.14	66.7	73.01	30.13	24.49	30.62	2230	2473	2210	1114	1079	1055	Zinc finger, RING/FYVE/PHD-type domain containing protein
Os01g0170051	20.06	24.63	22.16	3.71	5.59	6.4	796.14	1091	801.73	164.11	294.49	263.29	Hypothetical protein
Os01g0172400	68.68	78.25	95.48	22.28	21.6	21.08	2842	3706	3387	1059	1148	888	Similar to Phospholipase D alpha 1
Os01g0175600	2.55	1.84	2.59	1.32	1.3	0.62	98.83	79.41	91.29	56.87	66.97	24.85	Boron (B) transporte
Os01g0175700	10.06	7.84	16.09	2.58	1.69	1.73	337.17	293.52	491.66	96.13	75.03	60.15	Boron (B) transporte
Os01g0176000	1.23	1.19	1.1	0.35	0.48	0.4	37	40	30	11.64	18.93	12.34	UDP-glucuronosyl/UDP-glucosyltransferase family protein
Os01g0176050	0	0	0	0.09	0.23	0.48	0	0	0	2.36	7.07	11.66	Hypothetical protein
Os01g0180600	0.71	0.69	0.99	1.79	2.14	1.06	47	51	60	132	189	73	Similar to MutS homolog 7 (Fragment)
Os01g0185350	5.06	3.77	8.21	2.32	2.7	1.78	86.87	72.19	128.38	44.35	61.55	31.67	Non-protein coding transcript
Os01g0186900	113.27	121.77	162.11	23.77	22.91	17.46	2384.73	2812.22	3038.53	543	625.71	373.22	Similar to cDNA clone:001-117-G12, full insert sequence
Os01g0188900	0.53	0.98	1.05	1.78	2.89	1.66	16	33	29	60	115.91	52	Similar to Ankyrin-like protein-like protein
Os01g0190000	2.98	2.88	3.4	10.2	14.57	8.13	52	56	54	198	337	147	Similar to oxidoreductase
Os01g0191900	1.33	1.24	0.91	2.93	3	3.2	24	25	15	59	72	60	Similar to Blind
Os01g0193600	0.55	0.73	1.35	1.83	2.32	1.36	21	31	47	78	118	54	Methyltransferase small domain containing protein
Os01g0199400	4.98	6.13	5.88	1.56	1.78	1.77	130.58	171.39	136.36	45	61	47.93	Alpha/beta hydrolase family protein
Os01g0200700	1558.26	1768.07	1670.02	701.28	721.12	830.7	14621	18518	14281	7324	8975	8085	Similar to Metallothionein-like protein type 3 (MT-3) (MWMT3)
Os01g0201100	2.34	2.89	4	1.23	1.19	1.13	68	94	106	40	46	34	Similar to xylosyltransferase oxt
Os01g0201600	3.51	4.33	2.62	2.28	1.57	1.03	69	95	47	50	41	21	Virulence factor, pectin lyase fold family protein
Os01g0205600	4.33	4.31	3.62	1.91	1.66	2.18	63	70	48	31	32	33	Crotonase, core domain containing protein
Os01g0207500	0.32	0.19	0.52	0	0.04	0.06	11	7	16	0	2	2	Hypothetical protein
Os01g0209500	11.36	11.16	12.29	4.55	6.15	5.8	559	613	551	249	401	296	Zinc finger, RING-type domain containing protein
Os01g0212400	1.88	1.89	4.05	0.91	1.77	0.69	63	71	124	34	79	24	EF-Hand type domain containing protein
Os01g0214500	17.06	23.98	27.77	5.11	7.15	7.1	153	240	227	51	85	66	Conserved hypothetical protein
Os01g0224000	2.64	2.57	2.51	1.05	1.03	0.96	106	115	92	47	55	40	Serine/threonine protein kinase-related domain containing protein
Os01g0224100	0.4	0.3	0.73	1.48	1.39	1.19	12	10	18	45	51	37	Similar to DNA binding protein-like protein
Os01g0226200	0.92	0.74	1.86	0.26	0.29	0.42	19	17	35	6	8	9	Conserved hypothetical protein
Os01g0226666	0.47	0.3	0.92	0	0.04	0.06	9.85	7.11	17.6	0	1.2	1.23	Hypothetical protein
Os01g0227100	34.32	40.82	31.52	13.92	15.38	18.98	1041	1390	892	460	601	566	Chlorophyll b reductase, Leaf senescenc
Os01g0227200	3.58	4.47	5.36	1.71	1.83	1.76	137	191	187	73	93	70	Similar to Somatic embryogenesis receptor kinase-like protein
Os01g0228400	2.53	3.22	4.02	1.04	0.51	0.47	102.82	146	149	47.1	27.49	19.88	Pentatricopeptide repeat domain containing protein
Os01g0228800	2.28	3.18	2.77	1.86	0.82	0.48	100	156	111	61	48	22	Conserved hypothetical protein
Os01g0233000	16.89	23.56	16.56	8.59	8.56	9.96	348	542	311	197	234	213	DREPP plasma membrane polypeptide family protein
Os01g0236700	8.49	12.58	8.95	2.4	2.66	1.86	458	778	452	113	115	89	Octicosapeptide/Phox/Bem1p domain containing protein
Os01g0239000	1.93	2.04	1.7	0.69	0.34	0.66	76	90	61	27	18	27	Hypothetical conserved gene
Os01g0241000	0.55	0.24	0.64	0	0.09	0.08	14	7	15	0	3	2	Conserved hypothetical protein
Os01g0246400	26.14	24.22	39	1.78	2.89	2.34	409	423	556	31	60	38	Similar to Low molecular mass early light-inducible protein HV90, chloroplast precursor (ELIP)
Os01g0246700	7.99	11.7	12.19	1.31	0.91	1.48	213	348	296	39	32	41	Similar to WRKY transcription factor 1
Os01g0247500	2.66	2.48	2.92	0.61	0.89	0.7	70	73	70	18	31	19	Protein kinase, core domain containing protein
Os01g0257900	0.33	0.39	0.46	0.12	0.11	0.1	18.19	23.85	23	7.59	7.94	5.4	Hypothetical protein
Os01g0258100	0.98	1.42	1.05	0.28	0.39	0.24	26	46	29	11	13	8	Hypothetical conserved gene
Os01g0261200	64.11	59.57	84.54	18.78	22.19	21.35	2125	2204	2554	693	948	734	No apical meristem (NAM) protein domain containing protein
Os01g0264000	2.53	2.16	3.25	0.88	0.73	0.88	72.35	68.93	84.63	27.89	27.74	26.08	Dof transcription factor, Promotion of nutrient ion uptake and accumulatio
Os01g0266400	9.42	6.79	10.81	4.87	2.61	2.4	87	70	91	50	32	23	Conserved hypothetical protein
Os01g0268900	0.44	0.44	0.48	1.82	1.03	1.38	8	9	8	37	25	26	Conserved hypothetical protein
Os01g0270300	16.74	15.6	25.84	6.93	9.96	8.56	405.7	409	565	193.79	335.55	220.96	Similar to Cationic peroxidase isozyme 40K precursor
Os01g0273850	0	0.59	0.86	3.11	1.62	3.17	0	4.42	5.3	23.36	14.53	22.19	Hypothetical gene
Os01g0276700	7.75	6.46	8.19	3.69	2.44	2.6	211	191	207	114	89	75	Similar to Pyruvate kinase, cytosolic isozyme (EC 2.7.1.40) (PK)
Os01g0278000	27.94	29.28	33.07	9.91	12.97	11.38	471	551	508	186	290	199	VQ domain containing protein
Os01g0279100	15.37	19.22	24.17	5.85	9.3	5.48	344	546	526	126	318	139	Subunit of magnesium-protoporphyrin IX monomethyl ester cyclase (EC:1.14.13.81), Core component of FLU-YGL8-LCAA-POR complex, Chlorophyll biosynthesis, Chloroplast developmen
Os01g0280400	1.56	1.68	2.86	4.87	5.9	3.58	47.61	57.14	79.43	165.34	238.55	113.33	DNA-binding protein
Os01g0281100	2.04	1.93	1.8	0.26	0.74	0.63	56	59	45	8	27	18	Conserved hypothetical protein
Os01g0283300	10.51	13.19	10.82	5.39	2.34	3.99	195	273	181	110	57	76	Conserved hypothetical protein
Os01g0295700	39.78	37.94	38.01	17.47	17.01	20.31	1084	1154	944	530	615	574	Similar to Protein phosphatase-2C
Os01g0296700	0.56	1.01	1.49	0.36	0.38	0.32	17.05	34.21	41.2	12.02	15.14	10.1	Glycoside hydrolase, family 3, N-terminal domain containing protein
Os01g0300000	0.6	0.47	2.56	0	0.34	0.07	8	7	31	0	6	1	3'-5' exonuclease domain containing protein
Os01g0300900	0.92	0.8	0.77	1.66	2.72	1.72	27	27	21	53	109	52	Galactose oxidase/kelch, beta-propeller domain containing protein
Os01g0301700	0.16	0.19	0.2	0.44	0.88	0.42	6	8	7	18	43	16	Tetratricopeptide-like helical domain containing protein
Os01g0303600	8.93	9.66	8.49	1.19	2.49	3.19	135	163	117	20	50	50	Zinc finger, RING/FYVE/PHD-type domain containing protein
Os01g0305900	4.97	4.99	6.57	0.71	1.23	0.9	107	120	129	17	35	20	Similar to R2R3 Myb transcription factor MYB-IF35
Os01g0306400	6.51	6.2	7.19	3.13	2.88	3.2	157	167	158	84	92	80	Hypothetical conserved gene
Os01g0314800	50.78	47.2	48.34	16.41	19.9	29.8	506	525	439	182	263	308	Late embryogenesis abundant protein 3 family protein
Os01g0318202	12.05	13.01	15.74	6.77	4.21	5.64	414	499	493	259	192	201	Hypothetical gene
Os01g0319000	0.4	0.42	0.6	0	0.05	0.11	12	14	16	0	2	4	Similar to Pectin acetylesterase (Fragment)
Os01g0326000	1.57	1.48	0.98	3.42	3.28	3.95	31	34	17	77	82	80	Similar to Peroxidase (Fragment)
Os01g0357100	0	0.19	0.37	0.94	0.98	0.36	0	9.02	14	43.61	54	15.7	Ferredoxin-nitrite reductase, Nitrate reduction (assimilation), Determination of regeneration abilit
Os01g0357900	12.64	16.5	20.57	3.64	3.67	3.58	153	223	227	49	59	45	Similar to RALF
Os01g0362100	9.05	8.22	8.94	2.16	2.69	2.55	373	378	336	99	147	109	Esterase/lipase/thioesterase domain containing protein
Os01g0379400	1.32	0.85	1.47	2.39	2.37	2.69	36	25	37	66	82	77	Cyclin-like F-box domain containing protein
Os01g0383700	3.75	3.82	4.22	1.48	0.96	1.27	253	287	259	111	86	89	Similar to LEC14B protein
Os01g0384800	16.21	18.95	20.46	8.94	7.39	7.96	220	287	253	135	133	112	Conserved hypothetical protein
Os01g0385400	0.65	1.21	1.62	0.26	0.32	0.24	24	50	50	11	14	8	C4-dicarboxylate transporter/malic acid transport protein family protein
Os01g0386500	0.07	0	0.07	1.4	1.66	1.18	2	0	2	46	65	36	Conserved hypothetical protein
Os01g0392800	0.27	0.44	0.54	1.07	0.86	0.65	12	22	22	53	51	30	Similar to DET1-like protein
Os01g0501800	47.14	53.5	65.13	20.73	38.98	19.98	1042	1320	1312	510	1143	458	Similar to Photosystem II oxygen-evolving complex protein 1 (Fragment)
Os01g0507700	5.77	6.23	5.62	0.95	1.87	1.7	98	118	87	18	42	30	Heavy metal transport/detoxification protein domain containing protein
Os01g0508300	1.24	0.58	0.68	2.8	2.26	2.1	20	15	11	51	52	42	Conserved hypothetical protein
Os01g0509400	1.46	2.49	1.75	0.62	0.21	0.27	21	40	23	10	4	4	Conserved hypothetical protein
Os01g0513400	36.29	36.74	35.35	10.96	12.24	15.04	1151	1301	1022	387	515	495	Protein of unknown function DUF789 family protein
Os01g0525800	2.81	3.1	3.68	1.07	1.39	1.15	26	32	31	11	17	11	Similar to DVL5
Os01g0532300	3.75	3.89	2.71	1.51	1.49	1.86	76	88	50	34	40	39	Conserved hypothetical protein
Os01g0539400	3.63	2.17	2.44	0.04	0	0.04	79	53	48	1	0	1	Hypothetical protein
Os01g0539900	0.63	0.56	0.69	0.02	0	0	29	29	29	1	0	0	Conserved hypothetical protein
Os01g0540800	1.81	2.21	2.42	0.08	0	0.02	104	142	127	5	0	1	Conserved hypothetical protein
Os01g0541000	5.38	6.29	8.49	0.26	0	0.09	112	146	161	6	0	2	Transcriptional factor B3 family protein
Os01g0543100	3.07	2.48	2.71	0.23	0.13	0.5	71	64	57	6	4	12	Similar to Peroxidase 72 precursor (EC 1.11.1.7) (Atperox P72) (PRXR8) (ATP6a)
Os01g0544700	1.93	1	1.54	0.07	0	0.17	46	26	34	2	0	4	Hypothetical conserved gene
Os01g0547600	0.65	0.34	0.93	0.15	0.03	0.07	19	11	25	5	1	2	High-affinity nitrate transporter, Nitrate transport, Auxin signalin
Os01g0548900	3.55	2.12	3.43	8.03	9.01	5.82	33	22	29	83	111	56	Hypothetical conserved gene
Os01g0549300	0.49	0.41	0.75	0	0.05	0.02	15	14	21	0	2	0.5	Homeodomain-like domain containing protein
Os01g0550300	166.47	211.41	206.1	40.26	44.02	51.11	4116	5835	4643	1108	1444	1311	Similar to Gda-1 protein
Os01g0551000	1.19	2.17	1.26	0.37	0.28	0.22	26	53	25	9	8	5	Conserved hypothetical protein
Os01g0552850	0.37	0.08	0.7	0	0	0	9.26	2.33	16.15	0	0	0	Similar to E3 SUMO-protein ligase SIZ2
Os01g0553200	0.41	0.31	0.4	0	0	0	6.74	5.67	5.85	0	0	0	Conserved hypothetical protein
Os01g0553400	0.9	0.42	0.87	0	0.03	0.03	27	14	24	0	1	1	Cyclin-like F-box domain containing protein
Os01g0553600	0.68	0.5	0.77	0.02	0	0.07	37	30	38	1	0	4	Conserved hypothetical protein
Os01g0559750	182.82	219.32	273.6	111.66	120.56	89.93	1852	2480	2526	1259	1620	945	Hypothetical gene
Os01g0570800	16.29	21.94	15.71	3.57	4.74	8.36	586	881	515	143	226	312	IQ calmodulin-binding region domain containing protein
Os01g0580500	5.5	5.47	9.55	1.33	1.73	1.47	108	120	171	29	45	30	ACC oxidase, Ethylene biosynthesi
Os01g0584900	0.11	0.35	0.55	0	0	0	2	7	9	0	0	0	WRKY transcription factor 28-like (WRKY5) (WRKY transcription factor 77)
Os01g0588900	7.14	6.8	10.27	2.68	1.98	2.59	140	150	185	59	51	53	Cytokinin-activating enzyme, Bioactive cytokinin synthesi
Os01g0591000	14.56	17.8	17.61	7.04	7.49	10.44	417.94	572.93	465	225.93	287.88	311.75	Aldehyde/histidinol dehydrogenase domain containing protein
Os01g0597600	0.28	0.18	0.31	0	0	0	7	5	7	0	0	0	Amino acid transporter, transmembrane domain containing protein
Os01g0597800	0.46	0.69	0.84	0.06	0	0	15	25	25	2	0	0	UDP-glucuronosyl/UDP-glucosyltransferase family protein
Os01g0600500	25.44	28.11	21.56	9.29	9.03	11.84	615.18	758.69	475.07	250.05	289.5	296.85	Similar to Phosphoethanolamine/phosphocholine phosphatase
Os01g0601700	0	0	0.09	0.83	1.32	0.45	0	0	4	47	89	24	Leucine-rich repeat domain containing protein
Os01g0603300	6.46	4.88	7.48	1.5	1.81	2.44	130	108	136	41	47	52	Similar to MCB2 protein
Os01g0603800	0.15	0	0.05	0.37	0.54	0.35	8	0	2.43	22.6	39.12	19.99	Similar to Triticum sp. (pAWJL3) leucine rich repeat region mRNA (Fragment)
Os01g0604550	0	0	0	0.34	0.34	0.69	0	0	0	3.61	4.27	6.86	Hypothetical conserved gene
Os01g0605700	2.73	5.61	4.33	1.04	1.51	0.64	45	103	65	19	33	11	MtN3 and saliva related transmembrane protein family protein
Os01g0606200	3.76	2.62	3.67	0.19	0	0.2	18	14	16	1	0	1	Conserved hypothetical protein
Os01g0609000	0.1	0.15	0.36	0.05	0	0.01	7.33	12.86	24.8	4	0	1.06	Similar to Pleiotropic drug resistance protein 3
Os01g0609300	19.54	21.85	30.23	4.52	3.41	5.04	1120	1255.91	1429	258	243	294	Similar to Pleiotropic drug resistance protein 3
Os01g0609900	5.88	6.25	8.61	2.77	1.88	2.48	442	522	584	228	188	191	Similar to Pleiotropic drug resistance protein 4
Os01g0611950	0.23	0.4	1.06	0	0	0	2.06	4.07	8.75	0	0	0	Hypothetical gene
Os01g0612900	17.73	15.51	19.2	5.47	5.64	5.87	469	458	463	161	198	161	Lipase, GDSL domain containing protein
Os01g0624700	1.04	0.82	0.91	0	0.13	0.04	24	21	19	0	4	1	Similar to WRKY transcription factor 12
Os01g0627600	0.63	0.67	0.46	0.06	0.08	0.16	19	22.51	12.59	2	3	5	Similar to Cytochrome P450 monooxygenase
Os01g0628700	10.39	10.49	10.01	1.53	1.46	1.76	353	398	310	58	66	62	Cytochrome P450
Os01g0628900	2.89	3.97	4.37	1.67	1.66	1.82	84	129	116	54	64	55	Cytochrome P450 family protein
Os01g0629400	32.77	23.06	33.84	9.61	12.06	7.63	580	565	525	217	294	177	NLI interacting factor domain containing protein
Os01g0630300	3.28	2.19	2.95	1.23	1.48	0.69	55	41	45	23	33	12	Helix-loop-helix DNA-binding domain containing protein
Os01g0631700	6.47	8.35	7.88	3.41	2.88	3.06	239	344	265	140	141	117	Similar to Ser Thr specific protein kinase-like protein
Os01g0631800	4.8	4.44	3.8	0.07	0.24	0.23	61	63	44	1	4	3	Conserved hypothetical protein
Os01g0633500	4.48	7.14	5.18	2.51	1.67	2.61	109	194	115	68	54	66	Dihydroflavonol-4-reductase (DFR), Proanthocyanidin synthesi
Os01g0633900	0.19	0.34	0.05	0.82	0.83	0.79	4	8	1	19	23	17	Hypothetical conserved gene
Os01g0636400	2.11	3.34	2.27	0.66	0.49	1.02	46	81	45	16	14	23	Alpha/beta hydrolase family protein
Os01g0639200	4.41	4.34	5.51	2.48	2	1.94	123	135	140	77	74	56	Cinnamoyl-CoA reductase-like gene family member, Defense respons
Os01g0639600	14.4	11.11	17.75	1.47	2.11	1.66	309	266	347	35	60	37	Protein of unknown function DUF1645 family protein
Os01g0642200	6.97	7.18	7.79	18.55	15.66	13.82	53	61	54	157	158	109	Conserved hypothetical protein
Os01g0648000	9.38	9.73	11.87	2.43	2.41	2.74	528	611	609	152	180	160	Potassium channel, Potassium uptake, Salt stress toleranc
Os01g0650800	3.75	3.54	2.52	8.04	7.56	6.12	111	117	68	265	297	188	Transposon, En/Spm-like domain containing protein
Os01g0660700	16.67	14.5	33.49	12.37	12.29	7.38	407	395	745	336	398	187	Protein of unknown function DUF295 family protein
Os01g0660900	3.07	2.32	2.58	6.71	6.63	2.67	51	43	39	124	146	46	Similar to phosphoglycerate mutase family protein
Os01g0666600	1.82	1.95	1.54	0.38	0.63	0.27	26	31	20	6	12	4	Conserved hypothetical protein
Os01g0667200	10	9.68	11.71	5.64	5.36	4.42	208	236	234	143	157	103	Mitochondrial sulfur dioxygenase, Abiotic stress respons
Os01g0667600	46.23	45.33	49.57	19.88	23.17	26.44	750	821	733	359	498.64	445	Similar to GTP-binding protein
Os01g0667900	27.64	25.81	25.72	3.49	3.44	3.21	448	467	380	63	74	54	CC-type glutaredoxin, Homeostatic regulation of nitrogen use, Hormone signalin
Os01g0670600	0.54	0.6	0.39	0.24	0.14	0.06	24	30	16	12	8	3	Protein kinase, catalytic domain domain containing protein
Os01g0672100	2.38	1.85	1.57	0.57	0.27	0.69	60	52	36	16	9	18	No apical meristem (NAM) protein domain containing protein
Os01g0672800	8.77	9.44	11.6	4.13	4.04	4.85	244	293	294	128	149	140	Protein of unknown function DUF1421 domain containing protein
Os01g0675800	11.1	13.42	12.28	1.48	2.31	2.29	243	328	245	36	67	52	No apical meristem (NAM) protein domain containing protein
Os01g0678400	0.32	0.26	0.28	0	0.03	0	9	8	7	0	1	0	Protein of unknown function DUF2921 domain containing protein
Os01g0682700	0.15	0.34	0.45	0	0	0.03	5	13	14	0	0	1	Conserved hypothetical protein
Os01g0686100	0.63	0.92	0.84	0.03	0	0	32	41	37	2	0	0	Hypothetical conserved gene
Os01g0688200	4.55	2.04	5.4	2.05	1.4	1.08	98	49	106	49	40	24	Similar to hydrolase, alpha/beta fold family protein
Os01g0689900	5.45	7.55	7.78	3.3	2.96	3.09	241	378	296.34	156	166	137	Hypothetical conserved gene
Os01g0690800	0.56	0.5	0.54	0.08	0.19	0.02	25	25	22	4	11	1	Protein kinase, core domain containing protein
Os01g0692000	0.58	0.98	0.5	0.1	0.04	0	10	19	8	2	1	0	Similar to Glutathione S-transferase GSTU6
Os01g0693300	4.13	4.07	3.57	1.4	1.19	1.98	141	155	111	53	54	70	Similar to Lipid phosphate phosphatase 2 (EC 3.1.3.-) (AtLPP2) (Phosphatidic acid phosphatase 2) (AtPAP2) (Prenyl diphosphate phosphatase)
Os01g0693400	17.48	15.1	17.54	9.32	6.63	8.75	445	429	407	264	224	231	Pathogenesis-related transcriptional factor and ERF, DNA-binding domain containing protein
Os01g0693466	0.11	0.1	0.62	1.02	1.37	1.75	1	1	5	10	16	16	Hypothetical gene
Os01g0695700	0.8	1.05	0.74	0.34	0.11	0.32	51	74	43	24	9	21	Similar to MDR-like ABC transporter
Os01g0695800	2.03	1.88	2.82	0.55	0.41	0.39	30	31	38	9	8	6	Similar to MDR-like ABC transporter
Os01g0699100	2.92	2.42	3.99	0.8	1.56	1.47	69	64	86	21	49	36	Serine/threonine protein kinase domain containing protein
Os01g0699400	1.78	1.31	2.39	0.36	0.57	0.09	40	33	49	9	17	2	Serine/threonine protein kinase domain containing protein
Os01g0699600	8.83	9.26	8.43	3.41	3.38	3.31	193	226	168	83	98	75	Serine/threonine protein kinase domain containing protein
Os01g0700100	0.52	0.56	0.85	0	0	0.05	10	12	15	0	0	1	MtN3 and saliva related transmembrane protein family protein
Os01g0702000	1.16	1.2	0.98	8.03	8.05	5.99	26	30	20	200	239	139	Protein of unknown function DUF151 domain containing protein
Os01g0704100	2.41	3.2	2.5	0.57	0.26	0.82	76	113	72	20	11	27	Nitrate transporter, Nitrate transpor
Os01g0705100	1.96	1.6	1.66	0.72	0.34	0.34	22	20	17	9	5	4	Similar to Germin-like protein
Os01g0705200	303.3	393.01	311.9	132.56	125	182.46	5067	7329	4749	2465	2770	3162	Late embryogenesis abundant protein repeat containing protein
Os01g0706400	9.46	12.42	11.61	4.55	3.73	3.73	588	889	628	325	317	247	Protein of unknown function DUF292, eukaryotic domain containing protein
Os01g0710100	0.59	0.39	1.01	0.05	0.04	0	11	8	17	1	1	0	Hypothetical conserved gene
Os01g0710700	2.36	3.73	2.88	0.9	1	0.71	71	125	79	30	40	22	Lipase, class 3 family protein
Os01g0711500	3.42	3.64	3.6	1.89	1.48	1.36	75	89	72	46	43	31	Calcineurin B-like protein, Calcium sensor, Flooding response during seed germinatio
Os01g0716500	5.46	6.07	5.54	1.34	1.52	1.74	94.91	117.76	87.78	26	35	31.28	Methyltransferase type 12 domain containing protein
Os01g0717000	103.86	91.05	85.42	27.7	36.33	48.97	2441	2577	2138	703	1012	1002	Similar to GmCK1p (EC 2.7.1.32)
Os01g0717700	1.59	1.69	2	0.89	0.77	0.61	48	57	55	30	31	19	EGF-like, alliinase domain containing protein
Os01g0719100	132.53	137.97	133.01	55.36	53.48	62.1	4046.87	4633.43	3714.9	1967.51	2181.75	1973.42	Similar to RING finger and CHY zinc finger domain-containing protein 1
Os01g0719125	1.1	1.14	1.41	0.44	0.42	0.17	48.13	55.57	56.1	21.49	24.25	7.58	Hypothetical protein
Os01g0720500	5.98	6.43	12.75	1.48	3.61	0.44	105	126	204	29	84	8	Similar to Type I chlorophyll a/b-binding protein b (Fragment)
Os01g0721500	0.36	0.34	0.35	1.09	1.13	0.64	18	19	16	60	74	33	NB-ARC domain containing protein
Os01g0723600	16.89	16.95	20.8	7.52	10.13	6.78	456	511	512	226	363	190	Ribose-phosphate pyrophosphokinase 3 (EC 2.7.6.1) (Phosphoribosyl pyrophosphate synthetase 3)
Os01g0727100	0.91	1.28	1.9	0.06	0.42	0.09	31	47	56	2	18	3	Glycosyl transferase, family 8 protein
Os01g0727500	3.78	2.76	4.16	0.9	0.78	1.2	146.44	119.57	146.97	38.87	39.95	48.21	Protein of unknown function DUF584 family protein
Os01g0729700	0.33	1.22	0.6	0.18	0	0	8.09	33.29	13.4	5.02	0	0	Hypothetical protein
Os01g0729900	67.02	68.38	66.16	25.45	28.57	30.6	2055.96	2359.76	1812.06	818	1075	923	Conserved hypothetical protein
Os01g0729950	0.12	0.11	0.2	0	0	0	4.04	4.19	5.94	0	0	0	Hypothetical protein
Os01g0732300	1.06	1.46	1.37	0.04	0.18	0.32	22	34	26	1	5	7	Protein of unknown function DUF623, plant domain containing protein
Os01g0732801	0.27	0.2	0.3	0	0	0	6	5	6	0	0	0	Conserved hypothetical protein
Os01g0736100	1.27	0.88	1.63	0.44	0.32	0.44	36	28	42	14	12	13	UDP-glucuronosyl/UDP-glucosyltransferase family protein
Os01g0736300	0.45	0.54	1.28	1.36	2.14	1.3	12.46	16.65	32.38	41.97	78.82	37.5	Similar to anthocyanidin 5,3-O-glucosyltransferase
Os01g0739200	13.65	12.3	18.26	4.2	4.94	3.56	333	335	406	114	160	90	Protein-tyrosine phosphatase, dual specificity domain containing protein
Os01g0739500	16.41	11.26	14.41	5.77	5.61	5.87	291	223	233	114	132	108	Conserved hypothetical protein
Os01g0742400	1.35	1.59	1.34	0.16	0.05	0.14	81	104	72	11	4	9	Hypothetical conserved gene
Os01g0743200	2.27	2.07	2.54	0.99	1.13	0.47	51	52	52	25	34	11	Pectin lyase fold/virulence factor domain containing protein
Os01g0745850	0.74	0.24	1.44	2.91	4.12	4.11	11.63	4.2	20.7	51.03	85.95	67.1	Hypothetical protein
Os01g0749400	19.11	22.89	22.67	7.52	7.18	9.02	1089	1456	1177	477	543	533	HAD-superfamily hydrolase subfamily IIB protein
Os01g0750100	12.84	13.35	10.41	6.05	6.17	5.47	254	304	191	137	169	115	Similar to WRKY transcription factor-like (WRKY transcription factor 13) (WRKY13)
Os01g0750500	4.35	4.32	2.88	0.85	0.83	0.91	83	92	50	18	21	18	Protein of unknown function DUF814 domain containing protein
Os01g0758900	9.32	6.77	9.92	4.19	3.52	3.46	408	330.57	395.45	204	204.58	157	Protein of unknown function DUF688 family protein
Os01g0759100	5.38	5.48	4.42	1.53	1.23	1.57	155	176	116	49	47	47	Tubby family protein
Os01g0760000	6.14	7.61	7.36	2.88	3.39	2.27	86	119	94	45	63	33	Similar to Dynein light chain
Os01g0760900	14.35	13.49	14.1	4.81	3.7	2.75	287	301	257	107	98	57	Conserved hypothetical protein
Os01g0761000	11.73	11.53	13.59	4.76	6.51	5.42	144	158	152	65	106	69	Conserved hypothetical protein
Os01g0761800	9.23	10.64	5.53	25.15	16.5	16.81	216	278	118	655	512	408	Similar to Glutelin type-A 3
Os01g0766200	4.82	5.53	4.41	1.65	1.76	1.71	117	150	97	44	57	44	Similar to RING finger protein 5
Os01g0767600	9	10.82	10.3	3.72	4.67	5.97	228	306	238	105	157	157	Conserved hypothetical protein
Os01g0767900	20.36	20.96	21.67	10.32	11.07	9.49	906	1041.11	879	511.25	653.3	438.26	Similar to Ankyrin repeat BTB/POZ domain-containing protein
Os01g0769000	54.72	59.09	53.49	20.52	21.83	25.55	2881	3404	2542	1194	1495	1356	Topoisomerase II-associated protein PAT1 domain containing protein
Os01g0769700	31	39.92	42.02	13.09	17.59	14.68	1424	2061	1704	667	982	698	Receptor-like kinase, Control of reproductive growth and development, Repression of cell deat
Os01g0769900	0.95	0.77	1.2	2.01	2.11	1.84	45	41	52	106	133	90.36	Similar to PTAC12 (PLASTID TRANSCRIPTIONALLY ACTIVE12)
Os01g0772500	1.86	1.64	2.34	0.35	0.38	0.9	48	47	55	10	13	24	Glycosyl transferase, family 14 protein
Os01g0773700	39.69	37.11	56.45	13.85	25.06	12.63	412	430	534	160	345	136	Similar to Photosystem II reaction center W protein (PSII 6.1 kDa protein) (Fragment)
Os01g0773800	2.22	2.11	2.73	0	0	0	34	36	38	0	0	0	Hypothetical conserved gene
Os01g0775100	5.96	7.42	7.09	1.94	1.28	1.19	309	429	335	112	88	64	Plus-3 domain containing protein
Os01g0775400	10.12	8.98	6.96	2.44	2.28	2.92	324	321	203	87	97	97	Similar to Cytokinin dehydrogenase 5 precursor (EC 1.5.99.12) (Cytokinin oxidase 5) (CKO5) (AtCKX5) (AtCKX6)
Os01g0776700	18.22	16.86	16.63	7.07	8.19	7.66	493	509	410	213	294	215	Similar to predicted protein
Os01g0777200	11.04	10.94	11.85	3.55	3.91	5.41	358	396	350	128	168	182	Peptidase aspartic, catalytic domain containing protein
Os01g0778800	18.49	19.15	18.78	5.73	5.84	6.76	999.96	1156	926	345	419	379	Peptidase M16, core domain containing protein
Os01g0780800	7.18	8.25	7.3	3.38	2.45	2.36	211	264	197	110	96	71	SAND domain containing protein
Os01g0782200	8.19	10.39	8.22	3.28	3.57	4.41	247	350	226	110	143	138	Diacylglycerol kinase, catalytic region domain containing protein
Os01g0783200	48.7	38.43	50.86	16.95	19.19	11.7	1608	1429	1559	636	857	415	Similar to Diacylglycerol kinase
Os01g0784800	20.86	24.34	25.04	6.05	9.01	8.18	344	448	376.26	111	197	140	Flavodoxin/nitric oxide synthase domain containing protein
Os01g0785900	1.35	1.26	1.24	0.65	0.43	0.53	38.09	39.68	30.45	19	16.2	14.45	Zinc finger, C2H2-type domain containing protein
Os01g0787000	13.52	12.87	15.14	3.89	4.78	4.93	372	397.23	379	123	177	143	Similar to Peroxidase (EC 1.11.1.7)
Os01g0787600	0.54	0.37	0.29	0.06	0.27	0.04	24	15	8	2	7	2	Similar to Salicylic acid-binding protein 2
Os01g0793800	16.48	15.71	12.05	3.38	3.56	4.18	171	182	114	39	49	45	Conserved hypothetical protein
Os01g0793900	11.14	9.76	10.74	0.57	3	1.99	140	137	123	8	50	26	Conserved hypothetical protein
Os01g0794100	9.91	6.14	6.43	1.41	1	2.23	120	83	71	19	16	28	Conserved hypothetical protein
Os01g0794600	4.32	4.09	2.8	1.13	1.46	1.28	120.04	127.04	71	35	54.02	37.02	Hypothetical conserved gene
Os01g0794900	0.6	0.36	0.71	0.16	0.06	0.07	28.79	19.35	31.09	8.57	3.53	3.46	Hypothetical protein
Os01g0795000	2.12	3.58	3.31	0.64	0.75	1.48	84	158.81	119.69	28.1	39.5	61	Subtilase
Os01g0795600	4.56	4.37	4.05	0.19	0.57	0.63	42	45	34	2	7	6	Conserved hypothetical protein
Os01g0800500	5.84	6.95	6.38	1.97	1.99	1.88	210	279	209	79	95	70	Purple acid phosphatase, N-terminal domain containing protein
Os01g0802200	1.2	0.71	2.54	0.43	0.36	0.15	15	10	29	6	6	2	Conserved hypothetical protein
Os01g0802600	1.45	0.67	0.82	0.13	0.14	0.09	31	16	16	3	4	2	Similar to Circadian clock coupling factor ZGT
Os01g0802700	0.97	0.12	1.1	0.09	0.05	0.03	28	4	29	3	2	1	Auxin efflux carrier domain containing protein
Os01g0802850	14	17.49	18.81	10.87	9.14	4.69	354.99	495.01	434.83	306.88	307.5	123.48	Protein of unknown function DUF250 domain containing protein
Os01g0805400	11.08	10.25	8.77	3.96	3.86	5	312	322	225	124	144	146	UDP-glucuronosyl/UDP-glucosyltransferase family protein
Os01g0810100	0.51	0.64	0.82	1.15	1.6	1.35	17	24	25	43	72	47	Ribonuclease III domain containing protein
Os01g0810401	0.67	0.43	0.82	0.07	0.04	0	25.03	18.03	27.98	3	2	0	Non-protein coding transcript
Os01g0810700	1	0.52	0.64	0.01	0.19	0.14	27.31	16	16	0.28	7	4	Hypothetical gene
Os01g0812100	9.78	11.13	20.4	4.39	6.31	2.38	222	282	422	111	190	56	Similar to NHL25
Os01g0813000	0.15	0.09	0.15	0.44	0.52	0.31	9	6	8	29	41	19	Similar to 14 kDa zinc-binding protein
Os01g0813300	1.41	1.4	2.24	0.28	0.12	0	9	10	13	2	1	0	Similar to AP2/EREBP transcription factor
Os01g0813350	1.47	1.08	1.8	0	0.33	0.08	17	14	19	0	5	1	Hypothetical gene
Os01g0814100	0.98	0.73	2.33	0.29	0.41	0.21	18	15	39	6	10	4	Similar to Bindin (Fragment)
Os01g0814400	17.67	18.83	19.11	8.48	10	7.14	528.21	669	536.6	286.29	372.8	213.31	Conserved hypothetical protein
Os01g0815400	8.55	9.22	12.32	4.36	4.75	5.73	118	142	155	67	87	82	Conserved hypothetical protein
Os01g0816100	1.03	0.63	1.13	0.3	0.28	0.18	22	15	22	7	8	4	Similar to NAC domain protein
Os01g0816500	1.03	0.74	0.68	2.31	1.87	1.29	20	16	12	49.93	48	26	Similar to microtubule organization protein
Os01g0817000	2.8	3.76	3.79	0.88	0.74	0.85	60	90	74	21	21	19	Protein of unknown function DUF607 family protein
Os01g0819400	13.07	14.61	13.45	7.21	8.54	4.78	153	191	143.47	94	132.58	58	Similar to Ubiquitin carrier protein
Os01g0819700	7.29	7.39	8.08	1.4	0.87	1.69	183	207	185	39	29	44	Hypothetical conserved gene
Os01g0821300	0.9	0.67	2.23	0.07	0	0	12	10	27	1	0	0	Hypothetical conserved gene
Os01g0821600	2.77	1.99	2.56	0.25	0.09	0.23	70	56	59	7	3	6	WRKY transcription factor 48-like protein (WRKY transcription factor 21)
Os01g0823600	12.96	12.29	20.44	0.99	0.77	1.63	153	162	220	13	12	20	Conserved hypothetical protein
Os01g0826400	4.51	7.5	5.71	0.32	0.2	0.65	154	286	178	12	9	23	WRKY transcription factor 24 (WRKY24)
Os01g0827700	1.99	1.93	2.05	0.17	0.74	0.1	35.56	38.48	33.44	3.35	17.54	1.9	Lipase, GDSL domain containing protein
Os01g0828100	1.35	1.75	2.06	4.4	5.56	3.99	18	26	25	65	98	55	Similar to Cinnamoyl-CoA reductase
Os01g0828300	1.13	0.99	0.86	2.43	3.13	1.92	46	45	32	110	168.71	81	Protein of unknown function DUF248, methyltransferase putative family protein
Os01g0833400	3.98	3.76	5.29	0.69	1.2	1.09	68	72	82	13	27	19	Conserved hypothetical protein
Os01g0833500	0.69	0.78	0.73	0.03	0.09	0.09	23	29	22	1	4	3	Similar to Serine carboxypeptidase II-1 precursor (EC 3.4.16.6) (CP-MII.1) (Fragment)
Os01g0835500	17.36	21.01	24.27	8.74	11.55	10.56	698.75	949.89	877.19	395.49	620.74	434.18	Similar to Respiratory burst oxidase protein
Os01g0838100	0.55	0.32	0.44	0.05	0.04	0	29	19	21	3	3	0	Conserved hypothetical protein
Os01g0839200	1.08	1.04	1.23	0.12	0.52	0.29	25	27	26	3	16	7	DUF966 family protein, Abiotic stress respons
Os01g0839700	61.9	52.11	52.08	27.53	24.65	29.44	1145	1078	876	569	608	564	Similar to Ubiquitin carrier protein
Os01g0840100	92.51	97.88	127.02	46.55	55.17	45.17	3467.4	4095	4339	1942	2743	1756	Heat shock protein Hsp70 family protein
Os01g0841700	4.35	6.26	4.24	0.3	0.25	0.4	53	85	47	4	4	5	Similar to Isoform ERG1b of Elicitor-responsive protein 1
Os01g0842200	7.11	9.4	8.24	3.77	4.05	3.64	342	504	376	208	249	182	Similar to Scarecrow-like 9 (Fragment)
Os01g0844500	2.27	3.76	4.01	1.55	0.92	1.94	54	100	87	41	29	48	Peptidase aspartic, catalytic domain containing protein
Os01g0844900	0.64	0.87	0.5	0.09	0.17	0.1	25	38	18	4	9	4	Homeodomain-like containing protein
Os01g0845000	1.41	1.75	1.28	0.09	0.19	0.23	43.24	60.2	35.93	3	7.58	7.18	Hypothetical conserved gene
Os01g0845100	1.23	1.75	1.41	0.11	0.16	0.15	30.76	48.8	32.07	3	5.42	3.82	Protein of unknown function DUF668 family protein
Os01g0845950	1.08	0.65	1.39	2.96	2.46	2.26	16.38	11	19.15	49.81	49.34	35.5	Conserved hypothetical protein
Os01g0846500	2.55	2.02	2.73	1.11	0.78	1.15	88	78	84	43	36	41	Hypothetical conserved gene
Os01g0846700	2.78	2.71	4.33	0.44	0.92	0.97	87.52	95.19	123.94	15.29	38.5	31.69	Hypothetical protein
Os01g0846800	9.15	6.97	10.63	2.04	4.36	3.74	111.48	94.81	118.06	27.71	70.5	47.31	Regulator of chromosome condensation, RCC1 domain containing protein
Os01g0848400	2.05	2.59	2.41	1	1.23	0.83	83.31	117.2	89	45	66	35	BEL1-type homeobox family, Seed shatterin
Os01g0848475	0.3	0.27	0	0	0	0	9.69	9.8	0	0	0	0	Hypothetical protein
Os01g0848550	0.38	0.26	0.21	0	0	0	6	4.57	3	0	0	0	Conserved hypothetical protein
Os01g0848700	16.68	12.04	14.85	8.19	7.47	5.55	313	252.19	254	171	186	108	Similar to Ras-related protein Rab11C
Os01g0848900	18.37	18.25	17.04	4.18	3.86	5.87	395	438	334	100	110	131	Conserved hypothetical protein
Os01g0849100	1.88	1.58	1.7	0.54	0.88	0.46	63	59	52	20	39	16	Small GTPase Rac/ROP guanine nucleotide exchange factor, Signal transductio
Os01g0850100	28.23	30.81	39.93	9.49	10.45	7.55	847	1032	1092	317	416	235	Similar to Phosphatidic acid phosphatase-like protein
Os01g0850700	3.58	5.28	3.64	0.97	1.1	1.34	121	198	112	36	49	47	Similar to Laccase-7
Os01g0850900	44.24	33.98	29.37	15.82	15.13	19.35	681	584	412	271	309	309	SOUL haem-binding protein domain containing protein
Os01g0851100	11.03	9.03	9.59	4.72	2.91	5.39	376	350	307	177	131	183	GDP-fucose protein O-fucosyltransferase domain containing protein
Os01g0853700	1.76	1.76	2.11	1.04	0.66	0.46	44	49	48	29	22	12	Similar to MCB1 protein
Os01g0855600	13.85	15.45	17.15	3.66	2.99	4.22	430.12	535.74	485.44	126.53	123.16	136	Similar to Hs1pro-1 protein
Os01g0855700	0.76	1	0.45	0.06	0.12	0	26.88	39.26	14.56	2.47	5.84	0	Hypothetical protein
Os01g0857400	0.61	0.57	1.59	0.3	0.15	0	18	19	43	10	6	0	Amino acid transporter, transmembrane domain containing protein
Os01g0859100	5.43	4.24	5.81	1.62	1.2	1.47	157	137	153	52	46	44	Similar to WIP1 protein (Fragment)
Os01g0859500	0.63	1.02	0.98	0.11	0.24	0.21	19.93	36	28	4	10	7	Similar to Basic leucine zipper protein (Liguleless2)
Os01g0860500	3.98	2.68	4.95	0.04	0.02	0	78.94	59.27	89.38	0.88	0.42	0	Similar to Hevamine A precursor [Includes: Chitinase (EC 3.2.1.14); Lysozyme (EC 3.2.1.17)]
Os01g0860800	29.31	26.79	34.12	7.64	7.25	7.95	905	890	908	239	261	229	Glycoside hydrolase, family 17 protein
Os01g0861900	1.44	2.81	2.93	0.78	1.06	1.06	43	94	80	26	42	33	Similar to transposon protein Mutator sub-class
Os01g0863300	40.34	36.14	31.91	9.9	9.81	14.41	688	688	496	188	222	255	Similar to MCB2 protein
Os01g0864500	23.34	36.78	28.55	1.46	0.99	2.65	374	658	417	26	21	44	Harpin-induced 1 domain containing protein
Os01g0866400	26.93	30.33	33.3	3.58	8.22	5.02	615	773	693	91	249	119	Similar to Fructose-1,6-bisphosphatase (EC 3.1.3.11) (Fragment)
Os01g0866500	18.7	21.9	15.43	5.97	8.29	11.94	335	438	252	119	197	222	Similar to Soluble inorganic pyrophosphatase (EC 3.6.1.1) (Pyrophosphate phospho- hydrolase) (PPase)
Os01g0868000	3.82	4.6	5.63	1.74	1.25	1.76	67	90	90	34	29	32	AP2/ERF transcription factor, Abiotic stress response, Salt stress respons
Os01g0869600	3.53	4.21	4.22	2.21	1.41	1.7	66	88	72	46	35	33	TRAM, LAG1 and CLN8 homology domain containing protein
Os01g0869800	25.01	28.75	38.38	9.05	14.21	7.97	442	567	618	178	333	146	22-kDa Photosystem II protein, Photoprotectio
Os01g0871600	0.64	0.46	0.7	2.31	2.49	1.3	20	16	20	80	103	42	Similar to Peptide transporter PTR2-B
Os01g0871800	0	0	0	0.18	0.09	0.23	0	0	0	10	6	12	TGF-beta receptor, type I/II extracellular region family protein
Os01g0871900	0	0.04	0	0.28	0.68	0.61	0	1	0	7	20	14	Similar to POT family protein
Os01g0872000	0	0	0.04	0.21	0.35	0.16	0	0	1	7	14	5	TGF-beta receptor, type I/II extracellular region family protein
Os01g0872100	0.28	0.7	0.2	2.59	3.62	2.26	8	22	5.17	81	135	66	TGF-beta receptor, type I/II extracellular region family protein
Os01g0874300	9.73	10.24	14.2	2.3	2.81	2.87	167	196	222	44	64	51	Similar to MybHv5 (Fragment)
Os01g0875700	18.03	14.69	18.39	4.76	6.7	6.07	398	362	370	117	196	139	Heat shock protein DnaJ family protein
Os01g0878400	1.23	1.35	0.86	0.11	0.15	0.13	35.82	44	23	3.51	6	4	Amino acid transporter, transmembrane domain containing protein
Os01g0880200	69.91	80.15	76.99	26.73	27.8	31.26	2908	3714.18	2909	1217	1492.97	1315	Glycosyl transferase, family 8 protein
Os01g0880300	12.49	12.72	24.34	7.37	10.05	5.56	379	430.88	673	249	404.33	175	Similar to Pectin methylesterase-like protein
Os01g0880400	3.65	2.14	1.91	1.51	0.82	0.91	69	81	59	44	37	32	Protein of unknown function DUF231, plant domain containing protein
Os01g0880800	37.98	35.12	62.92	20.44	14.42	13.53	849.69	877	1282.81	509	428	314	Similar to Acyl-[acyl-carrier-protein] desaturase, chloroplast precursor (EC 1.14.19.2) (Stearoyl-ACP desaturase)
Os01g0881100	0.4	0.12	0.43	0.03	0.05	0	12	4	12	1	2	0	Epsin-like, N-terminal domain containing protein
Os01g0881500	46.6	54.04	45.83	23.03	20.34	29.53	1675	2164	1500	918	970	1098	Similar to Scarecrow-like 1 (Fragment)
Os01g0884300	93.06	93.32	94.33	46.51	43.91	47.73	2358.36	2639.74	2178.68	1311.87	1475.98	1254.57	No apical meristem (NAM) protein domain containing protein
Os01g0888600	9.45	10.47	9.23	1.28	1.24	1.93	251	356	243	50	46	58	Similar to Seven transmembrane protein Mlo5 (Fragment)
Os01g0888800	0.16	0.42	0.69	0	0	0	2	6	8	0	0	0	Conserved hypothetical protein
Os01g0889900	1.66	2.32	3	0.72	0.8	1.16	77	120	127	37	49	56	Serine/threonine protein kinase-related domain containing protein
Os01g0892500	2.19	1.62	4.57	0.19	0.48	0.16	52	43	99	5	15	4	Similar to carboxylic ester hydrolase
Os01g0892600	6.16	8.97	11.57	3.6	5.89	2.47	149	242	255	97	189	62	Pectinacetylesterase family protein
Os01g0892800	4.52	4.36	5.48	0.07	0.25	0.29	137	144	152	2	10	9	Similar to Ankyrin-kinase
Os01g0893400	8.81	7.3	8.81	2.72	3.02	2.47	225	210	203	78	101	64	Zinc finger, TAZ-type domain containing protein
Os01g0896500	7.19	7.88	6.95	3.14	3.23	3.06	210	266	181	95	129	96	Rhodanese-like domain containing protein
Os01g0899000	8.58	7.34	11.92	3.23	3.84	2.88	241	230	305	101	143	84	Similar to Pti1 kinase-like protein
Os01g0900800	3.09	2.21	3.58	0.45	0.53	0.37	81	64	85	13	18	10	Helix-loop-helix DNA-binding domain containing protein
Os01g0901900	1.41	1.02	2.29	3.46	4.03	2.12	52	42	77	142	196.96	80.95	S1, RNA binding domain containing protein
Os01g0902700	1.81	2.28	2.47	0.18	0.51	0.57	60.98	86	76	6.93	23	20	Similar to Peptide transporter PTR2
Os01g0904400	0.63	0.57	1.5	2.34	2.45	1.15	43	43	93	177	221	81	Similar to Chromosome assembly protein homolog
Os01g0905200	3.61	3.65	3.81	0.66	0.41	0.45	110	126	110	23	17	14	Exo70 exocyst complex subunit family protein
Os01g0905300	2.48	2.65	2.94	0.15	0.42	0.27	88	105	95	6	20	10	Similar to Leucine zipper protein-like
Os01g0906450	0	0	0	1.22	1.95	0.62	0	0	0	23	44	11	Similar to OSIGBa0145C12.3 protein
Os01g0907200	1.12	1.55	1.68	0	0.08	0.1	11	17	15	0	1	1	Similar to BCL-2 binding anthanogene-1
Os01g0907600	0.35	0.28	0.17	1.27	1.07	2.76	9	8	4	36	36	73	Cysteine protease, Negative regulator of cell deat
Os01g0913000	12.45	16	16.24	2.15	3.84	3.33	195.79	280.9	232.8	37.59	80.09	54.26	Similar to Thioredoxin F-type 2, chloroplast precursor (TRX-F2)
Os01g0915200	7.28	8.92	11.43	4.68	3.87	4.65	95	130	136	68	67	63	Similar to cysteine proteinase inhibitor B
Os01g0917100	39.05	29.01	55.74	19.78	23.38	18.01	738	612	960	416	586	353	Protein of unknown function DUF1675 domain containing protein
Os01g0919500	8.97	9.8	11.56	4.13	4.27	4.95	172	210	202	88	109	98	Zinc finger, RING/FYVE/PHD-type domain containing protein
Os01g0922600	1.33	0.76	1.9	0.64	0.37	0.3	30	19	39	16	11	7	Similar to SBP-domain protein 4
Os01g0926800	3.23	2.84	4.44	0.84	0.84	1.08	55	54	69	16	19	19	Cellular retinaldehyde-binding/triple function, N-terminal domain containing protein
Os01g0930200	14.26	15.96	13.72	5.13	5.79	6.6	325	406	285	130	175	156	Conserved hypothetical protein
Os01g0934100	135.45	143.54	163.71	42.97	47.28	49.46	3084	3648	3397	1089	1428	1168	C2 calcium-dependent membrane targeting domain containing protein
Os01g0934400	11.31	6.75	9.19	1.43	1.33	1.94	135	90	100	19	21	24	Mog1/PsbP, alpha/beta/alpha sandwich domain containing protein
Os01g0937300	1.23	0.31	1.15	1.87	2.6	1.55	46	17	41	75	138	67	NB-ARC domain containing protein
Os01g0939300	0.93	1.03	0.72	2	2.25	1.16	37	46	26	89	119	48	BRCT domain containing protein
Os01g0940000	0.7	0.3	0.71	0.21	0.08	0.15	27	13	25	9	4	6	Cytokinin oxidase/dehydrogenase, Crown root formatio
Os01g0946700	0.7	0.64	1.07	0.18	0.08	0.1	13.67	13.83	18.96	4	2	2	Similar to Glucan endo-1,3-beta-glucosidase GV (EC 3.2.1.39) ((1->3)-beta-glucan endohydrolase GV) ((1->3)-beta-glucanase isoenzyme GV) (Beta-1,3- endoglucanase GV)
Os01g0948500	2.13	2.81	3.42	0.8	1.19	1.04	93	137	136	39	69	47	Armadillo-like helical domain containing protein
Os01g0949500	41.16	58.28	48.2	20.69	19.83	23.36	715	1130	763	400	457	421	Similar to Calmodulin (CaM)
Os01g0952300	16.72	15.49	16.42	6.09	5.84	6.49	1055	1091	944	428	489	425	Similar to Ran GTPase binding / chromatin binding / zinc ion binding
Os01g0952900	3.56	4.8	3.74	0	0	0	60	90.44	57.58	0	0	0	Conserved hypothetical protein
Os01g0954900	1.02	0.98	1.66	0.07	0.06	0.07	27	29	40	2	2	2	Similar to Nucleoid DNA-binding-like protein
Os01g0955100	4.19	5.51	5.97	0.4	0.27	0.69	47	69	61	5	4	8	Similar to Calmodulin-like protein (Fragment)
Os01g0956200	9.28	17.64	14.71	4.46	6.95	6.46	288.02	611	416	154	286	208	Glycosyltransferase AER61, uncharacterized domain containing protein
Os01g0959100	6.46	4.17	7.2	2.09	2.31	3.16	61	44	62	22	29	31	Similar to Abscisic stress ripening protein 1
Os01g0959800	1.81	2.14	3.93	0.98	0.82	1.15	53	70	105	32	32	35	Similar to PSD2 (phosphatidylserine decarboxylase 2); phosphatidylserine decarboxylase
Os01g0965000	0.13	0.08	0.09	0.34	0.27	0.24	10	7	6	29	28	19.21	Similar to DNA-directed RNA polymerase
Os01g0965900	2.61	3.08	4.17	0.48	0.27	0.86	44	58	64	9	6	15	Conserved hypothetical protein
Os01g0970700	7.09	7.86	6.82	2.56	3.74	3.67	147	182	129	59	103	79	Peptidase M48, Ste24p family protein
Os01g0970900	1.11	1.68	1.79	3.68	3.7	2.09	42	71	61	152	180	79	Pentatricopeptide repeat domain containing protein
Os01g0971800	0.39	0.39	0.53	1.48	0.95	0.89	8	9	10	34	26	19	Transcription factor with a GARP DNA-binding domain, Photoperiodic control of flowering time, Clock associated-componen
Os01g0972000	8.58	11.06	11.22	2.96	2.77	3.5	182	262	217	70	78	77	Zinc finger, RING/FYVE/PHD-type domain containing protein
Os01g0973000	3.38	2.9	4.02	1.87	1.5	1.21	73	70	79	45	43	27	HAD-superfamily hydrolase, subfamily IA, variant 3 domain containing protein
Os01g0973500	0.79	0.56	1.11	0.29	0.12	0.16	24	19	31	10	5	5	Similar to Protein kinase APK1A, chloroplast precursor (EC 2.7.1.-)
Os01g0975000	3.43	5.46	7.33	0	0.03	0.12	82	144	158	0	1	3	Protein of unknown function DUF966 family protein
Os01g0975900	9.79	14.75	9.52	3.23	2.86	3.98	193	326	169	73	75	81	Similar to Tonoplast membrane integral protein ZmTIP1-2
Os01g0976500	0.04	0.02	0.06	0.25	0.16	0.23	2	1	3	15	11	13	KIP1-like domain containing protein
Os01g0977400	1.02	0.77	0.85	2.07	2.84	2.17	38	32	29	86	141	84	Pentatricopeptide repeat domain containing protein
Os02g0100050	0.45	0.8	0.52	1.73	1.31	0.89	17	34	18	73	66	35	Conserved hypothetical protein
Os02g0106100	6.71	8.44	12.1	0.8	1.71	1.09	272	382	447.37	36	92	46	Similar to Fructosyltransferase
Os02g0114200	22.46	29.12	32.96	9.48	14.29	14.24	624	834	746	247	494	350	Serine carboxypeptidase III precursor (EC 3.4.16.5)
Os02g0115700	9.53	14.35	11.1	23.96	26.39	24.19	270	498	306	829	1073	780	Catalase isozyme A (EC 1.11.1.6) (CAT-A)
Os02g0117500	1.39	2.08	1.64	0.88	0.82	0.6	76.46	128	82.31	54.31	59.66	34.59	Similar to Glutamate receptor 3.3 precursor (Ligand-gated ion channel 3.3)
Os02g0118200	4.08	3.69	3.7	1.51	1.52	1.55	109	110	90	45	54	43	Similar to Protein kinase APK1B, chloroplast precursor (EC 2.7.1.-)
Os02g0120000	1.28	1.15	1.49	0.58	0.56	0.49	50	50	53	25	29	20	Pentatricopeptide repeat domain containing protein
Os02g0122500	4.78	6.99	8.9	2.29	4.31	3.16	92	150	156	49	110	63	Conserved hypothetical protein
Os02g0122700	0.07	0	0.15	0.62	0.57	0.66	1	0	2	10	11	10	Similar to SET domain protein
Os02g0124501	1.05	2.71	1.27	0.47	0.29	0.47	31.14	89.79	34.34	15.64	11.53	14.53	Hypothetical protein
Os02g0125300	45.39	45.7	53.8	14.53	16.84	19.26	813.98	912.96	879.99	292	400.99	359	Bax inhibitor-1 (BI-1
Os02g0126400	11.3	13.1	14.07	4.11	3.75	3.67	381	493	432	154	168	128	Calcium-dependent protein kinase, Positive regulator of the salt and drought stress response
Os02g0129800	4.15	2.97	3.18	0.56	0.47	0.9	40	32	28	6	6	9	Conserved hypothetical protein
Os02g0131050	2.81	4.23	2.32	1.29	1.29	1.41	229	384	172	117	139	119	Hypothetical gene
Os02g0131100	34.54	48.11	35.02	19.68	21.24	16.61	998	1552	922	633	814	498	Hypothetical conserved gene
Os02g0134200	55.68	57.15	58.92	22.06	21.54	23.83	982	1125	947	433	504	436	DUF1645 family protein, Regulation of stress-tolerance and grain lengt
Os02g0134400	0.95	1.4	0.99	0.24	0.15	0.47	39	64	37	11	8	20	Fumarate reductase/succinate dehydrogenase flavoprotein, C-terminal domain containing protein
Os02g0135500	17.39	21.37	24.83	9.56	10.41	10.46	564	774	734	345	448	352	Similar to glycosyltransferase
Os02g0137700	4.66	3.29	5.29	0.14	0.37	0.3	179	141	185	6	19	12	NAD(P)-binding domain containing protein
Os02g0137800	1.66	2.03	3.22	0.8	0.65	0.71	29	37	52	15	14	12	Heterotrimeric G protein gamma subunit 2, Regulation of abiotic stresse
Os02g0141100	4.3	6.09	4.43	1.73	1.8	2.27	243	384	228	109	135	133	Similar to Auxin response factor 5
Os02g0143200	1.65	1.54	2.2	0.97	0.8	0.92	98	102	119	64	63	57	Armadillo-type fold domain containing protein
Os02g0145000	0.94	1.72	1.46	3.37	3.81	2.94	33	59	47	132	178	104	Hypothetical gene
Os02g0146500	34.41	32.04	33.87	17.41	15.04	16.21	1498.23	1546.69	1340.15	832.88	854.4	729.61	Conserved hypothetical protein
Os02g0146900	8.19	5.38	8.07	0.55	0	0	190.6	139.83	171.21	14.32	0	0	Protein of unknown function DUF1677, Oryza sativa family protein
Os02g0147200	9.34	6.6	8.38	2.83	2.81	2.78	486.46	383.86	397.71	164.37	194.37	150.36	Similar to cDNA clone:J013125B21, full insert sequence
Os02g0151300	0.58	0.65	0.38	0.13	0.09	0.11	20	25	12	5	4	3.9	Similar to Cellulase (Fragment)
Os02g0153300	0.21	0.25	0.4	1.92	1.93	1.03	9.57	13.09	22.6	132	152	66.04	Hypothetical protein
Os02g0153700	0.73	0.67	1.1	0.37	0.46	0.21	41	42	56.44	22.91	34	12	Leucine-rich repeat receptor-like kinas
Os02g0153900	0.25	0.45	0.41	0.1	0.04	0.14	14	28	21	6	3	8	Leucine-rich repeat receptor-like kinas
Os02g0154200	0.44	0.6	0.27	0.03	0	0	25.85	39	14.29	1.84	0	0	Leucine-rich repeat receptor kinase, Regulation of grain yiel
Os02g0154600	2.14	1.33	2.36	0.68	0.49	0.47	108.07	73.02	98.61	35.52	28.28	25.23	Domain of unknown function DUF250 domain containing protein
Os02g0156200	0.83	1.03	0.91	2.15	2.01	1.7	30	41.92	30	87	97	64	Leucine-rich repeat domain containing protein
Os02g0157300	0.19	0.12	0	0.58	0.36	0.44	11.4	8	0	35.01	26.68	26.29	Hypothetical protein
Os02g0159400	0.26	0.32	0.26	0.78	0.8	0.49	11	15	10	36	44	21	Conserved hypothetical protein
Os02g0160200	6.28	6.76	7.43	3.15	3.15	3.22	188	226	203	105	125	100	Cyclin-like F-box domain containing protein
Os02g0160250	0.97	1.33	0.96	0.62	0.23	0.29	32	49	29	23	10	10	Hypothetical conserved gene
Os02g0165100	18.86	24.4	22.7	1.61	2.03	2.09	543.44	784.86	596.14	51.51	77.66	62.43	Protein kinase, core domain containing protein
Os02g0166600	1.87	1.48	3.38	0.2	0.23	0.21	43	38	71	5	7	5	Hypothetical protein
Os02g0170000	0.26	0.24	0.37	0.82	1.2	0.91	9	9	11	27	48	27	Conserved hypothetical protein
Os02g0170900	3.44	2.12	4.64	1.8	1.27	1.68	111	76	136	64	54	56	Conserved hypothetical protein
Os02g0177600	12.97	14.68	19.57	8.02	5.36	7.81	440	556	605	303	241	275	4-coumarate:coenzyme A ligase, Lignin biosynthesis, Defense against woundin
Os02g0178800	12.26	15.75	15.15	5.07	3.8	6.15	452	648	509	208	186	235	Glossy1(GL1) homolog, Cuticular wax biosynthesis, Drought resistanc
Os02g0181300	38.98	38.96	40.99	7.92	6.31	9.12	1029.94	1148.9	987	233	221	250	WRKY transcription factor, Defense respons
Os02g0181900	10.49	12.51	10.93	5.03	5.75	6.12	575	765	546	307	418	348	Similar to ClpB
Os02g0187700	19.43	18.64	23.67	7.66	7.97	7.85	353	378	392	155	192	148	Similar to Myb-related protein B (B-Myb) (Myb-related protein 1) (XMYB1)
Os02g0187800	12.75	10.34	19.07	6.76	7.1	7.21	295	267	402	174	218	173	Cinnamyl-alcohol dehydrogenase, Lignin biosynthesis, Monolignol biosynthesi
Os02g0190000	0.02	0.13	0.07	0.47	0.51	0.51	1.32	9.02	4.07	32.25	41.62	32.51	Putative uncharacterized protein
Os02g0193000	2.7	2.16	2.52	0.36	0.39	0.06	47	42	40	7	9	1	Protein kinase-like domain containing protein
Os02g0193200	1.18	0.65	1.8	0.29	0.35	0	18	11	25	5	7	0	Similar to TMV response-related protein
Os02g0193300	5.13	3.66	5.81	0.43	0.85	0.46	64	51	66	6	14	6	Conserved hypothetical protein
Os02g0202300	1.46	1.52	1.45	3.38	2.8	3.27	31	36	28	80	79	72	Protein of unknown function DUF3414 domain containing protein
Os02g0205500	25.53	23.58	32.01	2.5	2.45	3.43	817.37	842.66	934.16	89	104	114	Similar to Fatty acid elongase 1
Os02g0205700	0.53	0.15	0.46	0	0	0	13.63	4.34	10.84	0	0	0	Hypothetical protein
Os02g0206100	0.13	0.24	0.11	0.54	0.58	0.68	4	8	3	18	23	21	UDP-glucuronosyl/UDP-glucosyltransferase family protein
Os02g0207100	0.72	2.24	1.61	4.49	4.31	2.71	23	80	47	160	183	90	Similar to UDP-glycosyltransferase UGT99C4
Os02g0209300	7.55	8.77	8.52	0.67	0.64	0.72	71	92	73	7	8	7	Hypothetical conserved gene
Os02g0210700	0.26	0.59	0.39	0.1	0.1	0.08	17.17	42.89	23.05	7.12	8.72	5.72	Protein kinase, core domain containing protein
Os02g0218700	3.57	3.54	3.19	0.28	0.21	0.17	102	113	83	9	8	5	Allene oxide synthase (CYP74A3), Fatty acid 9-/13-hydroperoxide lyase (CYP74C), Biosynthesis of jasmonic acid (JA), Plant defens
Os02g0222100	1.27	1.06	1.39	2.84	3.21	1.96	46	43	46	115	155	74	Similar to Cysteine synthase (EC 4.2.99.8)
Os02g0223700	0.65	0.4	1.1	2.02	1.92	1.74	13	9	20	45	51	36	Protein of unknown function DUF3511 domain containing protein
Os02g0232000	6.67	6.01	4.62	0.28	1.34	2.19	154.28	155.11	97.38	7.16	41.16	52.48	Similar to Heat shock transcription factor 29 (Fragment)
Os02g0237000	19.12	15.15	17.59	8.4	8.31	8.91	323	285.65	270.68	157.84	186.21	156.14	Similar to peroxidase 52
Os02g0266100	4.23	3.65	5.44	10.62	16.07	9.3	82	79	96	229	413	187	Zinc finger, U1-C type domain containing protein
Os02g0271000	0.12	0.13	0.24	0	0	0	5	6	9	0	0	0	Similar to Subtilase
Os02g0271900	1.26	1.13	1.58	5.23	8.25	4.26	41	41	47	190	357	144	Myb transcription factor domain containing protein
Os02g0276200	3.98	3.56	7.17	1.84	1.11	1.64	70	70	115	36	26	30	Similar to Isochorismatase family protein rutB
Os02g0284550	1.51	0.99	0.79	4.63	4.27	3.21	55.04	40.04	26.28	187.71	206.12	121.2	Hypothetical protein
Os02g0285800	4.18	6.8	7.48	2.69	2.39	2.51	161	284	226	105	110	90	Similar to GTP-binding protein typA (Tyrosine phosphorylated protein A)
Os02g0288100	2.04	3.6	6.73	1.63	1.59	1.26	61	120	183	54	63	39	Similar to Pectinesterase (EC 3.1.1.11) (Fragment)
Os02g0288700	0.25	0.16	0.19	0.06	0.02	0	15.06	10.61	10.49	3.97	1.25	0	Similar to MRP-like ABC transporter
Os02g0299300	1.39	1.42	1.42	0.12	0.67	0.64	42	48	39	4	27	20	Similar to cDNA clone:J023112L03, full insert sequence
Os02g0300700	47.87	50.19	42.46	21.02	22.87	20.67	663	776	536	324	420.13	297	Similar to Eukaryotic translation initiation factor 1A (EIF-1A) (EIF-4C)
Os02g0301100	39.8	52.7	49.73	21.4	20.71	24.6	914	1351	1041	547	631	586	RAG1-activating protein 1 homologue domain containing protein
Os02g0313700	36.3	32.97	39.85	9.19	9.15	9.89	1542	1565	1543	435	515	436	Similar to NTMC2T6.1/NTMC2TYPE6.1
Os02g0314600	3.92	5.95	5.04	0.66	0.37	0.74	128	217	150	24	16	25	Peptidase A1 domain containing protein
Os02g0324400	5.16	4.83	7.45	0.99	0.48	0.84	89	93	117	19	11	15	Secreted protein with a CLE domain, Maintenance of the floral meristem (FM) and the vegetative shoot apical meristem (SAM
Os02g0327000	39.82	36.86	46.58	15.19	18.5	17.86	656	667	690	274	402	300	C2 domain containing protein
Os02g0327500	2.11	3.69	4.44	0.31	0.42	1.2	61	119	117	10	16	36	Protein of unknown function DUF266, plant family protein
Os02g0330200	15.43	12.4	15.1	6.68	6.28	5.59	553.77	496.62	494	266.96	298.91	208	Glycosyltransferase AER61, uncharacterized domain containing protein
Os02g0437200	5.09	6.65	6.94	2.87	2.47	3.29	185	270	230	116	119	124	SNAP-34
Os02g0452500	24.05	22.51	26.46	11.18	10.04	11.04	1097.98	1147	1100.96	568	607.96	522.93	Similar to SNARE-interacting protein KEULE
Os02g0461100	1.21	1.3	1.39	2.77	3.02	2.41	84	101	88	215	279	174	Conserved hypothetical protein
Os02g0462000	0.56	0.44	0.32	1.37	0.94	0.82	20.99	32.65	20.17	73.47	94.46	52.32	Hypothetical gene
Os02g0462800	0.46	0.26	0.76	0	0	0	8	5	12	0	0	0	WRKY transcription factor 42, Transcriptional repressor, Promotion of leaf senescenc
Os02g0465600	0.73	0.69	1.36	0.15	0.06	0.37	17	18	29	4	2	9	Kelch-type beta propeller domain containing protein
Os02g0467600	9.24	11.8	13.63	5.07	1.71	5.47	292.99	417.53	393.91	179.01	72	179.94	Similar to Cinnamate 4-hydroxylase CYP73
Os02g0473200	4.1	4.48	5.21	1.12	1.33	1.51	128	153	150	40	56	50	Peptidase aspartic, catalytic domain containing protein
Os02g0475300	8.2	8.89	11.17	2.45	1.3	2.53	229	290	328	82	67	84	Membrane attack complex component/perforin/complement C9 family protein
Os02g0477100	0.04	0.03	0	0.16	0.56	0.41	1	1	0	5	21	12	Hypothetical conserved gene
Os02g0477300	0.22	0	0.33	2.78	10.21	5.89	8	0	11	115	503	227	Hypothetical conserved gene
Os02g0478300	0.06	0.1	0.13	1.1	1.23	0.73	1	2	2	21	28	13	Conserved hypothetical protein
Os02g0478700	12.13	9.82	25.83	22.86	50.52	26.19	134	121	260	281	740	300	Ribosomal protein S27
Os02g0483500	2.76	2.35	2.5	0.56	0.86	0.83	80	76	66	18	33	25	Transferase family protein
Os02g0492000	0.04	0	0.29	0.48	1.26	0.43	1	0	7	13	42	11	Ankyrin repeat containing protein
Os02g0493087	0.35	0.63	0.57	0.05	0.12	0	8.82	17.84	13.07	1.45	3.87	0	Hypothetical protein
Os02g0493200	0.19	0.25	0.31	0.84	1.98	1.27	2	3	3	10	28	14	Non-protein coding transcript
Os02g0495400	0	0	0.06	0.49	1.25	0.52	0	0	2	21	64	21	Armadillo-like helical domain containing protein
Os02g0497600	0	0	0	0.2	0.22	0.14	0	0	0	6	8	4	Conserved hypothetical protein
Os02g0499575	0	0	0	0.25	0.17	0.22	0	0	0	6	5	5	Hypothetical protein
Os02g0514150	0.12	0	0.13	0.33	2.03	0.95	1	0	1	3	22	8	Hypothetical conserved gene
Os02g0515200	2.31	2.75	3.21	0.27	0.19	0.32	85	122	105	12	10	13	BAR domain containing protein
Os02g0518000	0.52	0.5	0.48	0.11	0	0.08	13	14	11	3	0	2	C2 calcium-dependent membrane targeting domain containing protein
Os02g0520100	1.19	0.37	1.3	0.16	0.24	0.18	26	9	26	4	7	4	NUDIX hydrolase domain containing protein
Os02g0522800	0.48	0.28	0.28	0.98	0.64	0.6	29	19	15	65	51	37	Peptidase C65, otubain domain containing protein
Os02g0524800	0.85	1.21	1.35	0.53	0.26	0.37	20	32	29	14	8	9	Hypothetical protein
Os02g0526400	17.92	16.69	19.03	3.37	3.43	4.24	779	810	754	163	198	191	Similar to ATP-dependent Clp protease ATP-binding subunit
Os02g0527300	57.52	46.45	61.46	5.69	7.21	5.85	1725	1555	1680	190	287	182	Similar to Heat shock transcription factor 31 (Fragment)
Os02g0530100	4.74	4.6	5.2	9.3	17.69	7.2	60	65	60	131	297	95	Similar to C4-dicarboxylate transporter/malic acid transport protein
Os02g0532300	9.24	9.57	11.76	4.37	4.95	3.54	211	242	243	111	141	83	Hypothetical conserved gene
Os02g0532800	3.6	3.93	6.32	0.54	0.32	0.64	60	73	96	10	7	11	7TM GPCR, rhodopsin-like domain containing protein
Os02g0535901	2.11	2.31	1.22	4.1	4.24	4.06	36	44	19	78	96	72	Cyclin-like F-box domain containing protein
Os02g0536500	0.39	1.24	0.59	0.14	0.06	0	5	18	7	2	1	0	Similar to H0622F05.5 protein
Os02g0537000	4.88	5.25	5.27	2.56	2.49	1.88	65	78	64	38	44	26	Pectinesterase inhibitor domain containing protein
Os02g0539100	15.42	14.42	14.21	5.95	8.61	5.7	699	730	587	300	518	268	Similar to Digalactosyldiacylglycerol synthase 1
Os02g0539200	0.48	1.38	1.21	0.07	0.03	0.04	13	42	30	2	1	1	Zinc finger, RING/FYVE/PHD-type domain containing protein
Os02g0539600	1.8	2.22	2.97	7.58	7.69	5.22	40	55	60	187	226	120	SANT domain, DNA binding domain containing protein
Os02g0540700	5.28	6.4	4.96	0.46	0.81	0.8	133	180	114	13	27	21	Similar to Arm repeat-containing protein
Os02g0546600	0.55	0.22	0.93	0.05	0.05	0	9	4	14	1	1	0	Similar to AP2 domain containing protein RAP2.2 (Fragment)
Os02g0548700	3.74	3.47	4.58	1.43	1.65	0.66	87	90	97	37	51	16	Similar to ubiquitin-protein ligase
Os02g0556800	6.37	7.5	7.31	2.56	2.53	3.9	112	147	117	50	59	71	Similar to proline-rich family protein
Os02g0562600	1.48	1.48	1.39	0.71	0.16	0.52	77	86	66	41	11	28	Similar to Seven trans-membrane protein (Fragment)
Os02g0566400	6.23	8.62	9.39	2.51	3.57	2.15	176	272	242	79	134	63	Similar to OSIGBa0152K17.7 protein
Os02g0567200	22.32	22.16	23.41	9.51	9.03	9.15	797.38	883.72	762	378	428	339	Protein phosphatase 2C domain containing protein
Os02g0567800	1.68	2.24	2.85	0.82	1.09	1.02	35	52	54	19	30	22	Alpha/beta hydrolase fold-3 domain containing protein
Os02g0572400	17.67	19.25	21.84	3.57	2.37	3.66	586	725	645.71	115	93	121	Similar to Riboflavin biosynthesis protein ribA, chloroplast precursor [Includes: GTP cyclohydrolase II (EC 3.5.4.25); 3,4-dihydroxy-2-butanone 4- phosphate synthase (DHBP synthase)]
Os02g0575000	40.05	37.6	51.85	4.14	7.39	4.26	417	437	492	48	102	46	Conserved hypothetical protein
Os02g0575500	9.6	11.33	11.96	3.49	4.69	3.38	353	468	371	139	210	124	Similar to ABC transporter-like
Os02g0575700	2.19	2.66	2.28	0.64	0.47	0.79	96	130	91	31	27	36	Similar to OSIGBa0097P08.1 protein
Os02g0577300	0.83	0.46	0.79	2.78	1.59	1.68	25.94	15.98	22.62	96.92	66.03	54.45	Similar to predicted protein
Os02g0584800	1.6	1.96	2.31	0.08	0.57	0.41	19	26	25	1	9	5	Heavy metal transport/detoxification protein domain containing protein
Os02g0585100	0.47	0.5	0.92	0	0.07	0	5	6	9	0	1	0	Similar to ATFP4
Os02g0590400	0	0	0	0.24	0.67	0.62	0	0	0	7	24	17	Lecithin:cholesterol acyltransferase family protein
Os02g0592400	31.65	32.25	33.53	13.61	14.08	13.73	349	397	337	167	206	157	Hypoxia induced protein conserved region family protein
Os02g0592833	0.19	0.17	0.28	0.85	1.94	1.49	3	3	4	14.8	40	24	Protein of unknown function DUF581 family protein
Os02g0593500	2.7	3.78	3.59	0.84	0.94	1.21	96.6	151.2	117.34	33.32	43.64	45.14	Phosphate transporter family protein
Os02g0594900	19.49	21.75	20.74	9.89	9.16	8.88	563	701	546	318	351	266	Glycosyl transferase, family 17 protein
Os02g0597200	1.61	1.37	2.29	0.29	0.36	0.54	20	19	26	4	6	7	Conserved hypothetical protein
Os02g0597300	4.57	5.91	6.83	1.29	1.73	0.71	185	267	252	58	93	30	Leucine-rich repeat domain containing protein
Os02g0598400	0.86	0.94	0.64	2.74	1.63	1.43	37.75	47.28	31.94	129.05	95.94	71.49	Hypothetical conserved gene
Os02g0601800	70.23	55.42	75.29	28.49	28.05	25.85	3533	3128	3452	1599	1849	1368	Bromodomain containing protein
Os02g0605900	5.24	2.65	9.34	0.11	0.05	0.24	85	48	138	2	1	4	Similar to Chitinase (EC 3.2.1.14) A
Os02g0606200	2.51	1.85	2.57	0.3	0.13	0.27	45	37	42	6	3	5	Zinc finger, B-box domain containing protein
Os02g0611800	14.32	20.15	20.83	6.46	5.19	6.06	408	641	541	205	196	179	Similar to Hydroxyanthranilate hydroxycinnamoyltransferase 3
Os02g0612700	0.44	0.59	0.44	0.24	0.14	0.24	45	68	41	27	19	26	BTB domain containing protein
Os02g0612900	15.13	14.18	20.82	6.63	8.84	7.11	240	251	301	117	186	117	Similar to Temperature stress-induced lipocalin
Os02g0613000	1.48	2.02	1.78	0.57	0.48	0.65	42	64	46	18	18	19	EF-Hand type domain containing protein
Os02g0617600	1.05	0.82	1.39	0.18	0.13	0.23	34	30	41	7	6	8	Protein phosphatase 2A, regulatory subunit PR55 domain containing protein
Os02g0619600	0.52	0.94	1.44	0.35	0.2	0.13	23.59	47.92	59.75	17.94	12	6	Zinc finger, RING/FYVE/PHD-type domain containing protein
Os02g0621600	3.12	3.9	5.82	1.33	1.88	1.75	65	89	108	29	50	37	Similar to OSIGBa0157K09-H0214G12.24 protein
Os02g0624300	21.17	25.25	30.43	2.51	1.62	5	365	485.86	478	48.13	37	89.47	R2R3-type MYB transcription factor, Negative regulation of cold tolerance, Maintenance of Pi homeostasi
Os02g0626400	133.38	186.33	182.71	63.12	51.63	73.14	5050	8142.99	6256.46	2637	2573	2834	Phenylalanine ammonia-lyase (EC 4.3.1.5)
Os02g0626532	2.38	3.71	4.23	0	0	0.21	100	174.41	162	0	0	9	Hypothetical gene
Os02g0627100	6.03	7.72	8.2	2.09	0.94	1.5	241	344	298.54	93	50	62	Similar to Phenylalanine ammonia-lyase (EC 4.3.1.5)
Os02g0628600	2.78	2.26	3.89	1.62	1.4	0.94	108	98	138	70	72	38	Similar to Auxin response factor 8
Os02g0628900	1.42	1.01	1.23	0.34	0.31	0.21	52	41	41	14	15	8	Conserved hypothetical protein
Os02g0629000	12.13	9.36	12.01	3.3	2.34	4.44	195	168	176	59	50	74	Protein of unknown function DUF584 family protein
Os02g0629200	10.29	13.1	14.6	1.96	2.51	2.54	203	290	265	44	67	50	Similar to cDNA clone:001-039-E03, full insert sequence
Os02g0630300	4.97	3.78	5.23	0.2	0.24	0.54	160.82	138.54	153.72	10	14	21.75	2OG-Fe(II) oxygenase domain containing protein
Os02g0630475	0.68	0.57	0.69	0	0.04	0.07	12.18	11.46	11.28	0	1	1.25	Hypothetical protein
Os02g0638650	3.05	3.95	4.97	0.56	0.33	0.8	103	149	153	21	15	28	Pathogenesis-related transcriptional factor and ERF domain containing protein
Os02g0639600	0.98	0.71	1.6	2.72	3.3	1.71	25	20	37	77	111	45	Similar to MLD (Degenerative spermatocyte homolog 1, lipid desaturase) (Migration-inducing gene 15 protein) (Sphingolipid delta 4 desaturase protein DES1)
Os02g0640100	2.96	4.27	2.23	0.16	0.39	0.22	51	82	35	3	9	4	Hypothetical conserved gene
Os02g0643800	0.68	1.39	0.88	0.11	0.14	0.36	11	25	13	2	3	6	Auxin responsive SAUR protein family protein
Os02g0644500	2.86	3.76	3.87	1.83	1.56	1.55	94	138	116	67	68	53	Autophagy-related protein 13 domain containing protein
Os02g0646200	2.66	2.43	1.93	0.18	0.15	0.58	53	54	35	4	4	12	Zinc finger, B-box domain containing protein
Os02g0647300	8.06	8.14	10.27	2.74	3.04	2.98	180	203	209	68	90	69	Leucine-rich repeat, plant specific containing protein
Os02g0648100	2.36	3.49	3.38	0.98	0.85	1.36	52	86	68	24	25	31	Protein kinase, core domain containing protein
Os02g0649300	3.71	3.12	3.42	0.16	0.31	0.31	82	77	69	4	9	7	HD-ZIP I protein, Transcription activator, Stress response, Panicle developmen
Os02g0653400	3.47	4.86	3.72	2.15	2.18	1.41	90	140.8	88	62	75	38	Similar to OSIGBa0101C23.8 protein
Os02g0653900	8.17	10.29	9.33	2.18	2.62	3.64	266	374	277	79	113	123	Similar to Avr9/Cf-9 rapidly elicited protein 14 (Fragment)
Os02g0654600	0.94	0.51	1.29	0.21	0.23	0.26	28	17	35	7	9	8	Domain of unknown function DUF632 domain containing protein
Os02g0655200	2.46	1.82	1.8	0.67	0.35	0.7	63	52	42	19	12	14	Similar to Ap25
Os02g0658800	0.86	0.82	3.4	6.48	10.01	3.79	19.68	21	71	164.99	303.79	90	Beta-expansin
Os02g0661100	40.16	44.49	44.84	4.83	4.52	4.7	1179	1458	1200	158	176	143	Similar to Trehalose-6-phosphate phosphatase
Os02g0665300	0.12	0.11	0.16	0	0	0	5.73	6	7	0	0	0	Peptidase S8, subtilisin-related domain containing protein
Os02g0667600	3.77	3.46	2.23	1.34	1.2	1.66	103	113	57	41	47	50	Similar to cDNA clone:002-146-F05, full insert sequence
Os02g0669100	201.4	165.72	215.92	8.21	14.24	10.93	4318	3966	4219	196	405	243	Dehydrin family protein
Os02g0670700	1.05	0.86	1.09	0.28	0.12	0.37	58	53	55	17	9	21	Pentatricopeptide repeat domain containing protein
Os02g0670900	20.93	23.23	26.36	8.84	9.31	9.42	672	829	742	314	389	299	Similar to amino acid transport protein
Os02g0671100	30.62	33.33	32.63	11.02	10.73	10.03	624	758	606	250	290	212	Cyclin-like F-box domain containing protein
Os02g0671400	5.12	5.03	5.54	3.25	3.4	1.08	114	150	124	108	90	54	Hypothetical gene
Os02g0672700	1.52	1.69	2.06	4.42	3.16	3.49	21	26	26	68	58	50	DNA-directed RNA polymerase, M/15 kDa subunit domain containing protein
Os02g0673500	1.15	0.41	1.16	0.26	0.25	0.15	52	21	48	13	15	7	Basic helix-loop-helix dimerisation region bHLH domain containing protein
Os02g0676500	1.87	2.15	1.05	0.52	0.69	0.23	39	50	20	12	19	5	Similar to OSIGBa0127A14.6 protein
Os02g0676800	6.59	7.34	6.88	0	0.03	0.14	185	230	176	0	1	4	Similar to Dehydration responsive element binding protein 1E (DREB1E protein)
Os02g0677300	11.08	10.26	7.69	0.13	0.25	0.37	234	242	148	3	7	8	Similar to CRT/DRE binding factor 1
Os02g0681200	7.29	8.94	10.88	4.14	3.34	4.56	125	171	170	79	76	81	Zinc finger, RING/FYVE/PHD-type domain containing protein
Os02g0682300	14.6	21.03	18.51	2.6	2.97	4.02	252	405	291	50	68	72	RING-type E3 ligase, Negative regulation of cuticular wax biosynthesis, Drought stress respons
Os02g0685200	5.53	4.61	4.25	2.21	1.75	3.04	190.94	177.88	134	85	80	109	MYB transcription factor, Transcriptional activator in mediating stress and rhythm responsivegene expressio
Os02g0686100	1.43	1.64	1.19	0.57	0.39	0.5	25	32	19	11	9	9	Similar to RING-H2 finger protein ATL1B
Os02g0686700	22.13	19.9	20.59	1.33	2.77	5.13	283	284	240	19	47	68	Protein of unknown function DUF581 family protein
Os02g0687200	1.8	3.22	2.99	0.56	0.79	1.02	29	58	44	10	17	17	Protein of unknown function DUF581 family protein
Os02g0687500	2.88	4.61	4.17	1.99	1.67	1.48	60	107	79	46	46	32	Similar to S-ribonuclease binding protein SBP1
Os02g0689200	7.44	8.28	11.27	4.08	5.11	3.89	183	228	255	112	169	101	Protein of unknown function DUF250 domain containing protein
Os02g0689500	6.53	5.13	5.54	1.69	0.87	2.73	167.84	147.27	129.71	48.3	29.58	72.9	Similar to transposon protein
Os02g0693000	8.35	4.85	6.19	1.43	1.91	2.21	142	92	96	27	43	39	Conserved hypothetical protein
Os02g0693400	11.1	11.05	12.36	4.48	3.42	4.41	536	596	544	241	219	221	Peptidase C19, ubiquitin carboxyl-terminal hydrolase 2 family protein
Os02g0693700	3.29	4.75	6.11	1.11	1.77	0.86	224	361	366	76	160	59	Hypothetical conserved gene
Os02g0695900	0.78	0.75	0.7	0.12	0.07	0.19	11.74	12.62	9.7	2	1.37	2.99	Similar to oligopeptide transporter 4
Os02g0696500	29.91	32.33	32.65	9.59	7.93	10.69	692	826	658	237	234	248	Concanavalin A-like lectin/glucanase domain containing protein
Os02g0697550	0.34	0.47	0.25	0	0	0.03	5.7	8.8	3.82	0	0	0.48	Hypothetical protein
Os02g0698000	24.75	29.32	32.9	9.18	15.57	10.8	661.37	877.9	805	275.64	547.89	302.2	Similar to Phosphoribulokinase, chloroplast precursor (EC 2.7.1.19) (Phosphopentokinase) (PRKase) (PRK)
Os02g0700700	2.17	1.69	1.83	0.8	0.76	0.39	75.72	65.83	58.18	30.86	35	14	Disease resistance/zinc finger/chromosome condensation-like region domain containing protein
Os02g0701300	3.16	2.3	3.08	1.17	1.13	0.8	80	65	71	33	38	21	Growth-regulating factor, Regulation of grain shape and panicle length, Negative regulation of seed shatterin
Os02g0702000	2.11	2.64	3.37	1.25	1.01	1.25	83	116	121	55	53	51	Pentatricopeptide repeats protein, Splicing of chloroplast mRN
Os02g0702100	16.59	17.4	15.63	7.37	4.93	7.24	170	199	146	84	67	77	Similar to transcription factor GT-3b
Os02g0704300	9.06	9.39	11.63	2.11	2.11	2.07	224	259	262	58	69	53	Conserved hypothetical protein
Os02g0705100	3.52	4.73	5.58	0.98	1.06	1.06	90	135	130	28	36	28	Alpha/beta hydrolase fold-1 domain containing protein
Os02g0705400	18.5	19.6	27.05	7.19	7.13	7.35	287	341	382	124	147	118	Similar to Pathogen induced protein 2-4
Os02g0705550	0.96	0.89	1.34	0.32	0.21	0.47	29.61	30.7	37.79	10.9	8.62	15.23	Non-protein coding transcript
Os02g0705600	8.37	8.88	7.68	3.75	4.39	4.18	427	500	356	211	294	220	Armadillo-like helical domain containing protein
Os02g0707200	1.03	1.07	1.66	0.19	0.08	0	19	22	28	4	2	0	Similar to Dof-like protein 34
Os02g0708400	12.76	10.51	13.39	5.31	4.46	5.34	574	528	549	266	266	249	Tetratricopeptide-like helical domain containing protein
Os02g0710300	4.47	6.22	3.64	0.59	1.48	1.79	103.79	161.06	77.02	15.13	45.64	42.99	ROOT HAIR DEFECTIVE-SIX LIKE (RSL) class I basic helix-loop-helix protein, bHLH transcription factor, Regulation of root hair developmen
Os02g0712500	15.65	20.57	18.38	3.01	4.16	4.21	584	857	625	125	206	163	Protein of unknown function DUF23 family protein
Os02g0712700	1.47	1.67	2.02	0.64	0.5	0.89	64	81	80	31	29	40	Concanavalin A-like lectin/glucanase domain containing protein
Os02g0713700	2.16	2.06	1.79	0.19	0.16	0.14	61	65	46	6	6	4	Protein of unknown function DUF296 domain containing protein
Os02g0714100	6.14	5.11	7.36	2.35	2.3	2.73	141	131	154	60	70	65	Diacylglycerol acyltransferase family protein
Os02g0715300	7.53	8.72	10.49	3.14	3.02	2.42	126	163	158	58	67	42	Conserved hypothetical protein
Os02g0717600	4.03	4.52	5.18	1.36	1.22	1.84	135	169	158	50.7	54	64	Similar to predicted protein
Os02g0717900	3.61	4.07	5.05	2.16	1.73	2.43	66	83	84	44	42	46	MSF1 domain containing protein
Os02g0718100	4.03	1.72	6.53	0.18	0.46	0.29	40	19	59	2	6	3	Non-protein coding transcript
Os02g0720100	13	14.41	13.3	7.49	5.05	5.28	223	276	208	143	115	94	Cupredoxin domain containing protein
Os02g0720600	2.15	3.14	3.12	0.41	0.58	1	62	101	82	13	22	30	Peptidase A1 domain containing protein
Os02g0721700	33.56	34.69	34.34	16.15	16.82	17.46	547	635	515	296	368	302	Similar to Gpi-anchored protein (Fragment)
Os02g0725000	1.91	1.98	2.49	0.82	0.63	0.83	69	80	82	33	30	31	Similar to Protein kinase G11A (EC 2.7.1.-) (Fragment)
Os02g0726500	9.48	8.4	9.16	3.72	2.61	2.87	369	365	325	161	135	116	Protein of unknown function DUF246, plant domain containing protein
Os02g0727700	4.34	3.56	2.7	1.56	2.03	1.67	95	87	54	38	59	38	Zinc finger, RING/FYVE/PHD-type domain containing protein
Os02g0728300	1.66	0.75	2.41	0.44	0.15	0.15	37.71	19.04	49.86	11.01	4.65	3.65	Similar to ASC1-like protein 2
Os02g0728401	4.15	4.74	5	1.24	1.64	1.52	90.29	114.96	99.14	29.99	47.35	34.35	Hypothetical gene
Os02g0729400	4.44	6.5	8.77	1.64	4.88	2.16	85	139	153	35	124	43	Similar to Extracellular calcium sensing receptor
Os02g0730300	13.54	15.78	17.48	6.78	7.26	6.42	504	599	573	254	352	230	Similar to Potassium transporter HAK3p (Fragment)
Os02g0732200	14.77	15.11	17.22	4.2	5.29	4.35	573.1	654.5	609.03	181.59	272.44	175.3	Armadillo-like helical domain containing protein
Os02g0732250	4.37	1.38	6.34	0.8	0.88	0.92	80.9	28.5	106.97	16.41	21.56	17.7	Hypothetical protein
Os02g0733900	5.2	5.91	6.69	0.09	0.15	0.29	52	66	61	1	2	3	Conserved hypothetical protein
Os02g0735200	79.14	96.35	108.03	42.74	42.61	46.47	1691	2295	2103	1014	1209	1023	Glutamine synthetase shoot isozyme (EC 6.3.1.2) (Glutamate--ammonia ligase) (Clone lambda-GS28)
Os02g0736300	0.75	0.77	2.53	0.32	0.44	0.56	27	31	83	13	21	21	Membrane attack complex component/perforin/complement C9 family protein
Os02g0739100	32.08	43.77	47.08	14.15	20.3	16.46	1526	2324	2041	749	1281	812	Similar to Formin-like protein 16
Os02g0739400	31.88	33.2	38.13	9.44	14.92	11.89	910	1058	992	300	565	352	Similar to Avr9/Cf-9 rapidly elicited protein 231 precursor
Os02g0739700	2.06	2.39	3.05	0.86	1.26	0.99	54	70	73	25	44	27	E2F Family domain containing protein
Os02g0740400	11.27	11.85	17.29	2.29	2.08	3.39	276	337	401	64	66	92	Similar to GSDL-motif lipase
Os02g0740600	16.09	13.73	19.44	0.68	1.64	1.15	148	141	163	7	20	11	Conserved hypothetical protein
Os02g0740700	5.78	9.54	7.29	0.9	0.69	1.93	127	234	146	22	20	44	Matrix metalloproteinase, Plant development, Symplastic apoplastic transpor
Os02g0744650	2.2	2.46	3.29	0.99	0.79	0.34	44	55	60	22	21	7	Similar to CSLA1-cellulose synthase-like family A; mannan synthase
Os02g0744700	1.66	2.08	1.96	0.58	0.53	0.96	73	100	78.33	19	31	38	Similar to Starch synthase isoform zSTSII-2 (EC 2.4.1.21)
Os02g0744900	20.13	23.28	25.44	5.33	8.57	6.6	610.95	789	703.86	180	345.17	207.74	Geranylgeranyl reductase (EC:1.3.1.83), Chlorophyll and alpha-tocopherol synthesis, Response to light stress, Protection of photooxidative damag
Os02g0748300	58.27	58.96	57.67	18.6	18.05	23.95	1557	1810	1531	553	677	638	Similar to VMP3 protein
Os02g0749300	8.36	7.37	8.39	3.48	3.49	4.76	188	185	172	87	104	111	Similar to Shikimate kinase, chloroplast precursor (EC 2.7.1.71)
Os02g0752300	7.07	6.77	9.19	3.62	3.5	3.85	207	221	245	118	136	117	Conserved hypothetical protein
Os02g0753850	2.36	2.51	3.83	0.54	0.23	0.17	35.75	42.51	52.81	9.03	4.63	2.67	Non-protein coding transcript
Os02g0753900	2.74	2.47	3.91	0.25	0.49	0.83	39.25	39.49	51.19	3.97	9.37	12.33	Hypothetical conserved gene
Os02g0755000	4.22	4.32	6.67	2.08	2.88	1.97	188	215	271	103	170	91	Putative methyltransferase, Pectin synthesis and methylesterification, Root development, Cellular adhesio
Os02g0755400	6.69	8.03	7.4	2.41	2.98	4.22	382	512	385	152.94	226	250	Similar to RNA recognition motif-containing protein SEB-4
Os02g0755900	2.43	2.15	3.47	1.08	0.99	0.7	67	66	87	33	36	20	UDP-glucuronosyl/UDP-glucosyltransferase domain containing protein
Os02g0756200	14.57	15.4	10.02	3.12	3.54	7.51	273	322	171	65	88	146	Similar to Phi-1-like phosphate-induced protein
Os02g0756800	43.95	52.97	50.04	5.67	8.43	10.45	892	1200	925.52	128	227	220	Phosphate-induced protein 1 conserved region family protein
Os02g0757100	17.17	18.94	22.25	4.07	7.37	5.8	337	415	398	89	192	118	Similar to Phi-1 protein
Os02g0758000	26.04	29.89	28.39	8.29	17.91	15.27	480	615	477	170	438	292	Similar to Low molecular weight heat shock protein precursor (Mitochondrial small heat shock protein 22)
Os02g0758200	1.63	1.1	1.22	0.37	0.35	0.28	28	21	19	7	8	5	Conserved hypothetical protein
Os02g0759400	9.97	11.33	10.22	0.06	0.21	0.1	287	364	268	2	8	3	Zinc finger, RING/FYVE/PHD-type domain containing protein
Os02g0763200	4.8	6.51	8.47	2.27	2.52	1.98	171	259	275	90	119	73	Similar to Galactoside 2-alpha-L-fucosyltransferase (EC 2.4.1.69) (Xyloglucan alpha-(1,2)-fucosyltransferase) (AtFUT1)
Os02g0764100	0.15	0.61	0.41	1.15	3.07	1.24	2	9	5	17	54	17	Similar to DNA-binding protein RAV1
Os02g0764500	2.41	2.53	4.32	0.81	0.71	2.18	41	48	67	11	16	21	Similar to Lhca5 protein
Os02g0764700	13.95	13.32	12.76	0.12	0.4	0.96	211	225	176	2	8	15	Similar to Ethylene-responsive transcription factor 4 (Ethylene-responsive element binding factor 4) (Related to APETALA-2 protein 5) (EREBP-4) (AtERF4)
Os02g0766700	8.14	7.94	11.07	1.75	2.61	2.16	247	269	306	59	105	68	bZIP transcription factor, Regulation of ABA signaling and biosynthesis, Drought resistanc
Os02g0767200	2.06	2.39	3.75	1.3	1.47	1.3	61	79	101	33	53	40	Lipase, class 3 family protein
Os02g0767800	2.71	4.3	4.91	1.42	1.76	1.98	58	103	96	34	50	44	Similar to DNA binding protein
Os02g0771450	0.56	1.01	0.59	0.04	0	0	14	28	13.29	1	0	0	Hypothetical conserved gene
Os02g0771700	13.98	14.46	18.54	6.2	5.76	4.41	446	515.06	539	220	243.76	145.91	Glycoside hydrolase, family 17 protein
Os02g0777400	0.46	0.42	0.39	1.67	0.97	0.69	13	13	10	52	36	20	Similar to ER (ERECTA); transmembrane receptor protein kinase
Os02g0777800	2.81	4.49	3.35	0.8	0.54	0.79	138	246	150	44	35	40	Protein kinase, catalytic domain domain containing protein
Os02g0780700	15.27	15.29	15.66	5.3	5.44	5.24	671	750	627	259	317	239	Lipase, class 3 family protein
Os02g0781300	1.69	2.34	1.1	0	0	0	22	34	13	0	0	0	Similar to AP2/ERF domain-containing transcription factor
Os02g0782500	18.09	21.5	19.86	3.79	11.84	10.58	249	330	249	58	216	151	Similar to Small heat stress protein class CIII
Os02g0787600	0.73	0.84	1.04	0.11	0.15	0.14	40.89	52.9	52.79	7	11	8	Glutamate receptor-related domain containing protein
Os02g0787700	0.32	0.29	0.49	0	0.05	0	10.11	10.1	14.21	0	2	0	Hypothetical protein
Os02g0789100	3.53	4.47	4.58	1.41	1.61	1.03	165	233	194.97	73.29	100	50	Similar to predicted protein
Os02g0789600	66.77	63.29	70.92	23.3	27.29	26.36	2464	2607	2385	957	1336	1009	Similar to DEM2
Os02g0790500	38.58	40.5	43.95	11.05	11.24	13.51	1594	1836	1623	500	585	559	Hypothetical protein
Os02g0791500	16.85	20.53	19.35	7.82	6.75	8.7	415.18	564.74	432.16	212.84	222.5	222.25	Similar to Nucleotide sugar epimerase-like protein (UDP-D-glucuronate 4- epimerase) (EC 5.1.3.6)
Os02g0799700	8.56	13.05	12.13	4.79	3.76	5.27	127	216	164	79	74	81	Similar to serine-rich protein
Os02g0803300	18.96	22.05	22.69	5.7	4.63	6.73	684.98	888.99	746.99	229	221.96	252	Epsin-like, N-terminal domain containing protein
Os02g0805100	16.2	21.82	15.29	5.14	6.15	13.03	272	409	234	96	137	227	Similar to Auxin-responsive protein IAA12 (Indoleacetic acid-induced protein 12) (BODENLOS protein)
Os02g0806350	7.16	8.22	9.58	3.76	3.97	3.61	287.2	368.44	350.56	168.03	211.47	150.25	Hypothetical protein
Os02g0812500	1.98	1.35	1.74	0.25	0.42	0.76	50	38	40	7	14	20	Cyclin-like F-box domain containing protein
Os02g0813200	2.77	1.28	1.43	5.35	4.19	4.68	55.71	28.66	26.16	119.49	111.5	97.53	Myb/SANT-like domain domain containing protein
Os02g0813600	2.43	3.79	4.14	0.95	0.48	1.53	69	120	107	30	18	45	Thiolase-like, subgroup domain containing protein
Os02g0814000	34.16	40.39	50.5	7.6	9.39	7.63	691	912	931	171	252	160	Protein of unknown function DUF862, eukaryotic domain containing protein
Os02g0816600	14.67	13.26	17.4	5.39	5.91	4.94	258	288	281	114	140	101	Similar to ABC(yeast) homolog1
Os02g0818450	0	0	0	0.44	0.37	0.34	0	0	0	7	7	5	Similar to Pib
Os02g0823100	39.67	45.21	37.05	9.13	7.24	9.35	867	1103	738	222	210	212	Similar to Plasma membrane intrinsic protein (Plasma membrane integral protein ZmPIP1-5)
Os02g0826100	0.86	0.51	1.72	2.28	2.7	2.07	38	25	69	112	158	95	Similar to RNA helicase (Fragment)
Os02g0829100	0.55	0.9	2.16	2.9	3.84	1.36	11	20	39	64	101	28	Replication protein A 30kDa
Os02g0829850	0.44	0.4	0.38	0	0	0.05	9	9	7	0	0	1	Conserved hypothetical protein
Os02g0831800	0.69	0.95	1.53	3.23	3.05	1.22	17	26	34	88	99	31	Similar to 3-hydroxy-3-methylglutaryl-coenzyme A reductase 2
Os02g0833200	3.01	2.51	2.65	0.6	0.55	0.97	131	122	105	29	32	44	Hypothetical conserved gene
Os03g0100200	9.77	12.49	15.22	5.34	5.31	3.1	143	204	203	87	103	47	Transcriptional coactivator/pterin dehydratase family protein
Os03g0104400	3.24	3.38	4.32	9.44	15.44	6.48	90.55	107.31	112.42	296.95	579.8	190.65	Protein of unknown function DUF1677, Oryza sativa domain containing protein
Os03g0106100	0.19	0	0	0.62	0.73	0.2	7.75	0	0	27.99	39.52	8.56	Non-protein coding transcript
Os03g0106250	0	0.06	0.08	0.95	0.77	0.5	0	1.32	1.38	19.47	18.74	9.56	Non-protein coding transcript
Os03g0107600	0.77	1.37	1.7	4	3.87	3.05	24.8	55.16	44.64	134	189.79	118.41	Similar to H0716A07.6 protein
Os03g0107800	16.6	12.53	14.6	29.05	35.41	24.42	156	136	126	320	465	247	Similar to Starch excess 4
Os03g0110600	1.55	2.12	2.1	0.4	0.52	0.71	38	58	47	11	17	18	Similar to LysM domain containing protein, expressed
Os03g0112600	5.32	4.22	5.06	1.64	1.91	2.88	105	93	91	36	50	59	Similar to Plus-3 domain containing protein, expressed
Os03g0114700	14.64	11.74	11.42	3.86	4.94	3.02	201	180	143	59	90	43	Non-protein coding transcript
Os03g0114800	19.89	16.58	21.39	1.85	2.01	2.43	555	532	532	65	74	79	Protein of unknown function DUF791 family protein
Os03g0116400	12.61	16.67	14.08	1.62	1.6	1.7	286	422	291	41	48	40	Similar to Membrane protein
Os03g0119300	3.4	3.85	3.53	1.54	1.71	1.07	147	186	139	74	98	48	Peptidase S8, subtilisin-related domain containing protein
Os03g0121200	41.47	46.8	50.41	15.16	17.97	14.66	955	1194	1034.1	385.02	547	347	Similar to Peroxidase 1
Os03g0121700	3.96	2.45	3.46	0.79	0.61	0.6	69.79	48.28	55.56	15.54	14.18	10.96	Similar to Nascent polypeptide-associated complex alpha subunit-like protein 3 (NAC-alpha-like protein 3) (Alpha-NAC-like protein 3)
Os03g0123800	3.64	3.6	4.59	1.17	0.53	1.62	67	74	77	24	13	31	Similar to Hydrolase
Os03g0125100	6.18	6.56	5.93	1.26	0.98	1.7	119	141	104	27	25	34	Beta-carotene hydroxylase, Drought and oxidative stress resistanc
Os03g0126800	131.31	125.65	148.59	50.68	54	47.12	3133.49	3347.13	3231.8	1346.08	1709.46	1166.45	Similar to CBL-interacting protein kinase 9
Os03g0126825	12.12	12.04	15.15	5.2	5.92	4.73	502.51	556.87	572.2	239.92	325.54	203.55	Hypothetical gene
Os03g0127500	5.35	3.78	6.51	2.78	2.69	1.12	147	116	163	85	98	32	bZIP transcription factor, bZIP-1 domain containing protein
Os03g0128800	0.93	1.33	1.83	0.21	0.31	0.14	20	32	36	5	9	3	Conserved hypothetical protein
Os03g0129100	3.82	3.63	5.11	0.46	0.63	0.64	127	135	155	17	28	22	Seven transmembrane protein MLO2
Os03g0131200	24.89	38.26	36.87	12.73	14.35	10.64	758	1286	1017	428	569	329	Catalase, Hydrogen peroxide-induced leaf cell deat
Os03g0132000	6.77	8.53	12.47	4.24	3.76	4.83	227	319	381	158	167	168	Similar to 4-coumarate-CoA ligase-like protein
Os03g0132200	5	4.19	6.43	1.45	1.66	1.81	93	87	108.97	30	41	35	Expansin-like protein A
Os03g0133000	1.71	1.87	1.61	0.34	0.36	0.37	36	44	31	8	10	8	NAC transcription factor, Drought and salt stress tolerance, Modulation of ABA-mediated pathwa
Os03g0133400	8.81	9.21	12.2	2.08	1.74	2.23	221	258	279	58	58	58	Peptidoglycan-binding Lysin subgroup domain containing protein
Os03g0133800	2.62	3.12	3.28	0.69	0.46	0.95	92.48	122.68	105.32	27.23	21.7	34.9	Similar to predicted protein
Os03g0136500	9.78	8.29	7.69	2.88	4.83	4.5	113	107	81	37	74	54	Similar to protein-methionine-s-oxide reductase
Os03g0137200	15.27	15.23	16.91	6.44	9.18	6.63	429	494.05	387	168	317.32	178	Protein phosphatase 2C domain containing protein
Os03g0138700	1.98	3.43	2.2	0.71	0.23	0.5	73	141	74	29	11	19	TGF-beta receptor, type I/II extracellular region family protein
Os03g0140900	4	3.69	5.08	0.6	0.67	0.41	95	98	110	16	21	10	Conserved hypothetical protein
Os03g0141200	128.6	144.45	124.71	18.72	22.11	28.9	4406	5524	3894	714	1005	1027	Similar to Beta-amylase PCT-BMYI (EC 3.2.1.2)
Os03g0144800	13.4	12.03	16.64	6.87	5.41	6.32	570	571	645	325	305	279	Similar to Xyloglucan galactosyltransferase KATAMARI 1 (EC 2.4.1.-) (MURUS3 protein)
Os03g0147400	42.42	57.82	56.91	22.12	19.68	25.23	1564	2407	1909	911	964	938	Divalent ion symporter domain containing protein
Os03g0148000	1.19	1.38	0.89	0.35	0.09	0.22	31	40	21	10	3	6	Protein of unknown function DUF677 family protein
Os03g0148700	4.33	6.32	7.29	0.76	0.72	1.05	98	202	138	22	27	31	Similar to Calcium/calmodulin-regulated receptor-like kinase
Os03g0150600	3.03	4.78	4.05	1.69	0.84	2.03	92	162	112	57	34	64	Pi transporter, Pi homeostasi
Os03g0152000	23.66	22.23	28.08	7.92	10.96	9.08	550	577	595	205	338	219	Heavy metal transport/detoxification protein domain containing protein
Os03g0152100	2.32	2.08	3.21	0.93	0.94	1.37	54	54	68	24	29	33	Similar to E2F-DP transcription factor
Os03g0152400	7.17	8.23	9.01	3.96	3.96	3.25	228	292	261	140	167	107	Similar to 4-coumarate--CoA ligase-like 1
Os03g0154100	2.36	3.44	3.18	0.72	0.85	0.42	65	106	80	22	31	12	Aromatic-ring hydroxylase family protein
Os03g0155900	0.38	0.56	0.55	0	0	0	6	10	8	0	0	0	Alpha-expansin OsEXPA18
Os03g0161200	2.25	2.69	3.47	0.91	1.36	0.79	87	115.89	122	39	69.4	31.63	Similar to Sulphate transporter
Os03g0161400	0.76	0.38	0.91	0.04	0.2	0.13	19.85	11	21.63	1.17	7	3.62	Similar to IQ calmodulin-binding motif family protein, expressed
Os03g0161900	1.96	2.43	3.1	0.98	1.14	0.72	68	83	90	40	48	26	Similar to Isoform 2 of Heat stress transcription factor A-2d
Os03g0162400	0.25	0.13	0.14	1.29	1.16	0.27	7.83	4.49	4.06	44.41	47.48	8.57	Hypothetical protein
Os03g0164100	0.02	0	0.04	0.99	2.06	0.94	1	0	2	65	161	57	Hypothetical protein
Os03g0164400	0.62	0.56	0.37	1.16	1.48	1.27	24	24	13	50	76	51	Hypothetical conserved gene
Os03g0167200	0.48	0.38	0.5	1.33	1.22	0.78	20	18	19	62	68	34	IQ calmodulin-binding region domain containing protein
Os03g0169900	3.54	2.81	4.43	1.54	0.99	0.88	35	31	40	17	13	9	Pathogenic type III effector avirulence factor Avr cleavage site domain containing protein
Os03g0170100	2.13	3.46	3.01	0.82	0.23	0.88	21	38	27	9	3	9	Conserved hypothetical protein
Os03g0170200	0.23	0.17	0.37	1.17	1.52	0.56	6	5	9	34	52	15	Similar to MADS-box transcription factor 30
Os03g0171600	68.39	80.28	76.53	33.27	29.89	37.11	2067	2705	2087	1103	1163	1138	F-box protein containing a Kelch repeat motif, Reguration of leaf senescence, seed size and grain numbe
Os03g0175200	34.29	24.32	24.86	12.56	10.93	11.12	336	266	222	137	142	113	Similar to predicted protein
Os03g0176700	9.69	7.29	9.78	3.65	2.54	3.92	112	94	103	47	39	47	Conserved hypothetical protein
Os03g0178400	6.37	5.29	9.24	1.48	1.55	1.98	124	115	164	32	40	40	Alpha/beta hydrolase fold-1 domain containing protein
Os03g0179700	7.08	8.7	8.87	1.46	3.07	1.93	113	155	129	26	65	32	Similar to OSIGBa0140O07.11 protein
Os03g0180800	5.47	4.07	5.17	1.05	1.4	1.12	94	78	81	20	32	20	TIFY domain-containing transcriptional regulator, Salt and dehydration stress toleranc
Os03g0180900	23	24.2	21.19	5.02	3.64	5.96	424	498	356	103	89	114	Tify domain containing protein
Os03g0181100	39.26	34.97	37.87	10.49	8.98	11.53	553	553	488	178	173	171	Tify domain containing protein
Os03g0181800	16.45	18.11	14.15	5.77	7.35	10.11	571	715	437	226	332	357	Protein of unknown function DUF936, plant family protein
Os03g0187400	4.75	3.97	5.87	0.44	0.73	0.73	88	82	99	9	18	14	Zinc finger, FYVE/PHD-type domain containing protein
Os03g0187550	1.4	1.14	1.45	0.44	0.32	0.35	49.56	44.93	46.6	17.28	14.92	12.94	Hypothetical gene
Os03g0187600	38.36	36.3	52.05	9.81	12.57	10.91	722.44	763.07	893.4	205.72	314.08	213.06	GRAM domain containing protein
Os03g0187700	30.23	33.35	34.56	10.74	14.22	12.02	359	442	374	142	224	148	Target SNARE coiled-coil region domain containing protein
Os03g0188100	3.31	3.48	4.2	0.95	1.21	1.18	103	121	119	33	50	38	Similar to transparent testa 12 protein
Os03g0188200	6.6	7.64	7.51	1.69	2.4	2.23	137	177	142	39	66	48	Zinc finger, RING/FYVE/PHD-type domain containing protein
Os03g0188400	2.29	2.26	3.93	1.44	0.52	1.02	50	55	78	35	15	23	Helix-loop-helix DNA-binding domain containing protein
Os03g0188900	2.73	3.3	3.02	0.57	0.97	0.66	71	92	72	16	29	18	Similar to HAHB-7 (Fragment)
Os03g0189100	12.98	14.32	12.57	2.85	2.22	3.33	229	282	202	56	52	61	Uncharacterised protein family UPF0503 domain containing protein
Os03g0189300	0.41	0.46	0.49	0.07	0.09	0.12	11	14	12	2	3	3	Conserved hypothetical protein
Os03g0190100	1.45	1.61	1.71	0.29	0.32	0.55	41	51	44	9	12	16	UbiA prenyltransferase family protein
Os03g0190300	11.75	9.52	8.9	2.92	1.13	0.35	371.88	336.35	256.77	102.88	47.5	11.65	Similar to protein binding protein
Os03g0190500	1.67	2.51	0.73	0.15	0.06	0.2	40	67	16	4	2	5	Hypothetical gene
Os03g0191900	5.37	7.68	6.2	0.75	0.22	0.38	117.91	188.23	124.17	18.36	6.54	8.56	Pathogenesis-related transcriptional factor and ERF domain containing protein
Os03g0192300	0.96	0.99	1.44	0.5	0.3	0.1	19	22	26	11	8	2	Hypothetical conserved gene
Os03g0192700	476.55	452.19	462.75	201.43	234.64	230.42	15139.5	16035.7	13398.3	7122.79	9887.54	7593.13	Similar to Myo-inositol-1-phosphate synthase
Os03g0194900	9.64	14.67	15.33	3.63	2.59	3.36	239	403	345	98	84	86	Uncharacterised conserved protein UCP037471 domain containing protein
Os03g0197100	4.76	5.58	5.81	0.84	0.44	1.31	178	233	198	35	22	51	Similar to Sugar transporter protein
Os03g0197800	4.76	5.02	4.18	1.73	2.21	2.42	172.94	203.43	138.15	69.95	106.59	91.23	Similar to Zinc finger, C2H2 type family protein, expressed
Os03g0198600	0.83	1.39	1.92	0.19	0.31	0.2	16	30	34	4	8	4	Homeodomain-leucine zipper transcription factor, Regulation of panicle exsertio
Os03g0199300	1.52	1.56	2.17	0.46	0.16	0.76	28.07	32.2	36.43	9.48	3.95	14.52	Conserved hypothetical protein
Os03g0203200	9.98	10.67	16.01	5.07	5.68	5.54	246	295	361	139	188	143	Alpha/beta hydrolase, Strigolactone receptor, Strigolactone perception, Reguration of shoot branchin
Os03g0203800	8.97	7.38	11.99	4.17	4.66	3.09	280	257	341	145	193	100	Cyclin D domain containing protein
Os03g0207400	17.81	22.1	26.83	4.22	6.78	3.32	501	694	688	132	253	97	Similar to Protein phosphatase 2C-like
Os03g0212800	9.06	12.1	10.37	5	5.22	5.49	275	409.95	287	169	210	172.97	Similar to Beta-glucosidase
Os03g0214100	1.03	1.07	3.9	4.41	6.09	2.12	38	44	131	181	298	81	Replication protein A1
Os03g0214200	20.46	19.42	21.84	9.12	9.74	9.2	521	552	507	259	329	243	Mediator of OsbZIP46 deactivation and degradation, Negative regulation of ABA signaling and drought toleranc
Os03g0215700	1.11	0.51	1.04	3.54	3.56	1.69	41	21	35	146	175	65	Myosin II heavy chain-like family protein
Os03g0216300	0.1	0.08	0.13	0.44	0.53	0.58	4	4	5	21	30	25	Pentatricopeptide repeat domain containing protein
Os03g0218400	6.75	7.17	9.75	1.48	0.73	1.64	222	263	292	54	32	56	Similar to Hexose transporter
Os03g0220100	14.94	20	19.64	4.52	4.89	8.22	469.41	701.32	562.37	158	204	268	beta-ketoacyl-CoA synthase, Homolog of Arabidopsis CER6, Leaf cuticular wax synthesis, Very-long-chain fatty acid (VLCFA) elongatio
Os03g0220200	0.26	0.13	0.16	0	0	0	6.59	3.68	3.63	0	0	0	Hypothetical protein
Os03g0225700	0.69	1.2	1.38	0.43	0.56	0.33	26	50	47	18	28	13	Wall-associated kinase, Biotic stress respons
Os03g0226800	0.81	1.03	1.19	0.38	0.42	0.31	48	68	64	25	33	19	Similar to Cytosine-specific methyltransferase
Os03g0231600	2.04	2.92	2.32	0.62	0.73	1.47	58.84	94	61	20	28	44	Similar to Branched-chain-amino-acid aminotransferase 3, chloroplast precursor (EC 2.6.1.42) (Atbcat-3)
Os03g0232400	5.43	4.41	6.33	1.98	1.92	2.29	64	58	68	26	30	28	Phytosulfokine family protein
Os03g0236200	7.94	10.19	9.86	0.7	0.27	0.92	266	381	301	26	12	32	Similar to Glutamate decarboxylase isozyme 3 (EC 4.1.1.15)
Os03g0239200	13.46	14.77	20.41	5.43	5.25	4.68	571	698	789	256	295	206	Similar to CONSTANS interacting protein 6
Os03g0240400	2.28	3.07	1.96	7.77	3.71	4.86	111	167	87	422	240	246	Conserved hypothetical protein
Os03g0240600	1.91	3.53	2.1	0.44	0.62	0.65	51	105	51	13	22	18	U-box containing E3 ligase, Response to phosphate starvatio
Os03g0240700	21.16	18.58	24.81	7.89	9.02	7.46	306	300	327	127	173	112	Similar to Erwinia induced protein 2
Os03g0241300	110.62	113.17	112.73	46.1	53.83	56.42	2911.43	3610.15	2803.73	1539.63	1997.76	1607.87	Conserved hypothetical protein
Os03g0241900	122.22	113.43	120.61	4.74	11.74	17.28	3617	3747	3253	156	461	471	Similar to Senescence-associated protein 12
Os03g0242300	8.3	11	11.29	2.76	2.47	3.67	237.71	351.69	294.68	88.16	94	109.14	Hypothetical protein
Os03g0243700	6.03	6.76	4.69	2.94	1.48	1.58	144	180	102	78	47	39	Similar to Glycosyl hydrolase family 10 protein, expressed
Os03g0244000	2.87	3.28	4	1.05	1.63	0.62	49	64	63	20	37	11	Heat shock protein DnaJ, cysteine-rich region domain containing protein
Os03g0245700	5.54	8.75	8.32	2.66	2.12	3.13	193	340	264	100	98	113	Thiolase-like, subgroup domain containing protein
Os03g0246500	29.96	28.92	35.03	14.01	18.12	12.7	2015	2171	2147	1049	1617	886	Protein of unknown function DUF869, plant family protein
Os03g0247900	17.35	18.17	15.09	2.91	3.81	4.35	515	602	408	96	150	134	F5O11.14 (ACR8)
Os03g0251500	2.87	3.58	2.99	1.5	1.1	1.52	144	201	137	84	73	79	Similar to T-cell immune regulator 1 transcript variant 3 (Fragment)
Os03g0256800	0.77	0.84	0.85	2.15	1.66	1.91	37	45	37	115	106	95	Similar to RhoGAP domain containing protein, expressed
Os03g0258200	17.39	15.93	18.38	5.61	7.63	7.01	440	450	424	158	256	184	Alpha/beta hydrolase fold-3 domain containing protein
Os03g0259100	18.4	11.11	33.35	10.11	14.74	4.75	224	151	370	137	238	60	Similar to Basic blue protein (Cusacyanin) (Plantacyanin) (CBP)
Os03g0263700	24.51	23.22	23.99	9.74	12.69	11.3	278	294	248	123	191	133	Similar to glycine-rich protein
Os03g0264150	16.37	17.86	18.67	3.04	3.56	3.25	607.67	739.97	631.53	125.48	175.18	125.2	Hypothetical gene
Os03g0264300	15.71	17.03	16.08	1.71	1.81	4.6	417.33	505.03	389.47	50.52	63.82	126.8	Similar to Protein kinase domain containing protein, expressed
Os03g0265900	7.64	7.38	9.12	22.27	23.55	18.77	102	110	111	331	417	260	Conserved hypothetical protein
Os03g0266900	41.26	35.1	46.55	9.91	27.73	16.25	516	490	530.54	138	460	210.75	Low molecular mass heat shock protein Oshsp17.3
Os03g0267100	0.86	0.78	1.42	0.09	0.32	0.26	57.34	58.48	86.54	6.7	28.03	18.13	Hypothetical protein
Os03g0267300	9.94	10.91	13.08	3.35	4.91	4.55	232	284	278	87	152	110	Similar to Fructose-1,6-bisphosphatase, chloroplast precursor (EC 3.1.3.11) (D- fructose-1,6-bisphosphate 1-phosphohydrolase) (FBPase)
Os03g0267500	0.65	0.57	0.98	0.15	0.05	0.07	18	18	24.77	4.55	2	2	Protein of unknown function DUF620 family protein
Os03g0268600	29.58	27.52	34.45	7.16	7.4	8	818.01	849.31	868.15	220.39	271.27	229.38	Similar to Protein phosphatase type 2C
Os03g0269300	1.71	2.59	4.67	1.16	0.48	0.47	54	93	134	40	20	15	Protein kinase-like domain containing protein
Os03g0269900	13.49	14.23	13.96	4.67	4.84	5.8	466.36	549.33	439.77	179.76	222.13	208.16	Protein of unknown function DUF604 family protein
Os03g0270000	5.23	6.38	4.91	2.62	1.87	3.33	97	132	83	54	46	64	Protein of unknown function DUF296 domain containing protein
Os03g0270500	0.63	0.79	0.93	0	0.08	0	11.8	16.58	16	0	2	0	Protein of unknown function DUF668 family protein
Os03g0270600	0.72	0.97	1.35	0.07	0	0.08	18.2	27.42	31	2	0	2	Cytochrome c domain domain containing protein
Os03g0272900	5.29	5.18	5.03	1.33	1.49	1.16	75	82	65	21	28	17	DVL family protein
Os03g0274000	93.43	84.29	123.19	48.2	54.7	44.23	2566	2576	3105	1482	1972	1219	Oxysterol-binding protein family protein
Os03g0276500	138.08	120.62	182.1	17.76	18.17	16.43	5161.6	5033	6204	739	901	637	Similar to Heat shock protein 70
Os03g0278200	28.02	34.24	36.01	14.73	13.77	14.33	1162	1584.73	1306	640	746	606	NAD(P)-binding domain containing protein
Os03g0281000	17.1	17.75	21.38	8.1	8.19	7.96	743	861	847	392	472	359	Similar to Ankyrin-like protein
Os03g0281466	2.77	6.18	4.01	2.32	1.35	1.78	132.68	330.26	174.97	123.63	85.59	88.53	Hypothetical protei
Os03g0281500	3.9	3.26	5.57	1.91	2.06	2.34	193.32	180.74	252.03	105.37	135.41	120.47	Catharanthus roseus receptor-like kinase1-like kinas
Os03g0282100	0.42	0.46	0.53	0.07	0.12	0.05	16	19.8	18.52	3	6	2	Similar to ATPase, coupled to transmembrane movement of substances
Os03g0284650	0.86	1.63	2.31	0.41	0.6	0.33	15	32	37	8	14	6	Gnk2-homologous domain domain containing protein
Os03g0285800	15.72	18.15	18.51	4.81	5.04	4	369	476	395	127	158	98	MAP Kinase
Os03g0287100	5.7	6.44	6.14	2.49	2.01	3.29	107	135	105	52	50	64	Similar to Phosphatidylinositol transfer protein, expressed
Os03g0287800	6.64	7.57	4.99	2.22	2.39	2.98	128.96	164.26	88.39	47.95	61.66	60.14	Similar to beta3-glucuronyltransferase
Os03g0288000	112.1	146.52	114.71	48.82	46.95	62.14	831.58	1207.96	775.34	411.23	475	499.53	Similar to Metallothionein
Os03g0288700	7.24	8.25	10.21	2.85	3.72	2.91	144	183	185	63	98	60	Phosphatidic acid phosphatase type 2/haloperoxidase domain containing protein
Os03g0290300	53.77	48.82	74.67	2.6	3.32	3.43	892	904	1129	48	73	59	Similar to W-3 fatty acid desaturase (Fragment)
Os03g0291500	37.56	51.78	46.38	19.34	20.16	20.23	1396	2148	1571	800	994	780	Asparagine synthetase, Biosynthesis of asparagine following the supply of ammoniu
Os03g0292100	28.09	30.87	32.84	12.03	12.28	11.21	795	975	847	379	461	329	Hypothetical conserved gene
Os03g0293000	70.62	67.39	67.23	25.13	29.68	34.6	2131	2270	1849	844	1188	1083	Similar to DnaJ domain containing protein, expressed
Os03g0296200	2.22	2.29	1.55	0.3	0.66	0.52	33	38	21	5	13	8	Conserved hypothetical protein
Os03g0297000	8.21	7.77	12.28	0.93	0.94	1.84	113	123	157	15	18	26	Protein of unknown function DUF538 family protein
Os03g0299200	5.9	5.47	9.06	0.88	0.89	0.3	115	119	161	19	23	6	Similar to Alcohol dehydrogenase (Fragment)
Os03g0300000	23.9	24.92	28.96	10.08	12.23	9.99	491.91	562.32	531.08	229.4	331.98	208.46	Similar to Xyloglucan 6-xylosyltransferase (EC 2.4.2.39) (AtXT1)
Os03g0300100	7.2	7.33	7.87	3.25	2.82	3.11	298.09	338.68	296.92	149.6	155.02	133.54	Hypothetical protein
Os03g0301200	43.07	46.52	52.48	9.37	13.24	12.4	1682	2027	1868	407	685	502	COBRA-like protein 7 precursor
Os03g0301700	6.91	6.77	7.99	2.52	3.29	2.08	227	248	239	93	144	71	Similar to Calmodulin-binding protein phosphatase
Os03g0302200	61.12	71.76	59.67	22.33	20.16	21.79	3445	4515	3065	1401	1507	1274	Zinc finger, RING/FYVE/PHD-type domain containing protein
Os03g0302800	22.04	25.28	31.02	5.55	10.93	5.2	421	539	540	118	277	103	Similar to Long cell-linked locus protein
Os03g0305400	33.96	39.06	39.11	15.58	19.97	17.07	564	724	592	288	440	294	UspA domain containing protein
Os03g0305800	1.56	2.43	2.14	0.69	0.86	0.86	44.74	77.87	56	22	32.84	25.73	Galactosyl transferase family protein
Os03g0306400	0	0	0	0.17	0.04	0.11	0	0	0	12	3	7	Similar to Lon protease homolog, mitochondrial
Os03g0307000	33.22	29.95	39.9	5.22	9.58	3.73	635	639	695	111	243	74	Conserved hypothetical protein
Os03g0308800	7.49	7.86	8.54	1.53	1.59	1.94	229	270	238	57	69	68	Tetratricopeptide-like helical domain containing protein
Os03g0310800	68.34	54.52	70.78	14.55	18.33	17.21	1068	951	1008	253	380	279	Similar to Hypersensitive reaction associated Ca2+-binding protein
Os03g0314200	13.13	15.68	19.6	7.92	7.34	6.22	472	629	642	317	350	232	Cas1p-like family protein
Os03g0315400	8.88	10.68	7.57	0.59	0.5	0.88	242	325	188	18	18	25	Similar to Typical P-type R2R3 Myb protein (Fragment)
Os03g0316200	40.54	47.83	45.01	3.51	10.52	12.67	944	1243	955	91	325	306	Similar to Galactinol synthase (Fragment)
Os03g0316900	14.19	12.67	17.2	5.55	5.52	5.72	287	286	317	125	148	120	Similar to NBD-like protein
Os03g0319300	118.88	114.99	159.63	43.04	54.41	36.9	1680	1814	2056	677	1020	541	Calmodulin, Ca<sup>2+</sup> sensor, Ca<sup>2+</sup> signalling, Thermotoleranc
Os03g0321700	3.54	4.06	4.86	1.81	1.87	2.17	49.64	63.5	62.1	28.17	34.78	31.49	Similar to WRKY transcription factor 55
Os03g0322600	2.28	2.05	2.74	5.44	5.16	3.63	43	43	47	114	129	71	Conserved hypothetical protein
Os03g0322800	26.78	24.63	29.45	14.3	13.44	11.88	570	591	570	358	401	277	Engulfment and cell motility, ELM domain containing protein
Os03g0323200	12.68	20.13	23.43	4.78	7.67	4.5	660.89	1137	936.65	241	516	229.85	Similar to Magnesium-chelatase subunit H family protein, expressed
Os03g0324900	3.14	2.7	3.54	1.23	0.87	1.41	71	68	73	31	26	33	Zinc finger, RING/FYVE/PHD-type domain containing protein
Os03g0326000	2.33	2.64	4.66	0.61	0.26	0.33	34	43	62	10	5	5	Phospholipid-transporting ATPase 1 (EC 3.6.3.1) (Aminophospholipid flippase 1)
Os03g0326100	1.39	1.22	0.91	0.18	0.14	0.13	62	61	37	9	8	6	Phospholipid-transporting ATPase 1 (EC 3.6.3.1) (Aminophospholipid flippase 1)
Os03g0326500	40.18	26.57	32.98	11.23	15.78	16.93	405	299	303	126	211	177	Similar to Thioredoxin-like 1
Os03g0327100	20.53	23.41	22.09	4.82	3.95	5.89	612	779	600	160	156	182	Similar to CUC1
Os03g0330200	4.34	9.41	4.96	1.34	2.77	3.5	122	295	127	42	103	102	2,3-bisphosphoglycerate-independent phosphoglycerate mutase (EC 5.4.2.1) (Phosphoglyceromutase) (BPG-independent PGAM) (PGAM-I)
Os03g0333200	41.39	49.18	53.71	21.92	26.57	22.2	2178	2889	2576	1284	1855	1212	Receptor-like kinase, Control of reproductive growth and development, Repression of cell deat
Os03g0334200	5.91	6.76	6.62	2.22	1.19	1	263.35	329.23	265.42	111.42	70.67	46.8	Protein of unknown function DUF3133 domain containing protein
Os03g0338400	2.53	2.5	1.56	1.09	0.64	0.51	48	53	27	23	16	10	Basic helix-loop-helix dimerisation region bHLH domain containing protein
Os03g0339900	0.3	0.52	0.39	2.58	2.37	2.13	19	36	22	179	196	138	Similar to Serine/threonine protein kinase
Os03g0345300	141.84	177.22	189.33	66.78	80.95	76.16	2618.55	3660.14	3196.34	1365.53	1986.02	1441.76	Similar to Desiccation-related protein Lb_13-62 (Fragment)
Os03g0351300	33.98	35.56	33.96	10.54	10.23	10.7	909	1062	828	314	363	297	Similar to beta-amylase
Os03g0351700	4.17	3.67	4.34	2.07	0.98	1.45	58	57	55	32	18	21	Conserved hypothetical protein
Os03g0353400	69.61	82.52	98.05	39.97	47.58	34.5	1172	1557	1509	813	1143	643	Similar to Poly(A)-binding protein C-terminal interacting protein 6
Os03g0355700	0.04	0.04	0.05	0.24	0.33	0.51	1	1	1	6	10	12	Hypothetical conserved gene
Os03g0356526	0.39	0.71	0.86	0	0	0	5	10	10	0	0	0	Hypothetical conserved gene
Os03g0360800	0.65	0.82	0.8	0.17	0.03	0.26	17	24	19	5	1	7	Similar to Endonuclease/Exonuclease/phosphatase family protein, expressed
Os03g0374500	7.33	7.39	6.99	0.54	1.36	1.95	211	237.49	183.51	17.33	52	58.23	Similar to calmodulin-binding family protein
Os03g0379300	22.95	23.75	26.28	8.92	9.25	8.35	432	499	451	187	231	163	Helix-loop-helix DNA-binding domain containing protein
Os03g0379500	9.58	7.53	13.03	6.13	2.52	4.58	157.41	138	195	112	55	78	Similar to 40S ribosomal protein S9
Os03g0393700	5.64	6.74	10.25	2.3	2.42	2.88	146	195	219	67	83	77	Similar to Serine carboxypeptidase family protein, expressed
Os03g0401100	0.49	0.91	0.42	0.13	0.07	0.08	31	64	24	9	6	5	Similar to Protein kinase domain containing protein, expressed
Os03g0402800	34.57	31.94	38.51	13.39	12.03	15.09	675	697	686	291	312	306	Tify domain containing protein
Os03g0407900	8.61	8.29	7.17	1.16	0.83	1.5	265.91	285.74	201.84	40	33.96	48	Similar to Serine/threonine protein kinase-like
Os03g0410000	0.66	0.71	1.16	2.09	2.65	1.78	15	18	24	53	80	42	Conserved hypothetical protein
Os03g0411800	0.41	0.45	0.99	1.34	2.39	1.09	9	11	20	33	70	25	Similar to Metal transport protein
Os03g0412400	1.14	1.41	2.5	0.2	0.12	0	21	29	42	4	3	0	Conserved hypothetical protein
Os03g0413100	20.48	19.82	20.1	6.64	7.39	10.24	553	650.48	508.26	241.59	295	276	Similar to ACR4
Os03g0422800	0.57	0.69	0.55	1.56	1.55	0.83	25	34	22	77	91	38	Similar to D-mannose binding lectin family protein, expressed
Os03g0424000	0.08	0.13	0.27	0.6	0.4	0.4	4	10	17	44	36	27	Similar to U-box domain containing protein
Os03g0437200	0.66	0.74	0.42	0.05	0.04	0.05	12	15	7	1	1	1	C2H2-type zinc finger protein, Abscisic acid-induced antioxidant defence, Water stress and oxidative stress toleranc
Os03g0438400	0.63	1.32	0.88	1.89	1.95	2.22	18	42	23	60	74	66	Hypothetical protein
Os03g0445700	0.95	1.23	0.39	0.16	0.13	0.17	16	23	6	3	3	3	LATERAL ORGAN BOUNDARIES DOMAIN (LBD) protein, Transcriptional activator, Regulation of heading date and yiel
Os03g0448500	1.11	1.51	0.62	0.25	0.1	0.09	71	107	39	19	9	6	Similar to Calcineurin B-like protein 7
Os03g0557900	2.03	3.41	2.17	4.73	6.67	5.43	29	54.56	28.35	75.41	126.62	80.57	Hypothetical gene
Os03g0561283	1.04	1.23	1.36	2.43	3.73	2.05	15	19.72	17.9	39.02	71.39	30.7	Conserved hypothetical protein
Os03g0567600	22.42	25.02	29.7	10.57	11.75	10.2	755	946.48	864	368	492.83	318.52	Glycosyltransferase AER61, uncharacterized domain containing protein
Os03g0568500	3.41	2.71	4.07	1.57	1.43	1.17	45	40	49	23	25	16	Uncharacterised protein family UPF0136, Transmembrane domain containing protein
Os03g0572900	5.12	6.98	6.55	2.54	1.89	2.45	163	248	190	90	80	81	Multi antimicrobial extrusion protein MatE family protein
Os03g0573750	1.77	0.66	0.6	0	0	0	49	20.33	15	0	0	0	Conserved hypothetical protein
Os03g0574900	5.53	4.19	8.05	0.25	0.13	0.51	260	220	345	13	8	25	Similar to Potassium transporter
Os03g0575200	0.52	0.78	0.57	0.11	0.06	0.1	25	42	25	6	4	5	Similar to Potassium transporter
Os03g0575500	5.09	3.48	5.58	0	0.07	0	59	45	59	0	1	0	Conserved hypothetical protein
Os03g0583700	0.77	0	2.05	4.34	14.25	8.69	7	0	17	44	172	82	Similar to Proteasome maturation factor UMP1 family protein
Os03g0586400	0.33	0.45	0.55	1.97	1.51	1.46	15	23	23	100	91	69	Conserved hypothetical protein
Os03g0586500	5.24	8.23	7.15	15.46	17.84	18.39	98	172	122	322	443	357	Similar to chloroplast post-illumination chlorophyll fluorescence increase protein
Os03g0588100	0.04	0	0.13	0.41	1.02	0.07	1	0	3	12	35	2	Hypothetical conserved gene
Os03g0591700	0.25	0.23	0.34	0.81	0.73	0.53	14.83	15.39	18.05	53.18	57.05	32.65	Conserved hypothetical protein
Os03g0592500	74.8	94.13	106.55	27.74	50.65	27.85	1305	1768	1669	491	1149	504	Similar to Photosystem II type II chlorophyll a/b binding protein (Fragment)
Os03g0594900	1.3	2.08	1.57	0.4	0.59	0.86	38	68	42	13	23	26	Cytochrome P450 family protein
Os03g0597600	7.51	8.54	11.74	2.42	3.59	2.35	148	188	211	53	94	48	Similar to L-asparaginase (EC 3.5.1.1) (L-asparagine amidohydrolase)
Os03g0599800	136.75	126.37	170.94	71.31	65.79	69.63	3427	3535	3904	1989	2187	1810	Reversibly glycosylated polypeptide
Os03g0602500	0.24	0.36	0.74	1.82	1.74	1.34	6	10	17	51	58	35	Similar to Dihydropterin pyrophosphokinase /dihydropteroate synthase precursor (EC 2.5.1.15)
Os03g0602600	0.77	0.71	1.09	1.81	2.34	1.37	27	28	35	71	109	50	PfkB family fructokinase, WLP2 paralog, Chloroplast biogenesis and plant growth, Protection of chloroplasts under heat stres
Os03g0603600	0.53	0.77	1.79	1.69	3.33	1.89	13	21	40	46	108	48	PLC-like phosphodiesterase, TIM beta/alpha-barrel domain domain containing protein
Os03g0606333	0.52	0.6	0.98	3.81	2.53	1.38	11.09	14.12	18.89	89.96	71.24	30.28	Hypothetical gene
Os03g0607400	0.28	0.34	0.19	1.35	0.59	0.39	11	15	7	60	31	16	Similar to Metal transporter Nramp6
Os03g0610400	3.74	3.35	4.35	0.52	0.56	0.78	65	65	69	10	13	14	Zinc finger, C2H2-like domain containing protein
Os03g0616300	1.4	1.21	1	3.52	2.76	2.68	54	52	35	151	141	107	Similar to DNA polymerase kappa (EC 2.7.7.7) (DINB protein) (DINP). Splice isoform 4
Os03g0626700	0.48	1.3	0.69	0.07	0.17	0.37	15.23	46.22	19.93	2.38	7	12.3	Multi antimicrobial extrusion protein MatE family protein
Os03g0633900	2.8	2.01	3.45	5.88	7.23	3.75	56	45	63	131	192	78	Nucleic acid-binding, OB-fold-like domain containing protein
Os03g0638200	12.63	19.42	14.38	6.89	6.85	6.61	442	751.91	458.85	266	318	239.96	Similar to Major facilitator superfamily protein, expressed
Os03g0640000	2.09	2.28	2.75	1.16	1.23	0.76	50	61	60	31	39	19	Patatin family protein
Os03g0645900	8.16	7.7	10.1	0.89	1.04	1.41	279	294	315	34	47	50	Carotenoid oxygenase family protein
Os03g0650000	13.94	18.98	20.36	6.79	8.25	8.4	264	401	352	143	208	165	YABBY transcription factor, Control of seed shatterin
Os03g0655400	120.43	73.9	163.42	13.02	12.69	15.01	1238	848	1531	149	173	160	Similar to LIP5
Os03g0656500	6.34	8.7	5.7	2.14	2.56	2.74	248	380	203	93	133	111	Node-expressed Cd transporter, Putative cation/calcium (Ca) exchanger, Cd accumulation in the grai
Os03g0656800	4.2	3.88	2.96	0.53	1.08	1.54	125.52	127.21	78.23	17.01	41.36	46.19	Similar to 3-glucanase
Os03g0659400	32.42	38.02	37.1	13.73	11.05	13.76	1386.94	1899.45	1389.5	617.19	683.06	637.02	DWNN domain domain containing protein
Os03g0662000	0.07	0.02	0.2	0.37	0.41	0.19	6	2	15	33	44	16	Similar to Dihydrolipoyl dehydrogenase, mitochondrial precursor (EC 1.8.1.4) (Glycine cleavage system L protein) (Dihydrolipoamide dehydrogenase)
Os03g0667100	3.26	3.78	4.3	1.6	1.29	1.41	141.11	181	173.59	69	69	72	Similar to NPR1-like protein
Os03g0669300	31.02	31.57	35.39	7.59	13.82	11.98	1026	1170.22	1071.16	281	616	413.35	Beta-1,3-glucanase-like protein
Os03g0672400	0.64	0.92	0.71	0.39	0.24	0.17	30	48	30	20	15	8	Conserved hypothetical protein
Os03g0676400	0.54	0.81	0.99	0	0	0	6	10	10	0	0	0	VQ domain containing protein
Os03g0678800	10.25	10.14	10.24	1.61	1.35	1.77	212	234	193	37	37	38	Glycosyl transferase, family 8 protein
Os03g0679700	9.41	8.36	11.31	25.88	28.8	20.61	359	396	427	1267	1615	908	Similar to Thiamine biosynthesis protein thiC
Os03g0684400	8.66	7.87	9.46	4.23	4.04	4.17	276	280	275	150	171	138	Mg2+ transporter protein, CorA-like domain containing protein
Os03g0688300	3.04	3.3	2.87	1.53	1.66	1.4	109	132	94	61	79	52	Calcium-dependent protein kinase, Positive regulator of drought stress tolerance and spikelet fertilit
Os03g0690000	3.77	4.07	5.35	8.57	12.62	7.48	34	41	44	86	151	70	Similar to Costars family protein
Os03g0691800	1.34	0.98	2.03	0.66	0.5	0.56	55	45	76	30	27	24	Similar to HIPL1 protein precursor
Os03g0700700	6.95	8.65	9.08	1.89	1.31	1.69	333	466	409	101	80	82	Similar to Lipoxygenase (Fragment)
Os03g0701200	41.21	47.3	45.51	13.1	13.45	14.92	783	1003	788	277	339	294	Similar to Sugar-starvation induced protein (Fragment)
Os03g0701400	2.92	2.51	2.52	1.29	0.98	1.65	184.9	180.27	154.96	90	85.68	109.02	Similar to Pentatricopeptide repeat protein PPR868-14
Os03g0703400	17.22	17.01	18.89	7.25	8.09	8.13	700	772	700	328	436	343	Similar to MAP3K beta 3 protein kinase (EC 2.7.1.37) (Fragment)
Os03g0708250	2.68	3.4	1.83	0.08	0	0	29	41	18	1	0	0	Conserved hypothetical protein
Os03g0708900	0.81	0.91	1.46	2.43	2.51	1.66	23	29	38	77	95	49	Zinc finger, RanBP2-type domain containing protein
Os03g0709300	1.84	1.72	4.66	0.29	0.54	0.54	23	24	53	4	9	7	Similar to Chemocyanin precursor (Basic blue protein) (Plantacyanin)
Os03g0710000	21.41	19.02	35.45	7.71	11.36	6.97	467	461	696	191	327	159	Protein of unknown function DUF292, eukaryotic domain containing protein
Os03g0713600	5.08	5.62	4.91	2.55	2.47	2.35	127	157	112	71	82	61	Aldo/keto reductase domain containing protein
Os03g0719400	13.57	17.89	14.29	6.27	6.56	9.28	383.28	564.09	368	197	245.77	272	Alpha/beta hydrolase fold-1 domain containing protein
Os03g0720300	4.2	5.99	8.26	2.74	1.43	1.43	144	210	258	99	65	51	Similar to Glutamate decarboxylase isozyme 1 (EC 4.1.1.15)
Os03g0723000	4.31	6.17	5.13	1.39	1.6	1.76	143	227	155	51	70	62	GRAS transcription factor domain containing protein
Os03g0723800	4.01	5.9	5.51	0.2	0.41	0.87	66.37	108.98	83.19	3.64	8.93	15	Hypothetical protein
Os03g0725200	4.38	3.76	4.4	2.09	0.98	0.72	47	45	43	25	14	8	Hypothetical protein
Os03g0725800	5.96	6.17	9.51	1.02	1.34	0.65	194	224	282	37	58	22	Helix-loop-helix DNA-binding domain containing protein
Os03g0726300	0.65	0.56	1.94	3.64	3.31	1.92	31	30	84	192.81	209	95	Protein of unknown function DUF221 domain containing protein
Os03g0726500	13.72	13.71	17.77	2.89	2.54	2.59	460	513	543	108	113	90	Protein of unknown function DUF81 domain containing protein
Os03g0727600	1.83	3.09	3.82	0.08	0.14	0.09	60	113	114	3	6	3	ACC synthase, Ethylene biosynthesi
Os03g0729300	3.27	1.86	1.72	0.23	0.52	0.67	52	33	25	4	11	11	Thioredoxin-like fold domain containing protein
Os03g0732200	1.05	0.97	1.52	0	0	0	35	36	46	0	0	0	Similar to dynamin-2A
Os03g0733200	0.45	0.24	0.25	0	0	0	10	6	5	0	0	0	Non-protein coding transcript
Os03g0733400	0.56	0.75	0.71	1.86	1.4	1.7	34.63	51.89	40.38	128.91	115.51	109.83	Zinc finger, BED-type predicted domain containing protein
Os03g0733800	73.78	65.58	95.7	34.7	31.87	29.74	1937	1922	2290	1014	1110	810	Endoplasmic reticulum oxidoreductin 1 family protein
Os03g0734100	125.76	142.25	121.45	49.88	51.47	79.3	1059	1338	931	465	575	694	Conserved hypothetical protein
Os03g0736600	4.24	2.98	4.76	1.09	1.71	0.88	84	66	86	24	45	18	Similar to ATP synthase
Os03g0737701	2.07	3.67	2.04	1.17	0.42	0.18	61.89	122.47	55.56	38.94	16.78	5.61	Myo-inositol kinase, Phytic acid (PA) biosynthesi
Os03g0739700	5.8	3.95	4.43	0.92	1.23	1.16	125	95	87	22	35	26	Uncharacterised protein family UPF0114 domain containing protein
Os03g0740833	0.19	0.39	0.31	0.02	0.03	0.05	10.51	23.51	15.37	1	2.03	3.05	Conserved hypothetical protein
Os03g0740900	0.24	1.1	0.96	0	0	0.09	2.65	13.49	9.63	0	0	1	Non-protein coding transcript
Os03g0741050	0.53	0.83	1.17	0.04	0	0.08	26	45	52	2	0	4	Non-protein coding transcript
Os03g0741100	12.64	11.01	8.39	0.23	0.42	0.54	248	241	150	5	11	11	Basic helix-loop-helix transcription factor, Drought toleranc
Os03g0742900	2.02	1.64	2.14	4.42	6.76	2.85	27.25	21.39	25.56	63	111.26	41	Aux /IAA protein
Os03g0743500	11.24	17.25	14.24	7.06	4.19	7.82	161	280	182	118	83	121	Calcium-binding EF-hand domain containing protein
Os03g0744600	33.74	34.07	41.96	15.84	16.36	16.16	622	701	705	325	400	309	Similar to Ripening-associated protein (Fragment)
Os03g0745000	4.88	3.71	5.2	1.35	1.59	0.59	170	142	164	52	73	21	Similar to Heat stress transcription factor A-2a
Os03g0746500	9.89	7.5	11.71	4	4.09	4.22	396	335	257	178	217	175	NTP-dependent DNA/RNA helicase, Salinity stress toleranc
Os03g0748300	0.04	0.26	0.14	0.49	1.16	0.92	1	7	3	13	37	23	Aldose 1-epimerase family protein
Os03g0749300	35.04	52.39	61.3	14.37	21.63	20.25	1263.67	2120.47	2023.32	578.79	1035.98	750	Similar to Exoglucanase precursor
Os03g0750400	2.26	2.88	1.93	0.1	0	0.3	41.65	59.28	32.5	1.98	0	5.71	Hypothetical protein
Os03g0750500	1.8	2.21	1.5	0.74	0.53	0.63	28.35	38.72	21.5	13.02	11	10.29	Hypothetical conserved gene
Os03g0751600	59.52	71.15	79.61	31.4	35.05	34.92	1119	1493	1364	657	874	681	Similar to Circumsporozoite protein
Os03g0752300	4.25	6.74	7.94	1.94	1.36	2.64	118	209	201	60	50	76	Two-pore K+ channel family protein, K+ homeostasi
Os03g0754200	0.36	0.5	0.31	0.02	0	0	16	20	11	1	0	0	Similar to Triosephosphate isomerase
Os03g0754300	0.35	0.39	0.29	0	0	0	17	21	13	0	0	0	Conserved hypothetical protein
Os03g0757900	72.15	67.54	83.03	15.82	20.24	20.68	2326.95	2431.47	2440.4	567.98	865.81	691.94	Similar to UDP-glucose 6-dehydrogenase (EC 1.1.1.22) (UDP-Glc dehydrogenase) (UDP-GlcDH) (UDPGDH)
Os03g0757950	37.7	50.8	48.34	16.08	11.43	9.59	906.05	1362.53	1058.6	430.02	364.19	239.06	Hypothetical protein
Os03g0758000	6.49	6.67	10.35	1.71	1.7	2.59	75	86	109	22	26	31	Similar to WRKY23 transcription factor (Fragment)
Os03g0760900	3.47	2.81	3.53	0.67	0.37	0.96	42	38	39	9	6	12	Hypothetical conserved gene
Os03g0761100	80.7	83.68	93.26	26.36	28.45	26.53	2121	2468	2258	773	999	727	Protein phosphatase 2C-like protein
Os03g0762200	0.39	0.09	0.13	0	0	0	9.59	2.32	2.99	0	0	0	Hypothetical protein
Os03g0762500	25.77	20.62	25.57	7.74	10.59	9.28	356	318	322	119	194	133	Conserved hypothetical protein
Os03g0764100	26.06	27.5	28.54	5.69	6.62	7.57	534	629	533	129.74	180	161	Zinc finger transcription factor ZF1
Os03g0764250	4.65	4	0.78	0	0	0	226.32	217.19	34.52	0	0	0	Hypothetical gene
Os03g0766350	116.65	89.36	149.88	38.91	58.03	32.81	1573	1345	1842	584	1038	459	Bifunctional inhibitor/plant lipid transfer protein/seed storage domain containing protein
Os03g0766600	3.53	3.56	6.3	1.43	0.67	1.02	40	45	65	18	10	12	Conserved hypothetical protein
Os03g0766800	9.6	7.06	9.35	3.2	4.64	2.39	89	73	79	33	57	23	Conserved hypothetical protein
Os03g0767000	4.74	5.3	6.72	0.94	1.07	1.11	156.9	196	203.02	34.56	47	38	Allene oxide synthase (CYP74A1), Biosynthesis of jasmonic acid (JA
Os03g0770800	30.45	31.42	38.33	12.34	15.69	14.05	1142.4	1315.61	1310.4	515.46	780.92	546.88	CSLC9
Os03g0770851	6.51	6.93	7.87	3.24	2.07	3.04	78.6	93.39	86.6	43.54	33.08	38.12	Hypothetical protein
Os03g0773300	12.31	13.2	15.66	5.08	6.76	5.2	458	570	526	232.22	309	213	Protein kinase, core domain containing protein
Os03g0778000	3.64	3.96	5.27	0.79	0.72	1.02	103	125	136	25	27	30	Calmodulin binding protein-like family protein
Os03g0778100	16.62	20.12	27.36	9.32	13.86	8.42	274	370	411	171	303	144	Similar to Photosystem-1 F subunit
Os03g0781300	2.2	2.07	2.66	0.2	0.25	0.11	20	21	22	2	3	1	Conserved hypothetical protein
Os03g0787000	15.6	17.07	17.67	6.2	7.47	6.46	312	381	322	138	198	134	Similar to Syntaxin
Os03g0788500	9.95	11.63	11.64	2.71	2.56	2.49	436	569	465	132	149	113	Calcium-dependent protein kinase, Regulaton of immune responses, Disease resistanc
Os03g0788600	25.96	27.81	34.76	14.21	16.37	13.15	820	980.69	1000.64	499.71	686	431	FAS1 domain domain containing protein
Os03g0792800	24.65	28.81	32.22	1.52	1.89	2.87	727	948.41	865.95	49.95	73.89	87.7	Beta-1,3-glucanase-like protein
Os03g0793000	7.15	9.44	8.19	2.83	2.96	3.49	91	134	95	40	50	46	Zinc finger, AN1-type domain containing protein
Os03g0795000	3.35	3.29	3.43	1.74	1.66	1.48	116	127	108	67	76	53	Biopterin transport-related protein BT1 family protein
Os03g0795300	1.37	0.92	3	0.23	0.45	0.49	32	24	64	6	14.05	12	Similar to Extensin protein-like
Os03g0797400	0.57	0.98	0.43	1.85	1.92	2.12	13	25	9	47	58	50	Similar to Indole-3-glycerol phosphate lyase
Os03g0797800	8.32	10.56	9.77	3.88	5.11	4.99	156	221	167	81	127	97	AUX/IAA protein family protein
Os03g0798300	0.07	0.05	0.08	0.33	0.26	0.12	5	5	6	28	28	11	DNA methyltransferase, Maintenance of methylation, Gene silencin
Os03g0799200	0	0	0	0.14	0.13	0.06	0	0	0	7	8.12	2.76	Protein of unknown function DUF593 family protein
Os03g0801900	6.6	6.88	9.06	2.41	3.64	2.94	160	186	200	65	117	74	Protein of unknown function DUF569 family protein
Os03g0802200	39.29	34	32.53	7.83	8.51	12.86	383	370	289	85	110	130	Non-protein coding transcript
Os03g0802500	27.68	18.16	36.63	7.01	7.85	6.88	836.98	613.04	1009.5	235.93	314.82	215.95	ATPase, AAA-type, core domain containing protein
Os03g0802650	1.8	2.43	4.61	6.1	9.84	5.38	33.03	49.82	77.19	124.75	239.64	102.41	Hypothetical gene
Os03g0803500	33.08	28.57	40.27	16.17	14.06	15.48	612	590	679	333	345	297	Similar to Prolyl 4-hydroxylase alpha-1 subunit-like protein
Os03g0803600	11.62	13.71	9.96	2.35	5.12	4.18	142	187	111	32	83	53	Glycosyl transferase, family 31 protein
Os03g0806600	3.73	3.65	5.36	0.98	1.74	1.64	55	60	72	16	34	25	Conserved hypothetical protein
Os03g0807900	10.5	11.32	12.01	1.13	1.57	1.07	203	232	207	22	39	21	Chaperonin-like RbcX family protein
Os03g0808300	18.93	20.72	19.25	8.07	9.85	10.58	388	473.9	359.5	184.11	267.84	225	Remorin, C-terminal region domain containing protein
Os03g0811200	0.56	0.76	1.64	2.69	3.03	1.53	31	47	83	166	223	88	BRCT domain containing protein
Os03g0815100	119.31	99.84	116.56	21.09	25.49	30.08	2562	2393	2281	504	726	670	Similar to OsNAC6 protein
Os03g0816700	0.29	0.39	0.4	0	0	0	4	6	5	0	0	0	Tubby, C-terminal domain containing protein
Os03g0816800	3.69	2.54	5.07	0	0.25	0.19	56	43	70	0	5	3	Protein of unknown function DUF567 family protein
Os03g0820300	26.25	22	27.1	0.7	1.39	2.25	371	347	349	11	26	33	TFIIIA-type zinc finger protein, Transcription activator, Abiotic stress toleranc
Os03g0820400	48.23	37.79	49.55	3.7	7.19	6.08	551	482	516	47	109	72	Similar to ZPT2-13
Os03g0820500	29.46	46.62	30.99	2.84	9.34	13.89	364	643	349	39	153	178	Actin depolymerizing factor, Actin-binding protein, Abiotic stress respons
Os03g0821300	22.31	23.28	25.66	10.69	11.94	8.57	656	797	687	338.02	434	258	Similar to TA11 protein (Fragment)
Os03g0822400	8.93	8	7.05	1.76	3.51	2.6	96	96	69	21	50	29	Conserved hypothetical protein
Os03g0822700	28.79	21.59	33.12	10.22	13.26	9.84	743	622	779	293	454	263	Armadillo-like helical domain containing protein
Os03g0823800	31.57	27.1	57.43	4.92	5.66	4.39	927	905	1520	156	199	123	Similar to Permease 1
Os03g0825500	0.22	0.35	0.34	0.67	1.35	0.76	5	9	7	17	41	18	Transcription antitermination protein, NusG, N-terminal domain containing protein
Os03g0827700	2.19	2.61	2.67	4.88	7.16	4.58	99	132	109	227	370	209	Similar to ATP-dependent RNA helicase
Os03g0828500	0.13	0.31	0.53	0.84	1.06	0.77	5	13	18	35	53	30	Similar to (1-4)-beta-mannan endohydrolase precursor (EC 3.2.1.78)
Os03g0828800	0.28	0.23	0.42	0.65	1.09	0.66	13	12	18	34	68	32	Serine/threonine protein kinase-related domain containing protein
Os03g0832400	14.18	11.56	15.15	4.62	4.95	4.12	378	344	368	137	175	114	Similar to Protein phosphatase 2C-like protein
Os03g0838100	1.79	2.7	2.21	0.94	0.47	0.92	92	155	103	54	32	49	Serine/threonine protein kinase-related domain containing protein
Os03g0838400	1.75	2.75	3.44	0.55	0.3	0.52	52	91	93	17	12	16	Ammonium transporter
Os03g0838800	0.87	0.88	0.84	0.1	0.16	0.16	16	18	14	2	4	3	Zinc finger, C2H2 domain containing protein
Os03g0843100	6.94	7.26	7.05	2.93	3.12	3.35	132	154	122	62	76	66	Ras GTPase family protein
Os03g0845000	6.27	6.18	8.26	3.14	3.38	2.94	140	154	168	78	100	68	Similar to Pirin-like protein
Os03g0846200	0.31	0	0.17	2.08	3.38	0.74	2	0	1	15	29	5	Hypothetical conserved gene
Os03g0848600	7.19	8.97	7.78	3.69	3.66	4.42	135	188	133	77	91	86	Similar to NOI protein
Os03g0849600	1.91	1.4	2.35	4.04	6.67	3.08	82	67	92	193	380	137	COG complex component, COG2 family protein
Os03g0849800	5.45	2.86	4.97	1.27	0.92	1.18	69	56	64	18	18	19	Nucleotide-diphospho-sugar transferase domain containing protein
Os03g0850400	5.91	5.13	8.42	3.19	2.92	3.12	188	182	244	113	123	103	Similar to Aspartokinase
Os03g0850700	3.66	4.38	5.31	1.96	2.51	2.08	68	91	91	42	62	40	Similar to Phosphatidylinositol phosphatidylcholine transfer protein sec14 cytosolic-like protein
Os03g0851400	0.49	0.63	0.88	1.2	1.64	1.72	14	20	23	38	62	51	Hypothetical conserved gene
Os03g0851700	6.25	8.57	7.83	1.99	2.91	3.25	141	216	161	50	87	76	Similar to TGB12K interacting protein 3
Os03g0852800	2.13	2.54	1.92	0.89	0.54	1.1	45	60	37	21	15	24	Similar to NPC4 (NONSPECIFIC PHOSPHOLIPASE C4); hydrolase, acting on ester bonds / phospholipase C
Os03g0856100	0.28	0.32	0.64	0.95	1.73	0.75	11	14	23	42	91	31	Pentatricopeptide repeat domain containing protein
Os03g0857900	2.27	2.23	2.07	0.65	0.64	1.17	41	45	34	13	16	22	Similar to Lysine decarboxylase-like protein
Os03g0859900	3.18	5.37	6.07	1.92	2.25	1.81	110	207	191	74	103	65	Protein of unknown function DUF547 domain containing protein
Os04g0103500	1.03	0.94	1.61	0.49	0.49	0.36	47	48	67	25	30	17	Serine/threonine protein kinase-related domain containing protein
Os04g0105100	5.27	4.9	6.76	2.49	2.01	2.64	160	166	187	84	81	83	Zinc finger, RING/FYVE/PHD-type domain containing protein
Os04g0111200	1.49	3.03	2.45	0.91	0.77	0.65	22	50	33	15	15	10	Similar to ATP sulfurylase (Fragment)
Os04g0112533	0.28	0.25	0.37	0.05	0.11	0.13	28.52	28.17	33.87	6.01	15.01	13.01	Conserved hypothetical protein
Os04g0113800	0.56	0.2	0.37	3.03	3.64	2.49	5	2	3	30	43	23	Hypothetical conserved gene
Os04g0115700	0.51	0.53	0.77	0.02	0.13	0.13	22	27	30	1	6	4.01	Hypothetical protein
Os04g0117100	94.5	80.17	131.3	43.72	45.59	45.8	736	697	932	379	471	370	ATPase, F0 complex, subunit E, mitochondrial domain containing protein
Os04g0121900	0.08	0	0.03	0.4	0.67	0.38	3	0	1	17	34	15	Hypothetical conserved gene
Os04g0142400	3.59	2.95	2.56	0.97	0.86	0.81	60	55	39	18	19	14	Conserved hypothetical protein
Os04g0206500	3.09	3.33	2.13	1.03	0.78	1.6	78	94	49	29	26	42	UDP-glucuronosyl/UDP-glucosyltransferase family protein
Os04g0210250	1.79	1.44	1.26	0.41	1.01	0.5	90	80.92	57.79	23	67.47	26	Hypothetical gene
Os04g0226600	0.89	0.94	1.27	0.36	0.32	0.51	40	47	52	18	19	24	Similar to OSIGBa0135L04.3 protein
Os04g0226800	0.86	0.87	0.87	0.16	0.03	0.11	38	43	35	8	2	5	Similar to OSIGBa0135L04.4 protein
Os04g0234600	29.27	30.91	35.43	8.45	15.97	10.4	763	898	839	241	550	271	Similar to Sedoheptulose-1,7-bisphosphatase
Os04g0244800	120.66	110.92	138.66	37.96	40.01	53.7	1605	1647	1681	562	706	741	Heavy metal transport/detoxification protein domain containing protein
Os04g0249500	1.58	2.39	1.4	3.74	4.5	5.32	73.89	124.53	59.83	194.6	278.76	257.91	Similar to H0211A12.6 protein
Os04g0271450	0.14	0.15	0.17	0.32	0.49	0.46	9.08	11.06	10.11	23.43	42.36	31.15	Non-protein coding transcript
Os04g0284900	12.02	11.15	10.63	21.21	23.46	23.36	309	320	249	607	800	623	Similar to OSIGBa0145C02.7 protein
Os04g0287400	8.79	7.66	9.96	3.86	4.11	4.38	182	177	188	89	113	94	WRKY transcription factor, Positive regulator in defense response, Negative regulator in GA signalin
Os04g0301500	18.52	14.28	15.27	0.21	0.43	0.45	394	339	296	5	12	10	Helix-loop-helix DNA-binding domain containing protein
Os04g0311400	16.37	14.26	15.94	5.73	5.06	7.09	373	360	329	153	155	168	Similar to Cysteine proteinase 1 precursor (EC 3.4.22.-)
Os04g0338000	10.54	12	13.69	4.7	5.43	5.04	240	305	284	119	164	119	Similar to IN2-2 protein
Os04g0340800	0.15	0.33	0.72	1.55	1.61	1.01	7	14	23	53	64	30	Conserved hypothetical protein
Os04g0363700	0.09	0	0.03	0.33	0.75	0.32	3	0	1	12	33	11	Nucleic acid-binding, OB-fold domain containing protein
Os04g0368800	0.46	0.64	0.59	0.02	0.04	0.07	18	28	21	1	2	3	Similar to H0607F01.6 protein
Os04g0370300	0.25	0.32	0.42	0.07	0	0	9	13	14	3	0	0	Similar to OSIGBa0107E14.10 protein
Os04g0371600	0.26	0.44	0.29	1.17	1.84	0.5	8	15	8	40	75	16	Leucine-rich repeat, cysteine-containing containing protein
Os04g0372400	0.4	0	0.39	3.34	4.64	2.93	10	0	9	93	154	76	Conserved hypothetical protein
Os04g0372700	87.85	97.68	114.8	27.63	26.02	31.41	817	1014	973	286	321	303	Similar to Quinone-oxidoreductase QR1 (Fragment)
Os04g0372750	31.94	32.49	41.37	8.17	13.13	11.97	288	327	340	82	157	112	Non-protein coding transcript
Os04g0379500	0.19	0.2	0.13	0.43	0.67	0.51	8	9.09	5	20	36.84	22	Conserved hypothetical protein
Os04g0380000	0.33	0.3	0.37	0.8	1.26	0.94	12	12.02	11	32	60	35	Similar to OSIGBa0092E09.6 protein
Os04g0389500	0.82	0.73	0.43	0	0.27	0.06	25	25	12	0	11	2	Conserved hypothetical protein
Os04g0403701	14.39	14.38	15.21	6.11	5.6	6.65	626	698	603	296	323	300	Similar to protein phosphatase 2C containing protein
Os04g0404800	30.15	32.25	31.21	10.53	10.67	12.65	1289	1539	1216	501	605	561	Similar to H0502B11.5 protein
Os04g0405900	0.08	0.04	0.13	0.47	0.75	0.65	2	1	3	13	25	17	Similar to OSIGBa0142C11.2 protein
Os04g0406600	3.55	3.02	6.08	0.98	0.63	1.05	98	93	153	30	23	30	Prephenate dehydratase domain containing protein
Os04g0412100	5.97	3.11	4.61	1.75	0.96	2.64	98	57	69	32	21	45	Similar to H0717B12.8 protein
Os04g0412250	0.59	0.65	0.8	0	0	0	9	11	11	0	0	0	Non-protein coding transcript
Os04g0412300	57.05	66.15	65.3	8.55	13.25	12.56	1663	2156	1741	279	521	378	Similar to H0717B12.10 protein
Os04g0412500	0.85	1.17	1.21	0.09	0.08	0.19	17	26	22	2	2	4	Similar to OSIGBa0134P10.2 protein
Os04g0414700	36.13	38.64	52.86	10.99	22.8	15.39	387	462	516	131	324	171	Photosystem I PsaO domain containing protein
Os04g0415401	0.67	0.81	0.73	0	0	0	17	23	17	0	0	0	Conserved hypothetical protein
Os04g0416100	2.92	3.22	2.5	1.65	1.01	0.91	105.45	129.77	82.2	66.18	48.51	34.01	Similar to Transcription factor E2F1 (E2F-1) (Fragment)
Os04g0418500	9.48	10.58	8.12	2.16	3.24	3.37	260	324	203	66	118	96	Similar to photoperiod responsive protein
Os04g0420500	0.25	0.25	0.2	0.03	0	0	10.86	12.19	8	1.7	0	0	Hypothetical protein
Os04g0429450	13.31	12.22	10.59	0.06	0.05	0	411	421	298	2	2	0	Conserved hypothetical protein
Os04g0433600	18.09	18.36	23.26	8.66	11.08	9.37	625	717	687	330	470	306	Protein of unknown function DUF668 family protein
Os04g0434500	1.39	0.93	1.85	0.4	0.37	0.43	28	21	34	9	10	9	Homeodomain-related domain containing protein
Os04g0435100	2.31	2.45	3.3	1.35	0.79	1.16	77	91	100	50	34.97	40	Amino acid/polyamine transporter I family protein
Os04g0435500	15.7	18.91	18.14	4.35	4.93	4.87	354	481	373	109	150	113	Glutathione S-transferase, C-terminal-like domain containing protein
Os04g0441800	0.66	0.9	1.39	0.15	0.19	0.33	23	35	44.23	6	9	12	TGF-beta receptor, type I/II extracellular region family protein
Os04g0442000	6.94	8.56	10.53	3.88	3.33	3.58	342	471	473	213	218	183	Similar to Auxin response factor 2 (ARF1-binding protein) (ARF1-BP)
Os04g0442200	5.85	5.86	7.26	2.38	2.49	2.18	168	188	190	76	94.87	65	Protein of unknown function DUF482 family protein
Os04g0443900	0.62	0.32	0.59	1.94	2.19	1.51	24	14	21	84	113	61	Similar to RuBisCO large subunit-binding protein subunit beta, chloroplastic
Os04g0444800	12.25	17.31	15.79	2.57	3.14	1.99	531	833	623	123	179	89	Ferric reductase-like transmembrane component family protein
Os04g0447100	5.74	8.32	7.5	1.28	1.17	1.71	277	450	330	69	75	86	Similar to Lipoxygenase
Os04g0447700	9.27	8.95	9.29	1.13	1.11	1.99	207	223	189	28	33	46	Similar to Polyketide reductase
Os04g0448600	5.02	6.18	9.1	3.1	4.43	2.51	83	114	137	57	97	43	ChaC-like protein family protein
Os04g0449500	3.29	3.84	3.24	1.49	1.02	1.44	139	181	125	70	57	63	Similar to H0818E04.12 protein
Os04g0450000	2.85	1.68	1.86	0.22	0.27	0.53	47	31	28	4	6	9	Zinc finger, FYVE/PHD-type domain containing protein
Os04g0450100	120.43	110.88	122.32	46.7	49.03	62.26	1890	1958	1752	828	1018	1019	Protein of unknown function DUF341 domain containing protein
Os04g0450900	2.73	2.41	3.91	0.6	0.64	0.38	86.05	84.61	112.11	21.07	26.62	12.46	Protein kinase PKN/PRK1, effector domain containing protein
Os04g0451700	8.19	8.9	12.02	0.55	1.54	1.48	80	97	107	6	20	15	Conserved hypothetical protein
Os04g0452000	30.81	25.32	35.5	9.06	7.28	7.86	858	787	901	281	269	227	Similar to H0815C01.7 protein
Os04g0453200	0.82	0.74	0.71	0.19	0.16	0.13	17	31	20	8	6	5	Similar to Monosaccharide transporter 1
Os04g0455401	3.94	4.73	4.69	12.11	9.84	7.8	175.82	251.43	202.5	589.98	605.28	368.71	Similar to OSIGBa0093K19.10 protein
Os04g0457000	18.79	20.32	33.39	9.46	15.66	7.06	356	429.87	576.69	199.49	393.58	138.68	Similar to Chlorophyll a/b-binding protein CP24, photosystem II (Fragment)
Os04g0459500	29.15	45.51	46.24	14.2	21.6	13.35	758	1321	1096	411	745	360	Similar to H0219H12.1 protein
Os04g0461600	4.95	3.17	6.03	1.37	1.15	0.29	81	58	90	25	25	5	Similar to Fw2.2
Os04g0462600	2.01	3.07	2.91	1.06	1.42	1.02	34	58	45	20	32	18	Dynein light chain, type 1 family protein
Os04g0463400	3.84	3.17	3.58	1.35	0.92	0.31	65.46	60.28	55.63	25.65	20.83	5.41	Vacuolar membrane transporter, Fe and Zn translocation between flag leaves and seed
Os04g0464966	25.5	29.45	29.3	4.82	8.91	6.94	723	932	757	152	335	204	F-box-containing protein, Male meiotic DNA double-strand break repair, Regulation of meiotic progressio
Os04g0469000	3.25	4.07	3.1	1.08	1.16	1.16	38	53	33	14	18	14	Heavy metal transport/detoxification protein domain containing protein
Os04g0469700	0.83	0.67	1.36	2.4	1.95	2.1	22	20	33	71	68.84	58	Hypothetical protein
Os04g0474300	0.34	0.35	0.39	0.72	0.81	0.7	19	22	20	45	61	41	Glycoside hydrolase, family 1 protein
Os04g0475200	0.32	0.46	0.4	1.21	0.85	0.59	13	21	15	55	46	25	Similar to OSIGBa0106G07.3 protein
Os04g0476000	2.96	3.13	3.25	0.61	0.83	0.44	78	92	78	18	29	12	Tetratricopeptide-like helical domain containing protein
Os04g0476600	24.92	29.44	23.25	11.1	10.12	12.79	926.22	1221.55	787.54	459	499	492.98	C2 calcium-dependent membrane targeting domain containing protein
Os04g0476650	0.65	0.57	0.57	0	0	0.04	16.78	16.45	13.46	0	0	1.02	Hypothetical gene
Os04g0476800	46.05	50.66	47.99	20.84	19.13	18.69	2387	2931	2267	1202	1315	1005	Similar to TA5 protein (Fragment)
Os04g0479700	0.35	0.37	0.62	1.53	1.02	0.93	21.17	24.61	33.95	101.82	80.95	57.35	Similar to Phosphomethylpyrimidine kinase/thiamin-phosphate pyrophosphorylase
Os04g0482300	8.48	6.83	9.22	2.37	2.36	2.5	219	197	217	68	81	67	Kelch related domain containing protein
Os04g0483200	25.95	25.92	27.35	6.62	8.77	8.04	1064	1192	1020	305	480	340	Steroid nuclear receptor, ligand-binding domain containing protein
Os04g0485400	1.89	2.14	2.52	4.19	5.54	3.63	41	53	51	100	146	77	Similar to Nucleotide-binding protein
Os04g0486950	24.9	26.97	21.15	10.18	12.03	13.73	846	1023	655	385	542	484	Similar to Malate synthase
Os04g0488700	11.73	13.16	13.25	6.15	5.72	6.68	323.24	405	324.4	195.16	199.78	199.01	Similar to PHY3
Os04g0489800	5.13	6.05	4.88	2.21	0.82	1.34	240	316	208	115	51	65	Zinc finger, RING/FYVE/PHD-type domain containing protein
Os04g0489900	1.01	0.71	0.48	0.08	0.03	0	23	18	10	2	1	0	Conserved hypothetical protein
Os04g0490500	1.77	1.02	1.09	0.13	0	0.2	50	32	28	4	0	6	Protein kinase-like domain domain containing protein
Os04g0490800	14.59	18.02	12.89	4.45	4.06	7.35	333	459	268	113	123	174	Haloacid dehalogenase-like hydrolase domain containing protein
Os04g0492400	38.63	36.18	42.96	15.79	20.31	18.34	1098.98	1149.12	1114.32	500.54	767.09	542.32	Similar to H0425E08.4 protein
Os04g0492800	9.39	11.61	8.2	0.46	1.01	1.66	147	203	117	8	21	27	Similar to H0425E08.6 protein
Os04g0493100	202.78	151	196.63	89.09	94.66	89.17	3987	3315	3519	1951	2474	1820	Basic helix-loop-helix dimerisation region bHLH domain containing protein
Os04g0497000	71.66	61.18	70.6	8.45	6.4	9.77	1598.13	1523.16	1434.97	200.24	178.6	213.26	Similar to Allyl alcohol dehydrogenase
Os04g0497200	4.27	6.52	5.48	0.93	0.98	1.82	161	274	188	39	49	71	Putative membrane-bound endo-1,4-beta-glucanase, Synthesis of root cellulose, Modulation of root cell division and elongatio
Os04g0497700	1.38	0.97	2.32	0.47	0.59	0.54	32	25	49	12	18	13	Similar to CONSTANS-like protein
Os04g0498700	0.96	0.89	0.76	0.24	0.29	0	32	33.06	23	9	13	0	Haem peroxidase family protein
Os04g0499500	0.19	0.21	0.26	0.04	0	0.04	9.44	11.61	11.61	2.19	0	2.23	Hypothetical protein
Os04g0502900	44.26	45.71	48.24	21.86	18.29	24.69	1353	1573	1347	749	752	787	EF-Hand type domain containing protein
Os04g0503600	1.39	1.59	1.77	0.61	0.62	0.53	76	97	88	37	45	30	Similar to OSIGBa0112M24.5 protein
Os04g0508400	2.82	1.89	3.09	0.32	0.58	0.34	40	30	40	5	11	5	No apical meristem (NAM) protein domain containing protein
Os04g0509600	5.19	6.16	8.01	0.9	0.56	1.22	176	233.25	247.7	33	25	43	Ammonium transporter, Ammonium uptake, Ammonium transpor
Os04g0512500	11.83	12.77	11.87	5.05	3.86	7.52	141	170	129	67	61	93	Similar to OSIGBa0157K09-H0214G12.24 protein
Os04g0514600	3.63	4.18	3.76	0.8	0.47	0.78	175	225	165	43	30	39	Similar to NBS-LRR type disease resistance protein O2 (Fragment)
Os04g0517100	18.28	20.21	18.2	1.88	1.38	2.23	385	482	350	47	44	50	Similar to OSIGBa0145M07.4 protein
Os04g0518400	0.92	0.74	0.47	0.25	0.32	0.18	39	35.01	18	12	18	8	Similar to Phenylalanine ammonia-lyase (Fragment)
Os04g0519700	0.79	1.09	1.05	0.33	0.35	0.16	37	57	45	17	22	8	Similar to Auxin response factor 10
Os04g0522500	5.68	4.56	7.72	1.29	1.28	0.25	134	120	166	34	40	6	2OG-Fe(II) oxygenase domain containing protein
Os04g0523200	0.16	0.23	0.31	0.63	0.6	0.54	7	11	12	30	34	24	Up-frameshift suppressor 2 domain containing protein
Os04g0524600	2.14	1.55	4.66	1.22	0.94	0.79	75.58	61	150	48	43.94	29	Oligopeptide transporter OPT superfamily protein
Os04g0527000	27.04	26.04	27.02	13.49	14.45	10.84	481	517	438	267	341	200	GRAM domain containing protein
Os04g0527400	20.97	15.79	28.27	5.51	5.19	5.28	670	574	839	183	203	160	BRO1 domain containing protein
Os04g0529400	2.3	2.3	2.1	1.03	0.89	0.8	94	105	78	47	48	34	Similar to OO_Ba0013J05-OO_Ba0033A15.30 protein
Os04g0529800	2.09	2.88	3.98	0.79	1.14	1.45	65	109	118	33	49	46	Sugar/inositol transporter domain containing protein
Os04g0530900	3.32	5.57	5.52	2.1	2.02	1.37	87	165	135	62	71	40	Glycosyl transferase, family 8 protein
Os04g0531100	137.7	104.2	151.44	36.23	33.93	40.03	1738	1468	1742	509	568	524	Small C2-domain protein consisting of a single C2 domain, Phloem protein, Signaling pathway involving Ca<sup>2+</sup> ions, Defense respons
Os04g0531400	5.47	4.88	6.99	1.43	1.39	1.64	196	195	228	57	66	61	Similar to Lectin-like receptor kinase 7;2
Os04g0531500	3.64	3.25	5.97	0.54	0.92	0.59	148.45	147.87	221.58	24.63	49.47	24.77	Concanavalin A-like lectin/glucanase domain containing protein
Os04g0531600	4.77	7.85	6.85	2.73	1.95	2.58	187.55	344.13	245.42	119.37	101.53	105.23	Hypothetical protein
Os04g0531900	33.5	42.56	38.79	14.86	12.4	21.43	725	1028	765	358	356	481	Short-chain dehydrogenase/reductase SDR domain containing protein
Os04g0533300	60.16	46.96	77.53	15.13	18.97	13.54	1011	881	1187	283	423	236	Similar to Remorin (pp34)
Os04g0533500	3.69	3.9	5.76	1.15	0.42	0.81	66	78	94	23	10	15	Cytochrome b561 family protein
Os04g0533900	1.13	1.12	1.94	0.42	0.6	0.65	55	61	86	23	39	33	Heavy metal transport/detoxification protein domain containing protein
Os04g0534000	6.73	7.71	7.39	3.11	3.27	3.56	208	266	208	107	134	114	Protein of unknown function DUF821, CAP10-like family protein
Os04g0534801	0.62	0.24	0.68	0	0	0	7	3	7	0	0	0	Conserved hypothetical protein
Os04g0535400	3.77	3.14	5.06	1.58	2.01	1.75	58	54	71	27	41	28	Histidine triad motif domain containing protein
Os04g0536500	1.95	1.6	2.1	0.15	0.06	0.04	46	42	45	4	2	1	Similar to H0502G05.5 protein
Os04g0538750	0.74	0.6	0.81	0.13	0	0.07	10	9	10	2	0	1	Conserved hypothetical protein
Os04g0538900	0.53	0.95	1.45	0	0	0.17	6	12	15	0	0	2	Glyoxalase/bleomycin resistance protein/dioxygenase domain containing protein
Os04g0539800	13.5	11.78	14.52	5.75	6.24	5.18	344	335	337	163	211	137	Src homology-3 domain containing protein
Os04g0540900	4.6	5.54	5.54	0.91	0.88	1.48	114	153	125	25	29	38	Receptor-like cytoplasmic kinase, Salt tolerance, Oxidative stress toleranc
Os04g0541100	14.64	17.55	15.71	8.02	7.47	7.78	492	658.13	481	300	333	271	Similar to Gt-2
Os04g0541700	5.32	3.8	4.53	0.18	0.75	1.09	83	66	67	3	15	17	Similar to Homeobox-leucine zipper protein HOX22
Os04g0542200	6.76	4.64	6.15	2.64	2.51	3.25	285	218	236	124	140	142	Similar to H0501D11.7 protein
Os04g0542800	2.02	1.97	2.7	0.81	0.77	1.1	83	90	101	37	42	47	Transporter of the Copper-Nicotianamine Complex, Fe(III)-deoxymugineic acid transporter, Copper distribution, Allocation of iro
Os04g0542900	10.27	8.47	11.56	2.45	3.39	1.71	313	288	321	83	137	54	Similar to endonuclease, polyU-specific
Os04g0543500	34.39	28.11	28.69	10.68	13.14	11.92	217	198	165	75	110	78	Hypothetical conserved gene
Os04g0543600	1.03	1.16	0.76	0.18	0.15	0.26	31	39	21	6	6	8	Amino acid/polyamine transporter I family protein
Os04g0543900	52.38	65.84	62.88	18.5	20.8	18.36	1647	2313	1799	650	871	603	Similar to glutamic dehydrogenase1
Os04g0546800	6.29	6.23	8.67	2.93	2.46	2.8	160	177	201	83	83	74	Pathogenesis-related transcriptional factor and ERF domain containing protein
Os04g0552300	2.34	2.23	1.8	2.57	4.84	7.32	50	53	35	61	137	162	Cyclin-related 2 domain containing protein
Os04g0556300	244.82	218.66	265.27	99.89	115.83	129.12	3281	3271	3240	1490	2059	1795	Glutathione peroxidase
Os04g0556400	1.52	1.08	1.21	0.6	0.61	0.4	62	49	45	27	33	17	Similar to UDP-glycosyltransferase UGT93B9
Os04g0559700	99.04	141.97	135.66	23.13	28.25	25.96	1916.17	3066	2392	498	725	521	Similar to Aquaporin PIP1.1
Os04g0560700	31.21	29.34	33.99	12.57	11.71	10.76	649	681	644	291	323	232	Conserved hypothetical protein
Os04g0561500	6.96	11.07	6.53	4.1	2.54	3.01	308	548	263	196	145	131	Similar to Prolyl endopeptidase (EC 3.4.21.26) (Post-proline cleaving enzyme) (PE)
Os04g0563900	0.38	0.53	0.49	0.04	0.03	0	8.93	14	10.52	1	1	0	Similar to H0409D10.5 protein
Os04g0565500	1.28	2.27	2.16	0.54	0.33	0.5	32	63	49	15	11	13	Similar to OSIGBa0158F05.8 protein
Os04g0568700	6.39	5.77	8.25	1.67	3.92	2.04	124	125	146	36	101	41	Similar to Heat stress transcription factor Spl7 (Heat shock transcription factor) (Heat shock factor RHSF10)
Os04g0569100	4.35	4.44	8	0.88	0.74	0.85	223	254	374	50	50	45	Similar to OCL1 homeobox protein
Os04g0569300	1.04	0.44	1.93	0.38	0.32	0.18	22	11	38	9	9	4	Similar to Membrane protein
Os04g0572400	5.02	3.92	4.3	0.16	0.14	0.09	55	48	43	2	2	1	Similar to CRT/DRE binding factor 1
Os04g0573000	1.18	1.7	1.86	0.52	0.23	0.54	53	85	76	26	14	25	SPX-MFS protein, Phosphate transporter, Pi homeostasi
Os04g0574800	0.29	0.05	0.06	0.77	1.08	0.5	5	1	1	15	25	9	Similar to Dihydrodipicolinate synthase
Os04g0577800	2.24	4.09	4.92	1.95	0.9	1.15	30	61	60	29	16	16	Uncharacterised protein family UPF0136, Transmembrane domain containing protein
Os04g0578400	1.9	2.63	2.31	0.45	0.34	0.28	46	71	51	12	11	7	Similar to Beta-ring hydroxylase (Fragment)
Os04g0581100	0.4	0.2	0.48	0	0	0	9	5	10	0	0	0	2OG-Fe(II) oxygenase domain containing protein
Os04g0581700	4.71	3.33	7.45	2.36	1.3	1.4	52	41	75	29	19	16	Similar to predicted protein
Os04g0581800	2.23	3.05	3.5	0.57	1.2	1.13	21	32	30	6	15	11	Heavy metal transport/detoxification protein domain containing protein
Os04g0582000	2.21	1.96	1.38	3.88	3.97	3.85	88	87	50	172	210	159	Conserved hypothetical protein
Os04g0582700	0	0	0	0.25	0.1	0.17	0	0	0	8	4	5	Conserved hypothetical protein
Os04g0583101	3.61	3	3.45	0.56	0.79	0.3	135.34	125.55	117.68	23.32	39.38	11.73	Pentatricopeptide repeat domain containing protein
Os04g0583200	12.54	7.82	12.45	3.03	2.82	3.19	200.6	139.6	181.47	54	59.81	53	Conserved hypothetical protein
Os04g0583900	4.3	2.17	4.59	0.88	1.24	0.95	143.71	80.97	139.7	32.63	54.79	32.83	Similar to LHY protein
Os04g0585050	4.65	3.53	5.94	1.98	1.46	1.08	45.55	38.6	53.05	21.62	19	10.96	Conserved hypothetical protein
Os04g0586200	17.45	11.3	21.75	8.26	9.72	6.49	184	133	209	97	136	71	Similar to H0307D04.13 protein
Os04g0586500	21.59	26.09	25.16	2.43	3.49	5.2	648	874	688	81	139	162	Malectin-like carbohydrate-binding domain domain containing protein
Os04g0589400	0.4	0.76	0.5	0.2	0.11	0.14	14	30	16	8	5	5	Conserved hypothetical protein
Os04g0591232	0.05	0.17	0.19	0.01	0	0	3	11.85	11	1	0	0	Domain of unknown function DUF1263 domain containing protein
Os04g0593400	2.97	2	2.31	0.33	1.03	0.48	24	18	17	3	11	4	Similar to OSIGBa0142I02-OSIGBa0101B20.20 protein
Os04g0594400	22.09	22.21	24.19	8.52	8.15	8.26	482	541	481	207	236	187	Aldo/keto reductase domain containing protein
Os04g0596350	0.13	0	0	0.85	2.07	0.65	1.71	0	0	12.71	36.7	9.06	Non-protein coding transcript
Os04g0597700	1.05	0.82	1.19	0	0	0.06	33.43	29	34.43	0	0	2	Hypothetical protein
Os04g0598500	0.12	0.11	0.08	0	0	0	5	4	6	0	0	0	Similar to Wall-associated kinase-like protein
Os04g0598900	0.93	1.19	1.62	0.09	0.09	0.19	37	53	59	4	5	8	Similar to Wall-associated kinase-like protein
Os04g0599300	1.48	1.9	1.2	5.22	3.41	4.24	46	66	34	181	141	137	Basic helix-loop-helix transcription factor, Regulator of tapetal programmed cell death, Male reproductive developmen
Os04g0600200	1.47	2.46	2.38	0.48	0.96	0.95	36	67	53	13	31	24	Homodimeric diiron-carboxylate protein, Cyanide-resistant respiration in mitochondria, Reactive oxygen species (ROS) scavengin
Os04g0600300	0.49	0.91	0.83	0.04	0	0.13	11	23	17	1	0	3	Homodimeric diiron-carboxylate protein, Cyanide-resistant respiration in mitochondria, Reactive oxygen species (ROS) scavengin
Os04g0601800	0.87	1.11	1.9	6.11	8.11	4.65	7	10	14	55	87	39	Similar to Plastid protein
Os04g0602500	3.09	2.67	4.65	0.96	0.56	0.39	84	79	114	29	20	10	Similar to Pectin acetylesterase
Os04g0603200	3.75	5.03	3.19	1.5	1.46	2.02	92.81	139.05	72.03	41.29	47.76	51.2	Similar to C-terminal zinc-finger (Fragment)
Os04g0604300	50.41	57.02	47.05	11.78	13.02	16.49	895.71	1131	762	233	307	304	Similar to Xyloglucan endotransglucosylase/hydrolase protein 24 precursor (EC 2.4.1.207) (At-XTH24) (XTH-24) (Meristem protein 5) (MERI-5 protein) (MERI5 protein) (Endo-xyloglucan transferase) (Xyloglucan endo-1,4-beta-D-glucanase)
Os04g0605100	15.94	17.73	19.86	5.97	4.62	4.83	302	375	343	126	116	95	WRKY transcription factor 68
Os04g0605300	1.44	2.51	2.82	0.75	0.8	0.67	36	70	64	20	26	17	Leucine-rich repeat, typical subtype containing protein
Os04g0607400	1.26	1.08	2.02	0.08	0.05	0.22	41	40	61	3	2	7	Conserved hypothetical protein
Os04g0608900	24.86	29.82	30.37	7.81	8.45	7.08	848.69	1136.6	944.98	297	382.5	250.62	Similar to Serine/thronine protein kinase-like protein
Os04g0609200	6.48	5.2	7.28	2.11	1.84	1.82	210	188	215	76	79	61	Major facilitator superfamily protein
Os04g0610400	54.81	62.16	61.94	23.42	18.74	23.43	902	1142	929	429	409	400	APETALA-2-like transcription Factor, Control of the abscisic acid (ABA)/gibberellin (GA) balanc
Os04g0611000	0.08	0.08	0.06	0.26	0.24	0.2	8.3	9.23	5	28.07	31.68	20.31	Conserved hypothetical protein
Os04g0611233	0.05	0.55	0.17	1.34	1.47	0.64	1	12	3	29	38	13	Non-protein coding transcript
Os04g0611700	6.89	6.46	4.43	14.69	14.54	13.49	254	266	149	603	711	516	Similar to Ent-kaurene synthase-like 3
Os04g0612500	5.8	7.24	9.92	3.93	4.65	2.44	68	95	105	51	71	30	Similar to 36.4 kDa proline-rich protein
Os04g0613600	24.77	38.49	66.59	0.08	0	0	324.58	562.88	795.16	1.23	0	0	Similar to 40S ribosomal protein S11
Os04g0613700	2.49	2.82	3.07	1.18	0.95	0.87	69	85	76	31	42	30	Similar to UDP-N-acetylglucosamine pyrophosphorylase
Os04g0615200	10.27	6.28	12.46	1.42	0.37	0.86	104	71	115	16	5	9	Hypothetical protein
Os04g0615700	6.22	7.37	10.36	3.36	3.55	2.92	359	475	545	216	272	175	Argonaute and Dicer protein, PAZ domain containing protein
Os04g0616400	1.61	1.55	2.07	0	0	0.03	108	117	127	0	0	2	Similar to H0525G02.12 protein
Os04g0616900	0.61	0.82	1.26	0.14	0.12	0	16	24	30	4	4	0	Similar to H0525G02.14 protein
Os04g0618200	11.52	12.47	17.33	5.34	5.15	6.36	364	440	495	189	214	212	Similar to cDNA clone:J013046D23, full insert sequence
Os04g0618700	1.58	1.47	1.66	0.05	0	0	104.29	108.09	100.01	4	0	0	Protein kinase, core domain containing protein
Os04g0618800	0.25	0.88	0.97	0	0.01	0.06	12.71	49.91	44.99	0	1	3	Hypothetical protein
Os04g0619400	21.22	24.91	22.38	10.88	8.65	9.96	565.82	741.54	543.9	323.07	305.98	275.44	Protein kinase, core domain containing protein
Os04g0625200	0.53	0.77	0.53	0.09	0.07	0.09	11	18	10	2	2	2	Phospholipid/glycerol acyltransferase family protein
Os04g0628100	327.62	322.61	447.63	145.47	135.83	115.77	7631.45	8400	9499.07	3746.99	4165.42	2782	Similar to Polyubiquitin
Os04g0631100	1.44	1.99	1.11	0.5	0.54	0.82	44	68	31	17	22	26	Similar to H0105C05.5 protein
Os04g0632100	0.93	0.98	0.82	0.33	0.08	0.33	39.59	46.46	32	15.6	4.51	14.57	S-locus receptor-like kinase RLK13
Os04g0632600	2.83	2.3	2.06	0.46	0.45	0.74	122.96	111.24	81.3	22.01	25.85	33.15	Bulb-type lectin domain domain containing protein
Os04g0635000	9.96	11.45	14.38	6.81	5.06	5.01	92	118	121	70	62	48	Similar to H0315F07.10 protein
Os04g0636400	2.91	2.87	3.09	0.57	0.62	0.7	60	66	58	13	17	15	Similar to H0410G08.16 protein
Os04g0638300	0.71	0.76	1.5	0.21	0.18	0.32	15	18	29	5	5	7	Hypothetical protein
Os04g0640700	3.38	2.81	5.39	1.7	2.58	1.46	132.33	134.27	210	78.51	146.64	57	Similar to Alpha-L-arabinofuranosidase/beta-D-xylosidase isoenzyme ARA-I
Os04g0640900	20.1	21.82	22.98	4.09	4.23	5.16	759	920	791	172	212	202	Similar to ORW1943Ba0077G13.1 protein
Os04g0644600	3.4	3.65	4.73	0.81	1.32	1.01	91	109	116	24	47	28	Epoxide hydrolase family protein
Os04g0645200	0.75	1.71	1.35	0.18	0.21	0.39	11	28	18	3	4	6	VQ domain containing protein
Os04g0647800	22.02	27.66	27.94	9.96	11.55	11.32	684	951	792	345	474	366	Similar to Glycerol kinase-like protein
Os04g0648900	7.4	5.25	5.64	1.98	1.51	1.34	144	114	100	43	39	27	Similar to Dehydration responsive element binding protein 2F (DREB2F protein)
Os04g0648950	10.31	5.19	9.86	0.25	0.12	0.53	187	105	163	5	3	10	Non-protein coding transcript
Os04g0650300	15.31	13.81	18.65	6.37	7.64	7.16	136	137	151	63	90	66	Similar to H0212B02.9 protein
Os04g0650333	1.64	1.51	1.92	0.66	0.58	0.46	34.12	34.89	36.21	15.14	16.07	9.82	Hypothetical conserved gene
Os04g0650366	6.89	9.08	8.5	3.29	3.47	3.04	159.88	235.11	179.79	84.86	106.93	73.18	Similar to H0212B02.9 protein
Os04g0654400	2.03	2.83	1.49	0.88	0.4	0.65	27	42	18	13	7	9	Eggshell protein family protein
Os04g0654500	1.34	1.51	1.53	0.22	0	0.1	27	34	28	5	0	2	Conserved hypothetical protein
Os04g0655300	1.48	1.79	2.47	0.68	0.67	0.86	63	85	96	32	38	38	Protein kinase, core domain containing protein
Os04g0660100	2.19	3.25	3.83	0.77	0.92	0.52	56	90	82	20	28	17	Helix-loop-helix DNA-binding domain containing protein
Os04g0662700	7.13	8.65	10.12	3.15	4.27	3.66	199	258	240	91	153	98	Similar to GTP cyclohydrolase 1 isoform TaA
Os04g0666800	1.71	1.81	3.16	0.84	0.7	0.53	22	26	37	12	12	7	Similar to H1005F08.21 protein
Os04g0667600	32.28	32.88	31.26	8.37	10.89	10.8	409	465	361	118	183	142	Heavy metal transport/detoxification protein domain containing protein
Os04g0668800	6.96	5.11	4.89	1.25	0.89	1.34	100	82	64	20	17	20	Putative thiol-disulphide oxidoreductase DCC family protein
Os04g0669475	1.71	1.9	1.85	0.4	0.9	0.68	34	42	33.44	8.89	23.58	14	Conserved hypothetical protein
Os04g0670200	43	49.42	53.61	9.77	13.8	12.95	1261	1618	1433	319	537	394	Similar to Oryzain beta chain precursor (EC 3.4.22.-)
Os04g0672100	3.8	4.44	3.55	1.3	1.4	1.83	237.75	310	202.24	90.72	116.33	118.8	Similar to Phytosulfokine receptor precursor (EC 2.7.1.37) (Phytosulfokine LRR receptor kinase)
Os04g0674400	33.05	32.21	32.55	13.85	16.2	16.94	756.22	822.81	678.79	352.78	491.78	402	Similar to Anamorsin (Cytokine induced apoptosis inhibitor 1) (CUA001). Splice isoform 2
Os04g0675400	0.07	0.09	0.23	3.23	2.87	2.31	2	3	6	105	111	70	Similar to Chaperone protein dnaJ
Os04g0676400	2.61	1.97	2.62	1.01	0.95	0.52	58	49	53	25	28	12	Similar to H0101F08.4 protein
Os04g0677300	2.12	3.07	4.23	0.29	0.12	0.26	39	63	71	6	3	5	Harpin-induced 1 domain containing protein
Os04g0677500	33.22	46.61	38.67	19.24	15.89	19.15	1104	1737	1176	715	706	661	Pyruvate kinase (EC 2.7.1.40)
Os04g0678400	11.48	9.55	13.56	3.16	5.3	5.72	209	194	225	64	128	108	Zinc finger, Dof-type domain containing protein
Os04g0678700	3.79	6.12	6.54	1.88	2.62	1.97	87	157	137	48	80	47	Similar to Protochlorophyllide reductase (EC 1.3.1.33) (PCR) (NADPH- protochlorophyllide oxidoreductase) (POR) (Fragment)
Os04g0680300	1.47	1.91	1.98	3.97	4.51	3.48	18	26	22	54	73	44	Conserved hypothetical protein
Os04g0682600	0.25	0.45	0.76	0.03	0	0	8	16	22	1	0	0	Similar to H0502G05.7 protein
Os04g0683500	0.36	0.83	0.94	1.94	1.38	1.47	10	24	21	55	45	43	Similar to H0306F12.5 protein
Os04g0684100	2.23	1.78	2.02	0.46	0.3	1.07	46	39	42	12	9	21	Hypothetical conserved gene
Os04g0684800	0.59	0.86	0.57	2.33	2.02	1.57	8	13	7	35	36	22	Similar to CROC-1-like protein (Fragment)
Os04g0684900	12.25	14.6	12.9	2.66	2.98	4.29	248	330	238	60	80	90	Component of the CCR4-NOTcomplex, Deadenylase, Deadenylation (poly(A) tail shortening), Development and stress respons
Os04g0685300	105.5	141.7	135.9	50.4	53.26	52.38	1971	2955	2314	1048	1320	1015	Harpin-induced 1 domain containing protein
Os04g0685500	0.87	0.7	0.86	2.21	2.25	1.37	29	28	31	81	102	42	Exo70 exocyst complex subunit domain containing protein
Os04g0685700	27.46	25.05	28.57	7.05	9.4	7.65	654	666	620	187	297	189	Similar to H0723C07.4 protein
Os04g0690800	3.9	3.59	5.58	2.04	1.84	0.83	72	74	94	42	45	16	22-kDa Photosystem II protein, Photoprotectio
Os04g0692600	1.19	2.91	2.79	0	0.25	0.21	22	60	47	0	6	4	Staygreen protein domain containing protein
Os05g0100600	2.98	2.95	3.96	1.17	1.25	1.1	92	102	113	41	51	36	Similar to aminophospholipid ATPase
Os05g0103800	4.82	3.65	6	1.83	2.34	2.17	45	38	51	19	29	21	Conserved hypothetical protein
Os05g0104700	1.17	0.79	1.05	3.17	1.77	2.44	32	24	26	96	64	69	Leucine-rich repeat (LRR) protein, Inhibitor of fungal polygalacturonase, Defence respons
Os05g0114700	0.23	0.08	0.09	0.71	0.81	0.74	8	3	3	28	38	27	Myb-type HTH DNA-binding domain domain containing protein
Os05g0119000	3.8	3.83	3.16	1.1	1.51	2.1	73.01	83.17	54.89	24.11	38	42.25	Bacterial-type ATP binding cassette (ABC) transporter, Al toleranc
Os05g0119100	14.9	9.76	17.45	1.91	3.21	1.09	119	87	127	17	34	9	Hypothetical protein
Os05g0119200	26.07	27.16	29.29	12.27	12.14	12.09	374	435	383	196	231	180	Similar to EST C27893 corresponds to a region of the predicated gene
Os05g0119300	461.08	398.23	612.39	175.92	249.63	179.05	7290	7089	8805	3197	5309	3002	Similar to ESTs AA754121
Os05g0120200	0.88	0.95	1.01	0.12	0.31	0.47	34	41	35.63	5	16	19	Similar to ATPase, coupled to transmembrane movement of substances
Os05g0126800	1.25	0.9	1.99	0.22	0	0.18	20	16	29	4	0	3	Mss4-like domain containing protein
Os05g0127300	4.79	5.17	5.58	0.57	1.35	0.84	186	227	201	24	68	33	Serine/threonine protein kinase domain containing protein
Os05g0128000	2	1.37	2.98	0.3	0.32	0.37	42	32	57	7	9	8	Homeodomain-like containing protein
Os05g0128200	30.18	36.53	37.2	15.2	15.92	15.23	1021	1377	1135	567	711	533	Hypothetical conserved gene
Os05g0130300	5.54	3.74	3.68	0.31	0.21	0.2	81	61	49	5	4	3	Conserved hypothetical protein
Os05g0130600	3.65	1.22	3.32	0.84	0.39	0.7	35	13	29	9	5	7	Conserved hypothetical protein
Os05g0134200	12.9	10.63	12.61	5.58	5.55	5.24	349	321	311	168	199	147	Similar to Protein phosphatase-2C
Os05g0135400	0.66	0.78	1.28	0.07	0	0.14	9	12	16	1	0	2	Plant peroxidase domain containing protein
Os05g0135900	7.8	6.96	11.86	5.4	3.62	3.34	252	251	349	194	155	112	Spectrin repeat containing protein
Os05g0136900	6.03	10.68	7.99	2.88	3.13	4.94	173	342	209	92	119	147	Transferase family protein
Os05g0138200	0.7	0.16	0.45	0	0	0	12	3	7	0	0	0	Similar to Chitinase (Class II) (EC 3.2.1.14)
Os05g0138300	403.67	428.06	563.82	66.79	94.66	102.38	4230	5020	5376	789	1344	1132	Similar to ICT protein (Fragment)
Os05g0145100	16.62	12.84	10.97	5.81	6.26	5.1	226	195	136	88	113	72	Conserved hypothetical protein
Os05g0146900	3.88	3.52	3.06	1.45	1.15	0.93	89	90	64	37	35	22	Hypothetical conserved gene
Os05g0148700	6.88	8.14	8.34	2.03	2.16	1.58	200	270	213	56	76	44	Armadillo-type fold domain containing protein
Os05g0157300	0.63	0.59	0.74	1.6	2.37	1.57	18	17	19	49	84	44	4Fe-4S ferredoxin, iron-sulpur binding domain domain containing protein
Os05g0160300	0.45	0.72	0.98	2.1	2.98	3.03	5	9	10	26	44	35	Bifunctional inhibitor/plant lipid transfer protein/seed storage domain containing protein
Os05g0161200	1.86	1.46	1.75	0.53	0.69	0.74	63	55	54	20	31	26	RelA/SpoT domain containing protein
Os05g0165900	1.63	2.39	2.85	0.7	0.43	0.45	76.7	125.13	121.68	36.41	26.61	22.12	Serine/threonine protein kinase-related domain containing protein
Os05g0176700	131.82	106.67	117.36	35.8	41.23	39.11	1644	1485	1334	497	682	506	Conserved hypothetical protein
Os05g0179300	8.86	12.14	8.81	3.59	2.95	4.06	278.93	426.31	252.55	125.68	123.25	132.41	Transferase family protein
Os05g0179450	3.69	3.44	6.4	0.37	1.29	1.81	66.07	68.69	104.45	7.32	30.75	33.59	Hypothetical protein
Os05g0179950	4.89	7.08	4.88	0.92	1.72	0.99	133	215	121	28	62	28	Similar to cDNA, clone: J100088D24, full insert sequence
Os05g0181700	2.74	4.38	3.58	0.08	0.52	1.24	32	57	38	1	8	15	Conserved hypothetical protein
Os05g0194900	2.72	3.24	2.55	1.37	0.17	0.16	48	64	41	27	4	3	Similar to Pyrophosphate-fructose-6-phosphate 1-phosphotransferase-like protein (Pyrophosphate-dependent phosphofructo-1-kinase-like protein)
Os05g0197300	1.94	1.82	1.57	0.11	0.23	0.61	65	68	48	4	10	21	IQ calmodulin-binding region domain containing protein
Os05g0199100	21.09	25.31	26.52	12.37	8.81	12.91	444	595	509	290	246	282	Similar to NDR1/HIN1-Like protein 2
Os05g0199700	0.06	0	0.07	0.41	0.39	0.53	2	0	2	15	17	18	Non-protein coding transcript
Os05g0208500	26.86	23.16	28.75	16.2	10.73	11.23	770	741	751	517	408	334	Hypothetical protein
Os05g0208550	1.47	1.03	1.2	0	0.37	0.16	27	21	20	0	9	3	Similar to gibberellin 2-beta-dioxygenase
Os05g0209000	4.99	4.42	4.83	0.68	1.38	1.24	93	92	82	14	34	24	Similar to Cytidine deaminase
Os05g0210500	0.53	0.62	1.54	1.77	2.47	1.2	32	42	85	119	198	75	Timeless protein domain containing protein
Os05g0223000	47.94	41.99	63.95	16.83	22.4	15.36	668	653	812	261	414	222	Similar to TCH2 (TOUCH 2); calcium ion binding
Os05g0227600	34.97	61.82	64.54	12.83	21.24	15.36	979	1932	1647	400	789	446	Proline-rich glycoprotein, ABA-dependent inhibition of root growt
Os05g0237200	0.66	1.54	0.98	2.68	3.58	1.87	15	25	18.22	53	78.5	43.11	Cytochrome b561, eukaryote domain containing protein
Os05g0240200	0.33	0.57	0.34	1.36	1	0.76	26	48	23	115	101	60	Similar to NB-ARC domain containing protein, expressed
Os05g0243200	0.76	0.86	0.68	1.95	1.62	1.99	19	21	19	52	56	47	Similar to Ribosomal protein L13
Os05g0263500	0.25	0.61	0.46	1.33	1.18	1.35	6	16	10	35	37	33	Non-protein coding transcript
Os05g0266900	1.04	0.42	0.92	1.75	2.12	1.62	31	14	25	58	84	50	Hypothetical protein
Os05g0272800	1.61	1.35	1.96	0.5	0.9	0.57	46	43	51	16	34	17	Similar to F20D23.27 protein
Os05g0277500	2.08	1.54	2.75	7.34	4.54	4.08	29	24	35	114	84	59	Similar to Germin-like protein subfamily 2 member 4 precursor
Os05g0279850	0.39	0.27	0.2	0	0	0	8.61	6.66	4	0	0	0	Hypothetical protein
Os05g0287800	8.88	10.83	12.3	2.88	3.17	2.81	213	290	269	77	101	70	Similar to Phosphatidic acid phosphatase-like protein
Os05g0290300	0.23	0.65	1.08	2.52	2.42	1.03	4.67	14.76	19.97	56.84	64.96	21.61	Hypothetical conserved gene
Os05g0292800	4.37	5.97	6.6	2.16	2.39	1.05	40	61	55	22	29	10	Similar to One helix protei
Os05g0296800	1.29	0.38	1.2	0.14	0.06	0.3	46	14	43	6	2	12	Similar to Retrotransposon Karma DNA, complete sequence
Os05g0304600	0.85	1	1.27	0.61	0.41	0.28	42	56	58	29	27.17	12	Similar to Lipoxygenase (Fragment)
Os05g0305900	4.53	6.32	5.45	2.46	2.4	2.26	232	388	273	141	164	129	Protein kinase, core domain containing protein
Os05g0307100	0.21	0.19	0.31	0.69	1.53	0.67	3	3	4	11	29	10	Similar to tetracycline transporter protein
Os05g0311500	6.11	4.37	4.81	2.21	2.15	3.14	124	99	89	50	58	66	Protein of unknown function DUF567 family protein
Os05g0312600	0.58	1.03	0.87	0.06	0	0.21	8	16	11	1	0	3	EF-Hand type domain containing protein
Os05g0319100	0.16	0.4	0.45	0.04	0.03	0	4	11	10	1	1	0	Putative mannan endo-1,4-beta-mannosidase 5
Os05g0320750	10.63	7.62	12.54	2.64	4.54	5.83	106.05	84.93	114.04	29.31	60.06	60.36	Hypothetical gene
Os05g0322900	4.02	2.74	4.21	0.69	1.07	1	90	67	89	18	33	24	WRKY transcription factor, Benzothiadiazole (BTH)-inducible blast resistanc
Os05g0324700	8.51	9.33	12.22	0.49	0.34	0.87	94	115	123	6	5	10	Conserved hypothetical protein
Os05g0326675	4.2	4.35	3.52	10.49	11.6	13.88	51	59	39	142	187	175	Ribonuclease H-like domain containing protein
Os05g0327000	0.52	0.15	0.23	1.49	1.36	0.84	15	5	6	48	52	25	Similar to cDNA clone:J033051A05, full insert sequence
Os05g0329001	1.32	5.96	5.89	0	0	0	13.34	67.15	54.17	0	0	0	Similar to Prolamin
Os05g0329200	0.19	0	0.17	2.26	2.14	2.52	1.97	0	1.62	26.03	29.31	27.09	Similar to Prolamin
Os05g0329700	14.13	16.86	13.31	676.59	455.18	621.84	138.73	184.76	119.03	7391.26	5925.88	6330.68	Similar to Prolamin
Os05g0331366	77.95	91.43	64.23	541.7	550.64	634.43	749.52	981.29	562.85	5797.56	7023.09	6327.76	Similar to Prolamin
Os05g0331532	403.05	499.03	486.87	1248.76	1113.27	1102	3888.91	5374.67	4281.33	13411	14248.1	11029.2	Similar to Prolamin
Os05g0331800	23.09	31.74	41.12	512.13	369.92	606.49	210.51	323	341.64	5197.03	4473.66	5735.68	Similar to Prolamin
Os05g0331900	0.09	0.15	0.08	3.53	2.42	4.72	5.57	10.05	4.42	230.83	188.43	287.69	Conserved hypothetical protein
Os05g0332000	4.21	3.82	6.72	1217.91	924.87	1532.71	39.82	40.26	57.87	12809.5	11592.4	15023.1	Similar to Prolamin precursor
Os05g0332600	2.59	3.13	5.74	0.68	1.52	0.66	57.51	79.34	118.43	16.41	46.33	14.88	Xanthine/uracil/vitamin C permease family protein
Os05g0332801	1	1.09	2.54	0.4	0.63	0.41	23.49	28.66	54.57	10.59	19.67	10.12	Hypothetical protein
Os05g0343400	26.41	30.7	32.78	11.09	6.92	11.13	860	1116	973	402	299	376	WRKY transcription factor, Disease resistance, Defense respons
Os05g0344200	178.18	165.89	171.38	74.04	82.89	81.96	2601	2703	2280	1203	1605	1241	Conserved hypothetical protein
Os05g0355400	0.29	0.53	0.48	0.88	1.85	0.99	6	12	9	20	50	21	UspA domain containing protein
Os05g0356700	2.84	3.65	12.11	1.22	2.75	1.16	73	105	284	35	94	31	Protein of unknown function DUF231, plant domain containing protein
Os05g0357850	0.43	0.53	0.94	1.24	1.26	1.33	13	18	26	42	51	42	Conserved hypothetical protein
Os05g0361700	46.48	50.91	47.85	20.48	17.43	21.38	790	968	746	389	391	374	Similar to EREBP-2 protein (Fragment)
Os05g0364600	1.81	2.04	2.55	4.67	5.22	4.83	39	49	50	112	149	108	Similar to pre-mRNA-splicing factor SF2
Os05g0365300	0.07	0.1	0.13	0.43	0.4	0.46	6	9	10	39	43	39	Nucleotide-binding site leucine-rich repeat (NBS-LRR) protein, Bacterial blight resistanc
Os05g0365600	1.05	1.61	1.37	0.21	0.15	0.09	32	55	38	7	6	3	Similar to Hydroxyisourate hydrolase
Os05g0366600	16.24	21.28	16.41	6.01	5.13	7.72	570	834	525	235	239	281	Similar to Hydroxyisourate hydrolase
Os05g0367400	0.6	1.35	1.7	0.41	0.19	0.14	12	30	31	9	5	3	Thiamin pyrophosphokinase, eukaryotic domain containing protein
Os05g0367900	3.13	2.65	4.31	14.18	12.11	16.31	55	52	69	277	282	297	Harpin-induced 1 domain containing protein
Os05g0369500	0	0	0.06	0.53	0.49	0.34	0	0	2	20	22	12	Exo70 exocyst complex subunit domain containing protein
Os05g0370100	0.02	0	0	0.71	0.49	0.41	1	0	0	39	31.94	21.01	Conserved hypothetical protein
Os05g0371100	1.04	1.11	0.86	1.93	1.91	3.69	16	19	12	33	39	59	Conserved hypothetical protein
Os05g0376600	0.24	0.41	1.1	1.51	2.47	0.84	9	17	37	62	121	32	BRCT domain containing protein
Os05g0379500	0.39	0.34	0.14	0.67	0.58	0.57	35.66	35	12	68	70.41	54.35	Conserved hypothetical protein
Os05g0380300	0.02	0	0	0.06	0.06	0.14	1.34	0	0	5	6.59	11.65	Similar to NBS-LRR protein (Fragment)
Os05g0380400	0.21	0	0.23	1.14	1.12	1.02	2	0	2	12	14	10	Conserved hypothetical protein
Os05g0380850	0	0	0	0.53	0.35	0.78	0	0	0	19	15	26	Hypothetical protein
Os05g0382550	0.21	0	0.08	1.55	2.08	0.66	3	0	1	25	40	10	Conserved hypothetical protein
Os05g0392200	0.29	0.88	0.43	2.11	1.7	2.17	3	10	4	24	23	23	Similar to Methylase
Os05g0393100	23.12	20.76	29.18	5.39	5.55	4.66	779	781	896	202	248	163	Leucine-rich repeat, N-terminal domain containing protein
Os05g0397650	19.44	19.91	21.7	6.82	7.82	8.33	461	527	469	180	246	205	Similar to zinc finger (C3HC4-type RING finger) family protein
Os05g0402900	14.7	24.14	24.68	2.2	1.69	3.07	360	660	551	60	55	78	Similar to EDGP
Os05g0406000	5.03	4.73	7.12	2.26	2.26	1.88	62	65	80	31	37	24	Conserved hypothetical protein
Os05g0408900	3.27	3.47	4.21	0.66	0.82	0.62	137	165	158	31	39	27	Similar to 1-deoxy-D-xylulose-5-phosphate synthase
Os05g0410200	11.37	14.1	16.27	3.46	2.44	2.99	260	360	339	88	74	71	Alpha/beta hydrolase fold-3 domain containing protein
Os05g0410500	1.96	3	1.81	0.12	0.22	0.48	66.73	114	56	4.68	10	17	TGF-beta receptor, type I/II extracellular region family protein
Os05g0412800	9.04	13.21	9.37	4.95	2.89	4.29	179	292	169	109	76	88	Similar to Glutathione S-transferase GST 41 (EC 2.5.1.18)
Os05g0414700	6.88	6.58	9.53	3.65	2.67	3.15	278	296.62	351	164	143	132	Similar to BRASSINOSTEROID INSENSITIVE 1-associated receptor kinase 1
Os05g0418600	0.66	0.34	0.52	2.81	4	2.74	7	4	5	33	56	30	Hypothetical conserved gene
Os05g0421600	3.29	4.23	4.16	1.16	1.78	1.66	46	66	53	18	33	24	No apical meristem (NAM) protein domain containing protein
Os05g0426000	3.23	4.45	5.18	0.54	1.72	1.68	65	100	95	12	46	35	MtN3 and saliva related transmembrane protein family protein
Os05g0427100	15.23	14.76	14.52	4.07	5.48	6.21	438	472	381	132	208	185	Octicosapeptide/Phox/Bem1p domain containing protein
Os05g0427400	2.74	3.84	4.33	0.55	0.38	0.59	98	153	141	22	18	22	Similar to Phenylalanine ammonia-lyase
Os05g0428600	3.79	3.96	4.59	0.43	0.12	0.54	142.99	167	158	18	6	21	Similar to HSP70 precursor
Os05g0437100	0.96	1.02	1.15	0	0.2	0.25	11	13	12	0	3	3	Pathogenesis-related transcriptional factor and ERF domain containing protein
Os05g0437900	16.56	18.14	20.75	7.91	9.4	8.67	512	674	574	264	349	287	Tubby family protein
Os05g0438500	17.37	12.95	20.28	1.36	1.1	1.8	298	248	317	26	25	32	Similar to Soluble inorganic pyrophosphatase (EC 3.6.1.1) (Pyrophosphate phospho- hydrolase) (PPase)
Os05g0438700	5.35	5.76	18.35	24.89	26.13	10.48	65	78	203	336.35	420.8	132	Similar to Histone H3
Os05g0439400	3.59	4.7	5.42	1.59	2.73	1.75	93	136	128	46	94	47	Similar to Arm repeat containing protein
Os05g0440300	1.03	0.77	1.58	2.43	2.32	2.06	25	21	35	66	75	52	Similar to S1 self-incompatibility locus-linked G221 protein (Fragment)
Os05g0442400	28.68	16.59	19.96	1.86	2.49	2.31	443	286	281	32	51	37	R-R-type MYB-like transcription factor, Response to drought stress during reproductive developmen
Os05g0445000	2.39	1.86	1.61	0.28	0.39	0.6	68.79	59.66	42.29	9	15	17.85	Hypothetical protein
Os05g0445100	1.36	1.37	1.9	0.36	0.15	0.33	20.21	35.34	25.71	6	3	5.15	Cytochrome P450 family protein
Os05g0447700	16.56	19.62	18.61	8.66	8.85	9.63	577	763	591	336	409	348	Tetratricopeptide-like helical domain containing protein
Os05g0451100	2.88	3.88	3.6	1.19	1.79	1.27	98.88	148.82	112.76	45.71	81.68	45.36	Major facilitator superfamily protein
Os05g0454500	14.22	15.14	17.82	4.04	6.69	6.23	218	259	249	69	136	99	Conserved hypothetical protein
Os05g0455400	29.61	25.93	32.71	8.75	9.55	9	444	434	447	146	190	140	Similar to DNA binding protein
Os05g0455900	0.14	0.28	0.14	0.48	0.48	0.41	10	22	9	38	45	30	Pentatricopeptide repeat domain containing protein
Os05g0456925	9.5	8.66	13.27	2.66	3.7	3.07	249.87	254	318	77.7	129	83.82	Similar to regulator of chromosome condensation (RCC1) family protein
Os05g0457800	2.6	3.59	2.93	0.66	0.29	0.99	91	142	93	25	14	35	Similar to Glycerol-3-phosphate acyltransferase 5 (EC 2.3.1.15) (AtGPAT5)
Os05g0469600	2.08	1.57	1.68	0	0.02	0.11	76	64	56	0	1.01	4	Similar to Pyruvate decarboxylase (Fragment)
Os05g0470000	1.24	1.62	2.14	0.43	0.13	0.11	42	61	66	16	6	4	Domain of unknown function DUF231, plant domain containing protein
Os05g0471000	14.25	12.79	14.74	3.74	5.04	4.29	605.79	606.82	571	177	284	189	Similar to Ser-thr protein kinase (Fragment)
Os05g0473500	42.65	48.03	45.69	21.61	20.6	20.71	1241	1581	1177	758	787	611	Exo70 exocyst complex subunit family protein
Os05g0474800	1.45	1.59	1.53	0.05	0	0.1	54	66	52	2	0	4	WRKY transcription factor 70
Os05g0475400	3.52	4.53	5.39	1.71	1.61	1.97	88	126.93	123	48	52.94	51	Similar to Alanine:glyoxylate aminotransferase-like protein (Fragment)
Os05g0476700	19.46	25.59	21.49	5.22	6.88	7.27	774	1136	779	231	363	300	U-box E3ubiquitin ligase, Positive regulation of cold stress respons
Os05g0477600	52.26	65.98	62.54	23.68	24.17	39.41	1136	1601	1239	573	697	584	Alpha-expansin OsEXPA4
Os05g0484800	3.18	2.21	3.56	0.93	1.32	1.25	49	38	50	16	27	20	Protein of unknown function DUF567 family protein
Os05g0486100	6.23	8.43	10.71	0.64	0.51	0.66	328.9	490.94	511.09	37.85	31.04	36	Leucine-rich repeat receptor-like kinase, Mn<sup>2+</sup>/Mg<sup>2+</sup>-dependent serine/threonine (Ser/Thr) kinase, Ca<sup>2+</sup>-independent Ser/Thr kinase, Negative regulation of polar auxin transport, Root developmen
Os05g0490600	0.37	0.53	0.52	1.32	1.05	1.1	10	16	13	40	38	31	OSMYB5
Os05g0492100	0.05	0.04	0.06	0.28	0.57	0.55	3.19	2.64	3.95	20.82	50.8	38	Hypothetical protein
Os05g0492500	0.69	0.76	1	2.31	2.42	1.33	39	47.52	51.6	144.89	180.65	77.84	Hypothetical protein
Os05g0493100	0.68	0.45	0.61	0.14	0	0.05	27	20	22	6	0	2	Similar to KI domain interacting kinase 1
Os05g0494200	24.28	19.51	18.59	8.6	7.96	11.2	266	241	188	104	116	125	Similar to Cystatin (Fragment)
Os05g0495250	6.84	6.52	5.43	3.01	1.86	2.66	47	50	34	23	17	19	Non-protein coding transcript
Os05g0495700	16.18	16.99	17.55	2.9	4.1	3.07	557	662	555	111	187	110	Similar to Glycerol-3-phosphate dehydrogenase
Os05g0495900	6.39	8.04	9.5	2.43	1.47	1.28	144	202	195	61	44	30	Similar to Beta-1,3-glucanase precursor (Fragment)
Os05g0497200	4.61	3.42	3.47	0.65	0.74	1.02	70	58	48	11	15	16	AP2/ERF (APETALA2/ethylene-responsive factor) protein, Regulation of spikelet meristem determinancy and floral organ identit
Os05g0497300	93.6	112.92	105.79	45.93	39.91	41.43	1699	2288	1750	928	961	780	Similar to Ethylene response factor 2
Os05g0499400	2.4	3.16	3.3	0.55	0.33	1.11	58.97	84.99	72	15	11	27	Haem peroxidase family protein
Os05g0500500	1.56	1.82	1.44	5.86	6.09	5.42	26	34	22	109	135	94	Heat shock protein Hsp20 domain containing protein
Os05g0508800	4.67	5.79	5.45	1.27	1.44	1.54	169	234	180	51	69	58	Similar to H1flk (Fragment)
Os05g0510800	6.07	6.81	8.67	1.75	1.74	1.45	258	323	336	83	98	64	Similar to Cellulose synthase-like family C1 protein
Os05g0512000	0.62	0.54	1.72	2.68	3.13	1.2	33	32	83	158	220	66	Zinc finger, RING/FYVE/PHD-type domain containing protein
Os05g0512200	6.25	7.99	9.39	1.59	2.07	2.3	173	247	237	49	76	66	Similar to T4P13.26 protein
Os05g0513800	11.46	8.12	8.86	3.04	2.97	2.67	221.07	176.07	156.04	67.07	79.16	56.17	Small GTP-binding protein OsRac2
Os05g0516700	3.86	3.39	4.15	0.32	0.65	0.28	54	53	53	5	12	4	Conserved hypothetical protein
Os05g0519600	0.2	0.26	0.28	1.06	0.7	0.44	7	10	9	38	30	16	Similar to 4-methyl-5(B-hydroxyethyl)-thiazol monophosphate biosynthesis enzyme
Os05g0519700	42.55	47.48	49.46	17.84	23.02	26.48	2193	2764	2309	1005	1590	1325	Heat shock protein, Long-term acquired thermotoleranc
Os05g0521400	0.48	0.38	0.48	0.99	0.88	0.88	21	18.51	19	48.38	51	40	Conserved hypothetical protein
Os05g0522600	4.35	6.23	7.25	1.45	0.8	1.69	238	380	361	88	53	96	Leucine-rich repeat, plant specific containing protein
Os05g0524100	28.62	25.14	28.36	6.83	12.21	12.75	463	454	418	123	262	214	Conserved hypothetical protein
Os05g0528000	21.74	20.1	24.3	6.22	7.25	7.47	1259.59	1300.31	1283	401.44	557	448.69	Similar to RbohAOsp (Fragment)
Os05g0529400	23.69	18.82	21.21	9.35	11.44	9.98	266	236	217	117	170	116	Similar to ubiquitin domain containing 1
Os05g0529700	3.1	2.73	2.98	0.54	0.64	1.51	73	72	65	15	19	37	Similar to electron transporter/ heat shock protein binding protein
Os05g0531000	12.96	11.69	13.25	1.27	0.93	2.04	147	148	137	16	14	24	Protein of unknown function DUF584 family protein
Os05g0531100	12.87	13.99	12.08	3.2	3.91	7.49	159	193	136	44	64	96	Protein of unknown function DUF584 family protein
Os05g0534400	3.64	3.36	2.85	1.24	1.08	1.65	66	68	47	25	26	31	Similar to Calcineurin B-like protein 4 (SALT OVERLY SENSITIVE 3 protein)
Os05g0537400	4.24	3.69	3.73	1.36	1.87	2.03	101	98	81	36	59	50	Similar to Protein phosphatase 2C
Os05g0540900	15.43	12.02	14.33	4.25	8.16	7.88	355.47	308.98	300.9	109.03	249.26	188.31	Conserved hypothetical protein
Os05g0541000	7.72	9.18	10.73	3.35	2.6	2.54	227.53	302.02	288.1	109.97	101.74	77.69	Hypothetical protein
Os05g0541100	5.25	6.26	7.3	1.23	1.09	1.75	127	169	161	33	35	44	IQ calmodulin-binding region domain containing protein
Os05g0542200	59.71	58.18	64.56	7.3	7.22	11.13	1325.03	1455.07	1293.55	180.25	214.85	248.28	Alpha/beta hydrolase fold-1 domain containing protein
Os05g0545300	2.39	2.72	2.71	0.74	0.78	1.13	55	70	57	19	24	27	Serine/threonine protein kinase domain containing protein
Os05g0549100	13.73	15.84	15.89	5.82	7.11	6.91	450.65	582	476	211	308	237	Similar to serine/threonine-protein kinase SNT7
Os05g0551801	1.35	0.83	1.85	3.66	4.44	3.59	65	44.35	81	196	283	179	Hypothetical gene
Os05g0552100	7.14	9.42	8.01	2.94	2.62	3.65	345	508	353	158	168	183	Conserved hypothetical protein
Os05g0554400	8.59	9.06	9.09	3.16	2.53	3.04	272	328.97	255	107.67	106	96	Phosphatidyl serine synthase family protein
Os05g0555300	3.89	4.99	3.99	0.96	2.36	1.84	51	72	48	14	41	25	Similar to electron carrier/ electron transporter/ iron ion binding protein
Os05g0556000	12.74	15.1	14.32	6.52	6.64	4.9	322	428	329	186	222	129	Oxoglutarate/iron-dependent oxygenase domain containing protein
Os05g0556300	0	0	0	0.31	0.13	0.26	0	0	0	11.7	5.88	9	Uncharacterised protein family UPF0089 domain containing protein
Os05g0557100	2.7	2.83	5.24	0.53	0.97	1.4	82	96	145	18	39	44	Peptidase A1 domain containing protein
Os05g0559400	21.31	21.38	27.13	9.61	10.61	13.28	428	479	494	214	283	277	Similar to IAA11 (Fragment)
Os05g0560000	29.75	41.34	46.03	13.28	27.87	13.22	334	518	471	166	415	154	Photosystem I reaction center subunit VI, chloroplast precursor (PSI- H) (Light-harvesting complex I 11 kDa protein) (GOS5 protein)
Os05g0560400	2.9	2.8	3.07	1.48	1.53	0.58	53	57	51	30	37	11	Tubby family protein
Os05g0560600	43.09	40.8	48.79	20.11	19.82	16.91	1159.9	1241.34	1163.54	584.17	674	458.5	Homeodomain-like containing protein
Os05g0560900	0.4	0.3	0.32	0	0	0	11	9	7.96	0	0	0	Similar to gibberellin 2-beta-dioxygenase
Os05g0562300	35.78	26.95	46.35	12.86	18.12	15.7	863.32	725.84	1019.2	345.29	579.88	392.93	Similar to DnaJ-like protein
Os05g0562800	16.91	16.57	13.79	5.68	6.1	7.74	257	281	191	96	123	122	Protein of unknown function DUF679 family protein
Os05g0563400	10.36	12.06	12.94	6.02	5.95	5.09	403	508	409	237	310	197	Similar to Auxin response factor 5
Os05g0564400	9.38	9.03	14	4.72	5.62	5.58	175	188	238	98	139	108	Similar to GTP-binding protein
Os05g0565400	1.56	1.49	3.37	4.93	8.66	3.84	31	33	61	109	228	79	Protein of unknown function DUF561 family protein
Os05g0565701	1.75	2.11	2.11	0.08	0.53	0.25	20	27	22	1	8	3	Conserved hypothetical protein
Os05g0566400	61.57	63.19	65.54	31.64	27.24	28.42	2416	2768	2344	1382	1418	1157	Similar to Blast and wounding induced mitogen-activated protein kinase
Os05g0569300	20.45	23.89	22.58	11.33	10.12	11.57	629	820	633	388	413	369	Similar to G-box binding factor 1
Os05g0572000	2.56	1.73	2.71	0.48	0.44	0.37	53	40	51	11	12	8	Pathogenesis-related transcriptional factor and ERF domain containing protein
Os05g0573300	19.1	20.48	23.24	6.56	6.57	7.18	781.98	935.85	867	299	357	305	Similar to CTP synthase 1 (EC 6.3.4.2) (UTP--ammonia ligase 1) (CTP synthetase 1)
Os05g0574600	3.75	3.19	3.4	1.82	0.83	1.82	139	132	115	75	41	70	Similar to 3-ketoacyl-CoA synthase
Os05g0574700	1.68	2.71	2.46	1.24	1.16	0.81	41.91	74	56	34	38	21	Similar to cDNA clone:002-182-C01, full insert sequence
Os05g0576300	1.01	1.34	1.32	2.05	2.29	3.22	27	40	32	61	81	89	Zinc finger, CCCH-type domain containing protein
Os05g0576600	6.07	6.03	8.6	0.7	0.3	1.07	93	103	120	12	6	17	Conserved hypothetical protein
Os05g0578100	0.97	0.74	1.02	0.26	0.18	0.05	20	17	19	6	5	1	Protein of unknown function DUF1645 family protein
Os05g0582300	8.68	7.42	8.18	1.8	1.65	1.34	171.59	163.91	147.48	39.73	43.42	27.53	Similar to prenyl transferase
Os05g0582350	7.5	4.95	5.99	0.8	1.76	0.88	69.41	51.09	50.52	8.27	21.58	8.47	Hypothetical protein
Os05g0582800	3.24	3.64	6.31	1.89	2.26	1.58	88	108	148	55	81	46	Peptidase S10, serine carboxypeptidase family protein
Os05g0583000	1.15	0.78	1.18	0.11	0	0	28	21	26	3	0	0	Similar to WRKY8
Os05g0585500	25.16	25.02	36.93	10.53	14.26	11.84	809	898	1082	377	608	395	Similar to Calcium-dependent protein kinase
Os05g0586400	3.8	3.37	4.66	2.04	2.54	1.21	196	194	219	117	174	65	Protein of unknown function DUF3133 domain containing protein
Os05g0586600	4.47	4.62	5.18	0.33	0.08	0.28	122	141	129	10	3	8	Similar to SIGE (RNA polymerase sigma subunit E); DNA binding / DNA-directed RNA polymerase/ sigma factor/ transcription factor
Os05g0588900	18.66	18.36	22.89	3.15	2.55	3.45	383.11	420.71	428.25	71.99	69.46	73.41	Similar to mitochondrial chaperone BCS1
Os05g0591600	5.18	2.97	5.51	1.25	1.49	2.32	97	62	94	26	37	45	Similar to Carboxy-lyase
Os05g0593000	2.54	1.89	3.95	0.46	0.38	0.68	65	54	92	13	13	18	Phospholipase A2, active site domain containing protein
Os05g0593900	2.18	1.98	2.56	0.57	1.25	0.84	55	56	59	16	42	22	Similar to C13 endopeptidase NP1 precursor
Os05g0594100	22.64	30.57	35.92	7.58	8.18	8.98	491	740	710	183	229	202	Similar to GDA2 protein
Os05g0594700	20.09	22.13	24.68	4.79	5.23	6.85	950	1166.92	1063.91	251.95	328	336	Similar to Hv711N16.16 (Fragment)
Os06g0101600	32.68	49.57	55.91	17.72	26.13	22	381	645	594	230	404	266	Plastocyanin, chloroplast precursor
Os06g0109500	6.01	4.01	8.79	1.56	1.71	1.8	90	67	120	26	34	28	Similar to Beta-phosphoglucomutase
Os06g0116500	4.46	4.96	3.43	2.22	1.53	2.26	224	278	157	124	102	118	Pleckstrin homology-type domain containing protein
Os06g0125200	1.44	2.96	3.56	1.19	0.68	0.75	24	55	54	22	15	13	Protein of unknown function DUF581 family protein
Os06g0125600	0.53	0.51	0.4	1.13	0.95	1.57	16	17	11	38	38	49	Hypothetical conserved gene
Os06g0125800	4.89	4.03	6.25	1.33	1.33	1.54	85.84	79	100	26	30.98	28	Zinc finger, RING/FYVE/PHD-type domain containing protein
Os06g0126500	4.88	7.84	9.41	1.81	2.03	2.79	145	260	255	60	80	86	Ubiquitin domain containing protein
Os06g0127100	30.03	28.53	22.92	1.7	2.08	4.48	381	404	265	24	35	59	Dehydration-responsive element-binding protein 1C
Os06g0127800	0.7	1.21	2.04	0.35	0.56	0.21	36	69.24	95	20	38.12	11	GAI-RGA-SCR (GRAS) family protein, Brassinosteroid signalin
Os06g0131300	28.24	40.02	40.07	15.42	11.63	13.59	1430	2262	1849	869	781	714	Arginine decarboxylase, Chilling stress respons
Os06g0131700	0.27	0.79	0.71	0	0.1	0.17	7.49	26	19	0	4	5	Similar to NAM protein
Os06g0132801	10.39	6.17	7.83	4.39	3.37	3.98	249	165	171	117	107	99	Hypothetical conserved gene
Os06g0133400	77.67	73.21	74.97	17.44	21.77	25	632	665	556	158	235	211	Conserved hypothetical protein
Os06g0133500	10.21	13.8	6.65	0.62	2.74	3.84	59	89	35	4	21	23	Conserved hypothetical protein
Os06g0134800	32.45	36.5	34.84	13.91	19.51	18.06	830	1042	812	396	662	479	Folate-binding, YgfZ domain containing protein
Os06g0139200	1.02	0.61	1.02	2.49	1.44	1.8	19	16	22	54	45	44	Hypothetical conserved gene
Os06g0140300	0.06	0.12	0.2	1.07	1.01	0.75	3	7	10	64	72	42	Leucine-rich repeat, N-terminal domain containing protein
Os06g0142200	45.74	71.57	63.84	25.93	20.91	18.1	590	1025.7	747	367.97	339	243	Early nodulin
Os06g0142300	76.62	65.76	84.53	54.47	27.86	27.62	738	707	742	584	356	276	Early nodulin 93 ENOD93 protein family protein
Os06g0142350	6.37	7.15	7.76	2.07	2.99	2.22	72	90.28	80	26	44.8	26	Similar to Early nodulin
Os06g0142400	31.72	30.7	49.14	11.23	8.14	10.04	335	362	473	132	114	110	Early nodulin
Os06g0143100	20.63	25.97	32.96	8.05	16.59	12.12	170	239	247	74	181	104	Similar to Cadmium tolerant 1
Os06g0143400	40.29	41.28	51.26	6	8.04	7.52	1436	1642	1665	238	380	278	Similar to Acyl-ACP thioesterase (Fragment)
Os06g0143700	6.3	11.8	7.82	3.7	2.75	3.93	261	545.63	295	170.67	151	169	Similar to Sulfate transporter 2
Os06g0146800	6.92	4.71	5.35	0.18	0.29	0.09	71	54	50	2	4	1	Conserved hypothetical protein
Os06g0146900	0.8	0.91	0.8	0.07	0.11	0.07	11	14	10	1	2	1	Hypothetical protein
Os06g0147000	2.13	1.91	3.62	0.19	0.64	0.82	20	20	31	2	8	8	Conserved hypothetical protein
Os06g0147100	9.75	9.27	7.19	3.57	4.42	3.66	113	120	76	46	68	44	Similar to cDNA clone:J023088C01, full insert sequence
Os06g0150400	41.28	27.8	45.39	17.1	20.26	19.71	874	657	876	403	569	433	Conserved hypothetical protein
Os06g0151600	0.74	1.2	1.01	2.49	2.16	1.38	30	52	36	108	116	57	DNA repair protein RadA family protein
Os06g0153200	4.76	3.7	6.17	2.79	2.17	1.29	171	148	202	111	103	48	Similar to cDNA clone:J023129O11, full insert sequence
Os06g0155400	0.94	0.72	0.83	0.25	0.18	0.18	20	17	16	6	5	4	Conserved hypothetical protein
Os06g0155500	1.77	2.01	3.08	0.39	0.2	0.25	41	52	65	10	6	6	Transferase family protein
Os06g0158100	0.56	0.87	1.85	0	0	0.15	11	19	33	0	0	3	Similar to WRKY transcription factor 63
Os06g0158300	0.52	0.61	0.36	1.3	1.11	0.99	33	43	21	92	93	65	NB-ARC domain containing protein
Os06g0159600	22.47	17.97	20.88	9.13	7.99	7.25	570	509	483	258	269	191	Tetratricopeptide-like helical domain containing protein
Os06g0159900	3.3	2.58	3.37	0	0	0.04	72	63	67	0	0	1	Similar to Arm repeat containing protein
Os06g0160100	1.08	1.33	2.56	0.18	0.2	0	16.03	22	34.49	3	4.01	0	Similar to Histones H3 and H4 (ISS)
Os06g0160400	11.65	12.15	13.52	5.97	6.66	4.88	207	241	219	118	157	90	Similar to Proline-rich cell wall protein-like
Os06g0161400	1.27	1.44	2.25	4.27	4.11	2.45	49	62	79	183	210	98	Protein of unknown function DUF1618 domain containing protein
Os06g0165500	0.02	0	0.03	0.23	0.18	0.14	1	0	1	11	10	6	Similar to OSIGBa0147J19.7 protein
Os06g0166400	45.12	43.8	46.68	16.69	16.13	23.39	753	816	710	310	357	405	Similar to TINY-like protein (AP2 domain containing protein RAP2.10) (Fragment)
Os06g0172200	4.48	3.69	5.48	1.53	1.28	0.94	87	80	97	33	33	19	EF-Hand type domain containing protein
Os06g0176600	1.33	0.64	1.17	0.08	0.07	0.09	15	8	12	1	1	1	Hypothetical conserved gene
Os06g0178400	1.33	0.64	1.17	0.08	0.07	0.09	15	8	12	1	1	1	Hypothetical conserved gene
Os06g0179000	1.55	1.42	1.13	0.59	0.63	0.3	50	51	33	21	27	10	Glycoside hydrolase family 79, N-terminal protein
Os06g0179900	1.82	1.58	2.03	0.75	0.7	0.89	61	59	62	28	31	31	Major facilitator superfamily protein
Os06g0181566	87	61.43	89.34	42.42	33.03	25.07	562	443	526	305	283	168	Similar to 60S ribosomal protein L39
Os06g0183100	1.09	1.36	1.85	3.98	4	2.14	51	75	81	218	266	107	B-type response regulator, Cytokinin signalin
Os06g0188950	0	0.16	0.1	0.98	1.44	0.26	0	2	1	12	21	3	Conserved hypothetical protein
Os06g0190500	0.09	0.03	0.17	0.91	1.25	0.86	3	1	5.11	33.71	54.95	29.64	Similar to Glutamate receptor
Os06g0192800	5.86	7.96	7.21	3.01	2.92	3.87	124	188	139	71	82	85	Similar to RING-H2 finger protein ATL1R (RING-H2 finger protein ATL8)
Os06g0196200	6.41	3.52	3.69	1.37	2.41	1.31	80	49	42	19	40	17	Conserved hypothetical protein
Os06g0200800	0.7	1.06	1.55	0	0.04	0	12.58	21.19	25.28	0	1	0	Conserved hypothetical protein
Os06g0201200	1.5	0.92	1.12	0.07	0	0.08	19	13	13	1	0	1	Conserved hypothetical protein
Os06g0202800	0.15	0.2	0.53	0.64	0.82	1.05	4	6	13	19	29	29	Conserved hypothetical protein
Os06g0203200	1.09	0.73	0.64	0.13	0.05	0.15	32	27	18	4	2	5	Flavin-containing monooxygenase FMO family protein
Os06g0203600	32.52	31.8	32.32	12	10.9	14.97	1090.87	1190.89	987.97	447.98	484.92	520.93	Chalcone isomerase domain containing protein
Os06g0214800	6.11	6.09	8.11	3.04	3.04	3.12	132	145	159	73	88	69	Alpha/beta hydrolase fold-3 domain containing protein
Os06g0214850	9.46	8.83	12.69	3.08	3.8	3.09	171	178	209	62	91	58	Similar to gibberellin receptor GID1L2
Os06g0215100	0.91	0.68	0.86	0	0.11	0.11	24.73	20.38	21.23	0	4	3.21	Protein of unknown function DUF1645 family protein
Os06g0215500	0.83	0.39	0.87	0	0	0	21	11	20	0	0	0	Similar to Oxo-phytodienoic acid reductase
Os06g0215900	1.22	0.62	1.97	0.04	0.21	0.27	26.59	15	39	1	6	6	Similar to Oxo-phytodienoic acid reductase
Os06g0216300	14.25	8.48	20.2	0.15	0.34	0.21	359.37	238.75	464.41	4.25	11.33	5.38	Similar to 12-oxophytodienoic acid reductase
Os06g0216350	4.04	1.72	1.15	0.26	0.17	0.39	71.59	33.99	18.54	5.07	3.91	7.21	Hypothetical protein
Os06g0218300	1.24	1.08	1.51	0.13	0.21	0.24	35	34	39	4	8	7	Zinc finger, RING-type domain containing protein
Os06g0220100	7.49	5.48	6.47	2.41	3.47	2.89	103.8	84.86	81.81	37.17	63.75	41.56	Hypothetical protein
Os06g0225300	0.64	0.77	1.02	0.15	0.1	0.19	26	31	34	6	5	7	Similar to SERK1 (Fragment)
Os06g0228200	1.36	1.64	1.74	0.61	0.46	0.69	36	50	41	19	16	19	Aquaporin NIP III subfamily protein, Aquaporin, Silicon influx transporter, Water transpor
Os06g0229200	15.51	16.27	14.35	7.89	6.36	8.17	805	943	679	456	438	440	Glycosyl transferase, family 31 protein
Os06g0239100	1.41	2.01	1.69	0	0.03	0.13	32	51	35	0	1	3	Peptidase M10A and M12B, matrixin and adamalysin family protein
Os06g0241100	0.28	0.35	0.19	0.03	0	0	8	11	5	1	0	0	Protein kinase, core domain containing protein
Os06g0247900	1.21	1.9	1.74	0.31	0.71	0.33	32	56	42	9	25	9	Similar to Endo-beta-1,4-glucanase precursor (EC 3.2.1.4)
Os06g0248500	3.8	5.16	4.21	0.41	0.45	0.54	101	153	102	12	16	15	U box domain containing protein
Os06g0251100	0.36	0.16	0.69	0.03	0.02	0.06	12	6	21	1	1	2	Membrane attack complex component/perforin (MACPF) domain domain containing protein
Os06g0254300	6.8	8.82	7.31	1.1	0.92	2.25	101	147	101	18	18	35	Similar to EF-hand calcium bining protein
Os06g0254700	191.18	191.93	206.48	73.18	64.53	77.93	3375	3782	3322	1438	1511	1427	Caleosin related family protein
Os06g0255400	9.34	8.99	10.5	2.01	4.66	2.9	121	130	124	29	80	39	Similar to Nudix hydrolase 18, mitochondrial precursor (EC 3.6.1.-) (AtNUDT18)
Os06g0256300	7.73	6.79	9.34	1.89	2.21	1.52	206	202	227	56	78	42	Similar to Calmodulin-binding heat-shock protein
Os06g0257450	1.38	1.23	2.02	3.62	3.79	2.74	44	44	59	129	161	91	Ribonucleotide reductase, Chloroplast biogenesi
Os06g0258000	15.43	16.98	13.01	2.93	4.49	6.09	298	366	229	63	115	122	Similar to Typical P-type R2R3 Myb protein (Fragment)
Os06g0264800	12.19	15.06	18.3	4.69	8.79	4.26	182	251	249	78	174	66	Similar to Threonine endopeptidase
Os06g0271900	0.16	0.18	0.13	0.46	0.62	0.27	11	14	8	35	57	19	Hypothetical protein
Os06g0275700	4.53	4.12	4.83	1.04	1.25	1.15	246	250	239	63	90	65	Similar to Beta-catenin repeat family protein
Os06g0283300	4.53	4.79	5.12	1.55	1.54	1.29	138	164	143	53	62	41	Similar to nodulation receptor kinase
Os06g0287500	0.4	0.49	0.51	1.04	1.13	0.93	17	20	19	43	56	35	Similar to Nbs1-ON
Os06g0288100	0.69	0.73	1.15	0.03	0.05	0.22	21	25	32	1	2	7	Similar to Receptor-like protein kinase
Os06g0288300	1.56	1.54	3.05	0.92	0.8	0.95	41	45	73	27	28	26	C-glucosyltransferase, Flavone-C-glycoside synthesi
Os06g0295500	0.55	0.5	0.58	1.16	1.26	0.84	26	29	31	71	79	48	Hypothetical gene
Os06g0297600	2.55	3.5	2.78	0.83	0.83	1.08	100	153	99	36	43	44	Similar to transporter-related
Os06g0300500	5.02	5.98	5.2	2.57	2.22	2.51	179	238	169	102	105	93	Steroid nuclear receptor, ligand-binding domain containing protein
Os06g0318533	1.27	0.6	0.82	0.07	0	0.14	17	9	10	1	0	2	Conserved hypothetical protein
Os06g0318566	0.2	0.45	0.27	0	0	0	5.81	14.78	7.34	0	0	0	Hypothetical protein
Os06g0318600	13.38	12.21	11.95	1.86	1.75	2.53	433.19	441.22	352.66	67	75	85	Peptidase S41 domain containing protein
Os06g0324300	10.63	13.44	9.98	22.55	25.45	21.47	297	419	254	701	943	622	Similar to predicted protein
Os06g0354700	21.67	26.3	23.11	11.44	9.68	11.02	744	1010	725	369	441	395	Alpha/beta hydrolase-fold family protein, Chlorophyll degradation during senescenc
Os06g0360300	1.48	1.7	0.93	0.23	0.48	0.41	28	35.86	16	4	12	8	NAD(P)-binding domain containing protein
Os06g0470000	2.32	3.37	3.97	0.49	0.7	1.09	68	110	106	16	27	33	Glycosyltransferase AER61, uncharacterized domain containing protein
Os06g0470350	2.85	2.99	4.07	1.22	1.63	1.43	46	54	60	22	35	24	Hypothetical gene
Os06g0472000	5.51	5.51	6.56	2.53	1.43	2.1	78	87	85	40	27	31	Methionine sulphoxide reductase B domain containing protein
Os06g0477600	0.2	0.21	0.18	0.6	0.71	0.61	6	7	5	20	28	19	Non-protein coding transcript
Os06g0478600	1.24	1	1.12	0.34	0.53	0.3	41	34	32	11	21	9	Leucine-rich repeat, N-terminal domain containing protein
Os06g0531600	7.11	7.18	8.95	3.72	3.34	3.05	169	190	194	98	105	75	Lipase, GDSL domain containing protein
Os06g0536200	0.11	0.1	0.37	1.2	1.17	1.39	1	1	3	12	14	13	Hypothetical gene
Os06g0538900	2.48	4.3	3.32	8.84	15.89	11.8	32	62	39	127	272	158	Protein of unknown function DUF538 domain containing protein
Os06g0547201	4.35	5.03	8.05	1.71	1.71	2.01	48	62	81	21	25	23	Non-protein coding transcript
Os06g0547400	1.88	4.01	2.61	0.89	0.74	1.21	42	100	53	22	22	28	Similar to Peroxidase P7 (EC 1.11.1.7) (TP7)
Os06g0549300	1.68	1.54	1.57	0.23	0	0.07	47	48	40	7	0	2	Similar to reticuline oxidase
Os06g0549600	1.76	2.08	2.41	0.03	0.05	0	53	70	66	1	2	0	FAD-linked oxidase, FAD-binding, subdomain 2 domain containing protein
Os06g0553001	5.51	4.17	6.04	1.02	1.93	1.28	58	49	58	12	27	14	Conserved hypothetical protein
Os06g0554800	3.43	3.37	5.57	1.62	1.86	1.47	176	215	240	97	99	83	Similar to ABC transporter (PDR5-like) isolog (PDR1 ABC transporter)
Os06g0556000	23.88	21.22	30.46	7.5	8.41	6.99	748.72	742.74	870.39	261.86	349.72	227.27	Amino acid permease, Transport of amino acid
Os06g0565000	0.32	0.32	0.39	0.95	0.98	0.73	20	22	22	65	80	47	Hypothetical conserved gene
Os06g0567900	0	0	0	0.25	0.12	0.19	0	0	0	10	6	7	L-ascorbate oxidase, Cold, salt, drought stress respons
Os06g0570000	1.75	1.28	2.87	0.11	0.09	0	28	23	42	2	2	0	Non-protein coding transcript
Os06g0574200	1.54	1.78	1.77	0.6	0.31	0.94	71.19	92	75	31	19	45.23	Serine/threonine protein kinase-related domain containing protein
Os06g0574550	0	0	0	0.34	0.38	0.58	0	0	0	12.49	17.03	20.24	Protein kinase, catalytic domain domain containing protein
Os06g0586300	0.26	0.14	0.15	0.79	0.62	0.34	17	10	9	57	53	23	Hypothetical protein
Os06g0587300	0.57	1.16	1.15	3.02	1.86	1.56	23	52	42	135	99	65	Hypothetical protein
Os06g0588800	0.53	0.23	0.47	1.31	1.03	0.73	31	15	25	85	80	44	Protein kinase, catalytic domain domain containing protein
Os06g0589300	0.32	0.26	0.46	0.07	0.1	0.04	17	15	22	4	7	2	ABC transporter-like domain containing protein
Os06g0590301	11.45	11.14	13.08	5.17	3.91	5.75	221	240	230	111	100	115	Similar to short-chain dehydrogenase/reductase (SDR) family protein
Os06g0591600	21.01	20.11	25.92	8.33	9.89	9.33	306	327	344	135	191	141	Similar to Hemoglobin Hb2
Os06g0593100	159.92	166.88	174.13	50.17	50.21	67.25	3803	4430	3774	1328	1584	1659	Similar to UDP-galactose/UDP-glucose transporter
Os06g0598850	0.72	1.84	0.41	0.37	0	0.1	18.75	53.58	9.61	10.6	0	2.75	Hypothetical protein
Os06g0600400	6.95	8.56	10.26	1.01	0.99	1.38	248	341	334	40	47	51	Cytochrome P450 family protein
Os06g0601000	4.44	3.27	5.48	9.91	9	8.13	89	73	100	221	239	169	Homeodomain-like containing protein
Os06g0601100	6.57	5.62	7.33	1.62	1.8	2.47	113	108	115	31	41	44	Conserved hypothetical protein
Os06g0603000	39.53	45.47	36.76	16.23	15.39	21.56	873	1121	740	399	451	494	Heme-oxygenase, Phytochrome chromophore biosynthesis, Nitric oxide- and auxin-induced lateral root formatio
Os06g0633100	1.72	2.54	3.3	0.77	0.91	0.75	20	33	35	10	14	9	Similar to P10Sh249C12
Os06g0634300	13.18	11.91	16.58	4.84	4.79	5.29	286	289	328	117	138	119	Similar to cDNA clone:J023074C15, full insert sequence
Os06g0643000	26.46	23.72	28.93	9.61	10.53	8.85	1264.44	1265.35	1260.31	511	667.48	439	Phox-like domain containing protein
Os06g0646000	5.19	5.09	7.42	1.84	1.88	1.96	113	123	147	45	54	44	Methyltransferase type 11 domain containing protein
Os06g0646100	16.03	16.22	17.09	3.25	5.05	2.53	177	200	172	40	74	29	Conserved hypothetical protein
Os06g0649000	1.66	0.99	2.43	0.04	0.06	0.25	39	26	52	1	2	6	PAMP (pathogen-associated molecular pattern)-responsive transrepressor, Defense respons
Os06g0651200	12.84	14.46	14.61	5.08	4	5.79	109	137	113	48	45	51	Conserved hypothetical protein
Os06g0652200	1.75	3.4	2.49	0.17	0.99	0.55	27.8	60.26	36.08	3	20.93	9	Similar to Hemolysin-III related family protein
Os06g0656500	17.28	20.2	25.72	7.24	9.39	9.55	592	774	808	278	434	339.98	4-coumarate:coenzyme A ligase, Lignin biosynthesis, Defense against woundin
Os06g0658400	3.36	1.85	3.5	0.11	0.02	0	155.99	95.7	148.13	5.71	1	0	Similar to HAT dimerisation domain-containing protein-like
Os06g0661800	3.98	3.01	4.49	0.74	0.8	0.77	117	101	123	24	32	24	Similar to Cryptochrome DASH, chloroplastic/mitochondrial
Os06g0662200	62.06	50.91	59.67	22.17	21.86	20.31	1650	1511	1446	656	771	560	Basic leucine zipper (bZIP) transcription factor, Negative regulator of cold and drought stress respons
Os06g0669400	39.84	41.15	44.94	16.76	18.43	18.82	1506	1737	1548	705	925	738	Similar to Cell division protease ftsH homolog 2, chloroplastic
Os06g0671150	1.17	1.4	1.16	0.15	0.17	0.22	21	28	19	3	4	4	Auxin responsive SAUR protein family protein
Os06g0673300	0.32	0.32	0.37	1.25	0.85	0.72	16.94	19	18	74	60	40	Conserved hypothetical protein
Os06g0675300	0	0	0.09	0.35	0.29	0.3	0	0	2.67	12.41	12.43	10.07	Hypothetical protein
Os06g0677000	0.86	1.06	1	0.24	0.21	0.22	19	26	20	6	6	5	Patatin-related phospholipase A, Regulation of panicle length, grain shape and grain number per panicl
Os06g0678800	2.31	3.7	3.18	1.5	1.14	1.52	75	134	94	54	49	51	Similar to Pollen-specific protein NTP303 precursor
Os06g0680700	3.79	4.59	5.56	1.16	2.95	1.62	122.16	164.98	163.26	41.53	126.26	54	Cytochrome P450 family protein
Os06g0681200	19.59	26.75	16.47	5.5	8.2	13.2	355	541	272	111	197	248	Cupredoxin domain containing protein
Os06g0682300	2.58	2.91	4.2	0.67	0.06	0	31	39	46	9	1	0	Conserved hypothetical protein
Os06g0683400	89.75	98.97	103.94	22.14	33.46	35.24	1009	1242	1065	277	499	411	Small calcium-binding protein with one EF-hand motif, Positive regulation of osmotic and salt toleranc
Os06g0683700	15.66	19.87	27.31	9.55	6.39	8.18	168	238	267	114	91	91	Similar to wound induced protein
Os06g0687100	4.44	5.1	5.25	2.56	2.41	1.67	64	82	69	41	46	25	Similar to predicted protein
Os06g0693100	0.2	0.2	0.31	1.21	1.6	1.28	10	11	14	66	104	65	NB-ARC domain containing protein
Os06g0695500	9.95	12.38	10.79	3.41	4.5	6.13	267.16	371.22	264.01	102	160.4	170.62	Similar to Peroxidase 16 precursor (EC 1.11.1.7) (Atperox P16) (ATP22a)
Os06g0695800	13.51	11.21	11.07	4.79	6.09	5.2	295	272	220	113	172	115	Phosphate transport system permease protein 1 domain containing protein
Os06g0696400	65.42	68.56	68.05	12.3	17.86	17.82	1312.4	1533.51	1244.2	274.62	475.13	370.82	Xyloglycan endo-transglycosylase precursor
Os06g0696600	3.83	4.56	3.24	0.88	0.58	1.74	70	93	54	18	14	33	Similar to Xyloglucan endo-transglycosylase homolog
Os06g0697000	82.4	98.41	86.31	28.65	24.67	43.7	1052	1399	1042	418	462	580	Similar to Xyloglucan endo-transglucosylase/hydrolase 1
Os06g0698600	11.34	14.27	13.03	4	4.6	4.59	448	629	469	176	241	188	Exo70 exocyst complex subunit family protein
Os06g0704100	0.68	0.88	0.86	0.28	0.28	0.08	24	35	28	11	13	3	Protein of unknown function DUF547 domain containing protein
Os06g0707300	6.26	5.64	7.11	2.08	1.94	2.2	195	196	202	72	80	71	Cyclin-like F-box domain containing protein
Os06g0708000	39.48	40.14	47.21	10.94	12.69	10.67	1367	1575	1488	421	584	387	Mitogen-activated protein kinas
Os06g0708300	35.56	34.22	41.8	19.69	18.78	17.31	701	753	751	432	491	354	Similar to RER1A protein
Os06g0710300	3.18	4.23	3.03	0.97	1.02	1.22	68	101	59	23	29	27	Uncharacterised conserved protein UCP022348 domain containing protein
Os06g0710700	0.76	1.25	1.45	0.37	0.26	0.4	20	37	35	11	9	11	Similar to Benzoyl coenzyme A: benzyl alcohol benzoyl transferase (Benzoyl- CoA:benzyl alcohol/phenylethanol benzoyltransferase)
Os06g0712200	4.9	5.8	7.03	1.79	2.23	2.21	81	107	106	33	49	38	NUDIX domain containing protein
Os06g0714900	6.56	7.08	8.26	1.49	1.54	1.8	183.74	221.35	211.72	46.35	57.19	52.26	Serine/threonine protein kinase domain containing protein
Os06g0716000	11.67	11.39	16.26	4.45	2.11	4.56	305.93	388.98	379.93	158.8	93.07	127	Protein of unknown function DUF668 family protein
Os06g0716050	3.56	5.42	4.7	0.86	1.49	0	34.07	58.02	41.07	9.2	18.93	0	Hypothetical gene
Os06g0716700	132.18	144.81	175.64	70.13	72.89	65.38	5264	6462	6196	3239	3940	2858	Similar to Heat shock protein 90
Os06g0717100	25.55	32.17	35.47	10.95	8.89	11.79	698	981	883	333	322	334	Senescence-associated family protein
Os06g0717900	3.97	5.12	7.84	0.32	0.52	0.62	124.4	161.21	197	11	18	20	Peptidase A1 domain containing protein
Os06g0720500	0.67	0.83	0.8	1.72	1.5	1.64	47.89	70.11	51.57	136.63	141.47	119.2	Similar to Class III homeodomain-leucine zipper protein
Os06g0721600	0.68	0.43	1.04	1.95	3.24	2.62	36.18	25.26	50.4	115.31	228.26	144.27	Hypothetical conserved gene
Os06g0722201	0.13	0.11	0.22	0.41	0.56	0.36	11.89	10.67	17.8	40.9	66.86	33.64	Hypothetical gene
Os06g0722300	0.62	0.65	0.8	1.6	1.37	1.64	43.06	50.83	51.57	125.06	124.98	119.2	Similar to Class III homeodomain-leucine zipper protein
Os06g0722600	0.13	0.11	0.22	0.41	0.56	0.36	11.89	10.67	17.8	40.9	66.86	33.64	Hypothetical gene
Os06g0722650	0.62	0.65	0.8	1.6	1.37	1.64	43.06	50.83	51.57	125.06	124.98	119.2	Similar to Class III homeodomain-leucine zipper protein
Os06g0724700	0.37	0.44	0.74	1.8	1.9	0.86	12	16	22	65	82	29	Phosphatidylinositol 3- and 4-kinase, catalytic domain containing protein
Os06g0725200	0.93	0.45	3.18	0.08	0	0.04	22	12	68.57	2	0	1	Lipase, GDSL domain containing protein
Os06g0729000	1.78	2.25	2.75	0.88	1.53	0.7	49	79	76	28	62	23	Phytoene synthase 1 (EC 2.5.1.32)
Os06g0729900	7.49	10.31	9.42	3.28	4.45	4.99	123	189	141	60	97	85	Similar to LysM domain containing protein
Os07g0107366	0.27	2.83	4.08	0.19	0.87	0.29	4.48	52.46	61.86	3.58	19.15	4.94	Hypothetical gene
Os07g0114000	2.06	1.63	2.08	0.63	0.84	0.56	50	44	46	17	27	14	Similar to Protein phosphatase 2C-like
Os07g0119400	2.48	2.78	3.84	1.38	1.18	0.59	81	101	114	50	51	20	Ascorbate oxidase, Abiotic stress respons
Os07g0120800	0.58	0.4	0.49	0.89	1.3	0.99	34	26	26	58	101	60	Protein of unknown function DUF1719, Oryza sativa family protein
Os07g0136800	1.99	2.65	2.41	5.23	5.67	4.32	125	178	128	354	451	268	Homeodomain-like containing protein
Os07g0137000	3.29	3.54	4.14	7.65	9.45	5.91	145	174	166	375	552	270	Myb transcription factor domain containing protein
Os07g0139400	84.86	87.27	114.42	41.01	53.8	41.25	2169	2487	2677	1114	1830	1070	NAD(P)-binding domain containing protein
Os07g0147500	41.28	40.55	38.36	10.56	14.13	15.36	425	466	360	121	193	164	Similar to Photosystem II 10 kDa polypeptide, chloroplast precursor
Os07g0148900	29.76	33.05	40.26	7.86	15.31	7.66	296	367	365	87	202	79	Photosystem I protein-like protein
Os07g0152000	0.33	0.32	0.63	1.22	1.11	0.67	11	12	19	45	49	23	Transcription factor , Cold toleranc
Os07g0154100	2.27	2.26	3.33	0	0.08	0	81	90	108	0	4	0	Similar to Viviparous-14
Os07g0154400	0.38	0.46	0.74	1.21	1.13	0.91	23	31	41	82	91	57	Armadillo-type fold domain containing protein
Os07g0160100	53.51	70.53	91.15	27.24	42	36.95	967	1424	1492	573	1035	711	Similar to cDNA clone:J023038F18, full insert sequence
Os07g0164700	8.66	9.88	9.81	4.45	3.12	4.34	304	388	304	178	145	157	Similar to Helicase-like protein [Oryza sativa (japonica cultivar-group)]
Os07g0170000	0.43	0.25	1.71	0	0	0.14	6	4	22	0	0	2	Similar to Brn1-like protein
Os07g0171100	5.83	6.95	7.54	1.58	2.1	1.73	129	180	159	36	65	40	Tetratricopeptide-like helical domain containing protein
Os07g0171200	6.05	6.07	5.79	2.94	2.43	3.32	109	122	95	59	58	62	Similar to Galactose-1-phosphate uridyl transferase-like protein
Os07g0176400	18.78	23.64	27.29	6.02	6.28	8.73	302.25	424.63	400.3	107.84	134.08	145.72	Hypothetical protein
Os07g0176500	11.74	23.48	16.79	4.54	5.2	5.28	253.75	566.37	330.7	109.16	148.92	118.28	Leucine-rich repeat, plant specific containing protein
Os07g0178700	7.64	8.38	13.08	0.74	1.7	0.8	120	147	187.32	13	35.33	13	Similar to Low molecular mass early light-inducible protein HV90, chloroplast precursor (ELIP)
Os07g0178800	16.78	15.29	27.28	1.85	3.36	2.19	236	240	349.68	29	62.67	32	Similar to Low molecular mass early light-inducible protein HV90, chloroplast precursor (ELIP)
Os07g0187400	10.32	11.79	11.6	3.85	3.42	4.06	436	556	447	181	192	178	ATPase, AAA-type, core domain containing protein
Os07g0187900	4.41	3.69	8.49	2.24	2.27	2.18	168	157	295	95	115	86	Similar to nitrate and chloride transporter
Os07g0192000	10.98	8.85	13.88	5.98	5.69	4.34	317	285	365	192	218	130	ATPase, AAA-type, core domain containing protein
Os07g0194800	7.98	7.95	9.87	2.2	3.08	2.23	292	360	323	97	145	90	Similar to galactosyltransferase/ transferase, transferring hexosyl groups
Os07g0196300	7.9	4.77	12.4	19.73	28.98	10.41	221	149	316	614	1075	302	Cyclin-like F-box domain containing protein
Os07g0209700	0.77	1.04	1.1	3.26	2.62	1.56	10	15	13	47	45	21	Protein of unknown function DUF1677, Oryza sativa domain containing protein
Os07g0220600	0.51	0.43	0.65	1.29	1.13	1.01	16	15	19	48	48	33	Hypothetical conserved gene
Os07g0225000	0	0	0.06	0.42	0.39	0.3	0	0	1.24	10.39	11.68	7	Conserved hypothetical protein
Os07g0242000	3.18	4.01	3.49	1.1	1.25	1.69	96	135	96	37	50	53	Cyclin-like F-box domain containing protein
Os07g0248900	0.23	0.3	0.22	1.04	1.84	0.96	11.95	17.97	10.83	61.44	129.14	52.55	Transposase, MuDR, plant domain containing protein
Os07g0252400	44.42	49.66	59.92	14.37	16.66	14.66	1997	2459	2460	666	871	657	Similar to Cellulose synthase-8
Os07g0258400	0.84	0.69	2.22	3.82	10.31	3.09	25	24	65	127	435	96	OsNramp1 (Integral membrane protein)
Os07g0274300	1.92	0.86	3.94	7.49	7.25	3.59	30	15	56	130	150	58	Hypothetical conserved gene
Os07g0287800	0.65	0.77	0.63	1.75	1.95	1.74	9	12	8	27	36	25	Conserved hypothetical protein
Os07g0290800	1.36	1.27	1.99	3.81	3.5	2.29	24	25	32	75	82	42	Tic22-like family protein
Os07g0291400	1.19	0.69	0.99	0.18	0.04	0.08	43	28	32.72	7.11	2	3	Conserved hypothetical protein
Os07g0418500	2.97	3.1	4.32	0	0.02	0.13	94	110	124	0	1	4	Similar to Cytochrome P450
Os07g0418600	0.74	0.92	1.81	0.15	0.09	0.16	13.05	18	29	3	2	3	Proline-rich glycoprotein, ABA-dependent inhibition of root growt
Os07g0432800	0.88	1.07	1.33	0.55	0.35	0.17	31.13	42.32	43.25	21.86	16.66	6.12	Similar to Typical P-type R2R3 Myb protein (Fragment)
Os07g0442000	1.11	1.02	0.87	1.99	2.4	1.81	46	47	33	92	132	78	Conserved hypothetical protein
Os07g0442800	0	0	0.26	0.63	1.23	0.31	0	0	4.9	14.62	34.22	6.73	Conserved hypothetical protein
Os07g0446100	38.81	39.01	43.14	18.62	17.74	14.59	1348	1502	1413	716	773	573	Zinc finger, RING/FYVE/PHD-type domain containing protein
Os07g0446600	1.11	1.13	1.11	0.19	0.27	0.15	43	49	39	8	14	6	Similar to OSIGBa0102I15.5 protein
Os07g0454100	17.89	19.43	18.08	9.68	8.23	8.76	254	308	234	153	155	129	Conserved hypothetical protein
Os07g0483500	8.14	10.47	9.05	4.07	4.91	4.51	460	662	467	256	368	264	Similar to Phosphoribosyltransferase (Fragment)
Os07g0486000	0.24	0.27	0.64	1	1.29	0.62	12	16	26	51	76	31	Similar to MSH4
Os07g0492100	0.89	0.89	0.8	1.91	2.42	1	60	67	49	143	216	70	DNA helicase, UvrD/REP type domain containing protein
Os07g0502200	4.05	4.69	5.25	1.3	1.57	2.25	109	141	129	39	56	63	Multi antimicrobial extrusion protein MatE family protein
Os07g0510100	1.15	1.17	1.73	3.55	4.22	2.44	30	34	41	103	146	66	Similar to Methionine aminopeptidase-like protein
Os07g0510800	0.24	0	0	0.5	1.31	0.53	3	0	0	7	22	7	Hypothetical conserved gene
Os07g0510900	0.65	0.62	1.17	0.09	0.13	0.1	19	20	31	3	5	3	Similar to L-ascorbate oxidase
Os07g0519300	0.64	1.03	0.96	1.39	1.96	2.01	19	34	26	46	77	62	Similar to taxane 10-beta-hydroxylase
Os07g0523600	2.59	3.39	3.33	2.2	1.01	0.5	46.23	67.62	54.3	43.79	23.91	9.34	Similar to Glucose-6-phosphate/phosphate-translocator precursor
Os07g0523965	2.59	3.39	3.33	2.2	1.01	0.5	46.23	67.62	54.3	43.79	23.91	9.34	Similar to Glucose-6-phosphate/phosphate-translocator precursor
Os07g0529000	7.55	11.64	6.19	2.43	3.73	5.33	262	451	196	94	172	192	Similar to Isocitrate lyase (Fragment)
Os07g0529600	4.65	8.49	6.45	58.99	56.02	44.89	109	222	138	1542	1744	1092	Similar to Thiazole biosynthetic enzyme 1-1, chloroplast precursor
Os07g0530600	15.86	19.66	20.57	5.22	4.81	7.43	467	646	552	171	188	227	Protein of unknown function DUF299 family protein
Os07g0533800	0.26	0.14	0.33	0	0	0	7	4	8	0	0	0	Peptidase A1 domain containing protein
Os07g0535800	1.14	1.84	2.15	0.32	0.41	0.55	38	68	65	12	18	19	Similar to SRK15 protein (Fragment)
Os07g0537250	2.28	2.3	3.11	0.27	0.19	0.71	89.55	100.65	111.41	12	10	29	Hypothetical gene
Os07g0537900	0.82	0.65	1.07	0.23	0.18	0.18	30	26	35	8	9	6	Similar to SRK3 gene
Os07g0544800	22.81	25.32	31.97	10.47	19.37	9.42	364	451	465	186	410	156	Similar to Oxygen-evolving enhancer protein 3-2, chloroplast precurso
Os07g0545800	52.14	53.52	55.13	17.62	16.3	15.63	1871	2144	1803	704	776	582	Similar to Chitin-inducible gibberellin-responsive protein
Os07g0548300	0	0.23	0.1	0.43	0.52	0.46	0	11	4	21	30	21	Hypothetical conserved gene
Os07g0549300	1.06	1.5	1.3	0.52	0.32	0.6	47.91	75.25	53.35	26	19	28	Conserved hypothetical protein
Os07g0550900	0.11	0.07	0.08	0	0	0	6	4	4	0	0	0	Similar to Receptor-like protein kinase 6
Os07g0551600	1.21	1	1.2	0.78	0.4	0.32	68.09	63.01	61.94	48.75	30.25	18.93	Similar to Cellulose synthase-like CslF9
Os07g0553700	1.04	0.54	0.6	2.6	2.27	2.11	19	11	10	53	55	40	Similar to Light induced protein like
Os07g0559100	6.35	6.35	10.86	2.34	2.43	1.91	61	68	95	25	31	19	Hypothetical conserved gene
Os07g0559400	5.17	5.37	6.2	1.25	1.51	1.26	119	138	130	32	46	30	Similar to uncharacterized secreted protein
Os07g0559700	52.35	55.4	83.45	3.84	3.99	4.12	1385	1636	2012	113	140	113	Similar to Monosaccharide transporter 3
Os07g0561300	21.77	19.79	24.06	1.65	3.81	3.9	414	420	417	35	96	77	Cyclin-like F-box domain containing protein
Os07g0561500	2.29	2	2.3	0.17	0.38	0.86	36	35	33	3	8	14	Short-chain dehydrogenase/reductase SDR domain containing protein
Os07g0562700	30.05	37.64	42.55	11.33	18.2	12.84	515	720	657	214	405	227	Similar to Type III chlorophyll a/b-binding protein (Fragment)
Os07g0563400	49.93	45.04	47.85	17.28	23.56	28.62	1175.75	1184	1026.84	452.81	735.78	699	Protein of unknown function DUF761, plant family protein
Os07g0564100	1.28	2.17	2.04	0.45	0.79	0.79	36	68	52	14	29.24	23	UDP-glucuronosyl/UDP-glucosyltransferase family protein
Os07g0564200	8.17	6.87	9.85	3.44	4.56	2.63	81	76	89	38	60	27	Conserved hypothetical protein
Os07g0565000	1.85	2.91	6.96	1.03	0.21	1.06	24.23	42.59	83.1	15	3.63	14.45	Similar to 40S ribosomal protein S11
Os07g0565500	0.89	1.04	0.68	2.72	1.68	2.49	10	13	7	34	25	29	Conserved hypothetical protein
Os07g0566150	6.37	5.17	6.33	1.25	2.33	2.02	64	58	58	14	31	21	Hypothetical conserved gene
Os07g0568600	20.62	21.17	21.55	5.89	4.87	6.47	610	680.98	589	183	183	200	Similar to Calcium-dependent protein kinase
Os07g0569100	17.44	16.68	10.53	2.34	3.13	4.96	442	471.97	243.23	65.99	105.19	130.42	Remorin protein, Coordination of interlink between abscisic acid (ABA) and brassinosteroid (BR) signalin
Os07g0573900	99.58	64.38	90.86	14.75	26.61	18.75	855	617	711	141	303	167	Hypothetical conserved gene
Os07g0577600	38.38	49.49	55.15	18.2	32.02	20.21	690	995	908	364	764	377	Similar to Type II chlorophyll a/b binding protein from photosystem I precursor
Os07g0580200	0.67	0.78	0.52	0	0.1	0	10	13	7	0	2	0	Conserved hypothetical protein
Os07g0580300	3.88	3.62	3.74	0.14	0.12	0.23	49	51	43	2	2	3	Hypothetical conserved gene
Os07g0582400	3.38	3.13	6.7	0.69	0.23	1.24	110	114	199	25	10	42	Similar to Proton myo-inositol cotransporter
Os07g0583600	51.28	51.15	57.75	10.84	11.91	11.83	1888	2108	1936	439	583	453	Chitin-inducible gibberellin-responsive protein
Os07g0584100	2.23	2.75	3.33	1.02	1.24	0.89	53	73	72	27	39	22	Similar to MAP kinase-like protein
Os07g0587500	6.47	6.22	7.06	1.58	1.86	1.34	191	205	190	52	73	41	Armadillo-like helical domain containing protein
Os07g0590700	9.33	8.78	14.58	2.79	3.48	4.54	99	104	141	33	49	50	Similar to transcriptional regulatory protein algP
Os07g0592600	43.98	55.13	61.49	16.42	23.75	17.34	1653	2312.55	2106	687	1184	676	Indole-3-acetic acid (IAA)-amido synthetase, Auxin signaling and defense signaling in a pathogen-nonspecific manne
Os07g0593400	2.43	2.66	3.86	0.43	0.76	0.33	36	44	52	7	15	5	Similar to golgi transport 1 protein B
Os07g0597200	1.37	2.07	2.32	0.74	0.62	0.62	87	145	135	52	52	41	Protein kinase, core domain containing protein
Os07g0599500	0.96	1.13	0.79	3.28	1.85	3.12	16	21	12	61	41	54	Hypothetical protein
Os07g0606600	3.1	2.6	1.84	1.34	0.83	0.81	48	45	26	23	17	13	Similar to Nuclear factor Y transcription factor subunit B homolog
Os07g0608400	3.01	2.74	3.04	1.51	1.08	1.24	61	62	56	34	29	26	Similar to nucleic acid binding protein [Oryza sativa (japonica cultivar-group)]
Os07g0615000	0.24	0.4	0.15	1.37	1.13	1.01	7	13	4	45	44	31	Similar to PPR repeat domain containing protein
Os07g0619600	0.78	0.86	1.01	2.39	1.98	1.81	22	27	26	75	74	53	Homeobox domain containing protein
Os07g0620800	19.7	19.19	21.31	6.8	8.24	6.96	562	611	554	216	312	206	Cyclin, A/B/D/E domain containing protein
Os07g0622000	28.85	31.11	35.35	6.66	5.4	6.86	677	815	756	174	168	167	Serine/threonine protein kinase, Hyperosmotic stress response, Abscisic acid (ABA)-dependent gene regulatio
Os07g0623501	3.14	3.05	3.66	1.47	1.25	0.82	46.17	49.96	49.05	24.06	24.45	12.5	Hypothetical gene
Os07g0623600	29.85	24.06	29.87	10.11	15.67	12.39	646.83	582.04	589.95	243.94	450.55	278.5	Similar to mRNA, clone: RTFL01-43-H20
Os07g0624700	44.53	32.48	57.56	18.27	16.03	14.35	775	631	913	354	370	259	UMP/CMP kinase a (EC 2.7.1.48)
Os07g0625600	1.23	1.71	1.11	0.3	0.25	0.11	11	17	9	3	3	1	Fimbriata-associated protein (Fragment)
Os07g0628600	0.22	0.3	0.92	2.07	1.73	1.08	4	6	15	41	41	20	Origin recognition complex subunit 6 family protein
Os07g0630800	0.79	1.24	1.12	0.12	0.14	0.31	19	32	25	3	4	8	Similar to Nodule-enhanced malate dehydrogenase
Os07g0633400	2.19	2.59	3.14	1.1	0.26	0.73	77	102	100.72	43	12	26.61	IQ calmodulin-binding region domain containing protein
Os07g0635300	0.84	0.98	1.87	0.2	0.17	0.22	26	34	53	7	7	7	Similar to Cytochrome P450
Os07g0635500	32.52	29.98	44.97	0.79	0.4	1.55	1033	1063	1302	28	17	51	Similar to Cytochrome P450
Os07g0635700	1.21	1.62	2.07	0.51	0.34	0.18	32	48	50	15	12	5	Cytochrome P450 family protein
Os07g0635900	6.36	3.66	11.98	1.19	3.79	1.37	67	43	115	14	53	15	Hydrophobic protein LTI6A (Low temperature-induced protein 6A)
Os07g0637300	14.37	16.97	18.55	6.36	7.48	7.03	339	447	399	167	234	172	Similar to Pyruvate dehydrogenase kinase
Os07g0641000	2.75	2.92	3.93	7.28	7.2	4.76	59	70	77	174	205	106	Conserved hypothetical protein
Os07g0650375	0.19	0.24	0.01	0.43	0.61	0.65	9.44	13.33	0.26	23.55	39.89	33	Armadillo domain containing protein
Os07g0656700	1.41	2.09	2.09	0.83	0.09	0.47	23	38	31	15	2	8	Uncharacterised conserved protein UCP022348 domain containing protein
Os07g0658300	7.53	6.9	10.19	3.72	3.74	3.21	348	343	417	188	210	146	Rho GTPase-activating protein, Target of the E3 ligase SPL11, Negative regulation of programmed cell death and innate immunit
Os07g0660100	0.09	0.08	0.1	1.38	0.82	1.31	1	1	1	17	12	15	Similar to predicted protein
Os07g0661400	56.4	59.49	70.12	24.21	25.27	24.17	902	1062	1022	431	536	401	Conserved hypothetical protein
Os07g0663800	1.58	0.42	2.82	0.05	0.18	0.56	27	8	44	1	4	10	Similar to Oxidoreductase, short chain dehydrogenase/reductase family protein, expressed
Os07g0669650	33.92	37.62	40.48	8.03	11.5	9.54	595.38	737.05	647.53	156.88	267.77	173.68	Similar to Isoform 2 of Potassium transporter 7
Os07g0669675	9.59	10.6	11.62	2.75	1.93	2.54	215.2	265.59	237.61	68.73	57.54	59.03	Hypothetical protein
Os07g0669700	24.36	25.71	28.2	5.76	6.49	6.14	678.42	799.36	715.85	178.4	239.69	177.3	Potassium transporter 4 (AtPOT4) (AtKUP3) (AtKT4)
Os07g0673600	16.83	17.53	23.21	6.81	10.28	6.03	164.37	191.11	206.55	74.01	133.12	61.06	Conserved hypothetical protein
Os07g0673900	40.89	40.52	35.17	19.46	16.85	21.05	472	522	370	250	258	252	Hypoxia induced protein, Early stage of hypoxia signallin
Os07g0674800	12.74	13.93	14.88	3.82	3	3.04	186	227	198	62	58	46	Similar to AP2 domain transcription factor EREBP
Os07g0676600	2.02	1.47	1.73	0	0.1	0	32	26	25	0	2	0	Similar to DNA binding protein
Os07g0678300	7.59	7.86	5.6	1.79	2.37	3	217	251	146	57	90	89	Similar to CBL-interacting protein kinase 29
Os07g0680500	1.9	1.53	1.73	4.87	3.77	2.32	41	37	34	117	108	52	Similar to ATP binding / DNA binding / helicase/ nucleic acid binding / protein binding / zinc ion binding
Os07g0680600	18.29	22.73	19.07	3.84	8.33	5.24	743.82	1018.92	724.86	178	413.97	211	Protein of unknown function DUF3133 domain containing protein
Os07g0680800	11.85	10.93	15.06	4.89	6.53	4.99	329.88	339.87	382.32	151.58	241.05	144.13	Hypothetical protein
Os07g0681400	1.06	1.97	2.1	0.06	0.11	0	15	31	27	1	2	0	Similar to Calcium-binding protein CAST
Os07g0683200	2.01	1.41	2.48	0.66	0.8	0.77	55	43	62	20	29	22	Similar to NAC domain transcription factor
Os07g0684100	15.19	15.77	16.78	7.25	5.52	6.48	303	351	305	161	146	134	Similar to Thioredoxin-like 1
Os07g0684800	6.13	9.33	7.84	2.93	3.9	3.92	166	283	195	89	140	111	Similar to NAM / CUC2-like protein
Os07g0685700	16.31	19.23	20.73	4.83	4.75	5.71	570	750	660	188	220	207	Transcription factor, Response to ethylene stimulus, Wound signalin
Os07g0686600	6.61	6.3	7.88	0.33	0.43	1.01	126	134	137	7	11	20	VQ domain containing protein
Os07g0687000	1.31	2.15	1.05	0.63	0.3	0.55	30	55	22	16	9	13	Serine/threonine protein kinase, Abiotic stresse
Os07g0687900	7.79	10.47	8.92	1.19	0.74	0.99	182	273	190	31	23	24	WSI76 protein induced by water stress
Os07g0688500	14.42	12.89	16.41	5.62	7.85	6.24	532	531	552	231	384	239	Similar to Poly
Os07g0695400	8.98	10.91	10.17	2.71	2.8	2.57	594	806	616	196	243	178	KIP1-like domain containing protein
Os08g0103300	5.04	4.91	4.29	2.35	2.38	1.92	233.87	228.91	168.12	135.65	148.61	103.37	Similar to Tubby-like protein 3
Os08g0104600	54.45	64.72	76.22	23.02	35.2	19.62	765	1015	976	360	656	286	Ferredoxin I, chloroplast precursor (Anti-disease protein 1)
Os08g0107400	5.42	6.46	5.35	2.64	2.94	2.63	210	293	198	115	153	106	Similar to GDP-mannose transporter
Os08g0107800	0.54	0.3	0.76	1.13	1.52	0.65	24	14.79	31	56	90	30	Pentatricopeptide repeat domain containing protein
Os08g0109800	0.53	0.52	0.81	0.07	0.06	0.06	27	30	38	4	4	3	Regulator of chromosome condensation/beta-lactamase-inhibitor protein II domain containing protein
Os08g0110300	4.6	5.2	6.28	2.23	2.76	2.32	122	154	152	66	97	64	Longin domain containing protein
Os08g0110400	9.72	13.83	15.41	3.57	5.45	3.26	308	489	445	126	229	107	Protein of unknown function DUF266, plant family protein
Os08g0114100	2.25	3.05	3.13	0.45	0.34	0.34	45	68	57	10	9	7	Conserved hypothetical protein
Os08g0119500	5.01	7.77	4.96	1.81	2.53	2.36	82	142	74	33	55	40	Methyltransferase type 11 domain containing protein
Os08g0122800	0	0	0	0.5	0.09	0.14	0	0	0	17	4	6	Conserved hypothetical protein
Os08g0125800	0.47	0.69	0.7	0	0	0	18.56	30	25	0	0	0	Hypothetical conserved gene
Os08g0127100	20.33	20.59	36.56	4.5	2.79	6.6	588	665	964	145	107	198	Amino acid transporter, transmembrane family protein
Os08g0136100	4.53	6.37	5.26	1.74	1.94	1.22	271	425	287	116	154	76	Similar to Roc1
Os08g0137800	16.15	14.71	26.84	0	0.1	0.2	233	237	353	0	2	3	Cupredoxin domain containing protein
Os08g0137900	2.15	2.26	4.24	0.13	0.06	0.14	29	34	52	2	1	2	Similar to Chemocyanin precursor (Basic blue protein) (Plantacyanin)
Os08g0138100	1.33	0.55	1.57	0	0	0.3	13	6	14	0	0	3	Similar to blue copper protein
Os08g0138200	1.37	0.56	3.81	0.09	0	0	13	6	33	1	0	0	Similar to blue copper protein
Os08g0139100	2.2	2.1	3.95	6.82	8.36	4.58	44	47	72	152	222	95	Similar to DAG protein, chloroplast precursor
Os08g0141400	9.62	9.8	12.86	2.03	1.93	2.27	371	422	452	87	99	91	Similar to mRNA, clone: RTFL01-03-I20
Os08g0148267	1.05	2.05	1.75	3.58	3.83	4.08	21	46	32	80	102	85	Hypothetical conserved gene
Os08g0152366	2.16	2.73	2.96	1.12	1.64	1.02	53.33	75.36	66.56	30.68	53.64	26	Hypothetical protein
Os08g0152400	2.62	2.58	4.11	1.69	1.09	0.85	29.67	32.64	42.44	21.32	16.36	10	Similar to P450
Os08g0153900	0.78	1.41	0.8	0	0	0.05	14	28	13	0	0	1	Protein of unknown function DUF599 family protein
Os08g0154200	1.01	0.43	0.64	2.06	1.73	1.23	19	9	11	43	43	24	Similar to DEAD-box ATP-dependent RNA helicase 45
[truncated: 669 more rows]
