# Supplementary material for: Transcriptome and Metabolome Analysis Provides Insights into the Heterosis of Yield and Quality Traits in Two Hybrid Rice Varieties (Oryza sativa L.)
Source: Int J Mol Sci. 2022 Oct 26;23(21):12934. doi: 10.3390/ijms232112934 (PMC9654843; doi:10.3390/ijms232112934)
Supplement: Supplementary file 1 [file ijms-23-12934-s001.zip › Table S9.xlsx]

## Sheet: TF-vs-TY871
Table S9. DEGs between TF and TY871.
id	TF-1_fpkm	TF-2_fpkm	TF-3_fpkm	TY871-1_fpkm	TY871-2_fpkm	TY871-3_fpkm	TF-1_count	TF-2_count	TF-3_count	TY871-1_count	TY871-2_count	TY871-3_count	Description
MSTRG.10839	0.47	0.38	0.31	1.18	0.86	1.21	10	9	6	25	18	25	hypothetical protein DAI22_02g277433 [Oryza sativa Japonica Group]
MSTRG.13500	0.77	0.87	0.94	1.48	2.49	2.62	10	12.48	11	19.25	32.19	32.85	OSJNBb0096E05.13 [Oryza sativa Japonica Group]
MSTRG.13742	1.46	1.22	1.63	3.09	3.8	4.24	35.09	31.72	31.71	69.76	76.36	66.19	Os03g0398400 [Oryza sativa Japonica Group]
MSTRG.13764	4.58	2.51	1.51	7.4	5.33	4.66	304.05	185.8	91.17	491.86	351.02	301.66	Os07g0248900, partial [Oryza sativa Japonica Group]
MSTRG.13849	0.16	0.18	0.17	1.21	0.64	0.47	8	10	8	61	32	23	Os09g0545250, partial [Oryza sativa Japonica Group]
MSTRG.13970	0.39	0.42	0.24	1.84	0.52	0.92	9	11	5	43	12	21	OSIGBa0153E02-OSIGBa0093I20.19 [Oryza sativa]
MSTRG.14950	0.52	0.43	0.26	1.16	1.17	1.03	13	12	6	29	29	25	hypothetical protein DAI22_03g353500 [Oryza sativa Japonica Group]
MSTRG.15029	1.84	1.42	1.48	0.4	0.43	0.63	77.82	66.99	57	17	18	25.79	Os07g0664900 [Oryza sativa Japonica Group]
MSTRG.15413	0.26	0.35	0.62	0.65	1.27	1.16	6	9	13	15	29	26	H0102C09.1 [Oryza sativa]
MSTRG.1564	1.05	0.79	0.9	2.53	1.89	2.04	37	31	29	89	66	70	Os01g0541500 [Oryza sativa Japonica Group]
MSTRG.15892	2.19	3.32	1.13	3.1	5.15	5.29	71	122	33	99	157	158	OSJNBb0026I12.7 [Oryza sativa Japonica Group]
MSTRG.1620	0.2	0.14	0.27	0.3	0.56	0.61	34.81	27	43.61	51.9	96	103	OSJNBa0085C10.2 [Oryza sativa Japonica Group]
MSTRG.17124	0.26	0.79	0.24	1.31	1.86	1.17	6	20	5	30	42	26	Os07g0551800 [Oryza sativa Japonica Group]
MSTRG.19495	3.11	2.13	1.94	5.15	6.85	6.53	93	72	53	163	208	198	Os05g0433300 [Oryza sativa Japonica Group]
MSTRG.20925	0.81	0.23	0.44	0	0.07	0	22	7	11	0	2	0	PREDICTED: zinc finger BED domain-containing protein RICESLEEPER 3-like [Oryza brachyantha]
MSTRG.21261	2.23	2.62	1.58	4.82	6.77	5.67	128.53	168.66	83.46	282.88	392.57	321.26	cyclic nucleotide-gated cation channel beta-1-like [Oryza sativa Japonica Group]
MSTRG.21273	2.09	2.66	2.14	7.17	8.83	9.24	134.02	189.43	124.75	459.26	561.25	580.99	Os06g0248900 [Oryza sativa Japonica Group]
MSTRG.21951	1.45	1.06	1.88	0.26	0	0.27	22	18	26	4	0	4	Os06g0575100, partial [Oryza sativa Japonica Group]
MSTRG.21985	1.3	1.16	0.61	1.76	2.86	2.75	19.91	19.28	8.29	26.24	42.64	40.81	Os12g0168500 [Oryza sativa Japonica Group]
MSTRG.22172	4.4	3.99	4.35	1.75	1.3	1.8	143	145	129	57	42	57	uncharacterized membrane protein At1g16860 isoform X1 [Oryza sativa Japonica Group]
MSTRG.23760	0.07	0.24	0.15	1.6	0.53	0.64	1	4	2	25	8	10	Os07g0495700 [Oryza sativa Japonica Group]
MSTRG.23823	3.51	1.76	3.35	0.26	0.23	0.49	245	137	213	18	16	33	OSJNBb0062H02.17 [Oryza sativa Japonica Group]
MSTRG.23900	2.03	0.74	2.56	0.65	0.39	0.31	47	19	54	15	9	7	protein ALP1-like [Zea mays]
MSTRG.24636	3.38	1.01	4.15	0.41	0.21	0.05	66	22	74	8	4	1	momilactone A synthase-like isoform X1 [Oryza sativa Japonica Group]
MSTRG.24931	2.54	1.47	1.66	0.36	0.06	0.56	42	27	25	6	1	9	Os08g0119450 [Oryza sativa Japonica Group]
MSTRG.25278	0.79	1.22	0.62	4.36	3.94	2.09	14	24	10	77	69	36	Os05g0533350 [Oryza sativa Japonica Group]
MSTRG.25476	0.57	0.86	0.76	1.88	1.69	1.01	18	30	22	59	53	31	Os08g0265350 [Oryza sativa Japonica Group]
MSTRG.25506	67.37	51.18	150.56	40.54	12.98	21.86	895	759	1823	539	171	283	early nodulin-like protein 3 [Oryza sativa Japonica Group]
MSTRG.25574	0.66	0.66	0.79	1.33	1.66	1.56	32	36	35	65	80	74	far-red impaired response-like [Oryza sativa Japonica Group]
MSTRG.25829	0.96	1.08	0.82	1.33	2.95	1.45	23.81	30.08	18.67	33.18	72.82	35.23	hydroxyproline-rich glycoprotein-like [Oryza sativa Indica Group]
MSTRG.26824	1.28	1.17	1.09	2.96	3.33	2.61	62.22	63.55	48.43	144.37	160.71	123.68	HGWP repeat containing protein-like [Oryza sativa Japonica Group]
MSTRG.26898	0.78	0.71	0.69	2.84	1.75	2.28	10.04	10.11	8.1	36.5	22.3	28.52	Os09g0265050 [Oryza sativa Japonica Group]
MSTRG.27142	6.89	8.94	12.8	5.23	3.25	4.48	254	368	430	193	119	161	calponin homology domain-containing protein DDB_G0272472 [Oryza sativa Japonica Group]
MSTRG.27143	5.6	4.84	2.94	10.85	9.7	7.03	113	109	54	219	194	138	Os03g0561415, partial [Oryza sativa Japonica Group]
MSTRG.27999	0.52	0.77	0.86	3.61	2.78	2.14	8	13.16	12.13	55.59	42.52	32.1	OSJNBa0036E02.11 [Oryza sativa Japonica Group]
MSTRG.3010	1.88	1.26	1.24	7.04	7.77	6.56	20	15	12	75	82	68	Os01g0324200 [Oryza sativa Japonica Group]
MSTRG.3217	1.94	1.26	0.9	5.4	5.85	3.18	40	29	17	110	117	63	Os11g0183200, partial [Oryza sativa Japonica Group]
MSTRG.3449	1.71	0.58	1.61	0	0	0.18	29	11	25	0	0	3	hypothetical protein DAI22_11g100250 [Oryza sativa Japonica Group]
MSTRG.3557	0.82	1.55	3.13	0.2	0.31	0.21	8	17	28	2	3	2	50S ribosomal protein L13, mitochondrial-like [Zea mays]
MSTRG.3812	15.13	24.98	20.07	9.05	5.17	3.64	431	794	521	258	146	101	Os01g0954600 [Oryza sativa Japonica Group]
MSTRG.3944	0.83	0.88	0.26	2.13	1.87	1.58	21	25	6	54	47	39	cationic peroxidase SPC4 isoform X2 [Oryza sativa Japonica Group]
MSTRG.4157	4.44	6.14	3.62	10.81	13.3	10.32	203	272	142	451	558	426	sulfate transporter-like protein [Oryza sativa Japonica Group]
MSTRG.6295	1.8	2.07	1.79	4.4	5.79	5.16	43	55	39	105	137	120	Rtac1 [Oryza sativa Japonica Group]
MSTRG.6513	2.77	2.95	2.16	9.6	8.84	8.26	92	115.66	69.82	325.83	296.95	273	OSJNBb0093G06.11 [Oryza sativa Japonica Group]
MSTRG.6520	1.72	1.87	1.41	5.02	4.95	3.96	28	34	21	82	80	63	Os12g0522600, partial [Oryza sativa Japonica Group]
MSTRG.6848	0.79	0.8	1.04	1.83	2.16	1.87	23.53	26.53	28	54.25	63.59	53.88	HGWP repeat containing protein-like [Oryza sativa Japonica Group]
MSTRG.7676	0.43	0.36	0.61	1.21	1.22	0.67	14	13	18	39	39	21	ABC transporter G family member 49 isoform X1 [Oryza sativa Japonica Group]
MSTRG.7746	1.48	1.58	1.72	0.48	0.2	0.04	37	44	39	12	5	1	Os12g0273000 [Oryza sativa Japonica Group]
MSTRG.7829	1.94	0.97	1.06	2.58	5.21	3.87	18	10	9	23.99	47.99	35	Os03g0221100 [Oryza sativa Japonica Group]
MSTRG.9626	0.4	0.67	0.48	1.22	2.01	0.96	8.08	15.11	8.74	24.52	40.18	18.81	cyclic nucleotide-gated cation channel beta-1-like [Oryza sativa Japonica Group]
MSTRG.9666	0.25	0.11	0.18	1.4	1.17	0.85	6	3	4	34	28	20	OSJNBb0069N01.3 [Oryza sativa Japonica Group]
MSTRG.9766	0.67	1.34	0.92	3.47	1.82	2.27	9.55	21.43	11.99	49.63	25.87	31.61	Os02g0300301 [Oryza sativa Japonica Group]
MSTRG.9909	0.6	0.36	0.22	1.31	0.95	1.48	18	12	6	39	28	43	Os02g0449101 [Oryza sativa Japonica Group]
Os01g0102900	7.57	10.59	10.23	52.6	39.57	24.36	82	128	101	570	425	257	Light-regulated protein, Regulation of light-dependent attachment of LEAF-TYPE FERREDOXIN-NADP+ OXIDOREDUCTASE (LFNR) to the thylakoid membran
Os01g0108600	2.19	1.96	2.07	0.36	0.51	0.47	43	43	37	7	10	9	Basic helix-loop-helix dimerisation region bHLH domain containing protein
Os01g0112000	10.71	13.16	10.94	4.8	4.56	4.64	116	159	108	52	49	49	Conserved hypothetical protein
Os01g0113300	1.16	1.95	2.15	0.78	0.43	0.36	43.31	80.95	73.17	29.17	16	13	Similar to ARK protein (Fragment)
Os01g0118400	2.66	3.86	3.76	1.57	1.58	0.76	93	151	120	55	55	26	Similar to HGA6
Os01g0118700	4.39	5.87	5.76	1.79	1.72	0.86	152	227	182	62	59	29	Similar to HGA4
Os01g0121600	6.79	9.3	9.38	2.79	1.77	1.89	85	130	107	35	22	23	Conserved hypothetical protein
Os01g0127700	3.46	4.46	3.98	0.94	0.9	0.36	187	269	196	51	48	19	Conserved hypothetical protein
Os01g0128300	10.58	9.41	11.37	4.89	4.57	2.07	147	146	144	68	63	28	Similar to predicted protein
Os01g0132000	5.23	4.5	6.33	1.92	0.54	0.22	49	47	54	18	5	2	Similar to Wound-induced protease inhibitor (WIP1)
Os01g0133100	3.72	3.19	4.01	1.51	1.31	1.34	128	123	126	52	45	45	Conserved hypothetical protein
Os01g0134700	1.77	2.19	2.51	0.94	0.8	0.31	47	65	61	25	21	8	Calmodulin binding protein-like family protein
Os01g0135700	68.82	64.99	89.63	10.42	10.79	25.51	1016	1071	1206	154	158	367	EF-HAND 2 domain containing protein
Os01g0135900	5.49	2.26	6.42	1.15	1.02	1.04	76	35	81	16	14	14	Similar to Cytosolic class I small heat shock protein 3C (Fragment)
Os01g0136400	1.99	2.44	3.1	0.93	0.94	0.62	79	108	112	37	37	24	Protein kinase, core domain containing protein
Os01g0138400	2.23	1.7	3.29	0.97	0.56	0.49	84.62	72	114	36.93	21	18	Serine/threonine protein kinase domain containing protein
Os01g0138500	7.75	7.02	9.43	0.97	1.27	0.65	184	186	204	23	30	15	Protein of unknown function DUF789 family protein
Os01g0152500	0.03	0.12	0.23	0.6	0.77	1.02	1	5	8	23	29	38	Hypothetical conserved gene
Os01g0157900	18.65	16.85	27	8.39	7.93	5.56	351	354	463	158	148	102	Protein of unknown function Cys-rich family protein
Os01g0159000	4.14	2.77	3.24	0.86	0.29	0.34	87	65	62	18	6	7	Similar to cDNA clone:J023049H21, full insert sequence
Os01g0159300	67.14	66.7	73.01	29.09	30.2	20.8	2230	2473	2210	967	995	673	Zinc finger, RING/FYVE/PHD-type domain containing protein
Os01g0166100	5.08	5.58	6.1	3.26	2.89	1.5	115	141	126	74	65	33	Similar to Ca(2+)-dependent nuclease
Os01g0167900	5.3	5.39	9.56	4	2.88	2.57	163	185	268	123	88	77	KIP1-like domain containing protein
Os01g0170051	20.06	24.63	22.16	5.71	6.32	4.05	796.14	1091	801.73	226.8	248.87	156.61	Hypothetical protein
Os01g0172400	68.68	78.25	95.48	29.99	28.18	17.47	2842	3706	3387	1237	1096	563	Similar to Phospholipase D alpha 1
Os01g0174400	0.74	0.85	0.4	1.26	1.67	1.12	37.6	48.62	18.43	64.26	84.16	55.37	Hypothetical gene
Os01g0175600	2.55	1.84	2.59	1.11	0.99	0.71	98.83	79.41	91.29	42.97	37.96	26.85	Boron (B) transporte
Os01g0175700	10.06	7.84	16.09	1.79	1.93	1.9	337.17	293.52	491.66	60.03	64.04	62.15	Boron (B) transporte
Os01g0176050	0	0	0	0.63	0.23	0.51	0	0	0	14.81	5.33	11.7	Hypothetical protein
Os01g0183600	0.03	0.15	0.18	0.61	0.71	0.28	1	5	5	18	21	8	Cytochrome P450 family protein
Os01g0186900	113.27	121.77	162.11	23.26	23.83	29.96	2384.73	2812.22	3038.53	483.47	485.04	590.66	Similar to cDNA clone:001-117-G12, full insert sequence
Os01g0186950	34.05	30.68	19.04	6.86	2.09	0.31	607.27	610.78	309.47	122.53	36.96	5.34	Hypothetical protein
Os01g0188900	0.53	0.98	1.05	2.31	2.26	1.7	16	33	29	70	68	50	Similar to Ankyrin-like protein-like protein
Os01g0190000	2.98	2.88	3.4	9.63	7.11	4.41	52	56	54	168	123	75	Similar to oxidoreductase
Os01g0191900	1.33	1.24	0.91	5.8	5.18	2.16	24	25	15	105	93	38	Similar to Blind
Os01g0199300	1.21	1.21	1.18	0.34	0.14	0.21	18	20	16	5	2	3	Similar to lachrymatory factor synthase
Os01g0199400	4.98	6.13	5.88	2.97	1.93	1.2	130.58	171.39	136.36	74.82	48	28.82	Alpha/beta hydrolase family protein
Os01g0201100	2.34	2.89	4	0.93	1.59	0.49	68	94	106	27	46	14	Similar to xylosyltransferase oxt
Os01g0204000	4.28	4.81	5.89	2.96	2.5	0.67	157	197	197	109	91	24	DNA polymerase subunit Cdc27 domain containing protein
Os01g0212400	1.88	1.89	4.05	1.19	0.54	0.37	63	71	124	40	18	12	EF-Hand type domain containing protein
Os01g0214500	17.06	23.98	27.77	7.8	6.07	5.04	153	240	227	70	54	44	Conserved hypothetical protein
Os01g0214600	26.82	20.63	33.69	19.99	11.65	7.57	629	540	720	469	271	173	Lipase, GDSL domain containing protein
Os01g0214800	8.34	11.91	12.13	6.16	5.84	2.79	219	352	292	163	156.75	72	Lipase, GDSL domain containing protein
Os01g0224000	2.64	2.57	2.51	0.85	1.43	0.74	106	115	92	34	57	29	Serine/threonine protein kinase-related domain containing protein
Os01g0224300	9.92	11.69	14.7	5.04	3.68	4.55	114	150	154	58	42	51	CHCH domain containing protein
Os01g0226700	0.93	0.38	2.65	0.16	0.06	0.19	15.15	6.89	39.4	2.61	1	3	Protein of unknown function DUF623, plant domain containing protein
Os01g0227200	3.58	4.47	5.36	1.8	2.21	1.21	137	191	187	69	84	45	Similar to Somatic embryogenesis receptor kinase-like protein
Os01g0228400	2.53	3.22	4.02	1.16	0.88	0.68	102.82	146	149	47.13	35.48	27	Pentatricopeptide repeat domain containing protein
Os01g0228800	2.28	3.18	2.77	0.93	0.83	0.49	100	156	111	41	36	21	Conserved hypothetical protein
Os01g0228901	1.47	1.21	2.48	0.76	0.46	0.09	92.38	85.05	142.24	47.71	29.02	5.36	Hypothetical gene
Os01g0229000	0.91	0.83	1.06	0.17	0.1	0.14	17.62	17.95	18.76	3.29	1.98	2.64	Similar to Transcription factor myb
Os01g0236700	8.49	12.58	8.95	3.61	3.08	1.94	458	778	452	150	126	69	Octicosapeptide/Phox/Bem1p domain containing protein
Os01g0239000	1.93	2.04	1.7	0.56	0.85	0.47	76	90	61	22	31	18	Hypothetical conserved gene
Os01g0246400	26.14	24.22	39	2.17	3.29	2.03	409	423	556	34	51	31	Similar to Low molecular mass early light-inducible protein HV90, chloroplast precursor (ELIP)
Os01g0246700	7.99	11.7	12.19	1.87	0.76	0.46	213	348	296	50	20	12	Similar to WRKY transcription factor 1
Os01g0247500	2.66	2.48	2.92	1.25	0.88	0.51	70	73	70	33	23	13	Protein kinase, core domain containing protein
Os01g0261200	64.11	59.57	84.54	25.61	24.7	20.89	2125	2204	2554	842	812	620	No apical meristem (NAM) protein domain containing protein
Os01g0262500	5.08	4.49	3.59	10.5	11.3	14.43	73	72	47	151	161	202	TRAM/LAG1/CLN8 homology domain domain containing protein
Os01g0264000	2.53	2.16	3.25	1.13	1.13	0.86	72.35	68.93	84.63	32.25	32.1	24.05	Dof transcription factor, Promotion of nutrient ion uptake and accumulatio
Os01g0265000	0.67	0.5	0.49	1.49	1.27	0.69	18	15	12	40	34	18	Geranylgeranyl reductase, alpha-tocopherol synthesi
Os01g0269500	0.52	0.51	0.53	1.19	1.33	0.82	29	32	27	67	74	45	Conserved hypothetical protein
Os01g0270300	16.74	15.6	25.84	10.49	5.08	5.85	405.7	409	565	261.39	128.15	143.46	Similar to Cationic peroxidase isozyme 40K precursor
Os01g0273850	0	0.59	0.86	2.41	3.51	5.45	0	4.42	5.3	16.23	23.47	35.8	Hypothetical gene
Os01g0276400	4.44	3.65	5.32	2.51	2.26	0.89	97	89	106	55	49	19	Similar to presenilin
Os01g0276700	7.75	6.46	8.19	3.09	2.9	2.13	211	191	207	76	81	52	Similar to Pyruvate kinase, cytosolic isozyme (EC 2.7.1.40) (PK)
Os01g0278000	27.94	29.28	33.07	13.63	8.37	8.95	471	551	508	230	140	147	VQ domain containing protein
Os01g0279100	15.37	19.22	24.17	7.39	5.08	2.75	344	546	526	207	141	65	Subunit of magnesium-protoporphyrin IX monomethyl ester cyclase (EC:1.14.13.81), Core component of FLU-YGL8-LCAA-POR complex, Chlorophyll biosynthesis, Chloroplast developmen
Os01g0281100	2.04	1.93	1.8	0.47	0.22	0.52	56	59	45	13	6	14	Conserved hypothetical protein
Os01g0283300	10.51	13.19	10.82	3.52	3.41	1.19	195	273	181	66	62	22	Conserved hypothetical protein
Os01g0300900	0.92	0.8	0.77	1.9	2.4	1.08	27	27	21	57	68	32	Galactose oxidase/kelch, beta-propeller domain containing protein
Os01g0303600	8.93	9.66	8.49	2.45	2.33	3.53	135	163	117	37	35	52	Zinc finger, RING/FYVE/PHD-type domain containing protein
Os01g0305900	4.97	4.99	6.57	2.23	2.01	1.62	107	120	129	48	43	34	Similar to R2R3 Myb transcription factor MYB-IF35
Os01g0306900	1.82	2.24	1.5	4.46	4.62	4.89	48	66	36	118	121	126	Protein of unknown function DUF789 family protein
Os01g0312500	2.55	2.61	2.44	0.89	1.35	0.42	63	71.9	55	22	33	10	Similar to Pectinesterase
Os01g0318202	12.05	13.01	15.74	6.81	6.43	2.9	414	499	493	234	219	97	Hypothetical gene
Os01g0322700	0	0.17	0	3.35	1.31	1.27	0	3	0	54	21	20	Non-protein coding transcript
Os01g0323600	205.51	189.34	259.26	130.23	109.46	80.41	6017	6187.78	6918	3815.87	3179	2294	Similar to S-adenosylmethionine synthase 2
Os01g0326000	1.57	1.48	0.98	4.35	4.18	6.78	31	34	17	83	80	132	Similar to Peroxidase (Fragment)
Os01g0326300	0.11	0	0	0.21	0.69	0.86	2	0	0	4	13	16	Haem peroxidase, plant/fungal/bacterial family protein
Os01g0328400	177.92	173.66	273.94	129.66	86.47	83.36	2346	2556	3292	1711	1131	1071	Ubiquitin
Os01g0331100	3.32	2.56	6.9	2.36	1.27	0.66	87.05	75	165	62	33	17	Similar to Alpha-L-fucosidase 2
Os01g0354200	0.25	0.07	0.27	1.16	0.63	0.64	6	2	6	28	15	15	Similar to Sterol C-14 reductase
Os01g0356800	12.64	19.19	8.46	29.02	41.26	32.38	3365	5701	2052	7730	10895	8398	Domain of unknown function DUF3406, chloroplast translocase domain containing protein
Os01g0357100	0	0.19	0.37	0.96	0.7	0.32	0	9.02	14	39.23	26.91	13	Ferredoxin-nitrite reductase, Nitrate reduction (assimilation), Determination of regeneration abilit
Os01g0357900	12.64	16.5	20.57	3.14	4.08	6.02	153	223	227	38	49	71	Similar to RALF
Os01g0362100	9.05	8.22	8.94	3.15	3.2	1.05	373	378	336	130	131	42	Esterase/lipase/thioesterase domain containing protein
Os01g0364450	2.81	2.08	1.92	6.88	3.52	3.78	29	24	18	71	36	38	Hypothetical gene
Os01g0369700	3.55	2.31	5.51	0.74	0.7	0.72	51	37	72	10.6	10	10	Similar to Glutathione S-transferase GST 8 (EC 2.5.1.18)
Os01g0383700	3.75	3.82	4.22	1.35	1.38	0.76	253	287	259	91	92	50	Similar to LEC14B protein
Os01g0384800	16.21	18.95	20.46	13.11	5.35	6.88	220	287	253	178	72	91	Conserved hypothetical protein
Os01g0498200	14.6	17.47	18.73	10.93	7.55	4.97	271	362	317	203	139	90	Conserved hypothetical protein
Os01g0507700	5.77	6.23	5.62	1.77	1.6	1.51	98	118	87	30	27	25	Heavy metal transport/detoxification protein domain containing protein
Os01g0534900	39.76	27.8	50.14	21.71	17.99	14.14	1886.89	1472.89	2169	1031	847	654	Similar to Hv711N16.16 (Fragment)
Os01g0544700	1.93	1	1.54	3.82	4.05	2.56	46	26	34	89	94	59	Hypothetical conserved gene
Os01g0549300	0.49	0.41	0.75	1.3	1.01	1.17	15	14	21	40	31	35	Homeodomain-like domain containing protein
Os01g0550300	166.47	211.41	206.1	66.45	69.67	39.06	4116	5835	4643	1644	1709	941	Similar to Gda-1 protein
Os01g0551000	1.19	2.17	1.26	0.27	0.09	0.23	26	53	25	6	2	5	Conserved hypothetical protein
Os01g0553200	0.41	0.31	0.4	1.2	1.4	0.61	6.74	5.67	5.85	19.53	22.55	9.7	Conserved hypothetical protein
Os01g0553400	0.9	0.42	0.87	1.86	1.77	1.53	27	14	24	56	53	45	Cyclin-like F-box domain containing protein
Os01g0559750	182.82	219.32	273.6	84.63	81.5	70.31	1852	2480	2526	858	819	694	Hypothetical gene
Os01g0570800	16.29	21.94	15.71	6.5	5.35	4.76	586	881	515	234	191	167	IQ calmodulin-binding region domain containing protein
Os01g0580500	5.5	5.47	9.55	2.39	2.31	0.78	108	120	171	47	45	15	ACC oxidase, Ethylene biosynthesi
Os01g0588400	1.38	1.06	1.97	0.67	0.26	0.21	27	23	35	13	5	4	Band 7 protein family protein
Os01g0588900	7.14	6.8	10.27	3.21	2.24	2.39	140	150	185	63	44	46	Cytokinin-activating enzyme, Bioactive cytokinin synthesi
Os01g0597800	0.46	0.69	0.84	0.18	0	0	15	25	25	6	0	0	UDP-glucuronosyl/UDP-glucosyltransferase family protein
Os01g0600500	25.44	28.11	21.56	9.8	12.64	11.4	615.18	758.69	475.07	237.23	303.13	268.69	Similar to Phosphoethanolamine/phosphocholine phosphatase
Os01g0603300	6.46	4.88	7.48	2.09	1.74	2.15	130	108	136	45	34	42	Similar to MCB2 protein
Os01g0605700	2.73	5.61	4.33	0.67	1.23	0.31	45	103	65	11	20	5	MtN3 and saliva related transmembrane protein family protein
Os01g0606166	2.18	2.36	1.96	1.14	0.55	0.65	48	58	39.28	25	12	14	Conserved hypothetical protein
Os01g0606200	3.76	2.62	3.67	0.21	0	0.21	18	14	16	1	0	1	Conserved hypothetical protein
Os01g0607900	15	14.76	20.88	11.51	6.92	4.53	629	691	798	483	288	185	Serine/threonine protein kinase-related domain containing protein
Os01g0609000	0.1	0.15	0.36	0	0	0.02	7.33	12.86	24.8	0	0	1.5	Similar to Pleiotropic drug resistance protein 3
Os01g0609300	19.54	21.85	30.23	5.79	6.24	3.84	1120	1255.91	1429	325	298	154	Similar to Pleiotropic drug resistance protein 3
Os01g0609900	5.88	6.25	8.61	1.84	2.4	0.94	442	522	584	138	177	69	Similar to Pleiotropic drug resistance protein 4
Os01g0612900	17.73	15.51	19.2	6.65	6.14	4.03	469	458	463	176	161	104	Lipase, GDSL domain containing protein
Os01g0615500	0.85	0.76	0.39	1.59	2	1.5	26	26	11	49	61	45	ABC transporter-like domain containing protein
Os01g0618900	18.97	20.48	35.15	16.19	8.12	7.09	359	432	591	285	154	132	Similar to Polygalacturonase
Os01g0621900	16.57	18.47	16.66	9.41	8.49	5.56	748	934	688	432	381	250	Similar to OSIGBa0097P08.1 protein
Os01g0622600	21.95	21.12	31.54	13.54	7.75	6.31	742	797	972	458	260	208	Calcium-dependent protein kinase, Positive regulation of salt and drought tolerance, Negative regulation of seedling growth and seed development, Regulation of pathogenesis-related genes involved in disease resistanc
Os01g0624700	1.04	0.82	0.91	0.22	0	0.13	24	21	19	5	0	3	Similar to WRKY transcription factor 12
Os01g0627600	0.63	0.67	0.46	0.1	0.1	0	19	22.51	12.59	3	3	0	Similar to Cytochrome P450 monooxygenase
Os01g0628700	10.39	10.49	10.01	2	2.28	1.45	353	398	310	68	77	48	Cytochrome P450
Os01g0628900	2.89	3.97	4.37	1.58	1.52	1.16	84	129	116	46	44	33	Cytochrome P450 family protein
Os01g0629400	32.77	23.06	33.84	14.18	9.94	11.93	580	565	525	284	205	234	NLI interacting factor domain containing protein
Os01g0631800	4.8	4.44	3.8	0	0.16	0.56	61	63	44	0	2	7	Conserved hypothetical protein
Os01g0633500	4.48	7.14	5.18	2.63	0.7	1.05	109	194	115	64	17	25	Dihydroflavonol-4-reductase (DFR), Proanthocyanidin synthesi
Os01g0634600	0.93	1.24	0.83	3.88	2.68	3.15	16	24	13	67	46	53	Pectin lyase fold/virulence factor domain containing protein
Os01g0636400	2.11	3.34	2.27	1.01	0.93	0.33	46	81	45	22	20	7	Alpha/beta hydrolase family protein
Os01g0638000	0.48	0.65	0.91	0.1	0.03	0.13	15	23	26	3	1	4	UDP-glucuronosyl/UDP-glucosyltransferase family protein
Os01g0639200	4.41	4.34	5.51	2.54	2.53	1.29	123	135	140	71	70	35	Cinnamoyl-CoA reductase-like gene family member, Defense respons
Os01g0639600	14.4	11.11	17.75	1.91	1.27	1.15	309	266	347	41	27	24	Protein of unknown function DUF1645 family protein
Os01g0642000	14.49	15.36	13.98	7.62	8.4	5.83	365	432	321	192	210	143	Carboxylesterase, type B family protein
Os01g0648000	9.38	9.73	11.87	2.77	2.24	1.95	528	611	609	156	125	107	Potassium channel, Potassium uptake, Salt stress toleranc
Os01g0649100	86.04	66.42	102.06	52.35	34.65	33.42	1892	1623	2051	1163	759	721	Malate dehydrogenase
Os01g0652800	10.69	10.91	11.27	5.18	6.81	3.12	309	352	297	150	130	88	Protein of unknown function DUF231, plant domain containing protein
Os01g0660700	16.67	14.5	33.49	10.64	7.85	3.11	407	395	745	260	190	74	Protein of unknown function DUF295 family protein
Os01g0660900	3.07	2.32	2.58	6.92	4.92	4.14	51	43	39	115	81	67	Similar to phosphoglycerate mutase family protein
Os01g0666600	1.82	1.95	1.54	0.77	0.28	0.29	26	31	20	11	4	4	Conserved hypothetical protein
Os01g0667100	4.76	5.64	6.33	2.49	2.46	1.89	80	106	97	42	41	31	Similar to 60S ribosomal protein L18A
Os01g0667900	27.64	25.81	25.72	5.61	3.36	6.08	448	467	380	91	54	96	CC-type glutaredoxin, Homeostatic regulation of nitrogen use, Hormone signalin
Os01g0672100	2.38	1.85	1.57	0.71	0.84	0.49	60	52	36	18	21	12	No apical meristem (NAM) protein domain containing protein
Os01g0675800	11.1	13.42	12.28	3.65	1.47	4.36	243	328	245	80	32	93	No apical meristem (NAM) protein domain containing protein
Os01g0680500	0.96	1.12	1.09	2.77	4.08	2.8	29	37.94	30.15	83.9	122.58	82.67	Hypothetical protein
Os01g0680600	0	0.87	0.24	1.65	2.66	1.82	0	17.06	3.85	27.1	46.42	31.33	Conserved hypothetical protein
Os01g0683700	0.4	0.49	0.64	1.33	1.3	1.77	6.07	8.32	9	20.47	19.84	26.53	Protein of unknown function DUF599 family protein
Os01g0689900	5.45	7.55	7.78	4.13	3.79	1.21	241	378	296.34	179.4	158	53.38	Hypothetical conserved gene
Os01g0690800	0.56	0.5	0.54	0.09	0.18	0.02	25	25	22	4	8	1	Protein kinase, core domain containing protein
Os01g0693300	4.13	4.07	3.57	0.88	1.48	0.78	141	155	111	30	50	26	Similar to Lipid phosphate phosphatase 2 (EC 3.1.3.-) (AtLPP2) (Phosphatidic acid phosphatase 2) (AtPAP2) (Prenyl diphosphate phosphatase)
Os01g0695800	2.03	1.88	2.82	0.88	0.41	0.28	30	31	38	13	6	4	Similar to MDR-like ABC transporter
Os01g0696800	0.83	0.79	1.01	0	0.04	0	19	21	25	0	1	0	Peptidase A1 domain containing protein
Os01g0699400	1.78	1.31	2.39	0.67	0.49	0.32	40	33	49	15	11	7	Serine/threonine protein kinase domain containing protein
Os01g0699600	8.83	9.26	8.43	4.89	3.97	3.38	193	226	168	107	86	72	Serine/threonine protein kinase domain containing protein
Os01g0702000	1.16	1.2	0.98	8.53	6.49	4.77	26	30	20	191	144	104	Protein of unknown function DUF151 domain containing protein
Os01g0704100	2.41	3.2	2.5	0.32	0.38	0.29	76	113	72	10	12	9	Nitrate transporter, Nitrate transpor
Os01g0705200	303.3	393.01	311.9	161.01	149.59	151	5067	7329	4749	2692	2479	2458	Late embryogenesis abundant protein repeat containing protein
Os01g0705750	0.97	1.26	1.14	0.23	0.37	0.17	23.96	34.81	25.74	5.59	9	4	Hypothetical protein
Os01g0706400	9.46	12.42	11.61	6.08	5.47	3.26	588	889	628	368	348	204	Protein of unknown function DUF292, eukaryotic domain containing protein
Os01g0707500	0.2	0.37	0.73	0.03	0.03	0.03	6	11	21	1	1	1	Similar to Transcription factor LAX PANICLE
Os01g0709400	4.12	4.07	4.75	2.07	2.15	1.79	137	151	144	69	71	58	Survival protein SurE family protein
Os01g0710700	2.36	3.73	2.88	1.63	1.01	0.51	71	125	79	49	30	15	Lipase, class 3 family protein
Os01g0716500	5.46	6.07	5.54	3.05	1.86	1.24	94.91	117.76	87.78	53	32	21	Methyltransferase type 12 domain containing protein
Os01g0719125	1.1	1.14	1.41	0.49	0.47	0.25	48.13	55.57	56.1	21.68	20.43	10.68	Hypothetical protein
Os01g0720500	5.98	6.43	12.75	1.99	0.92	0.06	105	126	204	35	16	1	Similar to Type I chlorophyll a/b-binding protein b (Fragment)
Os01g0727100	0.91	1.28	1.9	0.03	0.03	0.03	31	47	56	1	1	1	Glycosyl transferase, family 8 protein
Os01g0727500	3.78	2.76	4.16	1.37	0.86	1.22	146.44	119.57	146.97	53.28	33.05	46.2	Protein of unknown function DUF584 family protein
Os01g0728200	2.23	1.46	1.79	3.5	4.61	4.04	56	41	41	88	115	99	Conserved hypothetical protein
Os01g0736100	1.27	0.88	1.63	0.39	0.36	0.25	36	28	42	11	10	7	UDP-glucuronosyl/UDP-glucosyltransferase family protein
Os01g0736500	0.53	0.58	1.36	0.12	0	0.06	9	11	21	2	0	1	Similar to harpin-induced protein
Os01g0739200	13.65	12.3	18.26	4.06	3.64	3.16	333	335	406	99	88	75	Protein-tyrosine phosphatase, dual specificity domain containing protein
Os01g0742400	1.35	1.59	1.34	0.36	0.18	0.02	81	104	72	21	11	1	Hypothetical conserved gene
Os01g0745850	0.74	0.24	1.44	2.95	4.46	2	11.63	4.2	20.7	46.52	69.58	30.63	Hypothetical protein
Os01g0748150	5.1	9.51	3.25	25.19	20.33	10.9	86	179	50	425	340	179	Cupredoxin domain containing protein
Os01g0749400	19.11	22.89	22.67	11.4	8.32	5.44	1089	1456	1177	650	470	302	HAD-superfamily hydrolase subfamily IIB protein
Os01g0758900	9.32	6.77	9.92	3.74	2.73	2.28	408	330.57	395.45	164	118.7	97.16	Protein of unknown function DUF688 family protein
Os01g0760900	14.35	13.49	14.1	3.8	3.58	5.18	287	301	257	76	71	101	Conserved hypothetical protein
Os01g0761000	11.73	11.53	13.59	6.84	5.59	3.68	144	158	152	84	68	44	Conserved hypothetical protein
Os01g0761100	5.2	4.88	5.59	3.18	2.59	1.93	204	214	200	125	101	74	Tesmin/TSO1-like, CXC domain containing protein
Os01g0761800	9.23	10.64	5.53	16.57	19.6	18.03	216	278	118	388	455	411	Similar to Glutelin type-A 3
Os01g0766200	4.82	5.53	4.41	2.64	2.05	1.73	117	150	97	62	50	40	Similar to RING finger protein 5
Os01g0767600	9	10.82	10.3	3.9	3.02	3.24	228	306	238	99	76	80	Conserved hypothetical protein
Os01g0768200	4.35	4.71	4.17	2.8	2.15	1.02	96	116	84	62	47	22	TRAM, LAG1 and CLN8 homology domain containing protein
Os01g0769000	54.72	59.09	53.49	27.58	27.84	25.22	2881	3404	2542	1437	1423	1224	Topoisomerase II-associated protein PAT1 domain containing protein
Os01g0769200	2.16	2.46	1.64	1.32	0.75	0.48	111	141	77	68	38	24	Peptidase S8, subtilisin-related domain containing protein
Os01g0769700	31	39.92	42.02	18.75	15.24	13.21	1424	2061	1704	799	657	495	Receptor-like kinase, Control of reproductive growth and development, Repression of cell deat
Os01g0773100	11.41	11.04	11.67	6.38	6.05	4.48	523	562	497	300	279	203	Similar to F20D22.3 protein
Os01g0773700	39.69	37.11	56.45	23.3	16.71	10.88	412	430	534	242	172	110	Similar to Photosystem II reaction center W protein (PSII 6.1 kDa protein) (Fragment)
Os01g0773800	2.22	2.11	2.73	0	0	0	34	36	38	0	0	0	Hypothetical conserved gene
Os01g0775100	5.96	7.42	7.09	2.18	1.69	1.05	309	429	335	113	87	53	Plus-3 domain containing protein
Os01g0775400	10.12	8.98	6.96	3.28	2.71	2.37	324	321	203	105	86	74	Similar to Cytokinin dehydrogenase 5 precursor (EC 1.5.99.12) (Cytokinin oxidase 5) (CKO5) (AtCKX5) (AtCKX6)
Os01g0777200	11.04	10.94	11.85	5.49	5.01	4.08	358	396	350	178	161	129	Peptidase aspartic, catalytic domain containing protein
Os01g0778800	18.49	19.15	18.78	7.45	6.88	3.72	999.96	1156	926	403	369	196	Peptidase M16, core domain containing protein
Os01g0780800	7.18	8.25	7.3	3.37	2.88	1.3	211	264	197	99	85	36	SAND domain containing protein
Os01g0783100	1.25	1.2	0.97	2.36	3.11	1.76	54	58	38	102	133	74	Pentatricopeptide repeat domain containing protein
Os01g0783200	48.7	38.43	50.86	16.18	16.09	17.92	1608	1429	1559	557	539	577	Similar to Diacylglycerol kinase
Os01g0784800	20.86	24.34	25.04	6.73	9.78	5.79	344	448	376.26	111	160	93	Flavodoxin/nitric oxide synthase domain containing protein
Os01g0787000	13.52	12.87	15.14	3.91	4.96	4.65	372	397.23	379	109	137	126	Similar to Peroxidase (EC 1.11.1.7)
Os01g0794800	0.4	0.67	0.87	0.11	0.17	0.14	16.21	30.65	30.91	4.61	6.02	5.76	Similar to Subtilase
Os01g0795000	2.12	3.58	3.31	1.44	0.84	0.36	84	158.81	119.69	57.17	33	14	Subtilase
Os01g0795600	4.56	4.37	4.05	0.98	0.66	0.56	42	45	34	9	6	5	Conserved hypothetical protein
Os01g0800300	21.65	24.98	24.94	12.89	14.32	7.45	512	662	541	304	337	175	Immunoglobulin/major histocompatibility complex, conserved site domain containing protein
Os01g0800500	5.84	6.95	6.38	2.97	3.05	1.65	210	279	209	107	109	58	Purple acid phosphatase, N-terminal domain containing protein
Os01g0802200	1.2	0.71	2.54	0.24	0.16	0.16	15	10	29	3	2	2	Conserved hypothetical protein
Os01g0802600	1.45	0.67	0.82	0.09	0	0.29	31	16	16	2	0	6	Similar to Circadian clock coupling factor ZGT
Os01g0802700	0.97	0.12	1.1	0.03	0.1	0	28	4	29	1	3	0	Auxin efflux carrier domain containing protein
Os01g0802850	14	17.49	18.81	6.87	9.85	2.06	354.99	495.01	434.83	174.44	247.86	50.84	Protein of unknown function DUF250 domain containing protein
Os01g0806801	0.07	0.13	0.16	0.66	0.67	2.65	1	2	2	9	9	35	Conserved hypothetical protein
Os01g0810100	0.51	0.64	0.82	1.64	1.9	0.55	17	24	25	55	63	18	Ribonuclease III domain containing protein
Os01g0812100	9.78	11.13	20.4	5.63	2.8	2.4	222	282	422	128	63	53	Similar to NHL25
Os01g0814400	17.67	18.83	19.11	8.55	7	5.93	528.21	669	536.6	262.13	206	164	Conserved hypothetical protein
Os01g0814900	31.13	32.03	51.6	23.78	19.87	11.63	654	751	988	500	414	238	Similar to Cytochrome b5 reductase
Os01g0816100	1.03	0.63	1.13	0.19	0.19	0.1	22	15	22	4	4	2	Similar to NAC domain protein
Os01g0816500	1.03	0.74	0.68	2.17	1.92	1.99	20	16	12	42	37	37.59	Similar to microtubule organization protein
Os01g0817000	2.8	3.76	3.79	0.61	0.52	0.62	60	90	74	13	11	13	Protein of unknown function DUF607 family protein
Os01g0819700	7.29	7.39	8.08	2.91	1.93	2.13	183	207	185	73	48	52	Hypothetical conserved gene
Os01g0821300	0.9	0.67	2.23	0.08	0	0	12	10	27	1	0	0	Hypothetical conserved gene
Os01g0821600	2.77	1.99	2.56	0.67	0.24	0.41	70	56	59	17	6	10	WRKY transcription factor 48-like protein (WRKY transcription factor 21)
Os01g0823600	12.96	12.29	20.44	0.59	0.94	0.43	153	162	220	7	11	5	Conserved hypothetical protein
Os01g0826400	4.51	7.5	5.71	0.5	0.18	0.3	154	286	178	17	6	10	WRKY transcription factor 24 (WRKY24)
Os01g0827700	1.99	1.93	2.05	0.66	0.41	0.17	35.56	38.48	33.44	11.87	7.27	2.93	Lipase, GDSL domain containing protein
Os01g0829600	2.1	1.69	1.33	2.32	3.85	4.83	48	43	27.6	53	87.27	107.56	Protein of unknown function DUF688 domain containing protein
Os01g0833500	0.69	0.78	0.73	0.33	0.06	0.09	23	29	22	11	2	3	Similar to Serine carboxypeptidase II-1 precursor (EC 3.4.16.6) (CP-MII.1) (Fragment)
Os01g0839200	1.08	1.04	1.23	0.26	0.17	0.22	25	27	26	6	4	5	DUF966 family protein, Abiotic stress respons
Os01g0839700	61.9	52.11	52.08	25.34	26.38	25.87	1145	1078	876	469	487	470	Similar to Ubiquitin carrier protein
Os01g0840100	92.51	97.88	127.02	45.59	33.7	40.83	3467.4	4095	4339	1710	1253	1491	Heat shock protein Hsp70 family protein
Os01g0841700	4.35	6.26	4.24	1.07	0.25	0.34	53	85	47	13	3	4	Similar to Isoform ERG1b of Elicitor-responsive protein 1
Os01g0842200	7.11	9.4	8.24	5.55	3.74	2.92	342	504	376	268	178	142	Similar to Scarecrow-like 9 (Fragment)
Os01g0844900	0.64	0.87	0.5	0.08	0.18	0.05	25	38	18	3	7	2	Homeodomain-like containing protein
Os01g0845000	1.41	1.75	1.28	0.44	0.17	0.04	43.24	60.2	35.93	13.44	5.18	1.13	Hypothetical conserved gene
Os01g0845100	1.23	1.75	1.41	0.26	0.11	0.24	30.76	48.8	32.07	6.56	2.82	5.87	Protein of unknown function DUF668 family protein
Os01g0846700	2.78	2.71	4.33	0.8	0.91	0.94	87.52	95.19	123.94	25.18	28.51	28.88	Hypothetical protein
Os01g0846800	9.15	6.97	10.63	2.85	2.27	2.7	111.48	94.81	118.06	34.82	27.49	32.12	Regulator of chromosome condensation, RCC1 domain containing protein
Os01g0848900	18.37	18.25	17.04	8.87	7.88	7.21	395	438	334	191	168	151	Conserved hypothetical protein
Os01g0849100	1.88	1.58	1.7	0.9	0.6	0.46	63	59	52	30	20	15	Small GTPase Rac/ROP guanine nucleotide exchange factor, Signal transductio
Os01g0850100	28.23	30.81	39.93	10.19	8.8	6.05	847	1032	1092	306	262	177	Similar to Phosphatidic acid phosphatase-like protein
Os01g0850700	3.58	5.28	3.64	1.54	1.23	0.7	121	198	112	52	41	23	Similar to Laccase-7
Os01g0852650	0.09	0.05	0.24	0.4	0.71	0.57	3	2	7	13	23	18	FAR1 DNA binding domain domain containing protein
Os01g0855600	13.85	15.45	17.15	6.17	3.64	1.45	430.12	535.74	485.44	191.87	112	44	Similar to Hs1pro-1 protein
Os01g0855700	0.76	1	0.45	0.09	0	0	26.88	39.26	14.56	3.13	0	0	Hypothetical protein
Os01g0857200	0.4	0.59	0.72	1.06	1.27	1.45	8	13	13	21	25	28	Di-trans-poly-cis-decaprenylcistransferase family protein
Os01g0857400	0.61	0.57	1.59	0.13	0.17	0.07	18	19	43	4	5	2	Amino acid transporter, transmembrane domain containing protein
Os01g0859100	5.43	4.24	5.81	1.52	1.67	1.31	157	137	153	44	48	37	Similar to WIP1 protein (Fragment)
Os01g0860500	3.98	2.68	4.95	0	0	0	78.94	59.27	89.38	0	0	0	Similar to Hevamine A precursor [Includes: Chitinase (EC 3.2.1.14); Lysozyme (EC 3.2.1.17)]
Os01g0860800	29.31	26.79	34.12	8.74	9.55	5.2	905	890	908	242	265	137	Glycoside hydrolase, family 17 protein
Os01g0864500	23.34	36.78	28.55	2.49	2.01	2.18	374	658	417	40	32	34	Harpin-induced 1 domain containing protein
Os01g0866400	26.93	30.33	33.3	7.05	5.96	5.21	615	773	693	161	135	116	Similar to Fructose-1,6-bisphosphatase (EC 3.1.3.11) (Fragment)
Os01g0866700	21.39	16.1	20.77	10.37	6.47	8.12	200	168	177	97	60	74	Similar to Sm-like protein
Os01g0867700	16.61	15.65	22.4	9.58	10.29	5.64	293	308	360	169	180	97	Yip1 domain containing protein
Os01g0868000	3.82	4.6	5.63	2.62	1.21	0.88	67	90	90	46	21	15	AP2/ERF transcription factor, Abiotic stress response, Salt stress respons
Os01g0869800	25.01	28.75	38.38	13.86	9.87	7.61	442	567	618	245	173	131	22-kDa Photosystem II protein, Photoprotectio
Os01g0871900	0	0.04	0	0.32	0.86	0.32	0	1	0	7	19	7	Similar to POT family protein
Os01g0872100	0.28	0.7	0.2	2.95	2.73	0.58	8	22	5.17	83	76.16	16	TGF-beta receptor, type I/II extracellular region family protein
Os01g0874300	9.73	10.24	14.2	5.42	4.23	2.75	167	196	222	93	72	46	Similar to MybHv5 (Fragment)
Os01g0878700	17.34	20.72	19.14	6.71	10.84	6.78	466.08	617.85	469.47	179.7	290.23	177	Amino acid transporter, transmembrane domain containing protein
Os01g0880200	69.91	80.15	76.99	31.12	31.19	26.29	2908	3714.18	2909	1304.29	1255	900.58	Glycosyl transferase, family 8 protein
Os01g0880300	12.49	12.72	24.34	9.09	5.78	3.31	379	430.88	673	276	174	98	Similar to Pectin methylesterase-like protein
Os01g0880800	37.98	35.12	62.92	20.64	14.47	12.3	849.69	877	1282.81	462	321	268	Similar to Acyl-[acyl-carrier-protein] desaturase, chloroplast precursor (EC 1.14.19.2) (Stearoyl-ACP desaturase)
Os01g0883900	24.56	22.27	35.16	15.24	10.68	7.37	1153.97	1168	1506	716	498	337	Protein of unknown function DUF248, methyltransferase putative family protein
Os01g0888600	9.45	10.47	9.23	1.72	2.05	2.11	251	356	243	51	55	48	Similar to Seven transmembrane protein Mlo5 (Fragment)
Os01g0889900	1.66	2.32	3	1.44	0.91	0.33	77	120	127	67	42	15	Serine/threonine protein kinase-related domain containing protein
Os01g0892500	2.19	1.62	4.57	0.46	0.51	0.35	52	43	99	11	12	8	Similar to carboxylic ester hydrolase
Os01g0892600	6.16	8.97	11.57	4.75	3.42	1.74	149	242	255	115	82	41	Pectinacetylesterase family protein
Os01g0892800	4.52	4.36	5.48	0.33	0.34	0.03	137	144	152	10	9	1	Similar to Ankyrin-kinase
Os01g0899000	8.58	7.34	11.92	4.55	3.77	2.92	241	230	305	128	105	80	Similar to Pti1 kinase-like protein
Os01g0900800	3.09	2.21	3.58	0.66	0.51	0.48	81	64	85	17	13	12	Helix-loop-helix DNA-binding domain containing protein
Os01g0902700	1.81	2.28	2.47	0.44	0.45	0.33	60.98	86	76	15	15	10.86	Similar to Peptide transporter PTR2
Os01g0905200	3.61	3.65	3.81	1.14	0.73	0.62	110	126	110	34	23	18	Exo70 exocyst complex subunit family protein
Os01g0905300	2.48	2.65	2.94	0.23	0.09	0.26	88	105	95	8	3	9	Similar to Leucine zipper protein-like
Os01g0907200	1.12	1.55	1.68	0	0.41	0	11	17	15	0	4	0	Similar to BCL-2 binding anthanogene-1
Os01g0907600	0.35	0.28	0.17	2.63	0.91	0.65	9	8	4	67	23	16	Cysteine protease, Negative regulator of cell deat
Os01g0913000	12.45	16	16.24	4.96	4.1	2.22	195.79	280.9	232.8	77.99	63.91	33.98	Similar to Thioredoxin F-type 2, chloroplast precursor (TRX-F2)
Os01g0915200	7.28	8.92	11.43	3.14	3.48	3.22	95	130	136	41	45	41	Similar to cysteine proteinase inhibitor B
Os01g0917100	39.05	29.01	55.74	20.89	14.56	13.63	738	612	960	395	273	251	Protein of unknown function DUF1675 domain containing protein
Os01g0919500	8.97	9.8	11.56	5.15	4.92	3.4	172	210	202	99	94	64	Zinc finger, RING/FYVE/PHD-type domain containing protein
Os01g0922600	1.33	0.76	1.9	0.4	0.31	0.14	30	19	39	9	7	3	Similar to SBP-domain protein 4
Os01g0924933	0.08	0.34	0.1	0.34	0.84	0.86	2	10	2	9	22	22	Transferase family protein
Os01g0926700	7.83	9.47	12.88	6.26	4.93	2.01	120	162	180	96	75	30	Similar to secondary cell wall-related glycosyltransferase family 47
Os01g0930200	14.26	15.96	13.72	5.66	5.35	4.28	325	406	285	129	121	95	Conserved hypothetical protein
Os01g0933900	1.81	1.85	3.77	0.9	0.72	0.26	28.92	32	55	13.02	11	4	Similar to Glutathione transferase III(B) (EC 2.5.1.18)
Os01g0934100	135.45	143.54	163.71	56.57	55.04	43.9	3084	3648	3397	1289	1243	974	C2 calcium-dependent membrane targeting domain containing protein
Os01g0934400	11.31	6.75	9.19	2.68	1.27	3.18	135	90	100	32	15	37	Mog1/PsbP, alpha/beta/alpha sandwich domain containing protein
Os01g0946700	0.7	0.64	1.07	0.1	0.05	0	13.67	13.83	18.96	2	1	0	Similar to Glucan endo-1,3-beta-glucosidase GV (EC 3.2.1.39) ((1->3)-beta-glucan endohydrolase GV) ((1->3)-beta-glucanase isoenzyme GV) (Beta-1,3- endoglucanase GV)
Os01g0948500	2.13	2.81	3.42	1.51	1.18	0.94	93	137	136	66	51	40	Armadillo-like helical domain containing protein
Os01g0952300	16.72	15.49	16.42	8.14	7.49	5.32	1055	1091	944	514	469	327	Similar to Ran GTPase binding / chromatin binding / zinc ion binding
Os01g0952900	3.56	4.8	3.74	0.11	0	0.36	60	90.44	57.58	1.78	0	6	Conserved hypothetical protein
Os01g0954900	1.02	0.98	1.66	0	0	0	27	29	40	0	0	0	Similar to Nucleoid DNA-binding-like protein
Os01g0955100	4.19	5.51	5.97	0.98	0.36	0.73	47	69	61	11	4	8	Similar to Calmodulin-like protein (Fragment)
Os01g0956200	9.28	17.64	14.71	7.4	7.27	2.65	288.02	611	416	230	223.79	80	Glycosyltransferase AER61, uncharacterized domain containing protein
Os01g0959800	1.81	2.14	3.93	1.06	0.93	0.7	53	70	105	31	27	20	Similar to PSD2 (phosphatidylserine decarboxylase 2); phosphatidylserine decarboxylase
Os01g0965900	2.61	3.08	4.17	0.95	1.02	0.55	44	58	64	16	17	9	Conserved hypothetical protein
Os01g0967200	0.21	0.57	0.06	0.69	1.5	0.87	4	12	1	13	28	16	Similar to Rac GTPase activating protein 1
Os01g0970700	7.09	7.86	6.82	3.72	4.33	1.48	147	182	129	76	89	30	Peptidase M48, Ste24p family protein
Os01g0971800	0.39	0.39	0.53	1.69	1.22	0.6	8	9	10	35	25	12	Transcription factor with a GARP DNA-binding domain, Photoperiodic control of flowering time, Clock associated-componen
Os01g0972000	8.58	11.06	11.22	3.15	2.09	1.64	182	262	217	67	44	34	Zinc finger, RING/FYVE/PHD-type domain containing protein
Os01g0975000	3.43	5.46	7.33	0.13	0.13	0.04	82	144	158	3	3	1	Protein of unknown function DUF966 family protein
Os01g0975900	9.79	14.75	9.52	3.38	5.8	2.55	193	326	169	66	114	52	Similar to Tonoplast membrane integral protein ZmTIP1-2
Os01g0977400	1.02	0.77	0.85	2.57	2.45	1.65	38	32	29	96	91	60	Pentatricopeptide repeat domain containing protein
Os02g0106100	6.71	8.44	12.1	1.28	2.21	0.48	272	382	447.37	52	89	19	Similar to Fructosyltransferase
Os02g0114200	22.46	29.12	32.96	14.06	13.06	7.81	624	834	746	309	373	219	Serine carboxypeptidase III precursor (EC 3.4.16.5)
Os02g0115900	1261.58	1360.32	1437.76	663.4	606.57	738.69	46104.3	54638.2	47764.3	24271.7	21973.5	25047.4	Endosperm lumenal binding protein
Os02g0117700	1.19	1.71	4.34	0.95	0.34	0.17	35	56	116	28	10	5	UDPas
Os02g0118200	4.08	3.69	3.7	2.24	1.43	0.96	109	110	90	60	38	25	Similar to Protein kinase APK1B, chloroplast precursor (EC 2.7.1.-)
Os02g0122500	4.78	6.99	8.9	3.43	2.73	1.39	92	150	156	66	52	26	Conserved hypothetical protein
Os02g0124400	0.78	2.03	1.22	0.15	0.49	0.04	13.86	40.21	19.7	2.6	8.65	0.76	D-arabinono-1,4-lactone oxidase domain containing protein
Os02g0124501	1.05	2.71	1.27	0.15	0.08	0.22	31.14	89.79	34.34	4.4	2.35	6.24	Hypothetical protein
Os02g0125300	45.39	45.7	53.8	18.11	16.45	18.15	813.98	912.96	879.99	322.99	291	316	Bax inhibitor-1 (BI-1
Os02g0126400	11.3	13.1	14.07	4.71	4.13	2.65	381	493	432	159	138	87	Calcium-dependent protein kinase, Positive regulator of the salt and drought stress response
Os02g0129000	1.34	1.5	1.55	4.52	3.76	1.84	65.42	81.63	68.76	219.85	181.26	87.21	Hypothetical conserved gene
Os02g0134200	55.68	57.15	58.92	31.39	25.61	25.66	982	1125	947	554	448	441	DUF1645 family protein, Regulation of stress-tolerance and grain lengt
Os02g0134400	0.95	1.4	0.99	0.22	0.25	0.03	39	64	37	9	10	1	Fumarate reductase/succinate dehydrogenase flavoprotein, C-terminal domain containing protein
Os02g0135500	17.39	21.37	24.83	11.65	10.23	4.36	564	774	734	378	329	138	Similar to glycosyltransferase
Os02g0137700	4.66	3.29	5.29	0.55	0.42	0.24	179	141	185	21	16	9	NAD(P)-binding domain containing protein
Os02g0140200	1.89	1.07	1.38	7.03	5.79	4.77	57	36	38	212	173	140	Similar to cycloartenol synthase
Os02g0140800	6.56	9.89	6	4.09	3.98	2.34	138	232	115	86	83	48	Conserved hypothetical protein
Os02g0141100	4.3	6.09	4.43	3.04	2.71	0.71	243	384	228	172	152	39	Similar to Auxin response factor 5
Os02g0149800	30.26	35.15	28.69	14.64	17.47	12.68	779	1010	673	377	446	318	Stress-responsive NAC1-regulated protein phosphatase, Drought and oxidative stress toleranc
Os02g0153300	0.21	0.25	0.4	0.21	0.85	0.85	9.57	13.09	22.6	13.11	52.32	45	Hypothetical protein
Os02g0157950	3.99	4.7	4.6	2.25	1.51	1.69	80	105	84	45	30	33	Hypothetical gene
Os02g0165100	18.86	24.4	22.7	2.12	1.99	2.59	543.44	784.86	596.14	61.17	57.01	72.64	Protein kinase, core domain containing protein
Os02g0166600	1.87	1.48	3.38	0.3	0.26	0.18	43	38	71	7	6	4	Hypothetical protein
Os02g0170000	0.26	0.24	0.37	1.48	1.07	0.56	9	9	11	46	36	16	Conserved hypothetical protein
Os02g0173800	11.93	13.41	14.17	7.41	6.19	6.09	338	424	366	210	174	168	Protein of unknown function DUF284, transmembrane eukaryotic family protein
Os02g0177600	12.97	14.68	19.57	7.45	6.77	3.3	440	556	605	253	228	109	4-coumarate:coenzyme A ligase, Lignin biosynthesis, Defense against woundin
Os02g0178800	12.26	15.75	15.15	4.28	5.17	2.67	452	648	509	158	189	96	Glossy1(GL1) homolog, Cuticular wax biosynthesis, Drought resistanc
Os02g0179100	5.04	5.78	5.09	2.04	2.45	1.45	89	114	82	36	43	25	Metal-dependent phosphohydrolase, HD region domain containing protein
Os02g0181300	38.98	38.96	40.99	8.89	6.03	5.67	1029.94	1148.9	987	235	158	146	WRKY transcription factor, Defense respons
Os02g0181900	10.49	12.51	10.93	5.8	5.9	4.96	575	765	546	318	321	265	Similar to ClpB
Os02g0187700	19.43	18.64	23.67	7.92	6.1	7.46	353	378	392	144	110	132	Similar to Myb-related protein B (B-Myb) (Myb-related protein 1) (XMYB1)
Os02g0187800	12.75	10.34	19.07	8.94	6.19	4.4	295	267	402	207	142	94	Cinnamyl-alcohol dehydrogenase, Lignin biosynthesis, Monolignol biosynthesi
Os02g0193000	2.7	2.16	2.52	0.29	0.23	0.12	47	42	40	5	4	2	Protein kinase-like domain containing protein
Os02g0193300	5.13	3.66	5.81	0.32	0.08	0.82	64	51	66	4	1	10	Conserved hypothetical protein
Os02g0194400	0.76	1.05	1.28	0.37	0.61	0.18	55	85	85	27	44	13	Similar to Receptor-like kinase (Fragment)
Os02g0205500	25.53	23.58	32.01	3.96	3.05	3.32	817.37	842.66	934.16	127	97	103.6	Similar to Fatty acid elongase 1
Os02g0206100	0.13	0.24	0.11	0.84	0.56	0.32	4	8	3	25	17	10	UDP-glucuronosyl/UDP-glucosyltransferase family protein
Os02g0209300	7.55	8.77	8.52	0.32	0.21	0.98	71	92	73	3	2	9	Hypothetical conserved gene
Os02g0210700	0.26	0.59	0.39	0.15	0.05	0	17.17	42.89	23.05	9.44	3.35	0	Protein kinase, core domain containing protein
Os02g0218700	3.57	3.54	3.19	0.49	1.45	0.61	102	113	83	14	41	17	Allene oxide synthase (CYP74A3), Fatty acid 9-/13-hydroperoxide lyase (CYP74C), Biosynthesis of jasmonic acid (JA), Plant defens
Os02g0221600	12.38	12.63	16.96	6.89	6.53	5.95	237	270	296	132	124	111	Similar to predicted protein
Os02g0232000	6.67	6.01	4.62	2.12	2.09	2.04	154.28	155.11	97.38	49	48	46.06	Similar to Heat shock transcription factor 29 (Fragment)
Os02g0285800	4.18	6.8	7.48	3	2.18	1.47	161	284	226	108	74	45	Similar to GTP-binding protein typA (Tyrosine phosphorylated protein A)
Os02g0288100	2.04	3.6	6.73	1.24	1.79	1.07	61	120	183	37	53	31	Similar to Pectinesterase (EC 3.1.1.11) (Fragment)
Os02g0301100	39.8	52.7	49.73	28.93	24.4	16.67	914	1351	1041	665	556	373	RAG1-activating protein 1 homologue domain containing protein
Os02g0313700	36.3	32.97	39.85	12.04	10.54	9.9	1542	1565	1543	512	444	410	Similar to NTMC2T6.1/NTMC2TYPE6.1
Os02g0314600	3.92	5.95	5.04	0.58	0.71	0.38	128	217	150	19	23	12	Peptidase A1 domain containing protein
Os02g0324400	5.16	4.83	7.45	1.22	1.23	0.83	89	93	117	21	21	14	Secreted protein with a CLE domain, Maintenance of the floral meristem (FM) and the vegetative shoot apical meristem (SAM
Os02g0327000	39.82	36.86	46.58	20.48	14.97	14.93	656	667	690	335	241	241	C2 domain containing protein
Os02g0327500	2.11	3.69	4.44	0.52	0.73	0.32	61	119	117	15	21	9	Protein of unknown function DUF266, plant family protein
Os02g0330200	15.43	12.4	15.1	5.87	6.69	7.4	553.77	496.62	494	210.84	238.02	258.63	Glycosyltransferase AER61, uncharacterized domain containing protein
Os02g0452500	24.05	22.51	26.46	12.8	11.52	8.99	1097.98	1147	1100.96	585	521.91	400	Similar to SNARE-interacting protein KEULE
Os02g0467400	0.27	0.03	0.44	1.48	0.44	1.23	6	2	7	36	26	30	Hypothetical protein
Os02g0467600	9.24	11.8	13.63	3.36	4.12	3.16	292.99	417.53	393.91	106.55	129.62	97.52	Similar to Cinnamate 4-hydroxylase CYP73
Os02g0473200	4.1	4.48	5.21	1.01	1.01	1.02	128	153	150	32	32	32	Peptidase aspartic, catalytic domain containing protein
Os02g0475300	8.2	8.89	11.17	2.8	2.16	1.6	229	290	328	93	66	50	Membrane attack complex component/perforin/complement C9 family protein
Os02g0483500	2.76	2.35	2.5	0.72	0.73	0.53	80	76	66	21	21	15	Transferase family protein
Os02g0515200	2.31	2.75	3.21	0.41	0.43	0.13	85	122	105	15	17	5	BAR domain containing protein
Os02g0526400	17.92	16.69	19.03	6.07	4.24	2.76	779	810	754	264	183	117	Similar to ATP-dependent Clp protease ATP-binding subunit
Os02g0527300	57.52	46.45	61.46	7.53	5.51	7.9	1725	1555	1680	226	164	231	Similar to Heat shock transcription factor 31 (Fragment)
Os02g0529450	0.24	0	0	1.26	0.78	0.93	5.81	0	0	30.13	18.43	21.71	Non-protein coding transcript
Os02g0529600	15.47	16.32	20.93	12.08	7.45	6.55	490	577	604	383	234	202	Similar to Xyloglucan 6-xylosyltransferase (EC 2.4.2.39) (AtXT1)
Os02g0530100	4.74	4.6	5.2	21.36	19.44	14.6	60	65	60	271	244	180	Similar to C4-dicarboxylate transporter/malic acid transport protein
Os02g0532300	9.24	9.57	11.76	3.66	4.25	3.3	211	242	243	83	96	70	Hypothetical conserved gene
Os02g0532800	3.6	3.93	6.32	0.78	0.73	0.49	60	73	96	13	12	8	7TM GPCR, rhodopsin-like domain containing protein
Os02g0534400	1.46	2.8	2.39	1	0.87	0.41	51	109	76	35	30	14	Cell wall invertase (EC 3.2.1.26)
Os02g0535901	2.11	2.31	1.22	5.56	7.49	4.14	36	44	19	95	127	69	Cyclin-like F-box domain containing protein
Os02g0539200	0.48	1.38	1.21	0	0.04	0.04	13	42	30	0	1	1	Zinc finger, RING/FYVE/PHD-type domain containing protein
Os02g0539600	1.8	2.22	2.97	7.75	6.09	2.41	40	55	60	172	134	52	SANT domain, DNA binding domain containing protein
Os02g0540700	5.28	6.4	4.96	0.71	0.44	0.45	133	180	114	18	11	11	Similar to Arm repeat-containing protein
Os02g0543000	3.23	6.6	13.83	1.01	0.71	0.62	32	73	125	10	7	6	Abscisic stress ripening protein 1
Os02g0548700	3.74	3.47	4.58	1.38	1.17	0.53	87	90	97	32	27	12	Similar to ubiquitin-protein ligase
Os02g0562600	1.48	1.48	1.39	0.4	0.21	0.33	77	86	66	21	11	17	Similar to Seven trans-membrane protein (Fragment)
Os02g0566400	6.23	8.62	9.39	3.33	2.25	0.84	176	272	242	94.25	63	23	Similar to OSIGBa0152K17.7 protein
Os02g0567200	22.32	22.16	23.41	11.29	10.75	7.73	797.38	883.72	762	403.56	381	269	Protein phosphatase 2C domain containing protein
Os02g0570500	0.27	0.37	0.8	0	0	0.07	7.66	12	21	0	0	2	Similar to Cytochrome P450 family protein, expressed
Os02g0571100	1	0.42	1.75	0.13	0.02	0.05	45	21	72	6	1	2	Ent-copalyl diphosphate synthase, Defense against both fungal pathogen and bacterial pathogen, Biosynthesis of phytoalexi
Os02g0572400	17.67	19.25	21.84	4.92	3.45	2.49	586	725	645.71	150	112	69	Similar to Riboflavin biosynthesis protein ribA, chloroplast precursor [Includes: GTP cyclohydrolase II (EC 3.5.4.25); 3,4-dihydroxy-2-butanone 4- phosphate synthase (DHBP synthase)]
Os02g0575000	40.05	37.6	51.85	10.17	3.49	4.44	417	437	492	106	36	45	Conserved hypothetical protein
Os02g0575200	0.98	0.98	3.9	0.86	0.2	0.2	25	28	91	22	5	5	DNA/pantothenate metabolism flavoprotein, C-terminal domain containing protein
Os02g0575500	9.6	11.33	11.96	5.69	6.07	3.29	353	468	371	189	196	97	Similar to ABC transporter-like
Os02g0575700	2.19	2.66	2.28	0.64	0.97	0.49	96	130	91	28	42	21	Similar to OSIGBa0097P08.1 protein
Os02g0577300	0.83	0.46	0.79	1.54	2.04	1.16	25.94	15.98	22.62	48.32	63.26	35.25	Similar to predicted protein
Os02g0591700	177.96	138.89	244.13	109.36	73.42	78.72	2849	2482	3562	1752	1166	1228	Similar to Candida glabrata strain CBS138 chromosome L complete sequence
Os02g0592400	31.65	32.25	33.53	10.6	10.24	10.14	349	397	337	117	112	109	Hypoxia induced protein conserved region family protein
Os02g0593500	2.7	3.78	3.59	1.25	0.86	0.62	96.6	151.2	117.34	44.94	30.57	21.54	Phosphate transporter family protein
Os02g0594800	4.44	3.65	5.59	2.8	2.04	0.87	136	125	156	86	62	26	No apical meristem (NAM) protein domain containing protein
Os02g0594900	19.49	21.75	20.74	11.94	8.66	6.89	563	701	546	345	248	194	Glycosyl transferase, family 17 protein
Os02g0597200	1.61	1.37	2.29	0.32	0.08	0.41	20	19	26	4	1	5	Conserved hypothetical protein
Os02g0597300	4.57	5.91	6.83	1.19	0.92	1.27	185	267	252	48	37	50	Leucine-rich repeat domain containing protein
Os02g0601800	70.23	55.42	75.29	29.67	28.07	21.87	3533	3128	3452	1485	1394	1066	Bromodomain containing protein
Os02g0604000	0.1	0.13	0	0.34	0.7	0.71	2	3	0	7	14	14	Similar to alpha-L-fucosidase 2
Os02g0605900	5.24	2.65	9.34	0	0	0.19	85	48	138	0	0	3	Similar to Chitinase (EC 3.2.1.14) A
Os02g0606200	2.51	1.85	2.57	0.39	0.51	0	45	37	42	7	9	0	Zinc finger, B-box domain containing protein
Os02g0611800	14.32	20.15	20.83	7.78	5.27	3.57	408	641	541	222	149	99	Similar to Hydroxyanthranilate hydroxycinnamoyltransferase 3
Os02g0614500	20.14	17.91	21.65	9.44	9.07	9.37	524	546	523	264	241	253	Protein of unknown function DUF250 domain containing protein
Os02g0617600	1.05	0.82	1.39	0.42	0.17	0.1	34	30	41	14	6	3	Protein phosphatase 2A, regulatory subunit PR55 domain containing protein
Os02g0619600	0.52	0.94	1.44	0.44	0.06	0.16	23.59	47.92	59.75	20	2.82	7	Zinc finger, RING/FYVE/PHD-type domain containing protein
Os02g0624300	21.17	25.25	30.43	2.96	2.69	1.73	365	485.86	478	51	46	29	R2R3-type MYB transcription factor, Negative regulation of cold tolerance, Maintenance of Pi homeostasi
Os02g0624400	9.55	7.17	10.75	5.05	4.08	2.22	238.93	236.9	255.97	134.91	104	51	Glycosyl transferase, family 8 protein
Os02g0625900	14.06	11.64	14.92	7.83	7.54	4.46	673	622	651	375	358	208	Conserved hypothetical protein
Os02g0626400	133.38	186.33	182.71	92.88	83.16	42.31	5050	8142.99	6256.46	3509	3150	1497	Phenylalanine ammonia-lyase (EC 4.3.1.5)
Os02g0626532	2.38	3.71	4.23	0	0	0	100	174.41	162	0	0	0	Hypothetical gene
Os02g0627100	6.03	7.72	8.2	1.5	0.58	0.87	241	344	298.54	60	23	34	Similar to Phenylalanine ammonia-lyase (EC 4.3.1.5)
Os02g0629200	10.29	13.1	14.6	2.9	2.15	0.66	203	290	265	57	43	13	Similar to cDNA clone:001-039-E03, full insert sequence
Os02g0630300	4.97	3.78	5.23	0.23	0.32	0.51	160.82	138.54	153.72	10	14	22	2OG-Fe(II) oxygenase domain containing protein
Os02g0638650	3.05	3.95	4.97	0.83	0.51	0.27	103	149	153	28	17	9	Pathogenesis-related transcriptional factor and ERF domain containing protein
Os02g0640100	2.96	4.27	2.23	0.99	0.94	1.01	51	82	35	17	16	17	Hypothetical conserved gene
Os02g0646200	2.66	2.43	1.93	0.3	0.56	0.05	53	54	35	6	11	1	Zinc finger, B-box domain containing protein
Os02g0649300	3.71	3.12	3.42	0.5	0.41	0.79	82	77	69	11	9	17	HD-ZIP I protein, Transcription activator, Stress response, Panicle developmen
Os02g0653400	3.47	4.86	3.72	2.58	1.32	0.95	90	140.8	88	67	34	24	Similar to OSIGBa0101C23.8 protein
Os02g0653900	8.17	10.29	9.33	4.2	2.91	2.3	266	374	277	137	94	73	Similar to Avr9/Cf-9 rapidly elicited protein 14 (Fragment)
Os02g0655200	2.46	1.82	1.8	0.58	0.79	0.74	63	52	42	15	20	12	Similar to Ap25
Os02g0656400	1.27	2.61	3.82	3.2	4.36	8.32	10.53	24.1	28.83	26.55	35.85	67.19	Conserved hypothetical protein
Os02g0658800	0.86	0.82	3.4	9.66	7	3.02	19.68	21	71	221.28	159	67.34	Beta-expansin
Os02g0661100	40.16	44.49	44.84	6.26	4.33	9.47	1179	1458	1200	184	126	263	Similar to Trehalose-6-phosphate phosphatase
Os02g0668000	26.67	28.77	34.61	14.51	14.04	14.33	1410.66	1522.56	1566.57	806.88	753.96	736.88	Membrane protein, At2g17000, predicted domain containing protein
Os02g0669100	201.4	165.72	215.92	12.91	13.17	13.59	4318	3966	4219	277	280	284	Dehydrin family protein
Os02g0670900	20.93	23.23	26.36	14.48	11.02	6.32	672	829	742	457	343	197	Similar to amino acid transport protein
Os02g0673500	1.15	0.41	1.16	0.29	0.27	0.23	52	21	48	13	12	10	Basic helix-loop-helix dimerisation region bHLH domain containing protein
Os02g0676800	6.59	7.34	6.88	0.14	0.18	0.15	185	230	176	4	5	4	Similar to Dehydration responsive element binding protein 1E (DREB1E protein)
Os02g0677300	11.08	10.26	7.69	0.14	0.19	1.07	234	242	148	3	4	22	Similar to CRT/DRE binding factor 1
Os02g0681200	7.29	8.94	10.88	6.12	3.47	2.69	125	171	170	105	59	45	Zinc finger, RING/FYVE/PHD-type domain containing protein
Os02g0682300	14.6	21.03	18.51	3.94	3.15	3.93	252	405	291	68	54	66	RING-type E3 ligase, Negative regulation of cuticular wax biosynthesis, Drought stress respons
Os02g0686400	41.3	37.92	59.09	30.37	21.87	15.94	1500	1530	1952	1104	783	559	Similar to Aspartyl-tRNA synthetase (EC 6.1.1.12) (Aspartate--tRNA ligase) (AspRS)
Os02g0686700	22.13	19.9	20.59	2.58	1.5	5.46	283	284	240	33	19	68	Protein of unknown function DUF581 family protein
Os02g0689200	7.44	8.28	11.27	3.84	3.58	1.86	183	228	255	95	88	45	Protein of unknown function DUF250 domain containing protein
Os02g0689500	6.53	5.13	5.54	2.3	2.05	1.88	167.84	147.27	129.71	59.14	52.23	47	Similar to transposon protein
Os02g0693400	11.1	11.05	12.36	4.34	5.59	3.49	536	596	544	210	267.72	164.38	Peptidase C19, ubiquitin carboxyl-terminal hydrolase 2 family protein
Os02g0693700	3.29	4.75	6.11	1.9	1.28	0.36	224	361	366	126	76	24	Hypothetical conserved gene
Os02g0696500	29.91	32.33	32.65	12.86	11.1	11	692	826	658	284	253	248	Concanavalin A-like lectin/glucanase domain containing protein
Os02g0698000	24.75	29.32	32.9	15.81	14.14	5.43	661.37	877.9	805	422.81	378.39	141.54	Similar to Phosphoribulokinase, chloroplast precursor (EC 2.7.1.19) (Phosphopentokinase) (PRKase) (PRK)
Os02g0699700	5.09	7.34	11.17	4.57	3.95	1.83	230	374	462	207	176	78	Similar to DNA topoisomerase II
Os02g0704300	9.06	9.39	11.63	2.14	2.65	1.45	224	259	262	53	65	35	Conserved hypothetical protein
Os02g0705100	3.52	4.73	5.58	1.37	1.18	0.68	90	135	130	35	30	17	Alpha/beta hydrolase fold-1 domain containing protein
Os02g0705400	18.5	19.6	27.05	9.87	8.56	7.07	287	341	382	154	132	107	Similar to Pathogen induced protein 2-4
Os02g0705550	0.96	0.89	1.34	0.36	0.16	0.03	29.61	30.7	37.79	11.05	4.93	1	Non-protein coding transcript
Os02g0707200	1.03	1.07	1.66	0.11	0.05	0.06	19	22	28	2	1	1	Similar to Dof-like protein 34
Os02g0712500	15.65	20.57	18.38	5.92	5.54	6.27	584	857	625	221	205	228	Protein of unknown function DUF23 family protein
Os02g0712700	1.47	1.67	2.02	1.22	0.49	0.24	64	81	80	53	21	10	Concanavalin A-like lectin/glucanase domain containing protein
Os02g0713700	2.16	2.06	1.79	0.53	0.14	0.44	61	65	46	15	4	12	Protein of unknown function DUF296 domain containing protein
Os02g0715300	7.53	8.72	10.49	4.45	3.46	2.27	126	163	158	73	57	37	Conserved hypothetical protein
Os02g0717600	4.03	4.52	5.18	1.76	1.36	0.98	135	169	158	59	45	32	Similar to predicted protein
Os02g0718100	4.03	1.72	6.53	0.6	0.2	0.41	40	19	59	6	2	4	Non-protein coding transcript
Os02g0720100	13	14.41	13.3	8.5	7.11	4.49	223	276	208	146	121	75	Cupredoxin domain containing protein
Os02g0720600	2.15	3.14	3.12	0.76	0.87	0.46	62	101	82	22	25	13	Peptidase A1 domain containing protein
Os02g0726500	9.48	8.4	9.16	3.95	4.45	4.14	369	365	325	154	172	157	Protein of unknown function DUF246, plant domain containing protein
Os02g0728300	1.66	0.75	2.41	0.73	0.3	0	37.71	19.04	49.86	16.6	6.81	0	Similar to ASC1-like protein 2
Os02g0728401	4.15	4.74	5	0.94	1.96	1.27	90.29	114.96	99.14	20.4	42.19	27	Hypothetical gene
Os02g0730300	13.54	15.78	17.48	7.84	6.38	5.34	504	599	573	256	206	164	Similar to Potassium transporter HAK3p (Fragment)
Os02g0731900	0.56	1.34	1.58	0.41	0.38	0.12	19	51	49	14	13	4	Similar to 3-ketoacyl-CoA synthase
Os02g0732200	14.77	15.11	17.22	6.4	5.61	4.97	573.1	654.5	609.03	248.54	215.99	187.86	Armadillo-like helical domain containing protein
Os02g0732800	0.95	0.98	0.77	2.59	2.52	1.74	19	22	14	52	50	34	Similar to Anther-specific proline-rich protein APG
Os02g0733900	5.2	5.91	6.69	0.4	0	0.31	52	66	61	4	0	3	Conserved hypothetical protein
Os02g0739100	32.08	43.77	47.08	22.31	19.63	12.75	1526	2324	2041	1062	926	591	Similar to Formin-like protein 16
Os02g0739400	31.88	33.2	38.13	11.03	10.35	13.41	910	1058	992	315	293	373	Similar to Avr9/Cf-9 rapidly elicited protein 231 precursor
Os02g0739700	2.06	2.39	3.05	0.61	0.85	0.82	54	70	73	16	22	21	E2F Family domain containing protein
Os02g0740400	11.27	11.85	17.29	1.11	2.48	1.11	276	337	401	27	61	25	Similar to GSDL-motif lipase
Os02g0740600	16.09	13.73	19.44	0.76	1.21	0.78	148	141	163	7	11	7	Conserved hypothetical protein
Os02g0740700	5.78	9.54	7.29	1.46	1.06	0.56	127	234	146	32	23	12	Matrix metalloproteinase, Plant development, Symplastic apoplastic transpor
Os02g0741800	31.6	27.85	35.79	18.34	14.44	13.36	1114	1096	1150	647	505	459	Similar to Permease 1
Os02g0744650	2.2	2.46	3.29	1.05	0.81	0.46	44	55	60	21	16	9	Similar to CSLA1-cellulose synthase-like family A; mannan synthase
Os02g0744700	1.66	2.08	1.96	1.14	0.72	0.28	73	100	78.33	48	30.61	12.14	Similar to Starch synthase isoform zSTSII-2 (EC 2.4.1.21)
Os02g0744900	20.13	23.28	25.44	8.85	8.5	4.33	610.95	789	703.86	268.8	255.95	128	Geranylgeranyl reductase (EC:1.3.1.83), Chlorophyll and alpha-tocopherol synthesis, Response to light stress, Protection of photooxidative damag
Os02g0748300	58.27	58.96	57.67	20.39	18.01	14.11	1557	1810	1531	546	578	378	Similar to VMP3 protein
Os02g0752800	14.19	15.94	20.26	9.79	7.99	5.1	389.8	488.72	507.23	269.03	217.72	136.55	Similar to Dehydration responsive element binding protein 2B (DREB2B protein)
Os02g0753850	2.36	2.51	3.83	1.11	0.37	0.68	35.75	42.51	52.81	16.83	5.53	10	Non-protein coding transcript
Os02g0753900	2.74	2.47	3.91	0.78	0.31	0.57	39.25	39.49	51.19	11.17	4.47	8	Hypothetical conserved gene
Os02g0755000	4.22	4.32	6.67	3.07	1.88	1.24	188	215	271	137	83	54	Putative methyltransferase, Pectin synthesis and methylesterification, Root development, Cellular adhesio
Os02g0756200	14.57	15.4	10.02	5.81	3.34	3.4	273	322	171	109	62	62	Similar to Phi-1-like phosphate-induced protein
Os02g0756800	43.95	52.97	50.04	9.01	4.94	7.69	892	1200	925.52	183	99.5	152	Phosphate-induced protein 1 conserved region family protein
Os02g0757100	17.17	18.94	22.25	6.97	5.65	6.38	337	415	398	137	110	122	Similar to Phi-1 protein
Os02g0759400	9.97	11.33	10.22	0.31	0.18	0.5	287	364	268	9	5	14	Zinc finger, RING/FYVE/PHD-type domain containing protein
Os02g0761000	16.8	11.71	17.1	7.69	7.66	7.15	347	270	322	159	157	144	Similar to Transcription factor MADS55
Os02g0763200	4.8	6.51	8.47	3.42	2.43	0.92	171	259	275	122	86	32	Similar to Galactoside 2-alpha-L-fucosyltransferase (EC 2.4.1.69) (Xyloglucan alpha-(1,2)-fucosyltransferase) (AtFUT1)
Os02g0764500	2.41	2.53	4.32	1.06	0.71	0.6	41	48	67	18	12	10	Similar to Lhca5 protein
Os02g0764700	13.95	13.32	12.76	0.99	0.6	2.44	211	225	176	15	9	36	Similar to Ethylene-responsive transcription factor 4 (Ethylene-responsive element binding factor 4) (Related to APETALA-2 protein 5) (EREBP-4) (AtERF4)
Os02g0766600	48.69	43.39	37.94	73.33	94.87	122.69	773	769	549	1165	1494	1898	Protein of unknown function DUF1685 family protein
Os02g0766700	8.14	7.94	11.07	2.37	1.96	2.54	247	269	306	72	59	75	bZIP transcription factor, Regulation of ABA signaling and biosynthesis, Drought resistanc
Os02g0767500	41.3	41.25	75.42	31.3	23.17	17.38	1105	1232	1839	838	615	453	Mitochondrial phosphate transporter
Os02g0767600	3.56	4.5	2.45	10.67	9.94	9.33	83	117	52	249	230	212	Similar to RHC1A
Os02g0771700	13.98	14.46	18.54	6.7	4.82	2.12	446	515.06	539	213.8	152.39	65.8	Glycoside hydrolase, family 17 protein
Os02g0777400	0.46	0.42	0.39	1.85	2.48	1.76	13	13	10	52	69	48	Similar to ER (ERECTA); transmembrane receptor protein kinase
Os02g0777800	2.81	4.49	3.35	0.59	0.62	0.23	138	246	150	29	30	11	Protein kinase, catalytic domain domain containing protein
Os02g0780700	15.27	15.29	15.66	7.5	6.74	5.86	671	750	627	330	294	251	Lipase, class 3 family protein
Os02g0781300	1.69	2.34	1.1	0.08	0	0	22	34	13	1	0	0	Similar to AP2/ERF domain-containing transcription factor
Os02g0787600	0.73	0.84	1.04	0.2	0.34	0.06	40.89	52.9	52.79	10.94	18.62	3	Glutamate receptor-related domain containing protein
Os02g0789100	3.53	4.47	4.58	1.67	2.12	0.7	165	233	194.97	78	98	32	Similar to predicted protein
Os02g0789600	66.77	63.29	70.92	31.47	30.46	29.15	2464	2607	2385	1162	1115	1048	Similar to DEM2
Os02g0791450	3.73	3.5	2.93	0.22	1.73	0.42	73.82	77.26	52.84	4.34	34.03	8.09	Hypothetical protein
Os02g0796600	8.94	8.25	6.38	13.16	17.41	18.08	203	209	132	299	392	400	Esterase/lipase/thioesterase domain containing protein
Os02g0797400	4.45	3.16	9.16	2.46	1.57	0.62	192	152	360	106	67	26	MCM family protein
Os02g0803300	18.96	22.05	22.69	8.6	7.2	5.26	684.98	888.99	746.99	310.97	258	185	Epsin-like, N-terminal domain containing protein
Os02g0806400	9.86	14.44	11.93	5.31	5.44	4.35	184.91	264.35	184.12	103.67	99.03	86.72	Similar to Gata zn finger family protein
Os02g0813600	2.43	3.79	4.14	0.85	0.53	0.4	69	120	107	24	15	11	Thiolase-like, subgroup domain containing protein
Os02g0814000	34.16	40.39	50.5	8.65	8.32	8.98	691	912	931	175	167	177	Protein of unknown function DUF862, eukaryotic domain containing protein
Os02g0816400	2.54	3.17	2.34	6.64	7.69	4.14	147	199	121	378	434	229	Protein of unknown function DUF3741 domain containing protein
Os02g0816600	14.67	13.26	17.4	5.2	4.1	4.09	258	288	281	95	71	64	Similar to ABC(yeast) homolog1
Os02g0823100	39.67	45.21	37.05	8.6	9.59	6.9	867	1103	738	188	208	147	Similar to Plasma membrane intrinsic protein (Plasma membrane integral protein ZmPIP1-5)
Os02g0828100	0.08	0.25	0.17	0.47	0.51	0.76	2	7	4	12	13	19	BRO1 domain containing protein
Os02g0833200	3.01	2.51	2.65	1.4	1.32	0.97	131	122	105	61	57	41	Hypothetical conserved gene
Os03g0100200	9.77	12.49	15.22	3.96	3.72	4.07	143	204	203	58	54	58	Transcriptional coactivator/pterin dehydratase family protein
Os03g0110600	1.55	2.12	2.1	0.61	0.62	0.21	38	58	47	15	15	5	Similar to LysM domain containing protein, expressed
Os03g0111400	11.14	13.73	13.55	4.74	3.34	5.55	101	139	112	43	30	49	Heavy metal transport/detoxification protein domain containing protein
Os03g0112950	8.46	13.05	6.15	15.34	23.71	25.35	86	148	57	156	239	251	Non-protein coding transcript
Os03g0114700	14.64	11.74	11.42	4.37	4.77	6.35	201	180	143	60	65	85	Non-protein coding transcript
Os03g0114800	19.89	16.58	21.39	3.67	3.29	4.66	555	532	532	102	86	105	Protein of unknown function DUF791 family protein
Os03g0116400	12.61	16.67	14.08	1.41	1.11	1.81	286	422	291	32	25	40	Similar to Membrane protein
Os03g0119300	3.4	3.85	3.53	2.2	1.1	0.52	147	186	139	95	47	22	Peptidase S8, subtilisin-related domain containing protein
Os03g0121200	41.47	46.8	50.41	20.35	20.32	17.14	955	1194	1034.1	475.07	459	380	Similar to Peroxidase 1
Os03g0121700	3.96	2.45	3.46	1.84	0.56	0.81	69.79	48.28	55.56	32.52	9.8	13.93	Similar to Nascent polypeptide-associated complex alpha subunit-like protein 3 (NAC-alpha-like protein 3) (Alpha-NAC-like protein 3)
Os03g0122300	1.62	1.6	2.25	0.45	0.52	0.23	32.52	38	42.91	9	11	3.83	Similar to Flavanone 3-hydroxylase-like protein
Os03g0123800	3.64	3.6	4.59	1.14	2.19	0.89	67	74	77	21	40	16	Similar to Hydrolase
Os03g0124300	39.06	44.09	51.1	24.18	22.72	15.35	1028	1299	1226	637	594	394	Similar to ATP binding protein
Os03g0125100	6.18	6.56	5.93	1.97	1.26	1.55	119	141	104	38	24	29	Beta-carotene hydroxylase, Drought and oxidative stress resistanc
Os03g0126800	131.31	125.65	148.59	43.51	45.53	39.7	3133.49	3347.13	3231.8	1039.17	1077.68	923.16	Similar to CBL-interacting protein kinase 9
Os03g0126825	12.12	12.04	15.15	5.66	4.24	5.25	502.51	556.87	572.2	234.83	174.32	211.84	Hypothetical gene
Os03g0127500	5.35	3.78	6.51	1.56	1.1	1.01	147	116	163	43	30	27	bZIP transcription factor, bZIP-1 domain containing protein
Os03g0128800	0.93	1.33	1.83	0.53	0.24	0.1	20	32	36	11	5	2	Conserved hypothetical protein
Os03g0129100	3.82	3.63	5.11	0.33	0.58	0.12	127	135	155	11	19	4	Seven transmembrane protein MLO2
Os03g0129400	0.11	0.49	0.36	4.46	2.08	2.35	1	5	3	41	19	21	Conserved hypothetical protein
Os03g0131200	24.89	38.26	36.87	11.3	16.37	7.53	758	1286	1017	341	487	219	Catalase, Hydrogen peroxide-induced leaf cell deat
Os03g0132000	6.77	8.53	12.47	5.75	4.6	1.68	227	319	381	193	153	55	Similar to 4-coumarate-CoA ligase-like protein
Os03g0132200	5	4.19	6.43	3.33	1.57	0.88	93	87	108.97	61.98	29	16	Expansin-like protein A
Os03g0133400	8.81	9.21	12.2	4.3	1.73	1.35	221	258	279	108	43	33	Peptidoglycan-binding Lysin subgroup domain containing protein
Os03g0133800	2.62	3.12	3.28	1.06	0.82	0.72	92.48	122.68	105.32	37.49	28.71	24.83	Similar to predicted protein
Os03g0138700	1.98	3.43	2.2	0.79	0.9	0.45	73	141	74	29	33	16	TGF-beta receptor, type I/II extracellular region family protein
Os03g0140900	4	3.69	5.08	0.71	0.38	0.69	95	98	110	17	9	16	Conserved hypothetical protein
Os03g0141200	128.6	144.45	124.71	29.81	29.54	26.48	4406	5524	3894	1022	1004	884	Similar to Beta-amylase PCT-BMYI (EC 3.2.1.2)
Os03g0144800	13.4	12.03	16.64	7.61	5.33	5	570	571	645	324	225	207	Similar to Xyloglucan galactosyltransferase KATAMARI 1 (EC 2.4.1.-) (MURUS3 protein)
Os03g0147400	42.42	57.82	56.91	30.15	26.1	12.29	1564	2407	1909	1121	929	418	Divalent ion symporter domain containing protein
Os03g0148000	1.19	1.38	0.89	0.23	0.35	0.08	31	40	21	6	9	2	Protein of unknown function DUF677 family protein
Os03g0148700	4.33	6.32	7.29	0.6	0.88	0.27	98	202	138	15	25	4	Similar to Calcium/calmodulin-regulated receptor-like kinase
Os03g0150600	3.03	4.78	4.05	1.68	0.76	0.47	92	162	112	51	23	14	Pi transporter, Pi homeostasi
Os03g0152400	7.17	8.23	9.01	4.56	4.31	2.36	228	292	261	145	136	73	Similar to 4-coumarate--CoA ligase-like 1
Os03g0154100	2.36	3.44	3.18	0.4	0.26	0.26	65	106	80	11	7	7	Aromatic-ring hydroxylase family protein
Os03g0154750	16.66	11.68	24.28	8.08	5.01	5.83	153.32	119.92	203.56	74.39	45.76	52.3	Hypothetical gene
Os03g0161200	2.25	2.69	3.47	1.14	0.78	0.37	87	115.89	122	44	30	14	Similar to Sulphate transporter
Os03g0165400	5.92	6.47	8.73	3.94	3.12	1.75	292	329	391	187	150	66	Similar to Relative to SR12 protein (Fragment)
Os03g0169600	2.21	1.45	2.32	0.69	0.52	0.29	66	48.26	63.24	20.57	15.34	8.54	Dof (DNA binding with one finger) transcription factor, Regulation of Flowering time, Brassinosteroid (BR) signaling to modulate plant architectur
Os03g0170100	2.13	3.46	3.01	0.51	0.51	0.21	21	38	27	5	5	2	Conserved hypothetical protein
Os03g0171600	68.39	80.28	76.53	37.08	35.56	21.15	2067	2705	2087	1113	1061	613	F-box protein containing a Kelch repeat motif, Reguration of leaf senescence, seed size and grain numbe
Os03g0178400	6.37	5.29	9.24	2.67	1.81	1.74	124	115	164	52	35	33	Alpha/beta hydrolase fold-1 domain containing protein
Os03g0179700	7.08	8.7	8.87	2.75	3.28	1.22	113	155	129	44	52	19	Similar to OSIGBa0140O07.11 protein
Os03g0180800	5.47	4.07	5.17	1.45	1.64	2.09	94	78	81	25	28	35	TIFY domain-containing transcriptional regulator, Salt and dehydration stress toleranc
Os03g0180900	23	24.2	21.19	6.88	5.41	5.79	424	498	356	127	99	104	Tify domain containing protein
Os03g0181100	39.26	34.97	37.87	11.72	11.39	10.12	553	553	488	167	163	141	Tify domain containing protein
Os03g0187400	4.75	3.97	5.87	1.19	1.03	0.94	88	82	99	22	19	17	Zinc finger, FYVE/PHD-type domain containing protein
Os03g0187550	1.4	1.14	1.45	0.81	0.26	0.16	49.56	44.93	46.6	28.48	9.22	5.41	Hypothetical gene
Os03g0187600	38.36	36.3	52.05	10.75	8.29	6.03	722.44	763.07	893.4	202.52	154.78	110.59	GRAM domain containing protein
Os03g0187700	30.23	33.35	34.56	14.81	14.69	17.89	359	442	374	176	173	207	Target SNARE coiled-coil region domain containing protein
Os03g0188100	3.31	3.48	4.2	1.57	1.33	1.12	103	121	119	49	41	34	Similar to transparent testa 12 protein
Os03g0188200	6.6	7.64	7.51	2.89	3.06	2.08	137	177	142	60	63	42	Zinc finger, RING/FYVE/PHD-type domain containing protein
Os03g0188900	2.73	3.3	3.02	0.47	0.64	0.67	71	92	72	11	16	17	Similar to HAHB-7 (Fragment)
Os03g0189100	12.98	14.32	12.57	4.14	3.54	3.78	229	282	202	73	62	65	Uncharacterised protein family UPF0503 domain containing protein
Os03g0190300	11.75	9.52	8.9	0.32	0.46	0.21	371.88	336.35	256.77	10.15	14.45	6.37	Similar to protein binding protein
Os03g0191900	5.37	7.68	6.2	0.8	0.66	0.76	117.91	188.23	124.17	17.48	14.32	16.23	Pathogenesis-related transcriptional factor and ERF domain containing protein
Os03g0194900	9.64	14.67	15.33	5.5	3.21	1.69	239	403	345	135	79	41	Uncharacterised conserved protein UCP037471 domain containing protein
Os03g0197100	4.76	5.58	5.81	0.69	0.81	0.28	178	233	198	26	30	10.2	Similar to Sugar transporter protein
Os03g0198600	0.83	1.39	1.92	0.46	0.26	0.11	16	30	34	9	5	2	Homeodomain-leucine zipper transcription factor, Regulation of panicle exsertio
Os03g0202300	5.06	5.14	5.73	3.08	3.31	1.38	128	145	132	78	83	34	Similar to radical SAM domain-containing protein
Os03g0203200	9.98	10.67	16.01	8.94	5.85	2.44	246	295	361	221	143	59	Alpha/beta hydrolase, Strigolactone receptor, Strigolactone perception, Reguration of shoot branchin
Os03g0203800	8.97	7.38	11.99	5.41	3.39	2.96	280	257	341	169	105	90	Cyclin D domain containing protein
Os03g0207400	17.81	22.1	26.83	7	6.24	5.91	501	694	688	197	174	162	Similar to Protein phosphatase 2C-like
Os03g0214200	20.46	19.42	21.84	12.01	9.23	8.51	521	552	507	307	233	211	Mediator of OsbZIP46 deactivation and degradation, Negative regulation of ABA signaling and drought toleranc
Os03g0215700	1.11	0.51	1.04	1.81	1.77	1.91	41	21	35	67	65	69	Myosin II heavy chain-like family protein
Os03g0218400	6.75	7.17	9.75	1.03	0.71	0.81	222	263	292	34	23	26	Similar to Hexose transporter
Os03g0220100	14.94	20	19.64	7.41	6.32	2.94	469.41	701.32	562.37	233	197	90	beta-ketoacyl-CoA synthase, Homolog of Arabidopsis CER6, Leaf cuticular wax synthesis, Very-long-chain fatty acid (VLCFA) elongatio
Os03g0224700	16.65	15.87	17.42	7.38	7.84	7.37	471	501	449	209	220	203	Similar to HSP protein (Fragment)
Os03g0231950	3.58	4.21	2.92	12.51	15.25	14.74	70	92	52	245	296	281	Similar to Helix-loop-helix DNA-binding domain containing protein, expressed
Os03g0236200	7.94	10.19	9.86	0.66	0.9	0.21	266	381	301	22	30	7	Similar to Glutamate decarboxylase isozyme 3 (EC 4.1.1.15)
Os03g0239200	13.46	14.77	20.41	6.3	4.45	3.57	571	698	789	267	185	147	Similar to CONSTANS interacting protein 6
Os03g0240400	2.28	3.07	1.96	8.93	10.33	3.66	111	167	87	436	500	174	Conserved hypothetical protein
Os03g0240600	1.91	3.53	2.1	0.67	1.36	0.58	51	105	51	18	36	15	U-box containing E3 ligase, Response to phosphate starvatio
Os03g0240700	21.16	18.58	24.81	8.43	7.6	8.94	306	300	327	122	109	126	Similar to Erwinia induced protein 2
Os03g0241900	122.22	113.43	120.61	12.97	12.16	24	3617	3747	3253	352	357	614	Similar to Senescence-associated protein 12
Os03g0242300	8.3	11	11.29	4	4.75	2.76	237.71	351.69	294.68	114.62	134.87	77	Hypothetical protein
Os03g0243700	6.03	6.76	4.69	1.88	1.89	0.6	144	180	102	45	44.82	13.99	Similar to Glycosyl hydrolase family 10 protein, expressed
Os03g0245700	5.54	8.75	8.32	3.82	3.53	0.97	193	340	264	133	122	33	Thiolase-like, subgroup domain containing protein
Os03g0246500	29.96	28.92	35.03	19.66	14.87	11.4	2015	2171	2147	1323	992	747	Protein of unknown function DUF869, plant family protein
Os03g0247900	17.35	18.17	15.09	4.44	3.67	4.98	515	602	408	132	108	144	F5O11.14 (ACR8)
Os03g0251500	2.87	3.58	2.99	1.59	1.65	0.8	144	201	137	80	82	39	Similar to T-cell immune regulator 1 transcript variant 3 (Fragment)
Os03g0259100	18.4	11.11	33.35	10.18	4.39	3.96	224	151	370	124	53	47	Similar to Basic blue protein (Cusacyanin) (Plantacyanin) (CBP)
Os03g0263700	24.51	23.22	23.99	10.4	8.35	10.5	278	294	248	118	94	116	Similar to glycine-rich protein
Os03g0264150	16.37	17.86	18.67	4.02	3.45	3.46	607.67	739.97	631.53	149.3	127.15	125.01	Hypothetical gene
Os03g0264300	15.71	17.03	16.08	2.47	3.64	2.9	417.33	505.03	389.47	65.7	95.85	74.99	Similar to Protein kinase domain containing protein, expressed
Os03g0265001	0.13	0.28	0.27	0.54	0.55	0.65	9.03	21.23	17.1	37.16	37.18	43.18	Hypothetical gene
Os03g0265100	16.54	17.52	14.83	33.18	42.35	51.48	557.97	659.77	455.9	1119.84	1416.82	1691.82	Glycosyltransferase, Leaf senescenc
Os03g0265900	7.64	7.38	9.12	29.71	23.78	14.99	102	110	111	397	315	195	Conserved hypothetical protein
Os03g0267100	0.86	0.78	1.42	0.2	0.25	0.26	57.34	58.48	86.54	13.47	16.71	16.89	Hypothetical protein
Os03g0267200	4.49	5.91	8.36	2.51	2.26	2.54	52.66	77.52	89.46	29.53	26.29	29.11	Low molecular mass heat shock protein Oshsp17.7
Os03g0267300	9.94	10.91	13.08	6.64	6.62	2.16	232	284	278	155	153	49	Similar to Fructose-1,6-bisphosphatase, chloroplast precursor (EC 3.1.3.11) (D- fructose-1,6-bisphosphate 1-phosphohydrolase) (FBPase)
Os03g0268600	29.58	27.52	34.45	8.05	9.07	11.17	818.01	849.31	868.15	222.78	248.78	300.82	Similar to Protein phosphatase type 2C
Os03g0268750	0.47	0.72	0.94	0.14	0.14	0.1	10.99	18.69	19.85	3.22	3.22	2.18	Hypothetical gene
Os03g0269300	1.71	2.59	4.67	0.23	0.47	0.66	54	93	134	7	15	20	Protein kinase-like domain containing protein
Os03g0269900	13.49	14.23	13.96	5.9	5.69	6.08	466.36	549.33	439.77	204.13	195.12	204.78	Protein of unknown function DUF604 family protein
Os03g0270500	0.63	0.79	0.93	0.05	0	0.08	11.8	16.58	16	1	0	1.45	Protein of unknown function DUF668 family protein
Os03g0270600	0.72	0.97	1.35	0	0.08	0.1	18.2	27.42	31	0	2	2.55	Cytochrome c domain domain containing protein
Os03g0271300	1.16	1.07	0.81	3.09	2.95	2.22	36	37	23	96	91	67.13	Similar to Pentatricopeptide repeat protein PPR868-14
Os03g0274000	93.43	84.29	123.19	45.95	37.32	28.46	2566	2576	3105	1310	1090	691	Oxysterol-binding protein family protein
Os03g0276500	138.08	120.62	182.1	14.3	13.7	13.4	5161.6	5033	6204	535	508	488	Similar to Heat shock protein 70
Os03g0278200	28.02	34.24	36.01	15.98	14.08	9.24	1162	1584.73	1306	649.25	565	342	NAD(P)-binding domain containing protein
Os03g0281000	17.1	17.75	21.38	11.52	7.75	5.86	743	861	847	501	334	248	Similar to Ankyrin-like protein
Os03g0281500	3.9	3.26	5.57	2.5	2.46	1.01	193.32	180.74	252.03	124.37	121.25	49.07	Catharanthus roseus receptor-like kinase1-like kinas
Os03g0285800	15.72	18.15	18.51	4.66	4.22	2.81	369	476	395	110	98	65	MAP Kinase
Os03g0286300	42.97	46.58	50.86	26.78	25.47	17.58	1030	1262	1116	637	590	410	Similar to Phosphate/phosphoenolpyruvate translocator protein-like
Os03g0287800	6.64	7.57	4.99	2.47	2.45	1.77	128.96	164.26	88.39	48.05	47.31	33.58	Similar to beta3-glucuronyltransferase
Os03g0288000	112.1	146.52	114.71	45.52	54.22	48.82	831.58	1207.96	775.34	355.55	414	372.63	Similar to Metallothionein
Os03g0288700	7.24	8.25	10.21	3.77	2.94	2.17	144	183	185	75	58	42	Phosphatidic acid phosphatase type 2/haloperoxidase domain containing protein
Os03g0290300	53.77	48.82	74.67	4.58	2.92	3.65	892	904	1129	76	48	59	Similar to W-3 fatty acid desaturase (Fragment)
Os03g0291500	37.56	51.78	46.38	32.02	22.02	13.72	1396	2148	1571	1191	812	497	Asparagine synthetase, Biosynthesis of asparagine following the supply of ammoniu
Os03g0292100	28.09	30.87	32.84	14.48	10.87	10.55	795	975	847	410	305	291	Hypothetical conserved gene
Os03g0292200	13.82	13.85	15.22	6.79	6.71	5.2	303	339	304	149	146	111	Adenine nucleotide translocator 1 domain containing protein
Os03g0293000	70.62	67.39	67.23	26.79	30.44	34.66	2131	2270	1849	809	911	1019	Similar to DnaJ domain containing protein, expressed
Os03g0294700	1.8	1.56	2.26	1.01	0.73	0.48	69	67	79	39	28	18	Putative E3 ubiquitin ligase, Ethylene-overproduction protein1, Drought and submergence tolerance, Regulation of ethylene synthesi
Os03g0297000	8.21	7.77	12.28	1.5	1.12	1.47	113	123	157	21	16	20	Protein of unknown function DUF538 family protein
Os03g0297600	0.36	0.64	0.96	2.82	1.91	1.05	7	14	17	55	37	20	Streptomyces cyclase/dehydrase family protein
Os03g0299200	5.9	5.47	9.06	1.28	0.57	0.42	115	119	161	25	11	8	Similar to Alcohol dehydrogenase (Fragment)
Os03g0300000	23.9	24.92	28.96	12.44	10.75	9.89	491.91	562.32	531.08	252.58	217.18	192.64	Similar to Xyloglucan 6-xylosyltransferase (EC 2.4.2.39) (AtXT1)
Os03g0300100	7.2	7.33	7.87	3.56	3.16	1.67	298.09	338.68	296.92	147.42	129.82	67.36	Hypothetical protein
Os03g0301200	43.07	46.52	52.48	14.26	10.94	12.48	1682	2027	1868	557	423	474	COBRA-like protein 7 precursor
Os03g0301700	6.91	6.77	7.99	3.62	2.43	3	227	248	239	119	80	96	Similar to Calmodulin-binding protein phosphatase
Os03g0302200	61.12	71.76	59.67	28.63	26.52	25.07	3445	4515	3065	1615	1483	1377	Zinc finger, RING/FYVE/PHD-type domain containing protein
Os03g0302800	22.04	25.28	31.02	9.16	4.96	8.6	421	539	540	175	93.96	160	Similar to Long cell-linked locus protein
Os03g0305400	33.96	39.06	39.11	21.18	15.36	16.13	564	724	592	352	253	261	UspA domain containing protein
Os03g0305800	1.56	2.43	2.14	0.84	0.49	0.14	44.74	77.87	56	24	14	4	Galactosyl transferase family protein
Os03g0307000	33.22	29.95	39.9	6.74	5.27	9.93	635	639	695	129	100	185	Conserved hypothetical protein
Os03g0308800	7.49	7.86	8.54	2.57	2.91	1.74	229	270	238	85	94	54	Tetratricopeptide-like helical domain containing protein
Os03g0310800	68.34	54.52	70.78	14.32	13.55	23.45	1068	951	1008	224	210	357	Similar to Hypersensitive reaction associated Ca2+-binding protein
Os03g0311000	0	0.14	0	0.74	0.75	0.28	0	2.69	0	13	13	4.82	Hypothetical protein
Os03g0313100	0.76	0.68	1.55	0.33	0.18	0.15	21	21	39	9	5	4	Similar to ANT-like protein
Os03g0314200	13.13	15.68	19.6	9.43	7.55	6.23	472	629	642	339	269	218	Cas1p-like family protein
Os03g0315400	8.88	10.68	7.57	0.92	0.44	0.6	242	325	188	25	12	16	Similar to Typical P-type R2R3 Myb protein (Fragment)
Os03g0316200	40.54	47.83	45.01	13.78	10.78	11.77	944	1243	955	321	249	267	Similar to Galactinol synthase (Fragment)
Os03g0316900	14.19	12.67	17.2	7.21	5.38	5.73	287	286	317	146	108	113	Similar to NBD-like protein
Os03g0319300	118.88	114.99	159.63	40.8	34.03	30.94	1680	1814	2056	577	477	426	Calmodulin, Ca<sup>2+</sup> sensor, Ca<sup>2+</sup> signalling, Thermotoleranc
Os03g0321000	25.13	20.17	26.88	11.69	9.85	11.64	432	387	421	201	168	195	Similar to Steroid membrane binding protein-like
Os03g0322600	2.28	2.05	2.74	6.9	3.64	3.65	43	43	47	130	68	67	Conserved hypothetical protein
Os03g0323200	12.68	20.13	23.43	8.82	4.98	1.94	660.89	1137	936.65	403	283	88	Similar to Magnesium-chelatase subunit H family protein, expressed
Os03g0326000	2.33	2.64	4.66	1.09	0.55	0.42	34	43	62	16	8	6	Phospholipid-transporting ATPase 1 (EC 3.6.3.1) (Aminophospholipid flippase 1)
Os03g0326100	1.39	1.22	0.91	0.27	0.18	0.07	62	61	37	12	8	3	Phospholipid-transporting ATPase 1 (EC 3.6.3.1) (Aminophospholipid flippase 1)
Os03g0327100	20.53	23.41	22.09	7.91	6.49	3.48	612	779	600	236	192	101	Similar to CUC1
Os03g0327600	268.53	260.39	389.57	157.88	111.49	91.88	7862	8510	10395	4626	3238	2621	Ricin B-related lectin domain containing protein
Os03g0330200	4.34	9.41	4.96	2.46	2.44	2.16	122	295	127	69	68	59	2,3-bisphosphoglycerate-independent phosphoglycerate mutase (EC 5.4.2.1) (Phosphoglyceromutase) (BPG-independent PGAM) (PGAM-I)
Os03g0334200	5.91	6.76	6.62	1.91	1.57	1.4	263.35	329.23	265.42	85.34	68.65	59.92	Protein of unknown function DUF3133 domain containing protein
Os03g0339900	0.3	0.52	0.39	2.77	3	1.35	19	36	22	173	186	82	Similar to Serine/threonine protein kinase
Os03g0341000	2.07	1.81	1.48	4.14	3.81	4.14	40	39	26	80	73	78	Similar to AP2 domain containing protein RAP2.2 (Fragment)
Os03g0351300	33.98	35.56	33.96	16.99	16.13	13.73	909	1062	828	455	428	358	Similar to beta-amylase
Os03g0374400	6.12	5.75	8.21	3.92	3.05	2.63	184	193	225	118	91	77	SNARE associated Golgi protein domain containing protein
Os03g0374500	7.33	7.39	6.99	1.49	1.51	1.73	211	237.49	183.51	42.91	43	48.55	Similar to calmodulin-binding family protein
Os03g0376900	20.02	16.47	23.12	12.82	9.08	6.93	565	527	599	362	259	190	Nucleotide-binding, alpha-beta plait domain containing protein
Os03g0379300	22.95	23.75	26.28	11.2	7.39	10.25	432	499	451	211	138	188	Helix-loop-helix DNA-binding domain containing protein
Os03g0382350	0.45	0.25	0.25	1.95	1.59	1.31	8	5	4	34.68	28.05	22.61	Hypothetical conserved gene
Os03g0393700	5.64	6.74	10.25	2.25	3.21	1.99	146	195	219	58	82	50	Similar to Serine carboxypeptidase family protein, expressed
Os03g0402800	34.57	31.94	38.51	14.32	14.56	13.92	675	697	686	280	282	265	Tify domain containing protein
Os03g0405900	52.34	47.2	73.04	34.82	28.52	21.74	1796.69	1808.64	2285	1196	971	727	Hypothetical conserved gene
Os03g0407900	8.61	8.29	7.17	2.25	1.57	1.16	265.91	285.74	201.84	69.49	48	35	Similar to Serine/threonine protein kinase-like
Os03g0411800	0.41	0.45	0.99	2.48	2.32	1.07	9	11	20	55	51	23	Similar to Metal transport protein
Os03g0412400	1.14	1.41	2.5	0.38	0.22	0.11	21	29	42	7	4	2	Conserved hypothetical protein
Os03g0413100	20.48	19.82	20.1	9.9	9.01	7.74	553	650.48	508.26	298.37	264.33	223.42	Similar to ACR4
Os03g0438100	16.89	16.83	25.04	10.94	12.36	5.69	338	374	455	213	244	111	Allene oxide cyclase, Biosynthesis of jasmonic acid, Defence respons
Os03g0439000	3.76	3.37	0.93	5.16	5.69	6.35	62	62	14	85	93	102	Conserved hypothetical protein
Os03g0448500	1.11	1.51	0.62	3.79	3.18	1.57	71	107	39	256	206	99	Similar to Calcineurin B-like protein 7
Os03g0567600	22.42	25.02	29.7	11.54	8.74	5.68	755	946.48	864	391.85	290	183	Glycosyltransferase AER61, uncharacterized domain containing protein
Os03g0572900	5.12	6.98	6.55	2.79	3.26	1.74	163	248	190	89	103	54	Multi antimicrobial extrusion protein MatE family protein
Os03g0574900	5.53	4.19	8.05	0.36	0.47	0.22	260	220	345	17	22	10	Similar to Potassium transporter
Os03g0575200	0.52	0.78	0.57	0.1	0.08	0.15	25	42	25	5	4	7	Similar to Potassium transporter
Os03g0582200	4.67	4.76	4.59	2.23	2.15	1.71	109	126	100	52	51	41	SCAMP family protein
Os03g0586400	0.33	0.45	0.55	1.51	1.2	0.34	15	23	23	69	54	15	Conserved hypothetical protein
Os03g0586500	5.24	8.23	7.15	26.21	23.81	12.89	98	172	122	491	442	235	Similar to chloroplast post-illumination chlorophyll fluorescence increase protein
Os03g0592500	74.8	94.13	106.55	43.34	35.76	17.94	1305	1768	1669	796	651	310	Similar to Photosystem II type II chlorophyll a/b binding protein (Fragment)
Os03g0597600	7.51	8.54	11.74	6.24	4.14	2.55	148	188	211	123	81	49	Similar to L-asparaginase (EC 3.5.1.1) (L-asparagine amidohydrolase)
Os03g0599800	136.75	126.37	170.94	73.65	68.15	44.8	3427	3535	3904	1847	1694	1094	Reversibly glycosylated polypeptide
Os03g0602500	0.24	0.36	0.74	1.27	0.84	1.31	6	10	17	32	21	32	Similar to Dihydropterin pyrophosphokinase /dihydropteroate synthase precursor (EC 2.5.1.15)
Os03g0607400	0.28	0.34	0.19	0.58	0.96	1.11	11	15	7	23	38	43	Similar to Metal transporter Nramp6
Os03g0610400	3.74	3.35	4.35	1.03	0.64	0.77	65	65	69	18	11	13	Zinc finger, C2H2-like domain containing protein
Os03g0636700	0.4	0.72	0.29	1.84	1.31	1.93	9	18	6	41	29	42	IQ calmodulin-binding region domain containing protein
Os03g0640000	2.09	2.28	2.75	0.63	0.42	0.86	50	61	60	15	10	20	Patatin family protein
Os03g0645900	8.16	7.7	10.1	1.87	1.21	1.35	279	294	315	64	41	45	Carotenoid oxygenase family protein
Os03g0650000	13.94	18.98	20.36	11.35	7.74	4.72	264	401	352	215	146	87	YABBY transcription factor, Control of seed shatterin
Os03g0655400	120.43	73.9	163.42	13.41	12.26	11.48	1238	848	1531	138	125	115	Similar to LIP5
Os03g0656500	6.34	8.7	5.7	3.24	1.93	2.07	248	380	203	127	75	79	Node-expressed Cd transporter, Putative cation/calcium (Ca) exchanger, Cd accumulation in the grai
Os03g0659400	32.42	38.02	37.1	20.12	15.79	9.95	1386.94	1899.45	1389.5	791.22	631.45	441.46	DWNN domain domain containing protein
Os03g0669300	31.02	31.57	35.39	15.32	13.94	11.01	1026	1170.22	1071.16	509	459	356	Beta-1,3-glucanase-like protein
Os03g0678800	10.25	10.14	10.24	2.13	1.61	3.03	212	234	193	44	33	61	Glycosyl transferase, family 8 protein
Os03g0679700	9.41	8.36	11.31	30.8	22.03	11.97	359	396	427	1317	966	469	Similar to Thiamine biosynthesis protein thiC
Os03g0684400	8.66	7.87	9.46	3.29	3.1	3.67	276	280	275	105	98	114	Mg2+ transporter protein, CorA-like domain containing protein
Os03g0691800	1.34	0.98	2.03	0.27	0.44	0.38	55	45	76	11	18	15.04	Similar to HIPL1 protein precursor
Os03g0700700	6.95	8.65	9.08	1.84	1.45	0.52	333	466	409	87	69	23	Similar to Lipoxygenase (Fragment)
Os03g0701200	41.21	47.3	45.51	22.72	21.12	15.72	783	1003	788	432	398	291	Similar to Sugar-starvation induced protein (Fragment)
Os03g0703400	17.22	17.01	18.89	7.91	8.31	8	700	772	700	322	335	317	Similar to MAP3K beta 3 protein kinase (EC 2.7.1.37) (Fragment)
Os03g0704100	23.48	22.95	18.14	35.81	44.77	64.17	416	454	293	635	787	1108	Similar to structural molecule
Os03g0709300	1.84	1.72	4.66	0.96	0.16	0.49	23	24	53	12	2	6	Similar to Chemocyanin precursor (Basic blue protein) (Plantacyanin)
Os03g0710000	21.41	19.02	35.45	10.96	6.81	7.64	467	461	696	240	148	161	Protein of unknown function DUF292, eukaryotic domain containing protein
Os03g0711400	18.81	16.78	24.61	11.83	8.42	6.53	1051.44	1111.97	1277.58	761.49	585.14	342.95	Similar to Coatomer alpha subunit
Os03g0713600	5.08	5.62	4.91	2.88	2.34	1.81	127	157	112	72	58	44	Aldo/keto reductase domain containing protein
Os03g0720300	4.2	5.99	8.26	1.31	1.59	0.6	144	210	258	45	54	20	Similar to Glutamate decarboxylase isozyme 1 (EC 4.1.1.15)
Os03g0723000	4.31	6.17	5.13	2.55	2.21	1.28	143	227	155	84	73	41	GRAS transcription factor domain containing protein
Os03g0723800	4.01	5.9	5.51	1.34	0.94	1.48	66.37	108.98	83.19	22.27	15.41	23.84	Hypothetical protein
Os03g0725800	5.96	6.17	9.51	0.74	0.65	0.41	194	224	282	24	21	13	Helix-loop-helix DNA-binding domain containing protein
Os03g0726400	22.65	18.57	24.99	12.88	10.87	8.22	775	709	779	441	369	274	Conserved hypothetical protein
Os03g0726500	13.72	13.71	17.77	5.22	3.4	2.02	460	513	543	175	113	66	Protein of unknown function DUF81 domain containing protein
Os03g0727600	1.83	3.09	3.82	0.12	0	0.06	60	113	114	4	0	2	ACC synthase, Ethylene biosynthesi
Os03g0730400	5.04	4.98	7.59	2.67	1.89	1.7	116.93	140.71	131	63	52	33	Similar to Serine carboxypeptidase
Os03g0734500	3.98	4.26	4.89	0.97	1.08	0.8	41	49	46	10	11	8	Conserved hypothetical protein
Os03g0736600	4.24	2.98	4.76	0.91	1.37	1.4	84	66	86	18	27	27	Similar to ATP synthase
Os03g0739700	5.8	3.95	4.43	0.97	1.54	0.71	125	95	87	21	33	15	Uncharacterised protein family UPF0114 domain containing protein
Os03g0740833	0.19	0.39	0.31	0	0.02	0.04	10.51	23.51	15.37	0	1.01	2.35	Conserved hypothetical protein
Os03g0741050	0.53	0.83	1.17	0.08	0.04	0.02	26	45	52	4	2	1	Non-protein coding transcript
Os03g0741100	12.64	11.01	8.39	0.51	0	0.21	248	241	150	10	0	4	Basic helix-loop-helix transcription factor, Drought toleranc
Os03g0741600	5.84	6.46	6.11	3.24	3.41	2.01	128	158	122	71	74	43	Prenylated rab acceptor PRA1 family protein
Os03g0743500	11.24	17.25	14.24	7.39	8.44	3.69	161	280	182	117	120	58	Calcium-binding EF-hand domain containing protein
Os03g0743800	0.73	0.81	0.53	0.26	0.32	0.11	78	97	52	28	34	11	Similar to predicted protein
Os03g0745000	4.88	3.71	5.2	1.07	1.48	1.24	170	142	164	37	50	42	Similar to Heat stress transcription factor A-2a
Os03g0745700	8.71	7.89	9.18	4.87	3.52	2.98	177	179	170	99	71	59	Similar to ATP binding protein
Os03g0749300	35.04	52.39	61.3	24.52	19.04	10.23	1263.67	2120.47	2023.32	889.92	677	353	Similar to Exoglucanase precursor
Os03g0752300	4.25	6.74	7.94	1.91	2.18	1.77	118	209	201	53	60	48	Two-pore K+ channel family protein, K+ homeostasi
Os03g0754200	0.36	0.5	0.31	1.42	0.64	0.33	16	20	11	58	33	17	Similar to Triosephosphate isomerase
Os03g0756300	57.5	37.94	86.24	36.22	26.91	21.51	782	576	1069	493	363	285	X8 domain containing protein
Os03g0757200	1.03	1.14	0.87	0.34	0.32	0.13	26.95	33.51	20.72	9	8.21	3.32	UDP-glucuronosyl/UDP-glucosyltransferase family protein
Os03g0757900	72.15	67.54	83.03	24.65	20.37	16.35	2326.95	2431.47	2440.4	795.46	651.82	513.88	Similar to UDP-glucose 6-dehydrogenase (EC 1.1.1.22) (UDP-Glc dehydrogenase) (UDP-GlcDH) (UDPGDH)
Os03g0757950	37.7	50.8	48.34	6.59	11.63	7.14	906.05	1362.53	1058.6	158.54	277.18	167.12	Hypothetical protein
Os03g0758000	6.49	6.67	10.35	2.25	3.66	1.15	75	86	109	26	42	13	Similar to WRKY23 transcription factor (Fragment)
Os03g0758500	18.72	16.52	36.1	16.51	9.29	7.56	247	247	427	217	123	97	Cupredoxin domain containing protein
Os03g0760800	49.86	48.38	61.53	25.69	16.61	22.75	578	626	650	298	191	257	A member of the GAST (gibberellin (GA)-Stimulated Transcript) family, Control of seedling growth and alpha-amylase expression, Cell proliferation in meristems and panicles developmen
Os03g0761100	80.7	83.68	93.26	32.86	30.77	27.16	2121	2468	2258	869	795	700	Protein phosphatase 2C-like protein
Os03g0762500	25.77	20.62	25.57	10.78	9.92	12.63	356	318	322	149	136	170	Conserved hypothetical protein
Os03g0764100	26.06	27.5	28.54	10.82	6.79	6.91	534	629	533	222	138	138	Zinc finger transcription factor ZF1
Os03g0766350	116.65	89.36	149.88	54.61	31.62	30.82	1573	1345	1842	737	423	405	Bifunctional inhibitor/plant lipid transfer protein/seed storage domain containing protein
Os03g0767000	4.74	5.3	6.72	1.68	1.09	0.59	156.9	196	203.02	55.59	35.72	19	Allene oxide synthase (CYP74A1), Biosynthesis of jasmonic acid (JA
Os03g0770800	30.45	31.42	38.33	15.05	13.19	13.72	1142.4	1315.61	1310.4	565	490.79	501.5	CSLC9
Os03g0770851	6.51	6.93	7.87	3.39	3.27	1.66	78.6	93.39	86.6	41	39.21	19.5	Hypothetical protein
Os03g0773300	12.31	13.2	15.66	4.37	3.46	2.19	458	570	526	170	113	83	Protein kinase, core domain containing protein
Os03g0774200	30.9	29.34	41.62	20.6	14	12.58	522	556	644	349	236	209	Similar to NADH-ubiquinone oxidoreductase subunit 8 (EC 1.6.5.3)
Os03g0778000	3.64	3.96	5.27	1.38	0.68	0.73	103	125	136	39	19	20	Calmodulin binding protein-like family protein
Os03g0781300	2.2	2.07	2.66	0.33	0.22	0.23	20	21	22	3	2	2	Conserved hypothetical protein
Os03g0787000	15.6	17.07	17.67	6.45	7.51	8.32	312	381	322	129	149	162	Similar to Syntaxin
Os03g0787150	8.41	6.89	9.31	2.94	4.01	1.9	66.74	61.07	67.35	23.33	31.6	14.68	Hypothetical gene
Os03g0788500	9.95	11.63	11.64	3.28	3.47	2.18	436	569	465	144	151	93	Calcium-dependent protein kinase, Regulaton of immune responses, Disease resistanc
Os03g0788600	25.96	27.81	34.76	16.04	14.18	8.19	820	980.69	1000.64	507	444.2	252	FAS1 domain domain containing protein
Os03g0792800	24.65	28.81	32.22	4.27	2.84	1.27	727	948.41	865.95	126	83.19	36.64	Beta-1,3-glucanase-like protein
Os03g0795000	3.35	3.29	3.43	1.53	1.6	0.74	116	127	108	53	55	25	Biopterin transport-related protein BT1 family protein
Os03g0795300	1.37	0.92	3	0.11	0.04	0.04	32	24	64	2.65	1	1	Similar to Extensin protein-like
Os03g0797400	0.57	0.98	0.43	2.33	1.99	1.62	13	25	9	53	45	36	Similar to Indole-3-glycerol phosphate lyase
Os03g0797800	8.32	10.56	9.77	5.06	4.84	3.61	156	221	167	95	90	66	AUX/IAA protein family protein
Os03g0801900	6.6	6.88	9.06	2.85	2.7	3.13	160	186	200	69	65	74	Protein of unknown function DUF569 family protein
Os03g0802200	39.29	34	32.53	9.43	10.55	10.84	383	370	289	92	102	103	Non-protein coding transcript
Os03g0802500	27.68	18.16	36.63	13.77	7.12	2.99	836.98	613.04	1009.5	416.87	213.73	88	ATPase, AAA-type, core domain containing protein
Os03g0802600	3.3	3.43	6.76	12.04	10.37	5.73	103.97	120.44	194.04	379.44	323.91	175.9	ATPase, AAA-type, core domain containing protein
Os03g0802650	1.8	2.43	4.61	7.96	7.41	2.58	33.03	49.82	77.19	146.39	135.03	46.1	Hypothetical gene
Os03g0803500	33.08	28.57	40.27	18.96	12.26	12.87	612	590	679	351	225	232	Similar to Prolyl 4-hydroxylase alpha-1 subunit-like protein
Os03g0804200	5.66	5.73	8.43	3.64	1.98	0.86	101	114	137	65	35	15	Bifunctional inhibitor/plant lipid transfer protein/seed storage domain containing protein
Os03g0805400	8.04	9.6	9.58	4.88	3.55	3.31	204	269	226	113	80	73	Phosphatidic acid phosphatase type 2/haloperoxidase domain containing protein
Os03g0807900	10.5	11.32	12.01	0.59	0.78	1.18	203	232	207	11	14	20	Chaperonin-like RbcX family protein
Os03g0808300	18.93	20.72	19.25	10.43	9.63	6.6	388	473.9	359.5	213.99	195.73	131.73	Remorin, C-terminal region domain containing protein
Os03g0815100	119.31	99.84	116.56	34.16	32.3	37.85	2562	2393	2281	734	688	792	Similar to OsNAC6 protein
Os03g0816800	3.69	2.54	5.07	0.33	0.13	0.74	56	43	70	5	2	11	Protein of unknown function DUF567 family protein
Os03g0820300	26.25	22	27.1	2.05	2.21	3.63	371	347	349	29	31	50	TFIIIA-type zinc finger protein, Transcription activator, Abiotic stress toleranc
Os03g0820400	48.23	37.79	49.55	8.13	9	13.29	551	482	516	93	102	148	Similar to ZPT2-13
Os03g0820500	29.46	46.62	30.99	11.4	10.53	16.53	364	643	349	141	129	199	Actin depolymerizing factor, Actin-binding protein, Abiotic stress respons
Os03g0821300	22.31	23.28	25.66	8.36	7.59	6.33	656	797	687	240	240	160	Similar to TA11 protein (Fragment)
Os03g0822700	28.79	21.59	33.12	10.88	8.05	7.6	743	622	779	281	206	191	Armadillo-like helical domain containing protein
Os03g0823800	31.57	27.1	57.43	6.12	5.02	6.46	927	905	1520	168	121	131	Similar to Permease 1
Os03g0826800	3.04	2.44	2.52	16.59	12.12	6.49	49	44	37	268	194	102	Conserved hypothetical protein
Os03g0826900	1.36	0.76	0.72	1.73	1.89	2.12	29	18	14	37	40	44	Conserved hypothetical protein
Os03g0832200	2.88	4.03	8.28	2.98	1.33	1.44	85	133	223	88	39	41.38	Similar to Calcium-binding protein precursor (Calreticulin)
Os03g0832400	14.18	11.56	15.15	4.91	4.35	4.7	378	344	368	131	115	122	Similar to Protein phosphatase 2C-like protein
Os03g0838100	1.79	2.7	2.21	1.11	0.64	0.32	92	155	103	57	33	16	Serine/threonine protein kinase-related domain containing protein
Os03g0838400	1.75	2.75	3.44	0.61	0.18	0.17	52	91	93	18	5	5	Ammonium transporter
Os03g0839900	7.82	8.56	8.69	4.82	4.07	2.25	434	531	438	269	223	121	Serine/threonine protein kinase-related domain containing protein
Os03g0843300	59.54	63.8	88.1	39.82	28.3	23.04	1334	1590	1798	889	628	502	Late embryogenesis abundant protein 2 family protein
Os03g0845000	6.27	6.18	8.26	2.69	3.7	1.47	140	154	168	60	82	32	Similar to Pirin-like protein
Os03g0849800	5.45	2.86	4.97	0.68	1.9	0.44	69	56	64	12	26	6	Nucleotide-diphospho-sugar transferase domain containing protein
Os03g0850400	5.91	5.13	8.42	3.84	2.89	2.03	188	182	244	122	91	63	Similar to Aspartokinase
Os03g0851700	6.25	8.57	7.83	2.26	2.99	1.86	141	216	161	51	67	41	Similar to TGB12K interacting protein 3
Os03g0856100	0.28	0.32	0.64	1.53	1.6	0.7	11	14	23	61	63	27	Pentatricopeptide repeat domain containing protein
Os03g0857900	2.27	2.23	2.07	0.77	0.78	0.4	41	45	34	14	14	7	Similar to Lysine decarboxylase-like protein
Os04g0103500	1.03	0.94	1.61	0.35	0.33	0.13	47	48	67	16	15	6	Serine/threonine protein kinase-related domain containing protein
Os04g0105100	5.27	4.9	6.76	2.6	2.56	2	160	166	187	79	77	59	Zinc finger, RING/FYVE/PHD-type domain containing protein
Os04g0111200	1.49	3.03	2.45	0.74	0.89	0.28	22	50	33	11	13	4	Similar to ATP sulfurylase (Fragment)
Os04g0111500	0.49	0.28	0.65	1.83	0.78	0.82	23	15	28	86	36	37	Similar to OSIGBa0127D24.4 protein
Os04g0118500	34.77	30.52	53.98	22.23	16.67	17.69	347	340	491	222	165	172	Peptidyl-prolyl cis-trans isomerase 1 (EC 5.2.1.8) (Rotamase Pin1) (PPIase Pin1) (DlPar13)
Os04g0127200	0.21	0.32	0.52	0.05	0.02	0.05	9	15	20	2	1	2	Hypothetical conserved gene
Os04g0142400	3.59	2.95	2.56	0.9	1.09	0.43	60	55	39	15	18	7	Conserved hypothetical protein
Os04g0162500	1	0.7	0.55	1.56	1.85	2.12	18	14	9	28	33	37	Zinc finger, C2H2-type domain containing protein
Os04g0226600	0.89	0.94	1.27	0.27	0.27	0.05	40	47	52	12	12	2	Similar to OSIGBa0135L04.3 protein
Os04g0226800	0.86	0.87	0.87	0.18	0.25	0.07	38	43	35	8	11	3	Similar to OSIGBa0135L04.4 protein
Os04g0234600	29.27	30.91	35.43	14.97	12.31	6.95	763	898	839	393	314	176	Similar to Sedoheptulose-1,7-bisphosphatase
Os04g0244800	120.66	110.92	138.66	55.81	58.13	65.97	1605	1647	1681	743	767	855	Heavy metal transport/detoxification protein domain containing protein
Os04g0249500	1.58	2.39	1.4	5.21	9.76	9.75	73.89	124.53	59.83	243.77	452.38	443.94	Similar to H0211A12.6 protein
Os04g0249550	0	0.2	0.07	0.11	1.24	0.66	0	5.79	1.56	2.86	31.92	16.7	Hypothetical protein
Os04g0270100	40.82	35.54	62.77	30.59	22.33	15.06	1084	1053	1515	805	579	365	Similar to GTP-binding protein
Os04g0284900	12.02	11.15	10.63	20.72	26	26.35	309	320	249	533	663	660	Similar to OSIGBa0145C02.7 protein
Os04g0301500	18.52	14.28	15.27	1.03	0.47	1.69	394	339	296	22	10	35	Helix-loop-helix DNA-binding domain containing protein
Os04g0309600	0.52	0.87	0.59	1.73	3.48	3.36	24.11	45.34	25.12	80.95	161.12	152.85	Similar to Sucrose synthase
Os04g0309751	0.08	0.15	0.06	0.68	0.34	0.3	2	4.34	1.49	17.41	8.59	7.51	Hypothetical protein
Os04g0311400	16.37	14.26	15.94	7.69	8.93	5.63	373	360	329	178	200	125	Similar to Cysteine proteinase 1 precursor (EC 3.4.22.-)
Os04g0338000	10.54	12	13.69	5.92	6.38	3.52	240	305	284	135	144	78	Similar to IN2-2 protein
Os04g0340800	0.15	0.33	0.72	0.9	0.84	1.45	7	14	23	27	29	38	Conserved hypothetical protein
Os04g0348600	5.37	4.9	6.99	1.31	0.8	0.97	102	104	121	25	15	18	Hypothetical conserved gene
Os04g0352400	11.51	14.35	13.67	27.65	22.81	48.53	413	575	447	993	812	1697	Peptidyl-prolyl cis-trans isomerase, FKBP-type domain containing protein
Os04g0372700	87.85	97.68	114.8	31.27	26.02	20.86	817	1014	973	291	240	189	Similar to Quinone-oxidoreductase QR1 (Fragment)
Os04g0372750	31.94	32.49	41.37	11.64	11.74	14	288	327	340	105	105	123	Non-protein coding transcript
Os04g0402100	167.74	154.21	181.13	89.35	66.19	92.8	5733	5883	5642	3056	2244	2914	Similar to Calnexin (Fragment)
Os04g0403701	14.39	14.38	15.21	9.99	6.65	3.68	626	698	603	435	287	156	Similar to protein phosphatase 2C containing protein
Os04g0404800	30.15	32.25	31.21	15.94	15	9.65	1289	1539	1216	682	636	402	Similar to H0502B11.5 protein
Os04g0405900	0.08	0.04	0.13	0.8	0.32	0.25	2	1	3	20	8	6	Similar to OSIGBa0142C11.2 protein
Os04g0406600	3.55	3.02	6.08	0.76	1.13	0.22	98	93	153	21	31	6	Prephenate dehydratase domain containing protein
Os04g0407900	1.9	1.2	2.87	0.87	0.57	0.39	53.49	37.86	73.82	24.59	15.93	10.8	Similar to Cytochrom P450-like protein
Os04g0412300	57.05	66.15	65.3	15.59	15.25	14.74	1663	2156	1741	461	439	425	Similar to H0717B12.10 protein
Os04g0412500	0.85	1.17	1.21	0.05	0	0.1	17	26	22	1	0	2	Similar to OSIGBa0134P10.2 protein
Os04g0414700	36.13	38.64	52.86	23.42	12.89	7.95	387	462	516	251	137	83	Photosystem I PsaO domain containing protein
Os04g0416100	2.92	3.22	2.5	1.21	0.96	0.77	105.45	129.77	82.2	43.85	34.36	27.24	Similar to Transcription factor E2F1 (E2F-1) (Fragment)
Os04g0418500	9.48	10.58	8.12	3.61	4.26	4.11	260	324	203	99	115.96	110	Similar to photoperiod responsive protein
Os04g0420500	0.25	0.25	0.2	0.67	0.59	0.4	10.86	12.19	8	29.15	25.45	16.84	Hypothetical protein
Os04g0433600	18.09	18.36	23.26	9.65	9.45	7.63	625	717	687	350	319	219	Protein of unknown function DUF668 family protein
Os04g0435100	2.31	2.45	3.3	1.23	0.88	0.51	77	91	100	41	29	16.58	Amino acid/polyamine transporter I family protein
Os04g0435500	15.7	18.91	18.14	6.29	5.55	5.37	354	481	373	141	127	117	Glutathione S-transferase, C-terminal-like domain containing protein
Os04g0442000	6.94	8.56	10.53	4.09	3.46	2.44	342	471	473	202	169	117	Similar to Auxin response factor 2 (ARF1-binding protein) (ARF1-BP)
Os04g0442200	5.85	5.86	7.26	2.85	3.16	2.61	168	188	190	82	90	73	Protein of unknown function DUF482 family protein
Os04g0443900	0.62	0.32	0.59	2.65	1.9	0.63	24	14	21	103	73	24	Similar to RuBisCO large subunit-binding protein subunit beta, chloroplastic
Os04g0444800	12.25	17.31	15.79	3.26	2.02	1.39	531	833	623	141	86	58	Ferric reductase-like transmembrane component family protein
Os04g0446500	14.66	12.82	21.88	10.35	6.11	5.95	508	496	691	359	210	201	Similar to OSIGBa0140O07.15 protein
Os04g0447100	5.74	8.32	7.5	2	1.39	0.84	277	450	330	97	67	39.41	Similar to Lipoxygenase
Os04g0447700	9.27	8.95	9.29	1.61	1.58	1.98	207	223	189	36	35	43	Similar to Polyketide reductase
Os04g0448600	5.02	6.18	9.1	3.02	2.93	1.99	83	114	137	50	48	32	ChaC-like protein family protein
Os04g0450000	2.85	1.68	1.86	0.42	0.31	0.56	47	31	28	7	5	9	Zinc finger, FYVE/PHD-type domain containing protein
Os04g0450900	2.73	2.41	3.91	0.36	0.54	1.1	86.05	84.61	112.11	11.3	16.85	33.87	Protein kinase PKN/PRK1, effector domain containing protein
Os04g0452000	30.81	25.32	35.5	8.93	7.35	6.6	858	787	901	249	203	179	Similar to H0815C01.7 protein
Os04g0454200	4.41	5.39	6.71	4.21	2.18	1.38	135	184	187.04	129	66	41	Similar to Monosaccharide transporter 1
Os04g0457000	18.79	20.32	33.39	14.65	8.38	3.85	356	429.87	576.69	277.81	157.48	71	Similar to Chlorophyll a/b-binding protein CP24, photosystem II (Fragment)
Os04g0459500	29.15	45.51	46.24	25.9	19.89	7.54	758	1321	1096	674	513	191	Similar to H0219H12.1 protein
Os04g0461600	4.95	3.17	6.03	1.1	0.92	1.19	81	58	90	18	15	19	Similar to Fw2.2
Os04g0463400	3.84	3.17	3.58	1.27	0.51	0.84	65.46	60.28	55.63	21.68	8.69	13.95	Vacuolar membrane transporter, Fe and Zn translocation between flag leaves and seed
Os04g0463500	26.07	27.56	35.13	15.26	9.18	7.78	478	564	587	280	167	139	Similar to Anthranilate synthase beta chain
Os04g0464966	25.5	29.45	29.3	9.24	8.53	11.66	723	932	757	262	240	322	F-box-containing protein, Male meiotic DNA double-strand break repair, Regulation of meiotic progressio
Os04g0469000	3.25	4.07	3.1	1.03	0.6	0.26	38	53	33	12	7	3	Heavy metal transport/detoxification protein domain containing protein
Os04g0474300	0.34	0.35	0.39	1.27	0.68	0.45	19	22	20	72	38	25	Glycoside hydrolase, family 1 protein
Os04g0476000	2.96	3.13	3.25	1.02	0.84	0.51	78	92	78	27	22	13	Tetratricopeptide-like helical domain containing protein
Os04g0481050	4.8	5.58	3.08	10.67	13.91	6.11	229.43	297.48	133.99	510.38	659.4	284.33	Hypothetical gene
Os04g0481200	17.39	25.86	16.51	54.37	64.49	52.79	642.57	1066.52	556.01	2010.62	2363.6	1900.67	Similar to H0510A06.2 protein
Os04g0482300	8.48	6.83	9.22	3.68	3.55	2.5	219	197	217	95	91	63	Kelch related domain containing protein
Os04g0483200	25.95	25.92	27.35	9.61	8.76	9.17	1064	1192	1020	400	359	378	Steroid nuclear receptor, ligand-binding domain containing protein
Os04g0490500	1.77	1.02	1.09	0.18	0.43	0.04	50	32	28	5	12	1	Protein kinase-like domain domain containing protein
Os04g0492400	38.63	36.18	42.96	21.4	16.9	18.41	1098.98	1149.12	1114.32	609	478.32	511.03	Similar to H0425E08.4 protein
Os04g0492450	6.51	2.53	6.06	0	1.63	1.09	55.02	23.88	46.68	0	13.68	8.97	Non-protein coding transcript
Os04g0492800	9.39	11.61	8.2	1.72	1.03	2.42	147	203	117	27	16	37	Similar to H0425E08.6 protein
Os04g0497000	71.66	61.18	70.6	9.73	9.88	10.61	1598.13	1523.16	1434.97	214.11	216.05	229.01	Similar to Allyl alcohol dehydrogenase
Os04g0497200	4.27	6.52	5.48	1.35	1.45	0.95	161	274	188	51	54	35	Putative membrane-bound endo-1,4-beta-glucanase, Synthesis of root cellulose, Modulation of root cell division and elongatio
Os04g0504901	32.5	25.41	39.49	21.85	11.21	9.22	807.49	704.75	894.16	543.17	276.23	223.26	Hypothetical gene
Os04g0506900	43.42	49.36	33.19	82.74	107.89	77.39	2574	3278	1791	4932	6372	4487	Similar to OSIGBa0157A06.2 protein
Os04g0509600	5.19	6.16	8.01	0.97	0.92	0.39	176	233.25	247.7	33	30.93	12	Ammonium transporter, Ammonium uptake, Ammonium transpor
Os04g0512400	3.69	4.27	4.9	2.78	1.39	0.85	147	190	178	111	55	33	Similar to Midline 1 protein (Tripartite motif protein 18)
Os04g0514600	3.63	4.18	3.76	0.79	1.28	0.72	175	225	165	38	61	34	Similar to NBS-LRR type disease resistance protein O2 (Fragment)
Os04g0517100	18.28	20.21	18.2	4.2	2.02	2.59	385	482	350	92	45	54	Similar to OSIGBa0145M07.4 protein
Os04g0519700	0.79	1.09	1.05	0.28	0.32	0.07	37	57	45	13	15	3	Similar to Auxin response factor 10
Os04g0522500	5.68	4.56	7.72	1.91	1.24	0.61	134	120	166	45	29	14	2OG-Fe(II) oxygenase domain containing protein
Os04g0524600	2.14	1.55	4.66	0.46	0.86	0.53	75.58	61	150	16.37	30	18.33	Oligopeptide transporter OPT superfamily protein
Os04g0527400	20.97	15.79	28.27	5.41	4.29	3.04	670	574	839	159	143	87	BRO1 domain containing protein
Os04g0529400	2.3	2.3	2.1	1.27	1.18	0.43	94	105	78	52	48	17	Similar to OO_Ba0013J05-OO_Ba0033A15.30 protein
Os04g0529800	2.09	2.88	3.98	1.19	1.08	0.54	65	109	118	39	40	19	Sugar/inositol transporter domain containing protein
Os04g0530200	26.69	20.72	23.81	8.96	8.83	10.46	262	227	213	88	86	100	Similar to OSIGBa0155K17.10 protein
Os04g0531100	137.7	104.2	151.44	44.42	53.75	61.47	1738	1468	1742	561	673	756	Small C2-domain protein consisting of a single C2 domain, Phloem protein, Signaling pathway involving Ca<sup>2+</sup> ions, Defense respons
Os04g0531400	5.47	4.88	6.99	1.45	0.59	0.63	196	195	228	52	21	22	Similar to Lectin-like receptor kinase 7;2
Os04g0531600	4.77	7.85	6.85	3.41	1.96	1.1	187.55	344.13	245.42	134	76.53	42	Hypothetical protein
Os04g0533300	60.16	46.96	77.53	20.57	14.1	16.49	1011	881	1187	346	235	270	Similar to Remorin (pp34)
Os04g0533500	3.69	3.9	5.76	0.73	0.23	0.63	66	78	94	13	4	11	Cytochrome b561 family protein
Os04g0535400	3.77	3.14	5.06	2.14	1.11	1	58	54	71	33	17	15	Histidine triad motif domain containing protein
Os04g0536500	1.95	1.6	2.1	0.21	0.3	0.61	46	42	45	5	7	14	Similar to H0502G05.5 protein
Os04g0539800	13.5	11.78	14.52	8.59	6.29	4.75	344	335	337	219	159	118	Src homology-3 domain containing protein
Os04g0540900	4.6	5.54	5.54	1.74	0.73	1.53	114	153	125	43	18	37	Receptor-like cytoplasmic kinase, Salt tolerance, Oxidative stress toleranc
Os04g0541700	5.32	3.8	4.53	1.75	1.34	1.68	83	66	67	29	20	26	Similar to Homeobox-leucine zipper protein HOX22
Os04g0542900	10.27	8.47	11.56	3.61	3.41	1.68	313	288	321	110	103	50	Similar to endonuclease, polyU-specific
Os04g0546800	6.29	6.23	8.67	4.67	2.34	1.29	160	177	201	119	59	32	Pathogenesis-related transcriptional factor and ERF domain containing protein
Os04g0552300	2.34	2.23	1.8	5.95	11.44	9.14	50	53	35	127	242	190	Cyclin-related 2 domain containing protein
Os04g0556400	1.52	1.08	1.21	0.39	0.22	0.25	62	49	45	16	9	10	Similar to UDP-glycosyltransferase UGT93B9
Os04g0559700	99.04	141.97	135.66	33.26	34.29	29.02	1916.17	3066	2392	644	658	547	Similar to Aquaporin PIP1.1
Os04g0560600	7.22	7.97	6.05	15.02	20.35	17.28	224	276	171	466	626	522	Calcium-dependent protein kinase, Salt-stress tolerance, Blast disease resistanc
Os04g0561500	6.96	11.07	6.53	3.3	3.61	2.31	308	548	263	146	155	100	Similar to Prolyl endopeptidase (EC 3.4.21.26) (Post-proline cleaving enzyme) (PE)
Os04g0561900	0.61	1.09	0.87	1.37	2.09	2.22	20	40	26	45	68	71	Cupredoxin domain containing protein
Os04g0565500	1.28	2.27	2.16	0.32	0.46	0.29	32	63	49	8	11	7	Similar to OSIGBa0158F05.8 protein
Os04g0568700	6.39	5.77	8.25	1.65	1.87	2.17	124	125	146	32	36	41	Similar to Heat stress transcription factor Spl7 (Heat shock transcription factor) (Heat shock factor RHSF10)
Os04g0569100	4.35	4.44	8	1.71	1.71	0.76	223	254	374	88	87	38	Similar to OCL1 homeobox protein
Os04g0569300	1.04	0.44	1.93	0.38	0.09	0.1	22	11	38	8	2	2	Similar to Membrane protein
Os04g0571600	2.74	3.79	2.96	0.28	0.33	0.88	98.88	153	97.41	9.97	12	31	Multi antimicrobial extrusion protein MatE family protein
Os04g0572400	5.02	3.92	4.3	1	0.28	0.75	55	48	43	11	3	8	Similar to CRT/DRE binding factor 1
Os04g0573000	1.18	1.7	1.86	0.6	0.4	0.18	53	85	76	27	18	8	SPX-MFS protein, Phosphate transporter, Pi homeostasi
Os04g0578400	1.9	2.63	2.31	0.41	0.75	0.3	46	71	51	10	18	7	Similar to Beta-ring hydroxylase (Fragment)
Os04g0583101	3.61	3	3.45	0.74	0.76	0.53	135.34	125.55	117.68	27.64	28.22	19.18	Pentatricopeptide repeat domain containing protein
Os04g0583900	4.3	2.17	4.59	1.3	1.69	1.26	143.71	80.97	139.7	43.6	56	41	Similar to LHY protein
Os04g0585000	4.12	2.44	4.09	1.13	1.28	0.47	47.45	31.4	42.95	13	14.64	5.24	Similar to RING-H2 finger protein ATL1R
Os04g0585050	4.65	3.53	5.94	1.33	1.68	1.34	45.55	38.6	53.05	13	16.36	12.76	Conserved hypothetical protein
Os04g0586500	21.59	26.09	25.16	4.93	4.4	5.75	648	874	688	148	131	168	Malectin-like carbohydrate-binding domain domain containing protein
Os04g0589400	0.4	0.76	0.5	0.06	0.09	0.03	14	30	16	2	3	1	Conserved hypothetical protein
Os04g0596350	0.13	0	0	2.57	1.22	1.35	1.71	0	0	34.41	16.19	17.65	Non-protein coding transcript
Os04g0597700	1.05	0.82	1.19	0	0	0.11	33.43	29	34.43	0	0	3.53	Hypothetical protein
Os04g0598900	0.93	1.19	1.62	0.03	0.13	0.13	37	53	59	1	5	5	Similar to Wall-associated kinase-like protein
Os04g0599300	1.48	1.9	1.2	6.9	9.71	11.27	46	66	34	215	300	342	Basic helix-loop-helix transcription factor, Regulator of tapetal programmed cell death, Male reproductive developmen
Os04g0600200	1.47	2.46	2.38	0.37	0.7	0.38	36	67	53	9	17	9	Homodimeric diiron-carboxylate protein, Cyanide-resistant respiration in mitochondria, Reactive oxygen species (ROS) scavengin
Os04g0600300	0.49	0.91	0.83	0.09	0.04	0.05	11	23	17	2	1	1	Homodimeric diiron-carboxylate protein, Cyanide-resistant respiration in mitochondria, Reactive oxygen species (ROS) scavengin
Os04g0601800	0.87	1.11	1.9	4.57	2.24	2.28	7	10	14	37	18	18	Similar to Plastid protein
Os04g0602500	3.09	2.67	4.65	0.99	0.7	0.6	84	79	114	26	18	16	Similar to Pectin acetylesterase
Os04g0603200	3.75	5.03	3.19	1.53	1.88	1.63	92.81	139.05	72.03	37.79	46.03	34.22	Similar to C-terminal zinc-finger (Fragment)
Os04g0604300	50.41	57.02	47.05	19.96	21.67	18.6	895.71	1131	762	355	381.98	322	Similar to Xyloglucan endotransglucosylase/hydrolase protein 24 precursor (EC 2.4.1.207) (At-XTH24) (XTH-24) (Meristem protein 5) (MERI-5 protein) (MERI5 protein) (Endo-xyloglucan transferase) (Xyloglucan endo-1,4-beta-D-glucanase)
Os04g0605100	15.94	17.73	19.86	8.02	6.49	3.52	302	375	343	152	122	65	WRKY transcription factor 68
Os04g0608900	24.86	29.82	30.37	8.52	6.85	6.7	848.69	1136.6	944.98	291	232	223	Similar to Serine/thronine protein kinase-like protein
Os04g0609000	1.06	0.57	0.68	0	0	0	22.31	13.4	13.02	0	0	0	Hypothetical protein
Os04g0609200	6.48	5.2	7.28	2.59	2.02	1.77	210	188	215	84	65	56	Major facilitator superfamily protein
Os04g0610400	54.81	62.16	61.94	28.42	31.3	29.62	902	1142	929	468	511	475	APETALA-2-like transcription Factor, Control of the abscisic acid (ABA)/gibberellin (GA) balanc
Os04g0612500	5.8	7.24	9.92	4.19	3.06	2.08	68	95	105	48	36	24	Similar to 36.4 kDa proline-rich protein
Os04g0615200	10.27	6.28	12.46	2.37	2.29	1.11	104	71	115	24	23	11	Hypothetical protein
Os04g0615700	6.22	7.37	10.36	4.26	2.22	1.3	359	475	545	246	127	73	Argonaute and Dicer protein, PAZ domain containing protein
Os04g0618200	11.52	12.47	17.33	7.59	6.02	4.41	364	440	495	239	190	131	Similar to cDNA clone:J013046D23, full insert sequence
Os04g0618700	1.58	1.47	1.66	0	0.05	0	104.29	108.09	100.01	0	3	0	Protein kinase, core domain containing protein
Os04g0618800	0.25	0.88	0.97	0.08	0	0	12.71	49.91	44.99	4	0	0	Hypothetical protein
Os04g0627000	7.1	10.9	9.49	5.85	5.33	2.25	270.22	462	329	223	201	83.43	Similar to Homeobox-leucine zipper protein ROC2
Os04g0628100	327.62	322.61	447.63	133	129.77	109.67	7631.45	8400	9499.07	3081.12	2985	2474	Similar to Polyubiquitin
Os04g0628200	0.26	0.32	0.34	0.87	0.67	0.45	15	21	18	51	39	26	Similar to H0303G06.9 protein
Os04g0632100	0.93	0.98	0.82	0.27	0.24	0	39.59	46.46	32	11.68	10	0	S-locus receptor-like kinase RLK13
Os04g0632600	2.83	2.3	2.06	0.55	0.78	0.29	122.96	111.24	81.3	23.71	33.44	12.34	Bulb-type lectin domain domain containing protein
Os04g0636400	2.91	2.87	3.09	0.73	0.88	0.6	60	66	58	15	18	12	Similar to H0410G08.16 protein
Os04g0640900	20.1	21.82	22.98	4.74	4.35	2.74	759	920	791	179	163	101	Similar to ORW1943Ba0077G13.1 protein
Os04g0644600	3.4	3.65	4.73	1.87	1.21	0.69	91	109	116	50	32	18	Epoxide hydrolase family protein
Os04g0644675	2.49	2.94	3.1	1.24	1.64	0.58	66	87	75	33	43	15	Similar to H0413E07.9 protein
Os04g0647800	22.02	27.66	27.94	15.73	14.14	6.67	684	951	792	486	435	204	Similar to Glycerol kinase-like protein
Os04g0647900	1.23	0.76	1.18	0.38	0.43	0.18	63.72	44	55.71	19.81	22	9	Leucine-rich repeat, N-terminal domain containing protein
Os04g0648900	7.4	5.25	5.64	2.98	2.02	1.42	144	114	100	58	39	27	Similar to Dehydration responsive element binding protein 2F (DREB2F protein)
Os04g0648950	10.31	5.19	9.86	1.05	0.44	0.96	187	105	163	19	8	17	Non-protein coding transcript
Os04g0650300	15.31	13.81	18.65	6.86	5.67	6.24	136	137	151	61	50	54	Similar to H0212B02.9 protein
Os04g0650366	6.89	9.08	8.5	3.93	3.42	2.43	159.88	235.11	179.79	91.16	78.63	55	Similar to H0212B02.9 protein
Os04g0654500	1.34	1.51	1.53	0.15	0.05	0.1	27	34	28	3	1	2	Conserved hypothetical protein
Os04g0655300	1.48	1.79	2.47	0.87	0.54	0.29	63	85	96	37	23	12	Protein kinase, core domain containing protein
Os04g0660100	2.19	3.25	3.83	0.84	0.69	0.35	56	90	82	19	15	8	Helix-loop-helix DNA-binding domain containing protein
Os04g0662700	7.13	8.65	10.12	4.62	3.58	2.7	199	258	240	123	91	71	Similar to GTP cyclohydrolase 1 isoform TaA
Os04g0668800	6.96	5.11	4.89	1.11	1.4	0.64	100	82	64	16	20	9	Putative thiol-disulphide oxidoreductase DCC family protein
Os04g0669300	0.66	0.86	1.16	0.12	0.03	0.15	22	32	35	3.89	1	5	EF hand domain containing protein
Os04g0670200	43	49.42	53.61	15.43	16.81	7.35	1261	1618	1433	453	489	210	Similar to Oryzain beta chain precursor (EC 3.4.22.-)
Os04g0672100	3.8	4.44	3.55	2.07	1.6	1.16	237.75	310	202.24	129.53	99	70.95	Similar to Phytosulfokine receptor precursor (EC 2.7.1.37) (Phytosulfokine LRR receptor kinase)
Os04g0675400	0.07	0.09	0.23	3.08	3.91	1.51	2	3	6	90	113	43	Similar to Chaperone protein dnaJ
Os04g0676400	2.61	1.97	2.62	1.17	1.04	0.42	58	49	53	26	23	9	Similar to H0101F08.4 protein
Os04g0677100	0.36	0.58	0.48	1.08	1.78	0.66	9	16	11	27	44	16	Similar to H0402C08.5 protein
Os04g0677300	2.12	3.07	4.23	0.16	0.05	0.11	39	63	71	3	1	2	Harpin-induced 1 domain containing protein
Os04g0677500	33.22	46.61	38.67	23.75	22.32	9.02	1104	1737	1176	793	740	292	Pyruvate kinase (EC 2.7.1.40)
Os04g0678400	11.48	9.55	13.56	5.33	7.37	4.45	209	194	225	97	133	79	Zinc finger, Dof-type domain containing protein
Os04g0679200	4.16	4.23	5.36	2.98	2.11	1.22	116	133	136	84	59	33	Similar to H0801D08.12 protein
Os04g0684800	0.59	0.86	0.57	3.34	2.62	1.83	8	13	7	45	35	24	Similar to CROC-1-like protein (Fragment)
Os04g0684900	12.25	14.6	12.9	4.15	2.19	2.13	248	330	238	84	44	42	Component of the CCR4-NOTcomplex, Deadenylase, Deadenylation (poly(A) tail shortening), Development and stress respons
Os04g0685151	1.99	2.42	2.24	0.57	0.39	0	38.98	52.99	40	11.23	7.66	0	Hypothetical gene
Os04g0685300	105.5	141.7	135.9	67.66	60	32.19	1971	2955	2314	1265	1112	586	Harpin-induced 1 domain containing protein
Os04g0685700	27.46	25.05	28.57	11.46	9.57	12.07	654	666	620	273	226	280	Similar to H0723C07.4 protein
Os04g0690800	3.9	3.59	5.58	1.35	1.53	1.05	72	74	94	25	28	19	22-kDa Photosystem II protein, Photoprotectio
Os04g0692600	1.19	2.91	2.79	0.45	0	0	22	60	47	8	0	0	Staygreen protein domain containing protein
Os05g0100600	2.98	2.95	3.96	1.71	1.02	0.32	92	102	113	53	31	10	Similar to aminophospholipid ATPase
Os05g0101600	0.27	0.16	0.2	0.33	0.91	0.61	9	6	6	11	30	20	Cytochrome P450 family protein
Os05g0104700	1.17	0.79	1.05	3.49	5.22	3.05	32	24	26	95	141	81	Leucine-rich repeat (LRR) protein, Inhibitor of fungal polygalacturonase, Defence respons
Os05g0105000	1.41	1.1	1.55	0.68	0.65	0.31	83	72	83	40	38	18	Similar to Methionine S-methyltransferase (EC 2.1.1.12) (AdoMet:Met S- methyltransferase) (Hv-MMT1)
Os05g0114700	0.23	0.08	0.09	0.45	0.66	0.29	8	3	3	16	23	10	Myb-type HTH DNA-binding domain domain containing protein
Os05g0119000	3.8	3.83	3.16	1.34	1.62	1.22	73.01	83.17	54.89	26.38	30.99	23	Bacterial-type ATP binding cassette (ABC) transporter, Al toleranc
Os05g0119100	14.9	9.76	17.45	2.13	2.52	4.75	119	87	127	17	20	37	Hypothetical protein
Os05g0119200	26.07	27.16	29.29	12.26	13.7	12.87	374	435	383	176	195	180	Similar to EST C27893 corresponds to a region of the predicated gene
Os05g0119300	461.08	398.23	612.39	235.14	212.11	208.04	7290	7089	8805	3787	3387	3254	Similar to ESTs AA754121
Os05g0121800	5.16	4.43	8.7	2.79	2.38	1.16	192	184	295	104	88	42	Conserved hypothetical protein
Os05g0126800	1.25	0.9	1.99	0.19	0.38	0.19	20	16	29	3	6	3	Mss4-like domain containing protein
Os05g0127300	4.79	5.17	5.58	0.82	1.29	1.15	186	227	201	33	51	46	Serine/threonine protein kinase domain containing protein
Os05g0128000	2	1.37	2.98	0.33	0.77	0.34	42	32	57	7	16	7	Homeodomain-like containing protein
Os05g0128100	0.29	0.33	0.87	2.16	1.3	0.83	6	8	16	40	29	12	Hypothetical conserved gene
Os05g0128200	30.18	36.53	37.2	19.35	13.02	9.6	1021	1377	1135	650	437	313	Hypothetical conserved gene
Os05g0129300	11.7	8.99	12.98	6.57	4.55	2.92	267	229	270	150	103	65	Basic/leucine zipper protein
Os05g0130300	5.54	3.74	3.68	0.75	0.55	0.35	81	61	49	11	8	5	Conserved hypothetical protein
Os05g0130600	3.65	1.22	3.32	0.52	0.63	0.43	35	13	29	5	6	4	Conserved hypothetical protein
Os05g0134200	12.9	10.63	12.61	7.72	5.11	3.57	349	321	311	209	137	94	Similar to Protein phosphatase-2C
Os05g0134400	7.11	13.82	14.49	6.32	5.62	2.09	189	410	351	168	148	54	Haem peroxidase, plant/fungal/bacterial family protein
Os05g0135800	24.04	22.94	32.48	14.71	11.99	11.34	596	635	734	365	295	274	Ser/Thr protein kinase, Negative regulator of innate immunit
Os05g0136900	6.03	10.68	7.99	3.8	3.65	1.86	173	342	209	109	104	51.97	Transferase family protein
Os05g0138300	403.67	428.06	563.82	112.86	87.77	118.84	4230	5020	5376	1201	924	1241	Similar to ICT protein (Fragment)
Os05g0148700	6.88	8.14	8.34	2.38	2.12	1.47	200	270	213	69	54	41	Armadillo-type fold domain containing protein
Os05g0149251	12.67	13.95	17.74	8.82	7.67	2.72	488	600	623	340	293	102	Hypothetical protein
Os05g0157300	0.63	0.59	0.74	2.9	1.57	1.06	18	17	19	79	44	27	4Fe-4S ferredoxin, iron-sulpur binding domain domain containing protein
Os05g0159200	8.93	7.84	8.89	5.15	3.31	4.01	258	253	234	149	95	113	Lipase, GDSL domain containing protein
Os05g0160300	0.45	0.72	0.98	2.42	2.35	2.3	5	9	10	27	26	25	Bifunctional inhibitor/plant lipid transfer protein/seed storage domain containing protein
Os05g0161200	1.86	1.46	1.75	0.8	0.6	0.42	63	55	54	27	20	14	RelA/SpoT domain containing protein
Os05g0165900	1.63	2.39	2.85	0.72	0.58	0.15	76.7	125.13	121.68	33.84	27.01	6.83	Serine/threonine protein kinase-related domain containing protein
Os05g0168500	7.41	7.87	13.44	4.94	4.76	2	233	271	358	167	129	64	Nonaspanin (TM9SF) family protein
Os05g0176700	131.82	106.67	117.36	47.35	40.58	63.86	1644	1485	1334	591	502	776	Conserved hypothetical protein
Os05g0179300	8.86	12.14	8.81	5.16	2.67	3.31	278.93	426.31	252.55	162.45	83.42	101.36	Transferase family protein
Os05g0179450	3.69	3.44	6.4	0.64	2.12	0.38	66.07	68.69	104.45	11.55	37.58	6.64	Hypothetical protein
Os05g0180300	4.45	7.21	6.24	3.3	3.21	1.54	151	273	193	112	108	51	Leucine-rich repeat, plant specific containing protein
Os05g0181700	2.74	4.38	3.58	0.17	0.35	1.41	32	57	38	2	4	16	Conserved hypothetical protein
Os05g0186300	1.65	2.32	14.76	0.56	1.13	0.69	61.41	96.43	152.45	21	41.8	25	Similar to NADP-malic enzyme
Os05g0190000	0.42	0.16	0.52	1.07	2.21	2.86	7	3	8	18	37	47	Hypothetical gene
Os05g0192100	0.27	0.14	0.23	0.59	0.81	0.93	5	3	4	11	15	17	Similar to Stem 28 kDa glycoprotein
Os05g0194900	2.72	3.24	2.55	1.13	0.8	0.41	48	64	41	20	14	7	Similar to Pyrophosphate-fructose-6-phosphate 1-phosphotransferase-like protein (Pyrophosphate-dependent phosphofructo-1-kinase-like protein)
Os05g0197300	1.94	1.82	1.57	0.42	0.27	0.28	65	68	48	14	9	9	IQ calmodulin-binding region domain containing protein
Os05g0199100	21.09	25.31	26.52	13	15.27	7.94	444	595	509	274	319	163	Similar to NDR1/HIN1-Like protein 2
Os05g0207300	54.62	44.16	85.57	38.34	24.08	27.89	830	749	1185	583	363	413	Similar to 60S ribosomal protein L11-2 (L16). Splice isoform 2
Os05g0218400	62.57	62.22	79.23	33.08	29.33	22.59	2485.47	2759	2868.56	1315	1155.57	874.54	Similar to Somatic embryogenesis receptor kinase-like protein
Os05g0223000	47.94	41.99	63.95	18.93	15.27	23.94	668	653	812	264	211	325	Similar to TCH2 (TOUCH 2); calcium ion binding
Os05g0227600	34.97	61.82	64.54	25.02	9.22	3.52	979	1932	1647	701	256	96	Proline-rich glycoprotein, ABA-dependent inhibition of root growt
Os05g0239151	3.68	3.74	4.81	2.82	2.22	1.03	146	165.62	174	112.13	87.45	40	Hypothetical protein
Os05g0240200	0.33	0.57	0.34	0.12	0.05	0.11	26	48	23	8	3	8	Similar to NB-ARC domain containing protein, expressed
Os05g0257100	10.67	10.35	8.15	5	5.1	4.06	308	333	214	144	146	114	Leucine-rich repeat, plant specific containing protein
Os05g0266900	1.04	0.42	0.92	1.04	1.79	2.06	31	14	25	31	53	60	Hypothetical protein
Os05g0287800	8.88	10.83	12.3	3.12	2.35	2.65	213	290	269	75	56	62	Similar to Phosphatidic acid phosphatase-like protein
Os05g0292800	4.37	5.97	6.6	1.2	1.87	1.23	40	61	55	11	17	11	Similar to One helix protei
Os05g0296800	1.29	0.38	1.2	0.23	0.26	0.25	46	14	43	9	10	7	Similar to Retrotransposon Karma DNA, complete sequence
Os05g0305900	4.53	6.32	5.45	3.41	2.94	1.64	232	388	273	144	146	68	Protein kinase, core domain containing protein
Os05g0320700	24.23	23.88	28.09	14.09	12.1	8.61	739.95	814.07	781.96	430.78	366.69	256.22	Similar to Cytochrome P450
Os05g0320750	10.63	7.62	12.54	5.13	4.68	3.27	106.05	84.93	114.04	51.22	46.31	31.78	Hypothetical gene
Os05g0322900	4.02	2.74	4.21	2.13	0.6	0.61	90	67	89	47	14	14	WRKY transcription factor, Benzothiadiazole (BTH)-inducible blast resistanc
Os05g0324700	8.51	9.33	12.22	1.45	0.73	0.65	94	115	123	16	8	7	Conserved hypothetical protein
Os05g0331800	23.09	31.74	41.12	16.41	4.59	14.25	210.51	323	341.64	149.74	41.51	126.6	Similar to Prolamin
Os05g0332600	2.59	3.13	5.74	1.06	0.8	0.98	57.51	79.34	118.43	23.86	17.43	21.96	Xanthine/uracil/vitamin C permease family protein
Os05g0332801	1	1.09	2.54	0.47	0.45	0.05	23.49	28.66	54.57	11.14	10.57	1.04	Hypothetical protein
Os05g0343400	26.41	30.7	32.78	15.25	7.15	5.29	860	1116	973	497	231	168	WRKY transcription factor, Disease resistance, Defense respons
Os05g0355400	0.29	0.53	0.48	2.79	1.72	0.7	6	12	9	57	34.79	14	UspA domain containing protein
Os05g0355500	38.32	34.97	59.02	16.17	15.84	19.79	322	328	452	136	132	162	Similar to Ribosomal protein L29
Os05g0361700	46.48	50.91	47.85	21.8	18.98	18.2	790	968	746	365	317	299	Similar to EREBP-2 protein (Fragment)
Os05g0365600	1.05	1.61	1.37	0.2	0.17	0.24	32	55	38	6	5	7	Similar to Hydroxyisourate hydrolase
Os05g0366600	16.24	21.28	16.41	7.63	8.96	6.11	570	834	525	268	312	209	Similar to Hydroxyisourate hydrolase
Os05g0367400	0.6	1.35	1.7	0.25	0.4	0.05	12	30	31	5	8	1	Thiamin pyrophosphokinase, eukaryotic domain containing protein
Os05g0373300	3.13	3.06	3.93	1.97	1.34	0.93	111	121	127	70	47	32	Similar to predicted protein
Os05g0384600	0.61	0.65	0.7	1.6	1.55	1.25	23	28	24	61	60	48	ABC transporter-like domain containing protein
Os05g0390550	1.08	1.23	1.28	0.39	0.1	0.41	29.93	38.09	32.32	10.88	2.72	10.91	Conserved hypothetical protein
Os05g0393100	23.12	20.76	29.18	6.44	5.89	5.21	779	781	896	217	197	171	Leucine-rich repeat, N-terminal domain containing protein
Os05g0394200	15.29	14.57	22.65	10.41	8.65	5.99	564.49	600.26	762.06	384.59	316.93	215.59	Hypothetical conserved gene
Os05g0395000	2.18	3.39	4.96	2.09	1.42	0.75	78.07	135.18	161.49	74.95	50.42	26	Virulence factor, pectin lyase fold family protein
Os05g0397650	19.44	19.91	21.7	8.55	6.46	5.45	461	527	469	203	152	126	Similar to zinc finger (C3HC4-type RING finger) family protein
Os05g0402700	43.7	51.82	84.66	37.84	27.65	15.58	921	1219.02	1626.07	798.04	578.02	320	Similar to Fructose-bisphosphate aldolase, cytoplasmic isozyme (EC 4.1.2.13)
Os05g0402900	14.7	24.14	24.68	3.47	2.47	3.14	360	660	551	85	60	75	Similar to EDGP
Os05g0408900	3.27	3.47	4.21	0.98	0.84	0.27	137	165	158	37	31	11	Similar to 1-deoxy-D-xylulose-5-phosphate synthase
Os05g0410200	11.37	14.1	16.27	3.15	2.03	1.03	260	360	339	72	46	23	Alpha/beta hydrolase fold-3 domain containing protein
Os05g0410500	1.96	3	1.81	0.71	0.44	0.81	66.73	114	56	24.31	15	27	TGF-beta receptor, type I/II extracellular region family protein
Os05g0412800	9.04	13.21	9.37	4.8	3.72	3.78	179	292	169	95	73	73	Similar to Glutathione S-transferase GST 41 (EC 2.5.1.18)
Os05g0414700	6.88	6.58	9.53	3.61	2.79	0.97	278	296.62	351	146	112	38	Similar to BRASSINOSTEROID INSENSITIVE 1-associated receptor kinase 1
Os05g0420600	101.28	90.37	140.42	62.52	45.81	54.47	1248	1243	1577	771	560	654	Cytochrome c
Os05g0427100	15.23	14.76	14.52	6.53	7.83	6.14	438	472	381	187	223	172	Octicosapeptide/Phox/Bem1p domain containing protein
Os05g0427400	2.74	3.84	4.33	0.22	0.4	0.26	98	153	141	8	14	9	Similar to Phenylalanine ammonia-lyase
Os05g0428600	3.79	3.96	4.59	0.69	0.35	0.3	142.99	167	158	26	13	11	Similar to HSP70 precursor
Os05g0429500	0.22	0.31	0.3	1.07	1.5	0.49	4	5	4	18	23	7	Similar to dienelactone hydrolase family protein
Os05g0436950	0.38	0.49	0.32	1.31	0.75	1.8	11.39	16.51	8.86	39.77	22.39	53.04	Hypothetical protein
Os05g0437900	16.56	18.14	20.75	9.04	8.49	7.45	512	674	574	301	267	209	Tubby family protein
Os05g0438500	17.37	12.95	20.28	1.75	1.29	1.97	298	248	317	30	22	33	Similar to Soluble inorganic pyrophosphatase (EC 3.6.1.1) (Pyrophosphate phospho- hydrolase) (PPase)
Os05g0439400	3.59	4.7	5.42	2.04	1.98	1.11	93	136	128	53	51	28	Similar to Arm repeat containing protein
Os05g0445000	2.39	1.86	1.61	1.17	0.54	0.19	68.79	59.66	42.29	33.55	15.46	5.33	Hypothetical protein
Os05g0449900	0.67	1.33	0.6	3.09	2.87	2.15	22	49	18	102	94	69	Homeodomain-like containing protein
Os05g0451100	2.88	3.88	3.6	1.41	1.56	0.58	98.88	148.82	112.76	48.41	53.21	19.32	Major facilitator superfamily protein
Os05g0453700	138.18	116.04	151.11	66.61	66.73	62.84	2105	2032	2073	1036	1037	952	Similar to USP family protein
Os05g0454500	14.22	15.14	17.82	8.54	5.66	6.16	218	259	249	131	86	92	Conserved hypothetical protein
Os05g0455400	29.61	25.93	32.71	11.79	10.76	10.4	444	434	447	177	160	152	Similar to DNA binding protein
Os05g0456925	9.5	8.66	13.27	2.83	3.14	4.09	249.87	254	318	74.54	81.76	104.84	Similar to regulator of chromosome condensation (RCC1) family protein
Os05g0457800	2.6	3.59	2.93	1.44	1.22	0.79	91	142	93	50	42	26	Similar to Glycerol-3-phosphate acyltransferase 5 (EC 2.3.1.15) (AtGPAT5)
Os05g0462500	5.55	5.19	7.87	3.58	2.5	2.34	161	168	208	104	72	66	Transmembrane receptor, eukaryota domain containing protein
Os05g0469600	2.08	1.57	1.68	0.19	0.08	0	76	64	56	7	3	0	Similar to Pyruvate decarboxylase (Fragment)
Os05g0470000	1.24	1.62	2.14	0.21	0.15	0.03	42	61	66	7	5	1	Domain of unknown function DUF231, plant domain containing protein
Os05g0471000	14.25	12.79	14.74	5.22	6.31	4.2	605.79	606.82	571	222.21	266	174	Similar to Ser-thr protein kinase (Fragment)
Os05g0474800	1.45	1.59	1.53	0.03	0	0.03	54	66	52	1	0	1	WRKY transcription factor 70
Os05g0475400	3.52	4.53	5.39	1.91	1.48	0.7	88	126.93	123	47.73	36.79	17	Similar to Alanine:glyoxylate aminotransferase-like protein (Fragment)
Os05g0476700	19.46	25.59	21.49	8.19	9.35	8.52	774	1136	779	326	369	330	U-box E3ubiquitin ligase, Positive regulation of cold stress respons
Os05g0477600	52.26	65.98	62.54	37.41	27.18	20.77	1136	1601	1239	617	586	440	Alpha-expansin OsEXPA4
Os05g0486100	6.23	8.43	10.71	0.55	0.4	0.22	328.9	490.94	511.09	27.35	21	11.38	Leucine-rich repeat receptor-like kinase, Mn<sup>2+</sup>/Mg<sup>2+</sup>-dependent serine/threonine (Ser/Thr) kinase, Ca<sup>2+</sup>-independent Ser/Thr kinase, Negative regulation of polar auxin transport, Root developmen
Os05g0490100	123.03	110.13	163.02	83.01	54.22	60.03	1281	1280	1547	865	560	609	Similar to 60S ribosomal protein L30
Os05g0493100	0.68	0.45	0.61	0.03	0.03	0.13	27	20	22	1	1	4.95	Similar to KI domain interacting kinase 1
Os05g0494200	24.28	19.51	18.59	10.58	9.79	8.31	266	241	188	114	106	85	Similar to Cystatin (Fragment)
Os05g0494500	32.42	42.46	43.07	26.22	22.37	9.53	816	1182	974	654	556	237	Protein of unknown function DUF250 domain containing protein
Os05g0495700	16.18	16.99	17.55	4.81	3.44	3.34	557	662	555	166	119	112	Similar to Glycerol-3-phosphate dehydrogenase
Os05g0495900	6.39	8.04	9.5	1.82	1.92	1.09	144	202	195	41	43	24	Similar to Beta-1,3-glucanase precursor (Fragment)
Os05g0497300	93.6	112.92	105.79	49.38	45.04	38.9	1699	2288	1750	897	811	688	Similar to Ethylene response factor 2
Os05g0499400	2.4	3.16	3.3	0.8	0.77	0.17	58.97	84.99	72	19	19	4	Haem peroxidase family protein
Os05g0500500	1.56	1.82	1.44	2.75	4.59	4.48	26	34	22	46	76	73	Heat shock protein Hsp20 domain containing protein
Os05g0508800	4.67	5.79	5.45	2.32	1.89	1.36	169	234	180	84	68	48	Similar to H1flk (Fragment)
Os05g0510800	6.07	6.81	8.67	2.16	1.23	0.92	258	323	336	92	52	38	Similar to Cellulose synthase-like family C1 protein
Os05g0512200	6.25	7.99	9.39	3.5	2.08	1.15	173	247	237	97	57	31	Similar to T4P13.26 protein
Os05g0513800	11.46	8.12	8.86	3.7	3.15	2.8	221.07	176.07	156.04	76.1	64.11	56.16	Small GTP-binding protein OsRac2
Os05g0514200	7.97	7.34	8.21	4.58	4.03	2.98	261	268	245	150	131	95	OsPK4
Os05g0516700	3.86	3.39	4.15	0.57	0.22	1.1	54	53	53	8	3	15	Conserved hypothetical protein
Os05g0519200	11.51	11.43	11.95	7.39	5.83	3.84	470	525	438	300	236	148	Similar to protein kinase
Os05g0519700	42.55	47.48	49.46	19.65	23.04	16.42	2193	2764	2309	1025	1193	833	Heat shock protein, Long-term acquired thermotoleranc
Os05g0522600	4.35	6.23	7.25	1.7	1.09	0.32	238	380	361	93	59	17	Leucine-rich repeat, plant specific containing protein
Os05g0528000	21.74	20.1	24.3	7.98	7.13	6.47	1259.59	1300.31	1283	462.45	410	365	Similar to RbohAOsp (Fragment)
Os05g0529700	3.1	2.73	2.98	0.37	0.68	0.85	73	72	65	9	16	19	Similar to electron transporter/ heat shock protein binding protein
Os05g0531000	12.96	11.69	13.25	1.5	1.33	2.53	147	148	137	17	15	28	Protein of unknown function DUF584 family protein
Os05g0541000	7.72	9.18	10.73	2.99	2.31	1.72	227.53	302.02	288.1	88.23	67.53	49.29	Hypothetical protein
Os05g0541100	5.25	6.26	7.3	1.73	1.71	1.95	127	169	161	42	41	46	IQ calmodulin-binding region domain containing protein
Os05g0542200	59.71	58.18	64.56	12.25	10.97	14.12	1325.03	1455.07	1293.55	265.52	231.36	288.43	Alpha/beta hydrolase fold-1 domain containing protein
Os05g0549100	13.73	15.84	15.89	8.17	8.02	4.88	450.65	582	476	269	262	159	Similar to serine/threonine-protein kinase SNT7
Os05g0551801	1.35	0.83	1.85	4.72	4.03	1.75	65	44.35	81	227	192	82	Hypothetical gene
Os05g0554400	8.59	9.06	9.09	3.75	2.55	1.97	272	328.97	255	115	80.78	62	Phosphatidyl serine synthase family protein
Os05g0555800	33.61	27.11	35.45	15.81	10.19	15.86	189.19	170.35	181.89	89.05	56.92	87.02	Similar to 60S ribosomal protein L35a-3
Os05g0556000	12.74	15.1	14.32	8.93	7.32	4.32	322	428	329	226	183	106	Oxoglutarate/iron-dependent oxygenase domain containing protein
Os05g0557100	2.7	2.83	5.24	1.94	1.03	0.71	82	96	145	59	31	21	Peptidase A1 domain containing protein
Os05g0560000	29.75	41.34	46.03	22.7	18.23	7.31	334	518	471	255	203	80	Photosystem I reaction center subunit VI, chloroplast precursor (PSI- H) (Light-harvesting complex I 11 kDa protein) (GOS5 protein)
Os05g0560400	2.9	2.8	3.07	0.99	0.99	0.67	53	57	51	18	18	12	Tubby family protein
Os05g0560600	43.09	40.8	48.79	16.9	17.51	17.03	1159.9	1241.34	1163.54	446.44	444	416.72	Homeodomain-like containing protein
Os05g0562300	35.78	26.95	46.35	14.57	13.41	14.88	863.32	725.84	1019.2	351.74	321	349.81	Similar to DnaJ-like protein
Os05g0563400	10.36	12.06	12.94	8.02	5.32	4.17	403	508	409	293	195	125	Similar to Auxin response factor 5
Os05g0564400	9.38	9.03	14	2.95	3.24	3.58	175	188	238	55	60	65	Similar to GTP-binding protein
Os05g0572000	2.56	1.73	2.71	0.19	0.2	0.25	53	40	51	4	4	5	Pathogenesis-related transcriptional factor and ERF domain containing protein
Os05g0573300	19.1	20.48	23.24	7.52	8.1	4.19	781.98	935.85	867	307.98	329	167	Similar to CTP synthase 1 (EC 6.3.4.2) (UTP--ammonia ligase 1) (CTP synthetase 1)
Os05g0574400	63.92	55.32	103.4	42.15	26.26	22.74	1379	1332	2033	910	562	478	Similar to Malate dehydrogenase
Os05g0576300	1.01	1.34	1.32	2.25	3.21	3.19	27	40	32	60	85	83	Zinc finger, CCCH-type domain containing protein
Os05g0576600	6.07	6.03	8.6	1.31	1.65	1.47	93	103	120	20	25	22	Conserved hypothetical protein
Os05g0582300	8.68	7.42	8.18	1.45	2.96	1.4	171.59	163.91	147.48	28.79	58.07	27	Similar to prenyl transferase
Os05g0582350	7.5	4.95	5.99	1.75	1.95	0.89	69.41	51.09	50.52	16.21	17.93	8	Hypothetical protein
Os05g0582500	0.96	1.51	1.18	0.54	0.23	0.24	25	44	28	14	6	6	Peptidase S10, serine carboxypeptidase domain containing protein
Os05g0582800	3.24	3.64	6.31	2.4	2.16	0.89	88	108	148	64	56	23	Peptidase S10, serine carboxypeptidase family protein
Os05g0583000	1.15	0.78	1.18	0.04	0.12	0	28	21	26	1	3	0	Similar to WRKY8
Os05g0585500	25.16	25.02	36.93	15.98	12.76	9.74	809	898	1082	514	407	305	Similar to Calcium-dependent protein kinase
Os05g0586400	3.8	3.37	4.66	1.94	1.56	1.87	196	194	219	100	80	94	Protein of unknown function DUF3133 domain containing protein
Os05g0586600	4.47	4.62	5.18	0.22	0.26	0.15	122	141	129	6	7	4	Similar to SIGE (RNA polymerase sigma subunit E); DNA binding / DNA-directed RNA polymerase/ sigma factor/ transcription factor
Os05g0587000	3.88	3.1	6.43	3.15	1.34	0.82	102	91	154	83	35	21	Pectin lyase fold/virulence factor domain containing protein
Os05g0588700	5.92	4.55	6.62	4	2.73	1.74	297	254.98	303	201	136	85	Paired amphipathic helix domain containing protein
Os05g0588900	18.66	18.36	22.89	3.32	3.43	2.38	383.11	420.71	428.25	68.26	69.82	47.69	Similar to mitochondrial chaperone BCS1
Os05g0593000	2.54	1.89	3.95	1.06	0.63	0.44	65	54	92	27	16	11	Phospholipase A2, active site domain containing protein
Os05g0594100	22.64	30.57	35.92	9.03	9.71	4.74	491	740	710	196	209	100	Similar to GDA2 protein
Os05g0594700	20.09	22.13	24.68	7.1	7.23	6.14	950	1166.92	1063.91	336	339	283	Similar to Hv711N16.16 (Fragment)
Os06g0101600	32.68	49.57	55.91	31.8	22.4	10.48	381	645	594	371	259	119	Plastocyanin, chloroplast precursor
Os06g0109500	6.01	4.01	8.79	2.6	2.02	1.1	90	67	120	39	30	16	Similar to Beta-phosphoglucomutase
Os06g0115000	1.86	1.33	3.21	8.36	3.42	2.67	40	32	63	180	73	56	Conserved hypothetical protein
Os06g0125800	4.89	4.03	6.25	1.94	1.72	0.41	85.84	79	100	34	29.99	7	Zinc finger, RING/FYVE/PHD-type domain containing protein
Os06g0126500	4.88	7.84	9.41	2.86	2.51	0.76	145	260	255	85	74	22	Ubiquitin domain containing protein
Os06g0127100	30.03	28.53	22.92	3.15	2.86	7.2	381	404	265	40	36	89	Dehydration-responsive element-binding protein 1C
Os06g0127800	0.7	1.21	2.04	0.49	0.24	0.14	36	69.24	95	25	12	7	GAI-RGA-SCR (GRAS) family protein, Brassinosteroid signalin
Os06g0131300	28.24	40.02	40.07	17.13	15.61	8.11	1430	2262	1849	868	784	400	Arginine decarboxylase, Chilling stress respons
Os06g0131700	0.27	0.79	0.71	0.14	0	0.07	7.49	26	19	4	0	2	Similar to NAM protein
Os06g0133400	77.67	73.21	74.97	26.52	20.44	39.35	632	665	556	216	165	312	Conserved hypothetical protein
Os06g0133500	10.21	13.8	6.65	3.29	2.79	3.73	59	89	35	19	16	21	Conserved hypothetical protein
Os06g0140300	0.06	0.12	0.2	0.78	0.54	0.34	3	7	10	42	29	18	Leucine-rich repeat, N-terminal domain containing protein
Os06g0142350	6.37	7.15	7.76	2.65	3.3	2.32	72	90.28	80	30	37	25.56	Similar to Early nodulin
Os06g0142400	31.72	30.7	49.14	11.83	10.79	10.49	335	362	473	125	113	108	Early nodulin
Os06g0143400	40.29	41.28	51.26	8.36	8.63	8.58	1436	1642	1665	298	305	298	Similar to Acyl-ACP thioesterase (Fragment)
Os06g0146800	6.92	4.71	5.35	0.1	0.69	2.1	71	54	50	1	7	21	Conserved hypothetical protein
Os06g0147000	2.13	1.91	3.62	0.21	0.21	0.11	20	20	31	2	2	1	Conserved hypothetical protein
Os06g0150400	41.28	27.8	45.39	16.09	9.9	17.4	874	657	876	341	208	359	Conserved hypothetical protein
Os06g0151900	4.28	3.27	4.79	2.3	1.28	0.9	54	46	55	29	16	11	Phosphofructokinase family protein
Os06g0153200	4.76	3.7	6.17	2.21	2.19	1.52	171	148	202	79	78	53	Similar to cDNA clone:J023129O11, full insert sequence
Os06g0155500	1.77	2.01	3.08	0.17	0.43	0.09	41	52	65	4	10	2	Transferase family protein
Os06g0158100	0.56	0.87	1.85	0	0	0	11	19	33	0	0	0	Similar to WRKY transcription factor 63
Os06g0160200	31.17	26.97	22.86	70.58	97.91	80.44	732.97	708	490	1661	2283.99	1843	Similar to Lanatoside 15'-O-acetylesterase precursor
Os06g0172200	4.48	3.69	5.48	2.31	1.45	0.79	87	80	97	45	28	15	EF-Hand type domain containing protein
Os06g0179900	1.82	1.58	2.03	0.63	0.72	0.18	61	59	62	21	24	6	Major facilitator superfamily protein
Os06g0192800	5.86	7.96	7.21	3.92	3.53	1.36	124	188	139	83	74	28	Similar to RING-H2 finger protein ATL1R (RING-H2 finger protein ATL8)
Os06g0200700	0.18	0.44	0.57	0	0.04	0.04	7.42	20.81	21.72	0	1.55	1.54	Hypothetical protein
Os06g0200800	0.7	1.06	1.55	0.17	0.08	0.08	12.58	21.19	25.28	3	1.45	1.46	Conserved hypothetical protein
Os06g0201500	0.43	0.71	1.81	0.07	0	0.07	6	11	23	1	0	1	Hypothetical conserved gene
Os06g0203600	32.52	31.8	32.32	10.63	11.27	13.89	1090.87	1190.89	987.97	357	374.96	453.96	Chalcone isomerase domain containing protein
Os06g0208800	14.41	13.32	23.78	12.4	7.09	4.08	381	393	573	328	186	105	Lysin motif-containing protein, Pattern recognition receptor, Peptidoglycan and chitin perception in innate immunit
Os06g0214800	6.11	6.09	8.11	3.43	3.65	2.17	132	145	159	74	79	46	Alpha/beta hydrolase fold-3 domain containing protein
Os06g0214850	9.46	8.83	12.69	3.59	3.74	3.46	171	178	209	65	67	61	Similar to gibberellin receptor GID1L2
Os06g0215100	0.91	0.68	0.86	0.18	0.26	0.04	24.73	20.38	21.23	5	7	1	Protein of unknown function DUF1645 family protein
Os06g0215500	0.83	0.39	0.87	0	0	0	21	11	20	0	0	0	Similar to Oxo-phytodienoic acid reductase
Os06g0215600	0.39	0.34	1.34	0.04	0	0.13	9.35	9	29	1	0	2.98	Similar to Oxo-phytodienoic acid reductase
Os06g0215900	1.22	0.62	1.97	0	0	0.14	26.59	15	39	0	0	3	Similar to Oxo-phytodienoic acid reductase
Os06g0216300	14.25	8.48	20.2	0.32	0.1	0	359.37	238.75	464.41	8.16	2.59	0	Similar to 12-oxophytodienoic acid reductase
Os06g0216350	4.04	1.72	1.15	0.07	0.42	0.26	71.59	33.99	18.54	1.3	7.41	4.44	Hypothetical protein
Os06g0218300	1.24	1.08	1.51	0.21	0.18	0.11	35	34	39	6	5	3	Zinc finger, RING-type domain containing protein
Os06g0219600	22.71	18.97	26.6	11.28	10.22	10.61	356	332	380	177	159	162	Similar to Poly(A)-binding protein II-like
Os06g0220100	7.49	5.48	6.47	3.74	2.63	2.24	103.8	84.86	81.81	51.85	36.11	30.21	Hypothetical protein
Os06g0226700	0.11	0.14	0.13	0.34	0.65	0.78	3	4	3	9	17	20	Similar to PCF1
Os06g0228200	1.36	1.64	1.74	0.6	0.35	0.24	36	50	41	16	11	6	Aquaporin NIP III subfamily protein, Aquaporin, Silicon influx transporter, Water transpor
Os06g0232000	51.04	50.89	69.03	33.5	28.52	21.4	1306	1456	1605	870	725	539	Similar to Pro-resilin
Os06g0239100	1.41	2.01	1.69	0.13	0	0.05	32	51	35	3	0	1	Peptidase M10A and M12B, matrixin and adamalysin family protein
Os06g0247900	1.21	1.9	1.74	0.38	0.11	0.19	32	56	42	10	3	5	Similar to Endo-beta-1,4-glucanase precursor (EC 3.2.1.4)
Os06g0248500	3.8	5.16	4.21	1.09	1.25	0.7	101	153	102	29	33	18	U box domain containing protein
Os06g0251100	0.36	0.16	0.69	0	0	0	12	6	21	0	0	0	Membrane attack complex component/perforin (MACPF) domain domain containing protein
Os06g0254300	6.8	8.82	7.31	1.66	2.39	1.81	101	147	101	25	35	26	Similar to EF-hand calcium bining protein
Os06g0256300	7.73	6.79	9.34	1.91	1.36	2.12	206	202	227	51	36	55	Similar to Calmodulin-binding heat-shock protein
Os06g0258000	15.43	16.98	13.01	3.98	4.7	7.65	298	366	229	77	90	144	Similar to Typical P-type R2R3 Myb protein (Fragment)
Os06g0264800	12.19	15.06	18.3	8.97	5.06	4.19	182	251	249	134	75	61	Similar to Threonine endopeptidase
Os06g0267500	5.77	6.32	8.84	3.33	2.1	1.89	144	176	201	83	52	46	Similar to NAM1 protein (Fragment)
Os06g0275700	4.53	4.12	4.83	1.49	1.13	0.72	246	250	239	81	61	38	Similar to Beta-catenin repeat family protein
Os06g0283300	4.53	4.79	5.12	2.02	1.75	1.54	138	164	143	62	52	46	Similar to nodulation receptor kinase
Os06g0288100	0.69	0.73	1.15	0.03	0.03	0.03	21	25	32	1	1	1	Similar to Receptor-like protein kinase
Os06g0318600	13.38	12.21	11.95	3.02	3.61	2.44	433.19	441.22	352.66	98	116	77	Peptidase S41 domain containing protein
Os06g0330100	0.39	0.07	0.49	1.14	1.3	0.84	21	4	24	61	69	44	Blast resistance protein, Pseudogene due to premature stop mutation (most japonica varieties), Blast resistanc
Os06g0336500	0	0.03	0	0.25	0.27	0.14	0	2	0	15	16	8	Similar to CSLD2 (Fragment)
Os06g0347100	11.36	5.13	8.24	25.18	19.84	11.99	280	141	185	621	485	288	Similar to Acyl-coenzyme A oxidase 4, peroxisomal (EC 1.3.3.6) (AOX 4) (Short- chain acyl-CoA oxidase) (SAOX) (AtCX4) (G6p) (AtG6)
Os06g0354700	21.67	26.3	23.11	11.76	11.25	7.58	744	1010	725	406	384	254	Alpha/beta hydrolase-fold family protein, Chlorophyll degradation during senescenc
Os06g0359400	0.99	0.48	0.92	2.13	1.99	1.4	13	7	11	28	26	18	Ribosomal protein L18a domain containing protein
Os06g0470000	2.32	3.37	3.97	0.41	0.72	0.28	68	110	106	12	21	8	Glycosyltransferase AER61, uncharacterized domain containing protein
Os06g0470350	2.85	2.99	4.07	1.55	1.06	0.7	46	54	60	25	17	11	Hypothetical gene
Os06g0472000	5.51	5.51	6.56	2.74	2.96	1.16	78	87	85	39	41	16	Methionine sulphoxide reductase B domain containing protein
Os06g0478600	1.24	1	1.12	0.24	0.31	0.18	41	34	32	7	9	5	Leucine-rich repeat, N-terminal domain containing protein
Os06g0495500	1.12	0.34	0.77	2.62	1.69	2.55	32	11	20	75	48	71	Multi antimicrobial extrusion protein MatE family protein
Os06g0501900	0.43	0.48	0.67	0.07	0.11	0.04	12	15	17	2	3	1	Cytochrome P450 family protein
Os06g0502900	12.96	11.79	13.78	7.95	6.48	4.71	404	411	393	248	202	143	Similar to DGCR14 protein
Os06g0523300	0.32	0.86	0.58	1.91	1.72	1.86	3	9	5	18	16	17	Conserved hypothetical protein
Os06g0531600	7.11	7.18	8.95	5.18	3.11	2.59	169	190	194	123	73	60	Lipase, GDSL domain containing protein
Os06g0531900	27.97	26.63	37.65	16.72	12.67	7.84	732	778	898	438	328.89	200	Lipase, GDSL domain containing protein
Os06g0549300	1.68	1.54	1.57	0.36	0.25	0.22	47	48	40	10	6.97	6	Similar to reticuline oxidase
Os06g0549600	1.76	2.08	2.41	0.17	0.13	0.03	53	70	66	5	4	1	FAD-linked oxidase, FAD-binding, subdomain 2 domain containing protein
Os06g0553001	5.51	4.17	6.04	2.75	1.53	0.97	58	49	58	29	16	10	Conserved hypothetical protein
Os06g0554100	1.19	2.47	0.62	4.11	2.5	2.71	21.18	49	10	73	44	47	Hypothetical conserved gene
Os06g0554800	3.43	3.37	5.57	1.37	1.73	0.54	176	215	240	98	86	31	Similar to ABC transporter (PDR5-like) isolog (PDR1 ABC transporter)
Os06g0556000	23.88	21.22	30.46	8.89	8.37	4.4	748.72	742.74	870.39	278.85	260.39	134.43	Amino acid permease, Transport of amino acid
Os06g0557100	2.73	3.56	3.43	1.91	1.68	0.87	174.43	255.37	203.25	125.93	109.85	55.86	Serine/threonine protein kinase domain containing protein
Os06g0589300	0.32	0.26	0.46	0.09	0.08	0	17	15	22	5	4	0	ABC transporter-like domain containing protein
Os06g0590301	11.45	11.14	13.08	4.51	4.81	4.04	221	240	230	87	92	76	Similar to short-chain dehydrogenase/reductase (SDR) family protein
Os06g0591600	21.01	20.11	25.92	10.43	12.39	8.53	306	327	344	152	179	121	Similar to Hemoglobin Hb2
Os06g0593100	159.92	166.88	174.13	55.13	44.81	58.95	3803	4430	3774	1312	1057	1366	Similar to UDP-galactose/UDP-glucose transporter
Os06g0598900	26.34	21.98	33.04	16.93	13.44	9.86	790	736	903	508	400	288	Similar to Serine-threonine kinase receptor-associated protein (UNR-interacting protein) (WD-40 repeat protein PT-WD) (MAP activator with WD repeats)
Os06g0600301	4.42	4.75	3.3	22.8	18.9	15.16	50	60	34	258	212	167	Similar to GTP-binding nuclear protein Ran1B (Fragment)
Os06g0600400	6.95	8.56	10.26	2.02	2.4	0.89	248	341	334	72	85	31	Cytochrome P450 family protein
Os06g0601100	6.57	5.62	7.33	2.09	2.81	1.43	113	108	115	36	48	24	Conserved hypothetical protein
Os06g0602500	2.3	3.65	3.15	1.86	1.27	0.5	104	184	130	84	57	22	Serine/threonine protein kinase-related domain containing protein
Os06g0622500	14.54	11.09	15.84	8.05	7.01	3.57	276	235	274	153	132	66	Similar to predicted protein
Os06g0634300	13.18	11.91	16.58	6.81	4.82	4.54	286	289	328	148	104	96	Similar to cDNA clone:J023074C15, full insert sequence
Os06g0643000	26.46	23.72	28.93	10.99	9.96	9.08	1264.44	1265.35	1260.31	525.53	472	423	Phox-like domain containing protein
Os06g0646000	5.19	5.09	7.42	1.95	3.07	1.28	113	123	147	43	66	27	Methyltransferase type 11 domain containing protein
Os06g0646700	12.49	13.25	12.38	6.13	6.96	5.9	228	270	206	112	126	105	Conserved hypothetical protein
Os06g0649000	1.66	0.99	2.43	0.17	0	0.04	39	26	52	4	0	1	PAMP (pathogen-associated molecular pattern)-responsive transrepressor, Defense respons
Os06g0654900	7.91	9.87	10.91	5.13	4.31	2.2	74	103	93	48	40	20	Similar to CONSTANS-like protein CO6
Os06g0656500	17.28	20.2	25.72	10.53	9.06	7.21	592	774	808	364.62	309	242	4-coumarate:coenzyme A ligase, Lignin biosynthesis, Defense against woundin
Os06g0661800	3.98	3.01	4.49	1	1.11	0.99	117	101	123	30	33	29	Similar to Cryptochrome DASH, chloroplastic/mitochondrial
Os06g0669400	39.84	41.15	44.94	26.25	23.45	10.4	1506	1737	1548	993	880	383	Similar to Cell division protease ftsH homolog 2, chloroplastic
Os06g0676700	0.45	0.6	0.85	0.21	0.17	0.11	21.02	31.03	36.04	10.01	7.67	5.01	Similar to High pI alpha-glucosidase
Os06g0679500	17.14	17.65	16.32	33.7	33.73	36.78	468	477	406	888	897	975	Similar to Avr9 elicitor response-like protein
Os06g0680700	3.79	4.59	5.56	2.32	1.06	0.97	122.16	164.98	163.26	74.71	34.03	30.33	Cytochrome P450 family protein
Os06g0683400	89.75	98.97	103.94	43.37	32.37	52.76	1009	1242	1065	488	361	578	Small calcium-binding protein with one EF-hand motif, Positive regulation of osmotic and salt toleranc
Os06g0687450	5.49	4.72	5.33	2.98	3.06	1.56	199	191	176	108	110	55	Similar to dehydration-responsive protein-related
Os06g0691000	4.87	4.56	5.07	2.95	2.55	1.26	298	312	281	181	155	75	DNA-repair protein, UmuC-like domain containing protein
Os06g0691800	1.16	1.02	1.65	0.54	0.63	0.32	68.35	67.48	89	32	37	18.33	Leucine-rich repeat receptor-like kinase, Herbivore-induced defense respons
Os06g0692300	0.26	0.2	0.22	0.73	0.53	0.4	14	12	11	39	28	21	Hypothetical conserved gene
Os06g0693100	0.2	0.2	0.31	2.05	0.91	0.32	10	11	14	100	44	15	NB-ARC domain containing protein
Os06g0695500	9.95	12.38	10.79	6.34	5.11	4.78	267.16	371.22	264.01	170.34	136	125	Similar to Peroxidase 16 precursor (EC 1.11.1.7) (Atperox P16) (ATP22a)
Os06g0695900	0.33	0.33	0.43	1.19	0.63	0.85	10	11	12	36	19	25	Zinc finger, RING-type domain containing protein
Os06g0696400	65.42	68.56	68.05	18.68	14.1	21.02	1312.4	1533.51	1244.2	375	280.53	410.94	Xyloglycan endo-transglycosylase precursor
Os06g0696600	3.83	4.56	3.24	0.77	1.16	0.28	70	93	54	14	21	5	Similar to Xyloglucan endo-transglycosylase homolog
Os06g0697000	82.4	98.41	86.31	39.97	32.8	17.01	1052	1399	1042	547	428	254	Similar to Xyloglucan endo-transglucosylase/hydrolase 1
Os06g0698600	11.34	14.27	13.03	6.2	3.7	3.87	448	629	469	245	145	149	Exo70 exocyst complex subunit family protein
Os06g0704100	0.68	0.88	0.86	0.31	0.26	0.09	24	35	28	11	9	3	Protein of unknown function DUF547 domain containing protein
Os06g0704900	5.12	4.46	5.31	2.72	1.28	1.3	109	106	103	58	27	27	Similar to Cell division-like protein
Os06g0707300	6.26	5.64	7.11	2.08	3.27	2.21	195	196	202	65	101	67	Cyclin-like F-box domain containing protein
Os06g0708000	39.48	40.14	47.21	15.34	14.51	9.5	1367	1575	1488	540	494	332	Mitogen-activated protein kinas
Os06g0708300	35.56	34.22	41.8	18.81	18.15	16.09	701	753	751	371	355	309	Similar to RER1A protein
Os06g0710300	3.18	4.23	3.03	1.17	1.51	0.67	68	101	59	25	32	14	Uncharacterised conserved protein UCP022348 domain containing protein
Os06g0711100	3.95	3.63	6.09	2.37	2.13	1.28	112	120	154	64	58	35	Conserved hypothetical protein
Os06g0712200	4.9	5.8	7.03	1.69	2.26	2.42	81	107	106	28	37	39	NUDIX domain containing protein
Os06g0714366	1.04	2.21	2.26	0	0.54	0	13.02	30.8	25.72	0	6.75	0	Hypothetical protein
Os06g0714800	0.96	0.52	0.99	2.18	2.33	1.52	15	9	14	34	36	23	Protein of unknown function DUF581 family protein
Os06g0714900	6.56	7.08	8.26	2.32	1.37	1.48	183.74	221.35	211.72	65.13	38	40.4	Serine/threonine protein kinase domain containing protein
Os06g0716000	11.67	11.39	16.26	5.44	4.33	2.07	305.93	388.98	379.93	161.8	127.86	73.51	Protein of unknown function DUF668 family protein
Os06g0716050	3.56	5.42	4.7	2.32	0.65	0.59	34.07	58.02	41.07	22.2	6.14	5.49	Hypothetical gene
Os06g0716700	132.18	144.81	175.64	72.88	50.26	49.84	5264	6462	6196	3019	2019	1955	Similar to Heat shock protein 90
Os06g0717100	25.55	32.17	35.47	15.03	16.83	12.1	698	981	883	411	456	322	Senescence-associated family protein
Os06g0717900	3.97	5.12	7.84	0.89	0.51	0.23	124.4	161.21	197	22	12	7	Peptidase A1 domain containing protein
Os06g0721900	3.06	4.22	2.2	7.06	7.73	4.49	42.23	64.99	27.7	97.54	105.85	60.38	Conserved hypothetical protein
Os06g0723650	3.06	4.22	2.2	7.06	7.73	4.49	42.23	64.99	27.7	97.54	105.85	60.38	Conserved hypothetical protein
Os06g0725200	0.93	0.45	3.18	0.04	0	0	22	12	68.57	1	0	0	Lipase, GDSL domain containing protein
Os06g0729900	7.49	10.31	9.42	4.32	3.56	3.19	123	189	141	71	58	51	Similar to LysM domain containing protein
Os07g0119400	2.48	2.78	3.84	1.41	0.9	0.88	81	101	114	46	29	28	Ascorbate oxidase, Abiotic stress respons
Os07g0130100	0.28	0.43	0.28	1.05	1.03	0.71	11	19	10	41	40	27	Similar to Resistance protein candidate (Fragment)
Os07g0147500	41.28	40.55	38.36	25.43	16.45	11.16	425	466	360	262	168	112	Similar to Photosystem II 10 kDa polypeptide, chloroplast precursor
Os07g0148900	29.76	33.05	40.26	13.46	8.82	5.98	296	367	365	134	87	58	Photosystem I protein-like protein
Os07g0154100	2.27	2.26	3.33	0.03	0.14	0.13	81	90	108	1	5	4.63	Similar to Viviparous-14
Os07g0160100	53.51	70.53	91.15	44.81	36	22.18	967	1424	1492	856	674	388	Similar to cDNA clone:J023038F18, full insert sequence
Os07g0164700	8.66	9.88	9.81	5.19	5.92	2.9	304	388	304	178.75	208	99	Similar to Helicase-like protein [Oryza sativa (japonica cultivar-group)]
Os07g0171100	5.83	6.95	7.54	2.91	2.68	2.01	129	180	159	68	62	39	Tetratricopeptide-like helical domain containing protein
Os07g0176400	18.78	23.64	27.29	10.84	7.05	3.16	302.25	424.63	400.3	174.54	112.5	49.57	Hypothetical protein
Os07g0176500	11.74	23.48	16.79	6.96	5.02	3.3	253.75	566.37	330.7	150.46	107.5	69.43	Leucine-rich repeat, plant specific containing protein
Os07g0178700	7.64	8.38	13.08	0.7	1.6	1.37	120	147	187.32	11	25	21	Similar to Low molecular mass early light-inducible protein HV90, chloroplast precursor (ELIP)
Os07g0178800	16.78	15.29	27.28	2.34	2.01	0.88	236	240	349.68	33	28	12	Similar to Low molecular mass early light-inducible protein HV90, chloroplast precursor (ELIP)
Os07g0181500	0.86	1.48	1.93	3.78	3.17	1.6	26	50	53	114	95	47	Protein of unknown function DUF506, plant family protein
Os07g0187400	10.32	11.79	11.6	5.15	5.61	2.19	436	556	447	218	235	90	ATPase, AAA-type, core domain containing protein
Os07g0188000	2.31	1.5	3.29	1.16	0.73	0.22	131	95	170	66	41	12	Similar to Argonaute 4 protein
Os07g0192000	10.98	8.85	13.88	6.58	5.8	3.2	317	285	365	190	166	90	ATPase, AAA-type, core domain containing protein
Os07g0194800	7.98	7.95	9.87	3.21	2.32	2.66	292	360	323	116	84	90	Similar to galactosyltransferase/ transferase, transferring hexosyl groups
Os07g0212400	1.08	0.8	1.7	3.34	3.23	2.7	52.61	43.44	75.23	162.77	155.88	127.84	Transposase, Ptta/En/Spm, plant domain containing protein
Os07g0248900	0.23	0.3	0.22	0.85	0.55	0.3	11.95	17.97	10.83	45.14	29.05	15.34	Transposase, MuDR, plant domain containing protein
Os07g0252400	44.42	49.66	59.92	16.2	18.76	15.67	1997	2459	2460	699	734	539	Similar to Cellulose synthase-8
Os07g0272800	4.14	3.5	4.2	2.3	1.77	1.08	106	100	98	59	45	27	Hypothetical protein
Os07g0287800	0.65	0.77	0.63	1.94	1.38	3.03	9	12	8	27	19	41	Conserved hypothetical protein
Os07g0291400	1.19	0.69	0.99	0.17	0.14	0.11	43	28	32.72	6	5	4	Conserved hypothetical protein
Os07g0294800	0.96	1.2	1.43	0.42	0.23	0.08	25	35	34	11	6	2	Similar to regulatory protein
Os07g0412100	9.74	10.42	11.54	7.04	5.23	3.3	361	429	391	262	187	115	Similar to Granule-bound starch synthase Ib, chloroplast precursor (EC 2.4.1.21) (Fragment)
Os07g0418500	2.97	3.1	4.32	0.03	0	0	94	110	124	1	0	0	Similar to Cytochrome P450
Os07g0446100	38.81	39.01	43.14	19.8	15.98	11.91	1348	1502	1413	681	544	336	Zinc finger, RING/FYVE/PHD-type domain containing protein
Os07g0446600	1.11	1.13	1.11	0.34	0.29	0.27	43	49	39	13	11	10	Similar to OSIGBa0102I15.5 protein
Os07g0456700	6.07	6	7.26	3.96	2.83	1.87	382.17	421.33	416.72	249.62	176.92	114.49	Similar to (1,4)-beta-xylan endohydrolase (EC 3.2.1.8)
Os07g0471300	9.75	8.8	16.72	6.3	4.87	2.35	405	408	633	262	200.89	95	Similar to Protein argonaute 18
Os07g0476900	1.08	1.71	1.36	3.25	3.64	1.75	21	37	24	63	70	33	Thioredoxin domain 2 containing protein
Os07g0485000	1.87	1.79	1.8	4.8	4.52	5.68	105	112	92	270	252	311	Similar to Trehalose-6-phosphate phosphatase
Os07g0489800	0.33	0.41	0.07	1.69	1.97	0.53	5	7	1	26	30	8	Beta-grasp fold, ferredoxin-type domain containing protein
Os07g0502200	4.05	4.69	5.25	1.22	1.72	1.22	109	141	129	33	46	32	Multi antimicrobial extrusion protein MatE family protein
Os07g0516600	0.36	0.78	0.53	1.65	1.21	0.67	11	27	15	51	36.96	20	Multi antimicrobial extrusion protein MatE family protein
Os07g0518500	0.35	0.4	0.62	1.4	2.09	0.83	9	13	16	39	55	24	Similar to taxane 10-beta-hydroxylase
Os07g0523400	0.93	1.54	1.27	0.25	0.32	0.18	35.55	65.77	44.41	9.47	12	6.73	Glucose-6-phosphate/phosphate-translocator precursor
Os07g0523600	2.59	3.39	3.33	1.02	0.37	0.47	46.23	67.62	54.3	18.27	6.5	8.13	Similar to Glucose-6-phosphate/phosphate-translocator precursor
Os07g0523965	2.59	3.39	3.33	1.02	0.37	0.47	46.23	67.62	54.3	18.27	6.5	8.13	Similar to Glucose-6-phosphate/phosphate-translocator precursor
Os07g0524200	3.21	2.94	1.76	7.25	7.81	7.88	46	47	23	104	111	110	Harpin-induced 1 domain containing protein
Os07g0526400	0.54	0.6	0.89	0.04	0.11	0	14.61	18	22	1	3	0	Polyketide synthase, type III domain containing protein
Os07g0529600	4.65	8.49	6.45	76.63	73.92	28.89	109	222	138	1800	1722	660	Similar to Thiazole biosynthetic enzyme 1-1, chloroplast precursor
Os07g0530600	15.86	19.66	20.57	6.86	7.87	6.87	467	646	552	202	230	197	Protein of unknown function DUF299 family protein
Os07g0535800	1.14	1.84	2.15	0.3	0.52	0.03	38	68	65	10	17	1	Similar to SRK15 protein (Fragment)
Os07g0537250	2.28	2.3	3.11	0.46	0.51	0.24	89.55	100.65	111.41	18	19.89	9	Hypothetical gene
Os07g0537900	0.82	0.65	1.07	0.16	0.16	0.07	30	26	35	6	6	2	Similar to SRK3 gene
Os07g0544800	22.81	25.32	31.97	16.97	12.76	7.97	364	451	465	271	202	124	Similar to Oxygen-evolving enhancer protein 3-2, chloroplast precurso
Os07g0545800	52.14	53.52	55.13	17.01	14.8	13.76	1871	2144	1803	611	527	481	Similar to Chitin-inducible gibberellin-responsive protein
Os07g0546000	33.56	28.26	44.82	18.97	15.08	11.33	617	580	751	349	275	203	Similar to Isopentenyl pyrophosphate:dimethyllallyl pyrophosphate isomerase (EC 5.3.3.2) (Fragment)
Os07g0548300	0	0.23	0.1	0.67	0.58	0.24	0	11	4	29	25	10	Hypothetical conserved gene
Os07g0549300	1.06	1.5	1.3	0.66	0.51	0.11	47.91	75.25	53.35	30	23	5	Conserved hypothetical protein
Os07g0549900	5.72	3.87	10.91	3	0.85	1.83	47.7	36	82.9	25	7	14.9	Similar to Histone H4
Os07g0553700	1.04	0.54	0.6	1.58	1.98	2.24	19	11	10	29	36	40	Similar to Light induced protein like
Os07g0559700	52.35	55.4	83.45	6.61	2.1	2.95	1385	1636	2012	175	55	76	Similar to Monosaccharide transporter 3
Os07g0561300	21.77	19.79	24.06	3.31	4.24	5.34	414	420	417	63	80	99	Cyclin-like F-box domain containing protein
Os07g0561500	2.29	2	2.3	0.19	0.39	0.2	36	35	33	3	6	3	Short-chain dehydrogenase/reductase SDR domain containing protein
Os07g0562700	30.05	37.64	42.55	21.38	17.48	9.16	515	720	657	362	293	153	Similar to Type III chlorophyll a/b-binding protein (Fragment)
Os07g0565100	220.42	188.02	332.78	167.2	90.2	107.56	2763.71	2631.53	3802.75	2097.92	1121.89	1314.09	Similar to 40S ribosomal protein S11
Os07g0566150	6.37	5.17	6.33	1.99	1.61	2.45	64	58	58	20	16	24	Hypothetical conserved gene
Os07g0566500	1.03	0.74	0.8	0.33	0.17	0.03	31	25	22	10	5	1	Similar to NAC domain protein
Os07g0568600	20.62	21.17	21.55	7.56	5.78	3.74	610	680.98	589	216	167	104	Similar to Calcium-dependent protein kinase
Os07g0569100	17.44	16.68	10.53	3.67	3.5	3.13	442	471.97	243.23	92.97	87.98	77.37	Remorin protein, Coordination of interlink between abscisic acid (ABA) and brassinosteroid (BR) signalin
Os07g0570600	20.71	10.8	10.49	7.31	6.04	3.07	249	145	115	88	72	36	Cupredoxin domain containing protein
Os07g0572900	17.54	16.84	32.89	11.44	6.87	6.45	265	284	453	173	103	95	Similar to 40S ribosomal protein S13
Os07g0573900	99.58	64.38	90.86	18.62	12.56	23.55	855	617	711	160	107	197	Hypothetical conserved gene
Os07g0577700	39.18	35.02	45.9	23.48	17.58	17.02	827	825	883	496	368	350	Succinyl-CoA synthetase-like domain containing protein
Os07g0580300	3.88	3.62	3.74	0	0.72	0.08	49	51	43	0	9	1	Hypothetical conserved gene
Os07g0582400	3.38	3.13	6.7	0.2	0.4	0.25	110	114	199	6.56	13	8	Similar to Proton myo-inositol cotransporter
Os07g0583600	51.28	51.15	57.75	15.1	13.68	11.33	1888	2108	1936	535	501	387	Chitin-inducible gibberellin-responsive protein
Os07g0584100	2.23	2.75	3.33	1.43	0.68	1.04	53	73	72	34	16	24	Similar to MAP kinase-like protein
Os07g0587500	6.47	6.22	7.06	1.69	1.95	1.25	191	205	190	50	57	36	Armadillo-like helical domain containing protein
Os07g0590700	9.33	8.78	14.58	6.21	4.18	1.26	99	104	141	66	44	13	Similar to transcriptional regulatory protein algP
Os07g0592600	43.98	55.13	61.49	26.88	24.97	10.35	1653	2312.55	2106	1011	931	379.17	Indole-3-acetic acid (IAA)-amido synthetase, Auxin signaling and defense signaling in a pathogen-nonspecific manne
Os07g0599500	0.96	1.13	0.79	3.47	2.96	1.29	16	21	12	58	49	21	Hypothetical protein
Os07g0599700	0.78	1.39	0.85	2.25	2.12	2.48	10	20	10	29	27	31	Similar to Surface protein PspC
Os07g0603300	3.1	3.98	4.73	2.64	1.57	0.75	161	231	224	137	81	38	TON1 RECRUIT MOTIF (TRM)-containing protein, Regulation of grain size and shap
Os07g0613200	40.39	29.85	51.89	22.49	16.55	18.85	497	410	582	277	202	226	Similar to 60S ribosomal protein L27a-3
Os07g0614300	8.97	9.02	13.04	5.51	3.47	3.49	202.86	227.75	268.8	124.62	77.95	77	Similar to Von Willebrand factor type A domain containing protein, expressed
Os07g0615200	19.51	24.34	28.56	14.71	11.12	10.15	428	596	571	323	242	217	Tify domain containing protein
Os07g0620800	19.7	19.19	21.31	8.23	6.22	10.18	562	611	554	235	176	283	Cyclin, A/B/D/E domain containing protein
Os07g0622000	28.85	31.11	35.35	10.09	6.79	3.46	677	815	756	237	158	79	Serine/threonine protein kinase, Hyperosmotic stress response, Abscisic acid (ABA)-dependent gene regulatio
Os07g0622700	2.15	2.04	3.37	0.84	0.89	0.57	54	57	77	21	22	14	Alpha/beta hydrolase fold-1 domain containing protein
Os07g0623501	3.14	3.05	3.66	0.88	0.4	1.39	46.17	49.96	49.05	12.88	5.77	19.96	Hypothetical gene
Os07g0623600	29.85	24.06	29.87	12.22	12.94	9.95	646.83	582.04	589.95	265.12	278.23	210.04	Similar to mRNA, clone: RTFL01-43-H20
Os07g0624600	18.1	10.99	35.06	10.55	4.24	3.79	456	309	805	266	106	93	Similar to Trehalose-6-phosphate phosphatase
Os07g0624700	44.53	32.48	57.56	14.81	15	14.86	775	631	913	258	259	252	UMP/CMP kinase a (EC 2.7.1.48)
Os07g0633400	2.19	2.59	3.14	1.12	0.77	0.64	77	102	100.72	39.59	27	22	IQ calmodulin-binding region domain containing protein
Os07g0635300	0.84	0.98	1.87	0.06	0.45	0.23	26	34	53	2	14	7	Similar to Cytochrome P450
Os07g0635500	32.52	29.98	44.97	0.82	1.33	0.94	1033	1063	1302	26	42	29	Similar to Cytochrome P450
Os07g0635700	1.21	1.62	2.07	0.71	0.42	0.12	32	48	50	19	11	3	Cytochrome P450 family protein
Os07g0635900	6.36	3.66	11.98	1.8	2.49	0.97	67	43	115	19	26	10	Hydrophobic protein LTI6A (Low temperature-induced protein 6A)
Os07g0650375	0.19	0.24	0.01	0.67	0.39	0.65	9.44	13.33	0.26	32.79	18.83	31	Armadillo domain containing protein
Os07g0656700	1.41	2.09	2.09	0.31	0.56	0.32	23	38	31	5	9	5	Uncharacterised conserved protein UCP022348 domain containing protein
Os07g0658300	7.53	6.9	10.19	4.22	2.95	2.33	348	343	417	190	128	95	Rho GTPase-activating protein, Target of the E3 ligase SPL11, Negative regulation of programmed cell death and innate immunit
Os07g0660100	0.09	0.08	0.1	1.27	1.28	0.56	1	1	1	14	14	6	Similar to predicted protein
Os07g0661400	56.4	59.49	70.12	34.74	30.57	17.58	902	1062	1022	556	485	274	Conserved hypothetical protein
Os07g0663800	1.58	0.42	2.82	0.23	0.06	0.12	27	8	44	4	1	2	Similar to Oxidoreductase, short chain dehydrogenase/reductase family protein, expressed
Os07g0669650	33.92	37.62	40.48	12.19	7.27	8.62	595.38	737.05	647.53	214.09	126.56	147.5	Similar to Isoform 2 of Potassium transporter 7
Os07g0669675	9.59	10.6	11.62	2.96	2.37	2.11	215.2	265.59	237.61	66.49	52.69	46.12	Hypothetical protein
Os07g0669700	24.36	25.71	28.2	7.87	4.37	2.81	678.42	799.36	715.85	219.42	120.75	76.38	Potassium transporter 4 (AtPOT4) (AtKUP3) (AtKT4)
Os07g0673600	16.83	17.53	23.21	8.14	9.4	7.29	164.37	191.11	206.55	79.51	91.09	69.39	Conserved hypothetical protein
Os07g0674800	12.74	13.93	14.88	4.38	4.97	4.29	186	227	198	64	72	61	Similar to AP2 domain transcription factor EREBP
Os07g0676400	1.12	0.7	1.54	0.39	0.23	0.09	40	28	50	14	8	3	Hypothetical conserved gene
Os07g0676600	2.02	1.47	1.73	0.13	0	0.13	32	26	25	2	0	2	Similar to DNA binding protein
Os07g0678300	7.59	7.86	5.6	3.74	3.67	2.94	217	251	146	107	104	82	Similar to CBL-interacting protein kinase 29
Os07g0680600	18.29	22.73	19.07	7.31	6.84	9.3	743.82	1018.92	724.86	304.87	283	344.9	Protein of unknown function DUF3133 domain containing protein
Os07g0680800	11.85	10.93	15.06	5.11	5.14	4.14	329.88	339.87	382.32	142.4	142.13	112.39	Hypothetical protein
Os07g0681400	1.06	1.97	2.1	0.21	0	0	15	31	27	3	0	0	Similar to Calcium-binding protein CAST
Os07g0682800	33.55	28.02	33.67	16.04	15.08	9.77	1135	1058	1038	543	506	322	Similar to Apyrase-like protein
Os07g0683200	2.01	1.41	2.48	0.77	0.37	0.19	55	43	62	21	10	5	Similar to NAC domain transcription factor
Os07g0684000	0.31	0.22	0.4	0.67	1.05	1.44	5	4	6	11	17	23	Ricin B-related lectin domain containing protein
Os07g0685700	16.31	19.23	20.73	6.61	4.59	2.56	570	750	660	231	159	87	Transcription factor, Response to ethylene stimulus, Wound signalin
Os07g0686600	6.61	6.3	7.88	0.79	0.42	0.7	126	134	137	15	8	13	VQ domain containing protein
Os07g0687900	7.79	10.47	8.92	0.77	1.34	0.48	182	273	190	18	31	11	WSI76 protein induced by water stress
Os07g0688500	14.42	12.89	16.41	6.47	7.46	4.06	532	531	552	239	273	146	Similar to Poly
Os07g0690400	14.22	11.59	17.73	9.06	5.22	5.51	428	394	509	277	163	169	Similar to Calmodulin-binding protein phosphatase
Os07g0695400	8.98	10.91	10.17	3.29	2.72	2.5	594	806	616	217	175	163	KIP1-like domain containing protein
Os08g0104600	54.45	64.72	76.22	30.01	28.27	12.78	765	1015	976	422	394	175	Ferredoxin I, chloroplast precursor (Anti-disease protein 1)
Os08g0104800	0.28	0.58	0.71	1.43	1.3	1.13	6	14	14	31	28	24	Conserved hypothetical protein
Os08g0107500	21.99	18.5	24.73	11.62	10.69	8.49	558	524	572	295	269	210	Uncharacterised protein family, Shwachman-Bodian-Diamond syndrome related domain containing protein
Os08g0109800	0.53	0.52	0.81	0	0.12	0.02	27	30	38	0	6	1	Regulator of chromosome condensation/beta-lactamase-inhibitor protein II domain containing protein
Os08g0110300	4.6	5.2	6.28	3.46	1.67	1.7	122	154	152	92	44	44	Longin domain containing protein
Os08g0110400	9.72	13.83	15.41	5.52	3.47	2.33	308	489	445	175	109	72	Protein of unknown function DUF266, plant family protein
Os08g0110500	8.93	10.43	11.44	6.36	4.75	3.16	438	571	511	312	231	151	U-box/ARM repeat E3 ligase, Stress response, Regulation of cell death, Blast disease resistanc
Os08g0114100	2.25	3.05	3.13	0.7	0.61	0.51	45	68	57	14	12	10	Conserved hypothetical protein
Os08g0125800	0.47	0.69	0.7	0.03	0	0	18.56	30	25	1	0	0	Hypothetical conserved gene
Os08g0127100	20.33	20.59	36.56	5.84	5.23	2.91	588	665	964	169	150	82	Amino acid transporter, transmembrane family protein
Os08g0128000	36.37	34.04	42.91	20.3	18.65	14.32	945	997	1011	536	498	371	Galactose oxidase/kelch, beta-propeller domain containing protein
Os08g0131200	4.4	6.02	5.07	2.31	1.44	1.36	40	61	42	21	13	12	Similar to Non-specific lipid-transfer protein
Os08g0136100	4.53	6.37	5.26	1.99	2.28	0.75	271	425	287	119	135	44	Similar to Roc1
Os08g0137800	16.15	14.71	26.84	0.14	0	0.14	233	237	353	2	0	2	Cupredoxin domain containing protein
Os08g0137900	2.15	2.26	4.24	0.22	0	0	29	34	52	3	0	0	Similar to Chemocyanin precursor (Basic blue protein) (Plantacyanin)
Os08g0138200	1.37	0.56	3.81	0	0	0	13	6	33	0	0	0	Similar to blue copper protein
Os08g0141400	9.62	9.8	12.86	2.88	2.72	1.7	371	422	452	111	104	64	Similar to mRNA, clone: RTFL01-03-I20
Os08g0148267	1.05	2.05	1.75	4.13	2.66	3.32	21	46	32	83	53	65	Hypothetical conserved gene
Os08g0152400	2.62	2.58	4.11	0.77	0.62	0.88	29.67	32.64	42.44	8.76	7	9.69	Similar to P450
Os08g0153900	0.78	1.41	0.8	0.06	0	0	14	28	13	1	0	0	Protein of unknown function DUF599 family protein
Os08g0155400	5.76	7.54	7.46	3.13	3.97	1.83	236	336	274	117	146	75	Similar to Nitrate/chlorate transporter
Os08g0157600	49.66	54.6	52.04	11.04	16.32	14.95	2117	2887	2239	503	574	437	MYB transcription factor, Circadian cloc
Os08g0157900	47.8	50.15	48.74	23.98	28.25	18.49	2245	2629	2086	1127	1316	846	Similar to NAM protein
Os08g0163600	4.31	4.92	3.5	9.01	10.39	8.45	77	98	57	161	184	147	Late embryogenesis abundant protein, LEA-14 domain containing protein
Os08g0171700	0.08	0.21	0.44	0.64	2.08	1.47	1	3	5	8	26	18	Conserved hypothetical protein
Os08g0174800	0.21	0.12	0.12	0.47	0.58	0.53	14	9	7	31	38	20	Similar to Benzothiadiazole-induced somatic embryogenesis receptor kinase 1
Os08g0175200	61.79	71.02	75.09	28.05	28.7	19.95	1854	2335	2044	843	861	544	Protein of unknown function DUF292, eukaryotic domain containing protein
Os08g0180000	43.13	32.34	40.37	22.61	17.71	17.37	1015	849	866	532	413	398	mRNA capping enzyme, large subunit family protein
Os08g0191650	0.29	0.16	0.34	0.57	0.41	0.68	16.82	10.3	18.26	33.07	23.54	38.64	Hypothetical gene
Os08g0200300	123.99	126.13	146.66	75.68	62.58	47.79	1462	1660	1576	893	732	549	Similar to Photosystem II 10 kDa polypeptide (Fragment)
Os08g0205800	8.16	9.04	10.01	2.7	2.01	2.7	127	157	142	42	31	41	Hypothetical conserved gene
Os08g0205900	10.43	12.45	11.01	27.21	25.51	22.41	319	425	307	833	774	668	Similar to Viroid RNA-binding protein (Fragment)
Os08g0224800	12.97	14.38	16.9	6.99	6.85	6.5	412.26	510.36	489.62	222.22	215.96	201.31	Hypothetical conserved gene
Os08g0230200	22.52	25.65	21.79	49.65	53.46	49.08	707	926	631	1595	1701	1523	Similar to cysteine-type endopeptidase/ ubiquitin thiolesterase
Os08g0232700	0.19	0.4	0.61	0.03	0	0	7	16	20	1	0	0	Exo70 exocyst complex subunit family protein
Os08g0243500	21.87	26.13	31.34	9.14	7.21	5.16	802	1057	1000	317	255	172	Similar to NADPH-cytochrome P450 oxydoreductase isoform 2
Os08g0249000	1	0.79	0.71	0.06	0.12	0.06	17	15	11	1	2	1	Zinc finger, B-box domain containing protein
Os08g0269700	1.09	1.14	1.3	3.9	2.29	1.68	12	14	13	43	25	18	Conserved hypothetical protein
Os08g0290700	76.07	75.02	123.62	41.93	34.99	45.25	1646	1812	2438	908	751	954	Winged helix repressor DNA-binding domain containing protein
Os08g0304900	1.34	1.41	1.8	2.98	3.93	2.75	35	41	43	78	102	70	Similar to AtMMH-1 protein (F6D8.28 protein)
Os08g0308100	36.05	33.65	48.71	24.61	15.95	12.7	859	895	1058	587	377	295	Similar to TGF-beta receptor-interacting protein 1
Os08g0324300	1.67	1.9	1.1	2.93	3.82	3.69	58	74	35	102	132	125	Transcriptional factor B3 family protein
Os08g0326500	0.4	0.23	0.28	0.88	0.98	0.56	14	9	9	31	34	19	Similar to glycosyl hydrolase family 17 protein
Os08g0331800	1.71	1.06	4.11	0.11	0.11	0.44	16	11	35	1	1	4	Conserved hypothetical protein
Os08g0331900	1.45	0.76	3.14	0.05	0.19	0	31	18	61	1	4	0	Similar to Leucine Rich Repeat family protein, expressed
Os08g0340700	0.18	0.23	0.1	0.57	0.63	0.42	8	11	4	25	27	18	Non-protein coding transcript
Os08g0343000	0.62	0.47	0.51	1.38	1.09	0.85	21	18	16	47	37	28	Protein kinase, core domain containing protein
Os08g0361300	0.08	0.33	0.05	0.57	0.78	0.86	2	9	1.15	14.24	19.28	20.63	Conserved hypothetical protein
Os08g0364900	1.02	0.8	1.32	0.13	0.18	0.05	23	20	27	3	4	1	Similar to Pirin-like protein
Os08g0374701	0.69	1.76	2.05	0	0.1	0	7	20	19	0	1	0	Similar to Protein kinase domain containing protein, expressed
Os08g0377100	8.28	9.18	6.98	16.72	18.3	22.25	134	166	103	271	294	351	Hypothetical conserved gene
Os08g0379200	17.28	18.31	23.66	9.4	6.95	6.06	351	415	438	191	140	120	ATPase, P-type, K/Mg/Cd/Cu/Zn/Na/Ca/Na/H-transporter family protein
Os08g0384500	1.95	2.23	3.13	0.74	0.41	0.27	82	105	120	31	17	11	ABC transporter-like domain containing protein
Os08g0386200	3.24	3.18	3.46	0.26	0.35	0.22	74	81	72	6	8	5	WRKY transcription factor 69
Os08g0400000	3.95	4.69	4.43	1.35	1.06	1.03	263.46	349	269	90	70	66.72	Similar to Puromycin-sensitive aminopeptidase (EC 3.4.11.-) (PSA)
Os08g0409100	15.01	12.05	17.59	5.01	4.71	2.89	443	397	473	148	138	83	Trehalose-6-phosphate phosphatase
Os08g0411250	3.3	4.37	5.17	1.3	0.78	0.92	103	152	147	40.43	24	28	Hypothetical protein
Os08g0412700	4.4	5.93	5.14	0.97	1.02	0.21	109	164	116	24	25	5	Protein of unknown function DUF1262 family protein
Os08g0424600	0.59	0.88	0.3	1.91	1.06	0.77	40.9	67.62	18.84	131.83	72.55	51.42	Hypothetical gene
Os08g0425200	0.38	0.45	0.42	1.58	1.4	0.65	6	8	6	25	22	10	Chaperonin-like RbcX domain containing protein
Os08g0430500	81.84	74.96	106.48	50.77	41.7	36.31	1622	1657	1930	1014	822.54	700	14-3-3 protein, Florigen receptor, Flowerin
Os08g0431500	24.65	22.86	32.18	17.58	15.1	6.87	262	270	311	186	160	72	NADH-ubiquinone oxidoreductase, 21kDa subunit, N-terminal domain containing protein
Os08g0434100	15.62	12.77	19.85	3.68	4.7	3.89	305.34	278.57	353.62	72	91.05	74	Similar to S-like ribonuclease (RNase PD2) (Fragment)
Os08g0440500	91.82	76.1	97.14	38.39	37.12	47.4	1845	1707	1779	772	740	928	MIR domain containing protein
Os08g0440800	17.36	21.24	22.15	12.75	10.05	6.42	566	773	658	416	325	204	Glyceraldehyde-3-phosphate dehydrogenase
Os08g0441100	11.29	10.78	18.3	7.28	6.97	5.04	214	228	316	138	131	93	Similar to PnC401 homologue
Os08g0443800	10.16	10.63	8.66	0.34	0.17	1.34	179	209	139	6	3	23	Tetraspanin domain containing protein
Os08g0445700	50.31	57.31	74.06	26.57	15.85	9.47	2343	2972	3135	1234	727	429	Class II trehalose-phosphate-synthase (TPS) gene family member, Salt stress tolerance, Control of yield-related trait
Os08g0446200	2.82	2.77	3.94	1.74	1.67	1.05	177	194	225	109	104	64	Similar to Receptor-like protein kinase precursor (EC 2.7.1.37). Splice isoform INRPK1a
Os08g0448000	12.12	14.84	17.1	1.6	1.1	1.06	398	544	512	52.5	36	34	4-coumarate:coenzyme A ligase, Lignin biosynthesis, Defense against woundin
Os08g0448100	1.84	2.16	1.81	0.25	0.13	0	29	38	26	4	2	0	Conserved hypothetical protein
Os08g0450100	1.91	1.4	3.26	0.81	0.32	0.22	61	50	95	26	10	7	Similar to Pectinesterase (EC 3.1.1.11) (Fragment)
Os08g0452500	6.12	4.78	3.54	1.71	0.93	1.28	93	81	49	26	14	18	Auxin responsive SAUR protein family protein
Os08g0464000	18.8	18.9	21.26	8.75	8.4	8.8	421	459	437	193	183	189	Activator of Hsp90 ATPase homologue 1-like family protein
Os08g0465800	66.71	67	64.71	32.15	35.49	23.82	2031	2286	1808	973	1074	727	Similar to Glutamate decarboxylase
Os08g0468100	0.84	1.74	2.21	0.11	0.03	0.04	34	67	70	4.5	1.81	1.91	Similar to Nitrate reductase
Os08g0474000	17.18	14.17	13.39	0.72	0	1.19	238	219	169	10	0	16	Similar to AP2 domain containing protein RAP2.6 (Fragment)
Os08g0478000	2.84	3.28	3.03	0.97	0.74	0.92	35	45	34	12	9	11	Similar to mucin-2
Os08g0480100	255.66	242.46	264.71	150.62	135.84	90.25	9894	10477	9339	5835	5216	3404	Signal recognition particle receptor, alpha subunit, N-terminal domain containing protein
Os08g0482600	11.29	14.07	23.9	1.45	0.36	0.74	156	217	301	20	5	10	Cupredoxin domain containing protein
Os08g0482700	67.07	65.64	87.78	21.35	20.59	10.09	1049	1138	1246	339	320	153	Cupredoxin domain containing protein
Os08g0483200	0.3	0.48	0.52	2.51	1.34	1.05	16	28	25	132	70	54	Nucleotide-binding, alpha-beta plait domain containing protein
Os08g0485900	0.29	0.3	0.46	0.92	0.59	1.32	7	8	10	22	14	31	Haloacid dehalogenase-like hydrolase domain containing protein
Os08g0490100	32.28	41.88	38.09	11.12	9.44	10.78	676	979	727	233	196	220	Similar to PBF protein
Os08g0492600	7.69	6.1	5.94	1.61	2.46	0.39	88.84	78.67	62.58	18.68	28.18	4.43	Hypothetical conserved gene
Os08g0496000	7.93	8.06	12.58	6.19	4.89	2.21	247	280	357	193	151	67	Cytochrome oxidase assembly family protein
Os08g0498100	31.78	29.75	49.45	12.78	8.85	6.08	579	605	821	233	160	108	Similar to Caffeoyl-CoA O-methyltransferase 2 (EC 2.1.1.104) (Trans-caffeoyl-CoA 3-O-methyltransferase 2) (CCoAMT-2) (CCoAOMT-2)
Os08g0508100	0.59	0.83	0.74	0.28	0.2	0.09	21	33	24	10	7	3	Conserved hypothetical protein
Os08g0508500	0.38	0.34	0.7	2.03	1.33	2.01	10	10	17	54	35	52	Similar to predicted protein
Os08g0509100	2.24	2.94	1.65	0.36	0.67	0.21	96	173.99	79.97	19	24	10.83	Similar to Lipoxygenase, chloroplast precursor (EC 1.13.11.12)
Os08g0518800	0.36	0.9	0.6	2.19	1.84	1.59	4	11	6	24	20	17	Similar to Class III chitinase homologu
Os08g0524200	28.2	27.81	33.36	12.86	12.76	9.81	664	731	716	303	298	225	Uncharacterised conserved protein UCP037471 domain containing protein
Os08g0525000	58.07	42.13	60.17	25.22	23.27	28.17	948	767.62	895.14	412.07	376.86	448.09	Ras GTPase family protein
Os08g0526100	16.82	15.41	22.26	3.13	2.33	3.48	546.15	558.59	658.53	101.8	75	110	NAD(P)-binding domain containing protein
Os08g0526150	0.4	3.98	4.65	0.29	0	0	9.85	108.41	103.47	7.2	0	0	Hypothetical protein
Os08g0526400	4.23	4	7.83	0.42	0.52	0.39	90	95	152	9	11	8	Defence response, Rin4 domain containing protein
Os08g0538300	12.38	11.67	16.03	8.4	5.01	2.26	421	445	498	278	169	71	LysM receptor-like kinase, Chitin elicitor signalin
Os08g0540400	26.6	22.69	30.46	4.07	4.22	8.42	895	852	934	137	141	276	Similar to Calcium-dependent protein kinase
Os08g0543000	7.09	8.04	10.25	4.83	2.4	2.32	113	143	149	77	38	36	Conserved hypothetical protein
Os08g0545000	1.86	2.22	2.82	1.07	0.72	0.59	78	104	108	45	30	24	Pyridoxal phosphate-dependent transferase, major region, subdomain 1 domain containing protein
Os08g0546100	5.77	5.53	6.55	14.57	21.55	20.54	140	150	145	354	519	486	Similar to protein binding protein
Os08g0549100	39.03	36.94	53	25.19	19.67	13.74	796	841	985	514	398	273	Similar to Peroxisome type ascorbate peroxidase
Os08g0556900	109.15	102.03	138.68	49.61	60.11	29.26	2603	2716	3014	1184	1422	680	Similar to Cysteine proteinase (EC 3.4.22.-)
Os08g0557600	62.35	61.19	70.3	26.17	25.41	15.49	1781	1951	1830	748	720	431	Similar to Monodehydroascorbate reductase (EC 1.6.5.4) (MDAR) (Ascorbate free radical reductase) (AFR reductase)
Os08g0562600	10.42	9.31	13.45	3.43	3.32	2.26	307	306	361	101	97	65	C2 calcium-dependent membrane targeting domain containing protein
Os08g0566600	6.73	8.87	10.08	1.11	1.28	0.49	85	125	116	14	16	6	Similar to PGR5
Os09g0135800	4.73	5.33	6.72	1.9	1.34	1.59	216.87	279.49	261.12	113.72	82.49	72.37	Armadillo-like helical domain containing protein
Os09g0135850	4.8	4.77	6.29	2.14	1.9	0.46	169.13	187.51	201.88	75.28	66.51	15.63	Hypothetical protein
Os09g0240200	0.88	1.19	1.26	0.09	0	0.05	20	30	26	2	0	1	Zinc finger, B-box domain containing protein
Os09g0251800	3.19	4.8	4.88	1.74	1.33	1.23	53	89	74	29	22	20	C2 calcium-dependent membrane targeting domain containing protein
Os09g0260900	0.02	0.04	0.05	0.27	0.23	0.26	1	2	2	11	9	10	Hypothetical gene
Os09g0279500	1.87	1.35	2.8	7.71	4.47	3.39	32	22	41	111	64	47	Similar to Plastid-specific 30S ribosomal protein 2, chloroplast precursor (PSRP- 2)
Os09g0287000	0.27	0.83	0.48	1.85	3.02	0.89	5	17	8	34	55	16	Similar to Ethylene-responsive transcription factor 5 (Ethylene-responsive element binding factor 5) (EREBP-5) (AtERF5)
Os09g0296800	2.26	1.93	2.75	0.75	0.76	0.57	45	43	50	15	15	11	Chlorophyll A-B binding protein family protein
Os09g0313550	0.36	0.63	0.48	0.11	0.12	0	23.93	46.91	28.97	7.39	7.77	0	Hypothetical gene
Os09g0322600	0.4	0.48	0.47	1.45	1.22	0.54	19.54	28.71	18	68.4	57.48	23.25	Hypothetical gene
Os09g0325700	11.51	12.65	11.93	2.14	2.67	2.99	269	330	254	50	62	68	Protein phosphatase 2C, Abiotic stress response, Early panicle developmen
Os09g0331900	4.69	3.29	3.32	14.97	17.77	11.56	110	86	71	351	413	264	Hypothetical conserved gene
Os09g0334500	1.72	2.49	3.09	0.63	0.28	0.18	49	79	80	18	8	5	WRKY transcription factor, Tolerance to phosphate starvation, Regulator of Fe starvation and cold stres
Os09g0341500	1.89	2.88	2.86	0.11	0.11	0.23	50	85	69	3	3	6	F-box domain, cyclin-like domain containing protein
Os09g0346500	106.75	103.75	142.87	63.77	65.43	33.09	2187.53	2373.19	2668.27	1307.71	1330.07	660.72	Similar to Chlorophyll a-b binding protein, chloroplast precursor (LHCII type I CAB) (LHCP)
Os09g0365900	0.94	1.53	2.13	0	0.03	0	33	60	68	0	1	0	Apoplastic protein, Ascorbate oxidase, Induction of cell death in ozone stress, Abiotic stress respons
Os09g0369400	46.65	36.32	43.98	5.71	4.78	11.73	1200	1043	1031	147	122	294	Similar to predicted protein
Os09g0371000	0.98	1.57	1.59	0.44	0.37	0.24	29	52	43	13	11	7	Major facilitator superfamily protein
Os09g0378700	2.2	2.79	2.47	0.33	0.26	0.1	86	122	88	13	10	4	Similar to ubiquitin-protein ligase
Os09g0379900	34.34	39.01	46.9	8.09	6.25	5.15	1539	1952	1916	363	278	225	Similar to Beta-glucan binding protein
Os09g0381300	0.36	0.43	0.48	1.33	0.99	0.87	14	19.03	17.16	52.15	38.51	33.17	Pyridoxal phosphate-dependent transferase, major region, subdomain 1 domain containing protein
Os09g0383300	2.71	2.21	3.4	1.21	1.12	0.4	56	51	64	25	23	8	Hypothetical conserved gene
Os09g0394300	18.57	20.3	19.1	6.49	7.49	4.93	495	604	464	173	198	128	Glycoside hydrolase, family 9 protein
Os09g0400000	0.71	1.07	1.56	5.37	3.99	2.26	15.54	26	31	117	86.1	47.99	Cinnamyl alcohol dehydrogenase (EC 1.1.1.195)
Os09g0400300	0.64	0.48	0.73	2.27	1.81	1.2	20.46	17	21	72	56.9	37.01	Similar to Cinnamyl alcohol dehydrogenase (EC 1.1.1.195)
Os09g0400500	3.26	4.34	3.51	1.01	0.58	0.62	113	168	111	35	20	21	Serine/threonine protein kinase domain containing protein
Os09g0400600	3.72	2.78	4.21	0.44	0.93	0.45	93	77.42	96	11	23	11	Hypothetical protein
Os09g0401300	37.73	43.58	48.48	22.23	18.48	11.44	966	1232	1125	569	459	279	Tify domain containing protein
Os09g0408900	3.53	4.31	4.33	1.28	1.36	0.98	88.08	119.87	98.32	31.89	33.71	23.74	Similar to kinase family protein
Os09g0417600	9.24	8.53	9.64	2.46	2.56	1.78	200	207	189	53	55	37	WRKY transcription factor, Transcriptional repressor, Pathogen defens
Os09g0417800	1.2	1.55	1.28	5.04	4.08	3.14	24	36	23	102	83	64	WRKY transcription factor, Transcriptional repressor, Pathogen defens
Os09g0421500	13.48	11.46	17.21	7.17	4.94	5.79	280	270	328	157	103	121	Conserved hypothetical protein
Os09g0423500	5.49	4.42	6.11	1.85	1.94	1.03	143	128.35	145	48.26	50	26.25	Peptidase A1 domain containing protein
Os09g0424300	31.98	46.25	37.03	23.63	18.88	10.56	1063.94	1723	1129	788	624	346.26	S-adenosylmethionine decarboxylase
Os09g0425500	5.11	4.06	3.83	0.93	1.05	1.07	44	39	30	8	9	9	Hypothetical gene
Os09g0425900	78.06	112.2	94.66	46.83	36.33	17.87	1597	2593	1769	997	778	373	Similar to senescence-associated protein DH
Os09g0427800	0.61	1.76	0.3	0	0	0	27.15	87.8	12.3	0	0	0	Similar to Trehalose-6-phosphate synthase
Os09g0431200	3.24	4.18	4.09	2.3	1.75	1.07	177	255	204	126	95	57	GPCR, family 3, metabotropic glutamate receptor-like protein
Os09g0432900	3.62	3.6	4.63	1.1	1.17	1.03	72	80	84	22	23	20	Glycosyl transferase, family 31 protein
Os09g0433000	3.36	4.15	4.09	1.16	1.66	0.43	47	61	57	15	22	6	Glycosyl transferase, family 31 protein
Os09g0433800	2.43	1.65	0.72	3.22	3.52	4.26	37	28	10	49	53	63	Similar to Senescence-associated protein SAG102
Os09g0436300	4.43	5.36	4.79	2.91	2.47	1.85	121.85	164.57	119.87	80	67.32	49.65	Peptidase, trypsin-like serine and cysteine domain containing protein
Os09g0437500	2.51	3.85	2.13	10.08	8.67	4.62	49	84	38	197	168	88	Dormancyauxin associated family protein
Os09g0438100	1.64	0.34	1.31	2.26	2.41	2.91	26	6	19	36	38	45	Conserved hypothetical protein
Os09g0439200	23.72	27.11	30.79	11.75	10.67	9.86	464	592	549	230	207	188	Jasmonate ZIM-domain protein, Jasmonate-induced resistance to bacterial blight, Repressor of jasmonic acid signalin
Os09g0441400	2.18	1.81	4.1	0.43	0.37	0.03	66	61	113	13	11	1	Similar to Elicitor-inducible cytochrome P450
Os09g0442100	34.62	36.53	27.68	7.48	8.34	9.57	1017	1198	741	220	243	274	Protein kinase, core domain containing protein
Os09g0442900	5.76	6.17	7.02	3.27	1.97	1.38	244	292	271.06	138.9	82.93	57	Similar to Axi 1 (Auxin-independent growth promoter)-like protein
Os09g0444900	1.04	1.11	1.51	0.06	0.17	0.12	24	25	31	1	4	2	Similar to plant viral-response family protein
Os09g0445600	2.18	2.1	3.37	0.16	0.08	0.41	27	29	38	2	1	5	Similar to oxidoreductase/ transition metal ion binding protein
Os09g0453400	7.68	8.18	8.99	5.11	4.44	2.83	237	282	253	158	136	85	Peptidase S26A, signal peptidase I family protein
Os09g0454500	12.54	12.83	7.97	22.11	26.38	23.06	183	209	106	323	382	328	Carbonic anhydrase, CAH1-like domain containing protein
Os09g0454600	1.88	1.73	1.51	0.15	0.05	0.05	37	38	27	3	1	1	Similar to Mitochondrial phosphate transporter (Fragment)
Os09g0455000	0.95	1.61	1.3	0.29	0.66	0.2	53.79	101.34	66.78	16.44	37.01	11.08	Hypothetical protein
Os09g0455300	0.86	0.6	1.21	0.1	0	0	18	14	23	2	0	0	Similar to INDEHISCENT protein
Os09g0456800	16.93	16.44	18.79	8.41	9.35	5.67	440	477	445	218.79	241.17	143.66	Similar to Heat stress transcription factor Spl7 (Heat shock transcription factor) (Heat shock factor RHSF10)
Os09g0457100	0.82	1.32	1.22	0.49	0.23	0.24	25	45	34	15	7	7	Cytochrome P450 family protein
Os09g0459600	4.32	3.56	5.21	1.19	0.93	1.07	112	103	123	31	24	27	Similar to Calmodulin-binding protein phosphatase
Os09g0467400	6.62	7.3	8.85	2.29	3.47	2.6	161	198	196	56	84	62	Similar to ATPUP3
Os09g0479133	0	0.18	0	0.52	0.29	0.88	0	4.49	0	11.8	6.51	19.24	Non-protein coding transcript
Os09g0481200	27.85	33.35	44.81	17.65	12	7.12	309	413	453	196	132	77	Similar to photosystem I reaction center subunit V
Os09g0481700	7.08	8.85	9.21	5.06	3.71	2.55	305	423	344	218	150	101	SUSIBA2-like (WRKY transcription factor 80)
Os09g0482761	0.45	0.21	0.33	1.26	1.33	1.22	9	4.63	6.11	25.22	26.54	23.77	Conserved hypothetical protein
Os09g0482780	0	0.44	0.29	1.93	1.38	2.08	0	7.37	3.89	28.78	20.46	30.23	FAS1 domain domain containing protein
Os09g0482800	10.04	6.07	10.07	0.26	0.35	1.06	117	79	107	3	4	12	EF hand domain containing protein
Os09g0484800	9.54	8.77	10.83	2.47	1.96	1.29	236	242	244	61	48	31	Similar to Pirin-like protein
Os09g0484900	1.26	1.9	2.06	0.43	0.43	0.32	41	69	61	13.87	14	10	Sodium/sulphate symporter family protein
Os09g0497000	6.12	4.5	6.89	3.7	3.24	1.67	162	133	166	98	85	43	Adenine nucleotide translocator 1 domain containing protein
Os09g0502000	64.62	50.82	86.21	41.64	28.78	29.3	704	618	856	454	311	311	Similar to Ribosomal L32
Os09g0512700	37.7	31.12	33.49	10.13	7.39	10.36	993	915	804	267	193	266	Armadillo-like helical domain containing protein
Os09g0518000	47.04	42.68	48.8	20.62	21.41	16.57	1174	1189	1110	515	530	403	Similar to indole-3-acetate beta-glucosyltransferase
Os09g0518900	2.13	1.66	1.95	0.83	0.65	0	46	40	38.45	18	14	0	Rhamnosyl O-methyltransferase/Cephalosporin hydroxylase domain containing protein
Os09g0521400	21.83	21.24	26.24	13.2	8.73	8.18	638	693	699	386	253	233	Similar to HMG-CoA synthase
Os09g0526200	3.64	3.99	5.27	1.66	1.04	0.53	134	164	177	61	38	19	Similar to Homeobox-leucine zipper protein ROC6
Os09g0527900	13.94	14.24	17.52	7.22	5.39	7.54	289	327	331	146	105	144	Similar to Hd1-like protein
Os09g0528700	1.23	1.32	0.96	0.36	0.22	0.22	34	40.81	24.17	10	6	6	Similar to Cytochrome p450 (CYP78A9)
Os09g0532000	6.96	10.08	8.6	3.67	3.44	3.91	159	257	179	84	78	87	Senescence-inducible chloroplast protein, Activation of the chlorophll-degrading pathway during leaf senescenc
Os09g0533600	7.24	7.89	8.4	1.46	1.77	0.83	172.99	210.58	183	35	42	19.28	Similar to Avr9/Cf-9 induced kinase 1
Os09g0536700	4.98	7.52	6.63	2.92	2.56	1.33	193.93	324	239	116	102	52	Similar to predicted protein
Os09g0539100	32.13	32.18	40.26	18.33	17.65	8.05	881	985	1006	503	480	215	Similar to 3-dehydroquinate synthase-like protein
Os09g0539200	4.08	4.48	3.68	0.86	1.01	1.4	203	249	167	43	50	68	Similar to Relative to SR12 protein (Fragment)
Os09g0542100	5.89	6.36	5.92	2.88	2.84	1.14	180	217	165	88	86	34	Peptidase A1 domain containing protein
Os09g0542900	5.17	7.98	5.68	0.66	0.18	0.31	86	148	86	11	3	5	Conserved hypothetical protein
Os09g0547200	1.23	0.98	1.97	0.6	0.23	0.17	37	33	54	18	7	5	Protein of unknown function DUF292, eukaryotic domain containing protein
Os09g0553300	22.02	16.72	20.26	9.83	8.5	8.05	452	383	379	202	173	161	NUDIX hydrolase domain containing protein
Os09g0553900	0.44	0.59	0.52	0.04	0.02	0	22	33	24	2	1	0	Conserved hypothetical protein
Os09g0555500	3.12	2.57	4.54	0.28	0.16	0.17	77	70.77	102	7	4	4	Similar to Chloroplast phytoene synthase 3
Os09g0557700	3.1	2.58	4.07	1.91	1.59	0.95	138	128	165	85	70	41	DOMON domain containing protein
Os09g0561600	0.27	0.28	0.67	0	0	0	11	13	25	0	0	0	Wall-associated receptor-like kinase, Regulation of early embryo sac development, Female gametophyte development, Positive regulation of rice blast resistanc
Os09g0562600	1.08	1.53	2.19	0.47	0.28	0.05	46	73	85	20	12	2	Wall-associated kinase, Positive regulation of rice blast resistanc
Os09g0563300	0.43	0.18	0.47	1.29	0.84	0.36	17	8	17	51	33	14	Similar to GroEL-like chaperone, ATPase
Os09g0566075	0.52	1.59	1.89	0.37	0	0	10.58	35.88	34.78	7.45	0.04	0	Hypothetical gene
Os09g0571000	0.46	0.26	0.23	1.79	0.55	0.81	11	7	5	43	13	19	Protein of unknown function DUF966 family protein
Os09g0571200	2.8	3.76	6.73	0.43	0.31	0.56	46	69	101	7	5	9	C2 domain containing protein
Os10g0100700	3.06	2.55	3.53	0.26	0.05	0.05	58	54	61	5	1	1	Vitamin B6 biosynthesis protein family protein
Os10g0112600	9.2	8.19	11.73	4.57	3.7	2.26	326	324	379	162	130	78	Nonaspanin (TM9SF) family protein
Os10g0112700	0.45	0.51	1.38	0.29	0.09	0	15.18	19.43	42.78	10	3	0	Serine/threonine protein kinase-related domain containing protein
Os10g0130500	0.47	0.32	0.45	2.14	0.92	1.3	13	8	10	51	22	29	Hypothetical protein
Os10g0178500	1.26	0.94	1.42	0.21	0.35	0.04	36	30	37	6	10	1	UDP-glucuronosyl/UDP-glucosyltransferase family protein
Os10g0181600	5.11	5.62	5.58	2.04	2.44	1.55	105	129	105	42	50	31	Methyltransferase type 11 domain containing protein
Os10g0189600	4.58	4.25	4.21	2.13	2.06	1.58	146	151	122	68	65	49	Pyridoxal phosphate-dependent transferase, major region, subdomain 1 domain containing protein
Os10g0204400	0.94	1.32	1.12	0.64	0.22	0.16	35	55	38	24	8	6	Similar to Phosphoenolpyruvate carboxykinase (Fragment)
Os10g0205300	7.89	9.94	15.61	4.34	3.74	2.57	207	290.83	373	114	97.3	65.6	Glycosyl transferase, family 43 protein
Os10g0205700	2.92	3.19	4.17	0.58	0.65	0.24	50	61	65	10	11	4	Pollen Ole e 1 allergen/extensin domain containing protein
Os10g0208500	1.22	1.85	1.51	3.69	5.4	4.4	85.28	169	108	281	406	311	Hypothetical protein
Os10g0317900	3.33	3.67	4.26	1.63	1.47	1	66.24	111.39	116.98	42	48.6	24.01	Chrysoeriol 5'-Hydroxylase, Flavonoid B-ring hydroxylase, Tricin biosynthesi
Os10g0320100	3.62	4.49	5.84	1.87	1.11	0.79	112	155	164.72	58	34	23.82	Similar to Flavonoid 3'-monooxygenase (EC 1.14.13.21) (Flavonoid 3'-hydroxylase) (Cytochrome P450 75B2)
Os10g0326800	4.3	3.49	7.09	1.97	1.54	0.62	107	97	161	49	38	15	Conserved hypothetical protein
Os10g0330000	0.64	0.86	0.79	3.45	1.86	1.98	8	12	9	43	23	24	Conserved hypothetical protein
Os10g0330400	4.44	5.84	6.34	0.27	0.43	0.38	83	122	108	5	8	7	Protein of unknown function DUF179 family protein
Os10g0343100	7.18	8.07	7.02	3.25	2.66	3.4	256	321	228	116	94	118	Syntaxin 6, N-terminal domain containing protein
Os10g0359200	2.78	2.78	3.35	1.53	1.12	1	60	67	66	33	24	21	Similar to UPF0496 protein 1
Os10g0388600	0.22	0.1	0.32	0.7	0.76	0.28	10	5	13.05	31.54	33.94	12.19	Hypothetical conserved gene
Os10g0389500	4.59	3.22	3.75	12.72	12.03	5.35	110	86	82	305	286	125	Conserved hypothetical protein
Os10g0391400	4.81	3.72	3.91	0.44	0.95	1.49	66	57	49	6	13	20	Tify domain containing protein
Os10g0392400	14.99	14.6	13.3	6.19	4.8	6.89	230	250	186	95	73	103	Tify domain containing protein
Os10g0415300	8.3	6.43	9.28	4.26	3.56	3.87	212	183	214	108	89	95	Similar to Chloroplastic glutathione reductase
Os10g0417600	13.6	12.62	15.87	7.15	5.76	3.03	359	372	382	189	151	78	NAD(P)-binding domain containing protein
Os10g0418100	6.32	8.54	7.94	0.84	0.46	0.68	361	544	413	48	26	38	Calcium-transporting ATPase, Salinity stress toleranc
Os10g0419300	28.78	21.81	29.84	9.85	10.88	14.98	714	604	671	251	268	357	Heat stress transcription facto
Os10g0422200	2.29	2.37	2.57	3.88	4.31	6.42	51	58	53	89	96	138	Similar to Homocysteine S-methyltransferase 3 (EC 2.1.1.10) (S- methylmethionine:homocysteine methyltransferase 3) (SMM:Hcy S- methyltransferase 3) (ZmHMT-3)
Os10g0430200	11.24	10.77	11.13	1.45	2.14	1.11	263	281	239	34	49	25	Similar to Sinapyl alcohol dehydrogenase
Os10g0444700	17.35	21.59	28.39	3.16	4.18	1.28	598	831	892	109	143	43	Phosphate transporter, Pi homeostasi
Os10g0457200	0.32	0.26	0.39	1.65	2.14	1.45	11	10	12	56	72	48	Pectate lyase (PEL) precursor, Maintenance of normal cell division, Induction of leaf senescenc
Os10g0464800	0.63	0.93	0.67	0.19	0.03	0.11	29.87	49	29	9	1.53	5	Zinc finger, RING-type domain containing protein
Os10g0468500	1.55	1.93	3	0.28	0.26	0.17	104	144	183	13	17	11	Serine/threonine protein kinase-related domain containing protein
Os10g0471100	0.25	0.05	0.2	0.72	0.86	0.42	4	2	7	28	33	16	Protein with high similarity to proteins involved in wax production, Cuticular wax biosynthesi
Os10g0477100	17.91	15.52	22.37	10.81	8.24	8.37	725	701	825	438	331	330	Similar to Ankyrin-like protein
Os10g0482900	1.19	1.02	1.49	0.55	0.26	0.2	50	48	57	23	11	8	Thioredoxin fold domain containing protein
Os10g0492300	9.39	9.51	8.52	19.91	25.18	19.75	260	294	215	552	692	533	Similar to IAP100
Os10g0492400	1.18	1.52	0.72	3.67	5.3	3.31	50	72	28	156	223	137	Similar to Protein kinase domain containing protein, expressed
Os10g0492900	11.56	15.1	17.34	4.43	1.86	1.01	188	274	257	72	30	16	Similar to alpha-galactosidase
Os10g0497700	21.84	16.76	27.49	2.83	2.48	3.43	569	487.42	652.86	73.77	64	87	Similar to Phytochelatin synthetase
Os10g0499400	13.16	11.84	17.42	6.21	4.5	4.23	233	234	281	110	79	73	Cystathionine beta-synthase, core domain containing protein
Os10g0502400	12.69	13.47	17.02	4.1	2.03	2.32	403.95	473	472	121	71	61	Similar to Glutamyl-tRNA reductase 2 (EC 1.2.1.70) (GluTR) (Fragment)
Os10g0508000	1.34	1.6	1.73	0.92	0.39	0.35	55	73.67	65	38	16	14	Similar to C-terminal peptide-binding protein 1
Os10g0510500	35.45	31.75	49.69	13.18	7.86	5.48	591	591	755	220	130	89	Auxin responsive SAUR protein family protein
Os10g0510700	21.42	18.66	23.64	12.38	10.06	7.8	837	814	842	484	390	297	Similar to calcium dependent protein kinase1
Os10g0516400	30.57	35.85	36.7	16.93	13.68	9.97	563	737	616	312	250	179	Conserved hypothetical protein
Os10g0521000	7.37	7.85	8.45	2.21	1.68	1.59	243	289	254	73	55	51	Similar to TRE1 protein (Fragment)
Os10g0521400	1	0.78	2.52	0.17	0.13	0.04	23	20	53	4	3	1	Alpha/beta hydrolase fold-1 domain containing protein
Os10g0521900	11.6	12.95	13.47	4.7	1.86	2.24	239	298	253	97	38	45	Similar to Membrane protein
Os10g0523700	8.58	7.78	10.69	5.28	4.43	2.11	242	245	275	149	124	58	Prephenate dehydratase domain containing protein
Os10g0524300	2.32	1.33	1.55	0.71	0.39	0.26	36	23	22	11	6	4	LysM domain-containing protein, Embryo sac developmen
Os10g0525000	2.42	2.01	1.61	5.1	4.42	2.57	64	72	45	141	131	71	Cytochrome P450 family protein
Os10g0528300	1.76	0.22	1.47	0.12	0.06	0.19	29	4	22	2	1	3	Tau class GST protein 4
Os10g0531900	1.04	1.08	1.32	0.52	0.12	0.16	26	30	30	13	3	4	Similar to BZIP-like protein
Os10g0532300	1.94	2.84	1.14	0.19	0.07	0.13	30	49	16	3	1	2	Heavy metal transport/detoxification protein domain containing protein
Os10g0533100	0	0.12	0	3.56	2.31	1.19	0	2.06	0	56.19	36.12	18.27	Similar to ABC-type Co2+ transport system, permease component
Os10g0535600	1.18	1.51	1.71	0	0.06	0.19	19	27	25	0	1	3	Similar to Hydrolase
Os10g0535800	2.51	2.09	2.35	0.24	0.12	0.25	41	38	35	4	2	4	Protein of unknown function Cys-rich domain containing protein
Os10g0536400	15.35	14.45	19.81	1.86	0.97	1.11	256	269	301	31	16	18	Similar to Oxidoreductase, 2OG-Fe oxygenase family protein, expressed
Os10g0536450	8.54	9.07	9.49	0.95	0.74	0.87	81	96	82	9	7	8	Hypothetical protein
Os10g0541000	0.96	0.57	1.56	0.52	0.09	0.12	33	22	49	18	3	4	Similar to Seven transmembrane protein Mlo2
Os10g0542800	7.96	8.12	9.89	4.01	4.04	2.64	282	321	319	142	142	91	Brassinosteroid-signaling kinase, A member of the receptor-like cytoplasmic kinase (RLCK)-XII sub group, Major regulator in rice immunit
Os10g0542900	10.95	13.94	18.49	1.96	0.62	0.81	195	277	300	35	11	14	Similar to chitinase
Os10g0550200	5.16	5.17	4.71	13.12	12.92	12.95	101	113	84	257	251	247	Protein of unknown function DUF3615 domain containing protein
Os10g0550400	2.37	1.6	2.65	0.71	0.38	0.34	57	43	58	17	9	8	Conserved hypothetical protein
Os10g0554050	1.78	1.28	2.07	0.84	0.45	0.49	60.11	48	63.56	28.29	15	16.23	Non-protein coding transcript
Os10g0554100	13.16	13.63	19.31	7.61	6.27	5.8	327.89	379	438.44	189.71	155	140.77	Similar to Oxysterol-binding protein
Os10g0555100	16.66	16.22	21.39	2.26	2.56	2.32	552	600	646	75	84	75	Similar to DNA chromosome 4, ESSA I CONTIG fragment NO. 6 (Glucosyltransferase like protein)
Os10g0556200	0.98	0.93	1.59	0.16	0.32	0.06	31	33	46	5	10	2	Hypothetical conserved gene
Os10g0560500	7.74	8.84	9.74	4.26	2.79	2.55	109	139	125	60	39	35	Conserved hypothetical protein
Os10g0565100	12.68	13.34	14.43	4.45	4.96	4.28	322	378	334	113	125	106	Peptidase C14, caspase catalytic domain containing protein
Os10g0565150	28.02	26.08	30.36	14.59	11.15	8.33	970.08	1008.12	958	505.42	382.85	281	Hypothetical gene
Os10g0567400	9.83	8.92	10.92	4.9	3.29	2.98	343	347	328	164	114	88	Similar to Rieske
Os10g0568200	1.17	1.14	0.63	0.32	0.21	0.15	39.89	35.08	23.06	11.26	8	3	Chaperonin Cpn60/TCP-1 family protein
Os10g0568900	1.39	0.85	1.76	0.29	0.18	0.26	38	26	44	8	5	7	Similar to Catalytic/ hydrolase
Os10g0571900	0.56	0.64	0.89	2.6	2.21	1.1	11	14	16	51	43	21	Similar to Malic enzyme (Fragment)
Os10g0573700	1.91	1.98	2.69	0.25	0.46	0.21	39	45	50	5	9	4	Similar to Mitochondrial carnitine/acylcarnitine carrier-like protein (A BOUT DE SOUFFLE) (Carnitine/acylcarnitine translocase-like protein) (CAC-like protein)
Os10g0574700	13.48	15.65	21.32	7.74	5.21	3.93	267.79	346.93	385.84	153.79	102.63	75.97	Protein of unknown function DUF597 family protein
Os10g0576900	5.52	7.52	6.62	2.92	3.23	2.23	117	178	128	62	68	46	NAD(P)-binding domain containing protein
Os10g0578050	1	0.47	0.75	2.03	1.5	1.78	32	20	26	74	52	60	Conserved hypothetical protein
Os10g0580001	0.48	0.91	0.65	2.63	1.57	3.14	9	19	11	49	29	57	Hypothetical gene
Os10g0580400	3.12	5.11	4.6	1.36	2.08	0.84	130	238	175	57	86	34	High-affinity urea transporter, Effective urea acquisition and utilisation, Effective use of low external urea as a N sourc
Os10g0580900	23.71	27.54	28.13	8.84	7.91	4.51	509	651	553	192	173	99	Conserved hypothetical protein
Os11g0100600	1.68	1.91	1.93	0.65	0.56	0.41	33.5	42.5	35	13	11	8	Alpha/beta hydrolase family protein
Os11g0112400	5.23	3.66	8.11	2.04	1.21	0.87	105	81.94	148.39	41	24	17	Peroxidase (EC 1.11.1.7)
Os11g0113300	16.82	19.94	16.16	8.44	7.79	8.33	257	340	225	129	118	124	Conserved hypothetical protein
Os11g0118300	3.29	2.76	3.26	1.48	1.64	0.79	111.53	104.51	100.57	50.03	55.22	26	Similar to RPT2-like protein
Os11g0119700	0.37	0.56	0.5	0.88	0.65	1.45	12.55	21.37	15.42	29.8	22.05	48.14	Hypothetical conserved gene
Os11g0120100	2.46	4.9	4.15	1.11	1.87	1.32	54.73	121.52	84.02	24.69	41.21	28.56	Similar to Harpin-induced protein 1 containing protein, expressed
Os11g0124300	0.16	0.44	0.25	0.56	0.83	0.52	8	23.65	11	26.95	39.69	24.76	Transcription factor, Asymmetric cell division involved in radial pattern formation in root
Os11g0128932	1.4	1.12	1.96	0.24	0.39	0.05	29	26	37	5	8	1	Hypothetical gene
Os11g0131100	1.51	1.88	2.39	0.33	0.51	0.17	18	25	26	4	6	2	VQ domain containing protein
Os11g0134700	6.57	7.78	10.99	2.75	4.17	2.31	143	189	218	60	90	49	Similar to Metacaspase 7 (Metacaspase 4)
Os11g0135400	22.16	20.39	41.04	21.76	10.01	8.29	461.86	474.44	779.55	453.76	207.01	168.31	60S acidic ribosomal protein P0
Os11g0140600	85.64	84.99	124.4	54.7	42.15	34.22	1498.98	1660.54	1984.54	958.14	731.88	583.7	EF-Hand type domain containing protein
Os11g0151400	21.24	19.03	19.21	2.96	1.33	0.92	660	660	544	92	41	28	Cytochrome P450 family protein
Os11g0163500	4.06	4.12	5.63	10.83	10.88	11.43	173.93	197.41	219.82	464.79	462.59	477.49	Homeodomain-like containing protein
Os11g0163575	10.89	11.36	8.87	21.94	24.31	24.88	259.07	301.59	192.18	522.21	573.41	576.51	Non-protein coding transcript
Os11g0163800	7.28	7.77	10.19	2.11	1.51	1.1	224	267	286	65	46	33	Protein of unknown function DUF793 family protein
Os11g0171100	0.33	0.37	0.5	1.17	1.01	0.81	8	10	11	28	24	19	Conserved hypothetical protein
Os11g0171300	100.9	132.87	132.41	71.5	57.77	25.27	2500	3674.82	2990	1773	1420	610	Fructose-bisphosphate aldolase, chloroplast precursor (EC 4.1.2.13) (ALDP)
Os11g0182900	1.42	1.63	1.73	0.75	0.28	0.32	36	46	40	19	7	8	Ankyrin repeat domain containing protein
Os11g0183900	19.74	19.61	34.3	3.7	2.5	3.53	545	613	863	104	69	91	Similar to Aspartic proteinase Asp1 precursor (EC 3.4.23.-
Os11g0184900	2.54	2.28	2.76	0.58	0.52	0.33	79	72	78	18	16	10	Similar to OsNAC5 protein [imported]-rice
Os11g0195800	2.84	1.96	1.78	3.2	4.15	6.51	56	43	32	63	81	125	Conserved hypothetical protein
Os11g0197400	1.48	1.43	1.91	0.78	0.93	0.46	118	127	138	62	73	36	Protein of unknown function DUF803 domain containing protein
Os11g0208850	2.73	5.37	2.53	1.11	1.14	0.52	112.59	247.26	95.09	45.74	46.76	20.97	Hypothetical protein
Os11g0210201	5.51	3.7	5.12	1.38	0.32	0.22	52	39	44	13	3	2	Conserved hypothetical protein
Os11g0212900	0.44	0.61	1.59	0.02	0.09	0.05	20	31	66	1	4	2	Serine/threonine protein kinase-related domain containing protein
Os11g0213000	2.08	1.78	3.35	0.83	0.69	0.12	88	84	129	35	29	5	Similar to Protein kinase domain containing protein, expressed
Os11g0213700	20.62	22.95	21.74	3.11	3.53	2.43	941	1169	904	142	160	108	Leucine-rich repeat, typical subtype containing protein
Os11g0213733	0.38	1.16	0.62	0.19	0.02	0.07	16	55	24	8	1	3	Conserved hypothetical protein
Os11g0213800	21.94	25.56	21.17	3.39	2.91	1.76	563	732	495	87	74	44	Similar to NBS-LRR disease resistance protein homologue (Fragment)
Os11g0220800	110.18	92.55	153.04	71.63	47.73	52.12	1892	1774	2395	1231	813	872	Similar to 60S ribosomal protein L10 (QM protein homolog)
Os11g0229400	0.97	1.2	1.67	0.78	0.1	0.22	50	69	78	40	5	11	Similar to NBS-LRR protein (Fragment)
Os11g0230400	1.48	1.86	5.39	0.85	0.94	0.26	35	49	116	20	22	6	Protease inhibitor I4, serpin domain containing protein
Os11g0242800	54.73	67.6	78	34.07	28.07	10.01	1077	1485	1399	671	548	192	Similar to ASCAB9-A (ASCAB9-B) (Fragment)
Os11g0249000	0.25	0.51	0.4	0.06	0.02	0.06	12	28	18	3	1	3	NB-ARC domain containing protein
Os11g0265900	0.04	0.17	0.19	0.44	0.46	0.41	2	11	9	24	24	22	Conserved hypothetical protein
Os11g0323860	0.61	0.63	0.52	1.37	2.33	1.6	6.5	7.5	5	14.5	24.5	16.5	Hypothetical conserved gene
Os11g0412484	0.61	0.63	0.52	1.37	2.33	1.6	6.5	7.5	5	14.5	24.5	16.5	Hypothetical conserved gene
Os11g0432400	4.82	4.88	4.91	1.93	1.57	0.71	105	122	99	40	35	15	Similar to 2-oxoglutarate/malate translocator
Os11g0484300	6.37	5.47	13.14	4.19	2.44	0.83	340	326	639	224	129	43	Similar to Mcm2-prov protein
Os11g0498600	2.91	2.09	1.76	0.51	0.81	0.52	40	32	22	7	11	7	Similar to HVA22 protein
Os11g0502700	4.42	4.01	6.55	0.99	0.38	0.26	71	72	96	16	6	4	Glycosyl transferase, family 31 domain containing protein
Os11g0506800	11.19	4.17	12	1.3	1.31	1.68	267	111	261	31	31	39	Similar to BAG domain containing protein
Os11g0514100	1.57	1.11	1.26	2.37	4.01	1.52	127	100	93	192	322	120	Hypothetical conserved gene
Os11g0521500	15.52	11.23	17.11	8.14	5.68	6.43	223	180	224	117	81	90	Similar to Acyl carrier protein, chloroplast precursor (ACP) (ACP05) (Clone 29C08)
Os11g0533100	0.6	0.33	0.74	2.17	1.47	0.81	32	20	36	116	78	42	Similar to CarD-like transcriptional regulator family protein, expressed
Os11g0537375	3.22	3.84	4.65	0.52	0.45	0.1	130	173	171	21	18	4	Hypothetical protein
Os11g0539200	1.24	2.6	3.66	0.74	0.5	0.38	20	47	54	12	8	6	Similar to Xyloglucan endotransglycosylase XET2 (Fragment)
Os11g0540100	2.08	1.78	2.25	6.11	3.9	3.24	87	83	86	256	162	132	Similar to Xaa-Pro aminopeptidase 2 (EC 3.4.11.9)
Os11g0545300	3.76	5.78	4.39	1.25	1.33	1.11	190	249	157	81	75	71	Similar to Topoisomerase 6 subunit A-like protein
Os11g0547000	5.89	5.31	7.27	22.68	21.28	8.39	215	222	249	879	798	317	Autonomous floral activator, Promotion of flowerin
Os11g0549900	2.21	1.65	1.53	0.44	0.52	0.38	30	25	19	6	7	5	Similar to tubulin alpha-6 chain
Os11g0552600	0.68	0.85	0.89	1.45	2.56	2	15	21	18	32	56	43	Similar to Kinesin-like protein
Os11g0586300	11.69	10.18	20.58	9.72	6.69	3.46	350	301	517	275	170	96	Conserved hypothetical protein
Os11g0587500	8.92	8.46	8.61	3.72	2.89	2.98	253.49	268.5	223.14	105.96	81.54	82.6	RabGAP/TBC domain containing protein
Os11g0600700	31.66	28.68	36.09	18.72	17.09	11.05	746	753	771	438	400	250	Similar to RING domain protein
Os11g0602600	72.53	60.97	101.77	48.92	27.32	38.22	1138.23	1068.08	1455.53	768.28	425.23	584.43	Similar to 40S ribosomal protein S9
Os11g0603200	12.84	16.08	16.51	7.14	5.77	2.63	380	503	389	207	138	69	Similar to ABCF-type protein
Os11g0606800	0.64	0.84	0.66	2.01	1.91	1.39	31	45	29	97	91	65	Similar to NB-ARC domain containing protein
Os11g0621000	4.48	6.75	3.55	2.66	1.54	1.16	113	191	81	66	38	28	Protein of unknown function DUF716 family protein
Os11g0621400	3.04	5.45	4.89	1.11	1.84	0.73	30	60	44	11	18	7	Conserved hypothetical protein
Os11g0652600	0.14	0.94	0.18	1.35	1.09	1.33	5	39	6	50	40	48	Protein of unknown function DUF594 domain containing protein
Os11g0661800	1.57	1.5	1.31	0.14	0.21	0.1	46	49	35	4	6	3	Concanavalin A-like lectin/glucanase domain containing protein
Os11g0661900	1.25	1.92	1.59	0.69	0.45	0.12	31	53	36	17	11	3	Conserved hypothetical protein
Os11g0668300	2.74	1.48	5.72	0.53	0.3	0.34	83	50	158	16	9	10	Hypothetical conserved gene
Os11g0669100	0.21	0.33	0.7	0.03	0	0	8	14	24	1	0	0	Calmodulin binding protein-like family protein
Os11g0684000	2.06	1.77	3.58	0.6	0.65	0.71	48	46	76	14	15	16	Similar to Transcription factor MYB21 (Myb-related protein 21) (AtMYB21) (Myb homolog 3) (AtMyb3)
Os11g0687800	0.35	0.11	0.29	0.75	0.71	0.61	20	7	15	43	40	34	NB-ARC domain containing protein
Os11g0704100	0.09	0.08	0.08	0.41	0.69	0.63	5	5	4	23	39	35	Similar to NB-ARC domain containing protein
Os11g0704500	8.49	7.32	9.32	3.26	2.41	3.58	78	75	78	30	22	32	Metallothionein-like protein type 1
Os11g0704600	22.33	30.55	36.32	7.29	6.45	2.78	663	1030	986	219	190	80	Similar to Beta-1,3 glucanase precursor (EC 3.2.1.39)
Os11g0707000	116.43	154.85	115.75	14.88	12.28	4.55	2535	3907	2997	423	346	126	Similar to Ribulose bisphosphate carboxylase/oxygenase activase, chloroplastic
Os12g0100500	1.68	1.91	1.93	0.65	0.56	0.41	33.5	42.5	35	13	11	8	Alpha/beta hydrolase family protein
Os12g0105300	0.66	0.99	0.76	0.23	0.21	0.13	33.77	56.34	29.26	10	6	4	Actin-binding FH2 domain containing protein
Os12g0109200	0.59	0.22	0.38	0.93	1.03	1.45	12	5	7	19	21	29	Similar to Ca(2+)-dependent nuclease
Os12g0112000	7.81	5.53	12.86	3.38	2.12	0.8	171	135.06	256.61	74	46	17	Similar to Peroxidase precursor (EC 1.11.1.7) (Fragment)
Os12g0114000	8.56	7.67	7.94	3.39	3.27	1.89	116	116	98	46	44	25	Conserved hypothetical protein
Os12g0119800	5.68	12.46	9.74	5.57	3.61	2.59	104.27	255.48	162.98	102.31	65.79	46.44	Similar to Harpin-induced protein 1 containing protein, expressed
Os12g0124000	1.67	1.78	2.19	0.62	0.3	0.33	28	33	32	10	5	5	Similar to FHA domain containing protein, expressed
Os12g0127800	2.07	3.26	1.91	0.41	0.67	0.34	25	44	21	5	8	4	Similar to VQ motif family protein
Os12g0131100	6.58	6.97	8.7	2.89	1.71	2.3	132	156	159	58	34	45	Similar to Glucosamine--fructose-6-phosphate aminotransferase [isomerizing] (EC 2.6.1.16) (Hexosephosphate aminotransferase) (D-fructose-6- phosphate amidotransferase) (GFAT)
Os12g0131400	2.24	2.98	2.69	0.75	0.62	0.25	48.13	71.4	52.61	16.01	13.27	5.31	Hypothetical conserved gene
Os12g0133050	29.06	23.61	52.34	25.29	9.61	8.92	564.14	511.56	926.01	491.24	184.99	168.69	Similar to 60S acidic ribosomal protein P0
Os12g0134000	11.09	9.71	14.36	4.33	3.79	2.58	238.27	230.31	266.09	89.31	79.98	54.52	Similar to Hydroxymethylglutaryl-CoA lyase
Os12g0137100	51.6	51.96	70.65	28.12	21.62	18.88	946.02	1063.46	1180.46	515.86	393.12	337.3	EF-Hand type domain containing protein
Os12g0147800	75.33	66.88	122.54	16.51	13.51	9.99	1231	1220	1825	270	219	159	Similar to Phytosulfokines 5 precursor (Secretory protein SH27A)
Os12g0149900	11.32	12.58	14.23	9.2	5.7	2.88	321	397	367	260	159	81	IQ calmodulin-binding region domain containing protein
Os12g0151000	25.81	31.61	18.11	48.59	60.46	47.24	646	883	413	1217	1501	1152	Similar to Purple acid phosphatase
Os12g0159000	2.03	1.51	2.52	0.2	0.07	0	30	25	34	3	1	0	Harpin-induced 1 domain containing protein
Os12g0160500	0.63	0.85	0.42	2.07	1.68	0.74	26	39	16	88	70	30	Similar to Associated with HOX family protein, expressed
Os12g0162100	23.64	24.63	30.61	14.85	13.47	9.08	602	607	620	403	340	240	Similar to cDNA clone:J033067N18, full insert sequence
Os12g0171200	6.37	5.5	9.2	4.85	3.18	2.01	218	210	287	166	108	67	Similar to tRNA adenylyltransferase-like protein
Os12g0181500	24.89	37.92	32.55	3.14	2.23	1.8	705.99	1200.68	841.39	89.05	62.79	49.67	Amino acid permease, Transport of amino acid
Os12g0181600	19.76	23.88	25.12	4.99	2.26	1.35	589.75	795.32	683.15	148.95	66.9	39.33	Amino acid transporter, transmembrane domain containing protein
Os12g0189300	1.8	2.81	1.68	0.11	0	0	47	82	40	3	0	0	Pyruvate/Phosphoenolpyruvate kinase, catalytic core domain containing protein
Os12g0190000	16.11	18.01	17.2	7.03	10.2	4.17	442	587	451	220	284	122	Similar to VTC2
Os12g0197100	7.4	8.25	7.81	3.64	3.22	1.95	236	293.52	227	116	102	60.71	Pre-ATP-grasp fold domain containing protein
Os12g0204800	0.34	0.51	0.22	1.05	1.23	0.87	12	20	7	37	43	30	Disease resistance protein domain containing protein
Os12g0215950	1.17	1.08	1.55	0.41	0.45	0.26	65	66.58	78	22.99	24.47	13.77	Similar to Leucine Rich Repeat family protein, expressed
Os12g0224000	7.24	7.62	10.68	4.13	2.66	2.36	189	222	254	108	69	60	Similar to Diacylglycerol kinase 1 (EC 2.7.1.107) (Diglyceride kinase 1) (DGK 1) (DAG kinase 1)
Os12g0268000	1.49	1.75	1.67	0.6	0.38	0.39	47	61.64	48	19	12	12	Similar to Cytochrome P450 71A1 (EC 1.14.-.-) (CYPLXXIA1) (ARP-2)
Os12g0291400	14.18	20.82	25.43	10.08	6.84	4.26	222	364	363	158	106.22	65	Similar to Petunia ribulose 1,5-bisphosphate carboxylase small subunit mRNA (clone pSSU 51), partial cds. (Fragment)
Os12g0292400	16.15	18.31	22.62	10.98	6.5	5.22	534.7	676.94	682.67	363.81	213.65	168.32	Similar to Petunia ribulose 1,5-bisphosphate carboxylase small subunit mRNA (clone pSSU 51), partial cds. (Fragment)
Os12g0420200	20.4	24.45	26.19	13.41	9.42	5.28	500	669	585	329	229	126	Chloroplast stem-loop-binding protein of 41 kDa b, Chlorophyll biosynthesis and photosynthesi
Os12g0443500	15.34	14.32	25.29	6.16	4.07	2.58	475	495	714	191	125	78	Similar to UDP-glucose 6-dehydrogenase (EC 1.1.1.22) (UDP-Glc dehydrogenase) (UDP-GlcDH) (UDPGDH)
Os12g0472300	1.72	2.57	1.97	0.36	0.14	0.22	24	40	25	5	2	3	Conserved hypothetical protein
Os12g0472366	0.81	1.39	1.43	0	0.08	0.17	10	19	16	0	1	2	Hypothetical protein
Os12g0506500	0.71	0.97	0.67	0.04	0.04	0.11	20	30.41	17	1.1	1	3	Calmodulin-binding, plant domain containing protein
Os12g0539700	1.76	1.25	1.35	3.81	4.26	2.15	116	107	96	266	266	135	Conserved hypothetical protein
Os12g0543600	0	0.2	0.34	0.84	0.8	0.59	0	5	7	19	18	13	Similar to sarcosine oxidase
Os12g0547600	1.68	2.86	3.19	0.83	0.53	0.33	54	103	95	27	19	11	Calmodulin binding protein-like domain containing protein
Os12g0555000	11.49	6.89	21.82	2.93	3.75	3.33	145	97	251	37	47	41	Similar to Probenazole-inducible protein PBZ1
Os12g0556200	10.51	9	11.56	1.93	1.72	1.99	364	348	365	67	59	49	Calmodulin binding protein-like family protein
Os12g0562400	10.28	9.19	15.28	6.65	5.14	4.89	371	370	502.61	240	184	172	Similar to Phospholipase C (Fragment)
Os12g0573000	0.98	1.24	1.05	2.31	2.39	1.89	30	43	31	70	75	59	Domain of unknown function DUF304l domain containing protein
Os12g0576600	1.41	1.34	1.51	3.91	3.18	2.27	51	54	49	141	114	79	Metallophosphoesterase domain containing protein
Os12g0576750	2.08	1.39	1.35	5.22	7.44	6.23	70	52.38	41.36	176.1	249.01	204.72	Nucleotide pyrophosphatase, Hydrolysis of UDP, ADP and adenosine 5'-phosphosulfat
Os12g0582700	0.5	0.45	0.78	0	0	0	14	14	20	0	0	0	Similar to Cytochrome P450
Os12g0583500	0.35	0.26	0.32	0.84	0.97	0.49	18	15	15	42	48	24	BTB domain containing protein
Os12g0586000	11.07	11.11	14.29	7.73	6.08	4.05	356	399	419	249	194	127	Similar to Disease resistance protein ADR1 (Activated disease resistance protein 1)
Os12g0592900	9.21	6.83	10.22	2.11	3.2	3.04	87	72	88	20	30	28	Conserved hypothetical protein
Os12g0601000	0.79	0.82	2.37	0.52	0.36	0.1	24	28	66	16	11	3	Similar to Leucine Rich Repeat family protein, expressed
Os12g0603800	2.04	1.77	3.06	0.61	0.27	0.07	30	29	41	9	4	1	Similar to Calmodulin NtCaM13
Os12g0616500	3.51	2.13	5.53	1.28	0.98	0.96	112	76	161	41	31	30	Similar to cation proton exchanger
Os12g0617800	5.88	6.05	7.27	2.56	2.36	0.87	292	335	329	127	116	42	Cation/H+ exchanger domain containing protein
Os12g0621100	54.37	79.41	77.76	35.67	40.31	19.28	1275	2114	1661	829	942	441	Similar to Filamentous flower-like yabby protein (Fragment)
Os12g0623900	111.63	129.12	174.29	83.69	70.25	31.73	4042.59	5398.66	5582.23	2910.77	2360.86	1010.84	Similar to Ethylene-responsive methionine synthase (Fragment)
Os12g0624100	0.89	1.19	0.57	2.26	2.03	1.49	22	33	13	56	50	36	Similar to Small heat shock-like protein
Os12g0626400	5.61	4.37	5.48	1.83	1.68	0.75	138	120	123	45	41	18	Similar to Phytoene synthase 1, chloroplast precursor (EC 2.5.1.-) (Fruit ripening specific protein pTOM5)
Os12g0633600	2.38	2.82	3.07	1.28	1.45	0.81	120.72	159.87	142	65	73	40	Protein of unknown function DUF221 domain containing protein
Os12g0640600	19.52	20.79	22.8	11.82	9.27	6.21	652	775	694	395	307	202	Similar to Carotenoid cleavage dioxygenase (Fragment)
Os12g0641300	2.02	3.56	2.81	0.73	0.74	0.54	38.68	76	49	14	14	10	Similar to Zn-dependent hydrolases of the beta-lactamase fold
gene-atpA	4.07	4.96	5.77	3.04	2.47	1.38	103	140	133	77	62	34	-
